# Supplementary material for: Coordination-Induced Spin Modulation: Overcoming Spin Blocking in C–H Methylation with High-Spin Ferrous Complexes
Source: ACS Catal. 2026 Mar 4;16(6):6088–97. doi: 10.1021/acscatal.6c01157 (PMC13001654; doi:10.1021/acscatal.6c01157)
Supplement: Supplementary file 2 [file cs6c01157_si_002.cif]

data_tyz68_3_auto
_audit_creation_date               2025-11-22
_audit_creation_method
;
Olex2 1.5-ac6-020
(compiled 2024.02.14 svn.r2f8d729c for Rigaku Oxford Diffraction, GUI svn.r6966)
;
_shelx_SHELXL_version_number       '2019/3'
_audit_contact_author_address      ?
_audit_contact_author_email        ?
_audit_contact_author_name         ''
_audit_contact_author_phone        ?
_publ_contact_author_id_orcid      ?
_publ_section_references
;
Dolomanov, O.V., Bourhis, L.J., Gildea, R.J, Howard, J.A.K. & Puschmann, H.
 (2009), J. Appl. Cryst. 42, 339-341.

Sheldrick, G.M. (2015). Acta Cryst. A71, 3-8.

Sheldrick, G.M. (2015). Acta Cryst. C71, 3-8.
;
_chemical_name_common              ?
_chemical_name_systematic          ?
_chemical_formula_moiety           '2(C28 H54 Fe P2)'
_chemical_formula_sum              'C56 H108 Fe2 P4'
_chemical_formula_weight           1017.00
_chemical_absolute_configuration   ?
_chemical_melting_point            ?
_chemical_oxdiff_formula           'Fe P2 C28 H54'
loop_
  _atom_type_symbol
  _atom_type_description
  _atom_type_scat_dispersion_real
  _atom_type_scat_dispersion_imag
  _atom_type_scat_source
 'C' 'C' 0.0181 0.0091 'International Tables Vol C Tables 4.2.6.8 and 6.1.1.4'
 'H' 'H' 0.0000 0.0000 'International Tables Vol C Tables 4.2.6.8 and 6.1.1.4'
 'Fe' 'Fe' -1.1336 3.1974
 'International Tables Vol C Tables 4.2.6.8 and 6.1.1.4'
 'P' 'P' 0.2955 0.4335 'International Tables Vol C Tables 4.2.6.8 and 6.1.1.4'

_shelx_space_group_comment
;
The symmetry employed for this shelxl refinement is uniquely defined
by the following loop, which should always be used as a source of
symmetry information in preference to the above space-group names.
They are only intended as comments.
;
_space_group_crystal_system        'orthorhombic'
_space_group_IT_number             31
_space_group_name_H-M_alt          'P m n 21'
_space_group_name_Hall             'P 2ac -2'
loop_
  _space_group_symop_operation_xyz
 'x, y, z'
 '-x+1/2, -y, z+1/2'
 'x+1/2, -y, z+1/2'
 '-x, y, z'

_cell_length_a                     22.294(3)
_cell_length_b                     15.4450(18)
_cell_length_c                     8.3791(10)
_cell_angle_alpha                  90
_cell_angle_beta                   90
_cell_angle_gamma                  90
_cell_volume                       2885.2(6)
_cell_formula_units_Z              2
_cell_measurement_reflns_used      5028
_cell_measurement_temperature      100.01(10)
_cell_measurement_theta_max        72.6110
_cell_measurement_theta_min        2.8640
_shelx_estimated_absorpt_T_max     0.632
_shelx_estimated_absorpt_T_min     0.311
_exptl_absorpt_coefficient_mu      5.312
_exptl_absorpt_correction_T_max    1.00000
_exptl_absorpt_correction_T_min    0.57551
_exptl_absorpt_correction_type     multi-scan
_exptl_absorpt_process_details
;
CrysAlisPro 1.171.44.128a (Rigaku Oxford Diffraction, 2025)
Empirical absorption correction using spherical harmonics,
implemented in SCALE3 ABSPACK scaling algorithm.
;
_exptl_absorpt_special_details     ?
_exptl_crystal_colour              green
_exptl_crystal_colour_lustre       .
_exptl_crystal_colour_modifier     .
_exptl_crystal_colour_primary      green
_exptl_crystal_density_diffrn      1.171
_exptl_crystal_density_meas        ?
_exptl_crystal_density_method      ?
_exptl_crystal_description         plate
_exptl_crystal_F_000               1112
_exptl_crystal_size_max            0.287
_exptl_crystal_size_mid            0.14
_exptl_crystal_size_min            0.095
_exptl_transmission_factor_max     ?
_exptl_transmission_factor_min     ?
_diffrn_reflns_av_R_equivalents    0.1671
_diffrn_reflns_av_unetI/netI       0.1457
_diffrn_reflns_Laue_measured_fraction_full  1.000
_diffrn_reflns_Laue_measured_fraction_max  0.978
_diffrn_reflns_limit_h_max         27
_diffrn_reflns_limit_h_min         -24
_diffrn_reflns_limit_k_max         19
_diffrn_reflns_limit_k_min         -18
_diffrn_reflns_limit_l_max         10
_diffrn_reflns_limit_l_min         -10
_diffrn_reflns_number              23021
_diffrn_reflns_point_group_measured_fraction_full  0.955
_diffrn_reflns_point_group_measured_fraction_max  0.917
_diffrn_reflns_theta_full          67.684
_diffrn_reflns_theta_max           74.868
_diffrn_reflns_theta_min           2.861
_diffrn_ambient_environment        N~2~
_diffrn_ambient_temperature        100.01(10)
_diffrn_detector                   'Hybrid Pixel Array Detector'
_diffrn_detector_area_resol_mean   10.0000
_diffrn_detector_type              'HyPix-Arc 150'
_diffrn_measured_fraction_theta_full  1.000
_diffrn_measured_fraction_theta_max  0.978
_diffrn_measurement_details
;
List of Runs (angles in degrees, time in seconds):

  # Type    Start    End  Width  t~exp~   \w     \q     \k     \f   Frames
--------------------------------------------------------------------------
  1  \w   -107.00 -58.00   0.50   28.20    --  -57.40 -30.00-120.00   98
  2  \w   -107.00 -58.00   0.50   28.20    --  -57.40 -30.00 -30.00   98
  3  \w    -35.00  -8.00   0.50   28.20    --  -57.40  30.00  90.00   54
  4  \w    -35.00  -8.00   0.50   28.20    --  -57.40  30.00 150.00   54
  5  \w    -35.00  -8.00   0.50   28.20    --  -57.40  30.00   0.00   54
  6  \w     62.00 110.00   0.50   28.20    --   60.66  30.00-120.00   96
  7  \w     62.00 110.00   0.50   28.20    --   60.66  30.00-150.00   96
  8  \w     33.00  84.00   0.50   28.20    --   73.22 -95.00  90.00  102
  9  \w     76.00 125.00   0.50   28.20    --   75.00  30.00  30.00   98
 10  \w     76.00 125.00   0.50   28.20    --   75.00  30.00 -90.00   98
 11  \w     35.00  86.00   0.50   28.20    --   75.00 -95.00 150.00  102
 12  \w     34.00 104.00   0.50   28.20    --   75.00-125.00 -30.00  140
 13  \w     76.00 125.00   0.50   28.20    --   75.00  30.00  90.00   98
 14  \w     76.00 125.00   0.50   28.20    --   75.00  30.00   0.00   98
 15  \w     76.00 125.00   0.50   28.20    --   75.00  30.00 150.00   98
 16  \w     84.00 133.00   0.50   28.20    --   82.99  30.00  60.00   98
 17  \w     69.00 111.00   0.50   28.20    --   82.99-125.00 -30.00   84
 18  \w     87.00 114.00   0.50   28.20    --   82.99  30.00-180.00   54
 19  \w     45.00  83.00   0.50   28.20    --   82.99 -95.00 -30.00   76
 20  \w     42.00 109.00   0.50   28.20    --   82.99-125.00-120.00  134
 21  \w     87.00 112.00   0.50   28.20    --   82.99-125.00 -60.00   50
 22  \w     40.00  77.00   0.50   28.20    --   82.99-125.00 -60.00   74
;
_diffrn_measurement_device         'four-circle diffractometer'
_diffrn_measurement_device_type    'XtaLAB Synergy, Dualflex, HyPix-Arc 150'
_diffrn_measurement_method         '\w scans'
_diffrn_orient_matrix_type        
 'CrysAlisPro convention (1999,Acta A55,543-557)'
_diffrn_orient_matrix_UB_11        -0.0380743000
_diffrn_orient_matrix_UB_12        -0.0420275000
_diffrn_orient_matrix_UB_13        0.1322770000
_diffrn_orient_matrix_UB_21        0.0131268000
_diffrn_orient_matrix_UB_22        -0.0901241000
_diffrn_orient_matrix_UB_23        -0.0706546000
_diffrn_orient_matrix_UB_31        0.0560749000
_diffrn_orient_matrix_UB_32        -0.0075214000
_diffrn_orient_matrix_UB_33        0.1067975000
_diffrn_oxdiff_digest_od_ed
;

;
_diffrn_oxdiff_measurement_exp_name  TYZ68_3.par
_diffrn_radiation_monochromator    mirror
_diffrn_radiation_probe            x-ray
_diffrn_radiation_type             'Cu K\a'
_diffrn_radiation_wavelength       1.54184
_diffrn_source                     'micro-focus sealed X-ray tube'
_diffrn_source_type                'PhotonJet (Cu) X-ray Source'
_reflns_Friedel_coverage           0.751
_reflns_Friedel_fraction_full      0.903
_reflns_Friedel_fraction_max       0.847
_reflns_number_gt                  2735
_reflns_number_total               5580
_reflns_special_details
;
 Reflections were merged by SHELXL according to the crystal
 class for the calculation of statistics and refinement.
 
 _reflns_Friedel_fraction is defined as the number of unique
 Friedel pairs measured divided by the number that would be
 possible theoretically, ignoring centric projections and
 systematic absences. Completness statistics refer to single and
 composite reflections containing twin component 1 only.
;
_reflns_threshold_expression       'I > 2\s(I)'
_computing_cell_refinement         'CrysAlisPro 1.171.44.128a (Rigaku OD, 2025)'
_computing_data_collection        
 'CrysAlisPro system (CCD 43.143a 64-bit (release 25-10-2024))'
_computing_data_reduction          'CrysAlisPro 1.171.44.128a (Rigaku OD, 2025)'
_computing_molecular_graphics      'Olex2 1.5-ac6-020 (Dolomanov et al., 2009)'
_computing_publication_material    'Olex2 1.5-ac6-020 (Dolomanov et al., 2009)'
_computing_structure_refinement    'SHELXL 2019/3 (Sheldrick, 2015)'
_computing_structure_solution      'SHELXT 2018/2 (Sheldrick, 2018)'
_refine_diff_density_max           0.807
_refine_diff_density_min           -1.005
_refine_diff_density_rms           0.144
_refine_ls_abs_structure_details
;
 Refined as an inversion twin.
;
_refine_ls_abs_structure_Flack     0.33(3)
_refine_ls_extinction_coef         .
_refine_ls_extinction_method       none
_refine_ls_goodness_of_fit_ref     1.238
_refine_ls_hydrogen_treatment      constr
_refine_ls_matrix_type             full
_refine_ls_number_parameters       146
_refine_ls_number_reflns           5580
_refine_ls_number_restraints       10
_refine_ls_R_factor_all            0.2352
_refine_ls_R_factor_gt             0.1504
_refine_ls_restrained_S_all        1.237
_refine_ls_shift/su_max            0.000
_refine_ls_shift/su_mean           0.000
_refine_ls_structure_factor_coef   Fsqd
_refine_ls_weighting_details      
 'w=1/[\s^2^(Fo^2^)+(0.2000P)^2^] where P=(Fo^2^+2Fc^2^)/3'
_refine_ls_weighting_scheme        calc
_refine_ls_wR_factor_gt            0.3746
_refine_ls_wR_factor_ref           0.4211
_refine_special_details           
 'Due to disorder associated with chair flipping, use of EADP on matching carbons of the cyclohexyl groups was employed.'
_olex2_refinement_description
;
1. Twinned data refinement
 Scales: 0.66655
 0.33345
2. Restrained distances
 C1-C1_$1 \\sim C006-C006_$1
 with sigma of 0.02
 P-C006 \\sim P_$1-C006_$1 \\sim P03_$1-C1_$1 \\sim P03-C1
 with sigma of 0.02
 C00Y-C00T \\sim C00U-C00I
 with sigma of 0.02
 C00I-C00E \\sim C00T-C00E
 with sigma of 0.02
 P-C006 \\sim P03-C1
 with sigma of 0.02
3. Uiso/Uaniso restraints and constraints
Uanis(C00K) = Uanis(C00A) = Uanis(C00A) = Uanis(C00K) = Uanis(C00E) =
Uanis(C00C) = Uanis(C00E) = Uanis(C00C)
Uanis(C00W) = Uanis(C00S) = Uanis(C00I) = Uanis(C00T) = Uanis(C00S) =
Uanis(C00W) = Uanis(C00I) = Uanis(C00T) = Uanis(C008) = Uanis(C00J) =
Uanis(C008) = Uanis(C00J) = Uanis(C009) = Uanis(C00N) = Uanis(C00N) =
Uanis(C009)
Uanis(C00B) = Uanis(C00Q) = Uanis(C00Q) = Uanis(C00B) = Uanis(C005) =
Uanis(C00P) = Uanis(C00P) = Uanis(C005) = Uanis(C00Y) = Uanis(C00U) =
Uanis(C00L) = Uanis(C00Z) = Uanis(C00L) = Uanis(C00Z) = Uanis(C00Y) =
Uanis(C00U)
Uanis(C00M) = Uanis(C00Z) = Uanis(C00Z) = Uanis(C00M) = Uanis(C00G) =
Uanis(C00V) = Uanis(C00V) = Uanis(C00G)
Uanis(C2) = Uanis(C00F) = Uanis(C007) = Uanis(C00H)
Uanis(C00O) = Uanis(C00O) = Uanis(C00M) = Uanis(C00M) = Uanis(C00G) =
Uanis(C00G) = Uanis(C00V) = Uanis(C00V)
Uanis(C1) = Uanis(C006)
Uanis(C1) = Uanis(C1) = Uanis(C006) = Uanis(C006)
4. Others
 Fixed Sof: H00C(0.25) H00D(0.5) H00E(0.5) H3(0.25) HA(0.5) HB(0.5) H00O(0.25)
 H00P(0.5) H00Q(0.5) H2A(0.25) H2B(0.5) H2C(0.5)
5.a Ternary CH refined with riding coordinates:
 C00A(H00J), C00C(H1), C00E(H2), C00K(H00T)
5.b Secondary CH2 refined with riding coordinates:
 C005(H00A,H00B), C006(H00,H), C008(H00F,H00G), C009(H00H,H00I), C00B(H00K,
 H00L), C00G(H00M,H00N), C00I(H4,HC), C00J(H00R,H00S), C00L(H5,HD), C00M(H6,HE),
  C00N(H00U,H00V), C00O(H7,HF), C00P(H00W,H00X), C00Q(H00Y,HG), C00S(H8,HH),
 C00T(H9,HI), C00U(H10,HJ), C00V(H00Z,HK), C00W(H11,HL), C00Y(H12,HM), C00Z(H13,
 HN), C1(H1A,H1B)
5.c Me refined with riding coordinates:
 C007(H00C,H00D,H00E), C00F(H3,HA,HB), C00H(H00O,H00P,H00Q), C2(H2A,H2B,H2C)
;
_atom_sites_solution_hydrogens     geom
_atom_sites_solution_primary       dual
_atom_sites_solution_secondary     ?
loop_
  _atom_site_label
  _atom_site_type_symbol
  _atom_site_fract_x
  _atom_site_fract_y
  _atom_site_fract_z
  _atom_site_U_iso_or_equiv
  _atom_site_adp_type
  _atom_site_occupancy
  _atom_site_site_symmetry_order
  _atom_site_calc_flag
  _atom_site_refinement_flags_posn
  _atom_site_refinement_flags_adp
  _atom_site_refinement_flags_occupancy
  _atom_site_disorder_assembly
  _atom_site_disorder_group
 Fe01 Fe 0.500000 0.5029(2) 0.6154(6) 0.0532(11) Uani 1 2 d S T P . .
 Fe02 Fe 0.500000 0.9478(2) 0.3914(5) 0.0537(11) Uani 1 2 d S T P . .
 P03 P 0.4284(2) 0.3956(3) 0.7105(8) 0.0689(16) Uani 1 1 d D . . . .
 P P 0.4290(2) 0.8751(3) 0.2207(7) 0.0658(15) Uani 1 1 d D . . . .
 C005 C 0.2833(13) 0.532(2) 0.895(4) 0.123(3) Uani 1 1 d . . . . .
 H00A H 0.256399 0.485131 0.930109 0.148 Uiso 1 1 calc R U . . .
 H00B H 0.258592 0.577080 0.841800 0.148 Uiso 1 1 calc R U . . .
 C006 C 0.4698(7) 0.7981(14) 0.100(3) 0.108(7) Uani 1 1 d D . . . .
 H00 H 0.456590 0.739530 0.132273 0.130 Uiso 1 1 calc R U . . .
 H H 0.456590 0.806343 -0.012158 0.130 Uiso 1 1 calc R U . . .
 C007 C 0.500000 0.524(2) 0.379(5) 0.093(5) Uani 1 2 d S T P . .
 H00C H 0.500000 0.468483 0.322886 0.140 Uiso 0.5 1 calc R U P A -1
 H00D H 0.464109 0.557020 0.349801 0.140 Uiso 0.5 1 calc R U P A -1
 H00E H 0.535891 0.557020 0.349801 0.140 Uiso 0.5 1 calc R U P A -1
 C008 C 0.3282(12) 0.498(2) 0.780(4) 0.109(3) Uani 1 1 d . . . . .
 H00F H 0.351539 0.546614 0.735665 0.131 Uiso 1 1 calc R U . . .
 H00G H 0.306715 0.469579 0.690855 0.131 Uiso 1 1 calc R U . . .
 C009 C 0.3397(11) 0.2644(19) 0.622(4) 0.109(3) Uani 1 1 d . . . . .
 H00H H 0.365221 0.219092 0.670596 0.131 Uiso 1 1 calc R U . . .
 H00I H 0.312021 0.288046 0.703297 0.131 Uiso 1 1 calc R U . . .
 C00A C 0.3718(10) 0.4323(15) 0.854(3) 0.095(4) Uani 1 1 d . . . . .
 H00J H 0.348009 0.380528 0.887488 0.114 Uiso 1 1 calc R U . . .
 C00B C 0.3026(14) 0.227(2) 0.461(4) 0.123(3) Uani 1 1 d . . . . .
 H00K H 0.272793 0.183902 0.496729 0.148 Uiso 1 1 calc R U . . .
 H00L H 0.280251 0.275968 0.412337 0.148 Uiso 1 1 calc R U . . .
 C00C C 0.3799(10) 0.9369(15) 0.089(4) 0.095(4) Uani 1 1 d . . . . .
 H1 H 0.348917 0.964764 0.158342 0.114 Uiso 1 1 calc R U . . .
 C00E C 0.3705(10) 0.8029(14) 0.303(4) 0.095(4) Uani 1 1 d D . . . .
 H2 H 0.347610 0.774574 0.214898 0.114 Uiso 1 1 calc R U . . .
 C00F C 0.500000 1.0820(19) 0.425(5) 0.093(5) Uani 1 2 d S T P . .
 H3 H 0.500000 1.111043 0.321348 0.140 Uiso 0.5 1 calc R U P B -1
 HA H 0.464109 1.098863 0.485220 0.140 Uiso 0.5 1 calc R U P B -1
 HB H 0.535891 1.098863 0.485220 0.140 Uiso 0.5 1 calc R U P B -1
 C00G C 0.3140(14) 0.572(2) 1.041(4) 0.123(3) Uani 1 1 d . . . . .
 H00M H 0.282971 0.593597 1.115106 0.148 Uiso 1 1 calc R U . . .
 H00N H 0.338353 0.622216 1.005851 0.148 Uiso 1 1 calc R U . . .
 C00H C 0.500000 0.6178(19) 0.742(5) 0.093(5) Uani 1 2 d S T P . .
 H00O H 0.500000 0.605348 0.856349 0.140 Uiso 0.5 1 calc R U P C -1
 H00P H 0.535891 0.651312 0.714292 0.140 Uiso 0.5 1 calc R U P C -1
 H00Q H 0.464109 0.651312 0.714292 0.140 Uiso 0.5 1 calc R U P C -1
 C00I C 0.3291(10) 0.8563(18) 0.405(4) 0.109(3) Uani 1 1 d D . . . .
 H4 H 0.306296 0.898120 0.338989 0.131 Uiso 1 1 calc R U . . .
 HC H 0.351695 0.888241 0.487642 0.131 Uiso 1 1 calc R U . . .
 C00J C 0.3972(12) 0.472(2) 0.999(4) 0.109(3) Uani 1 1 d . . . . .
 H00R H 0.422947 0.520872 0.964539 0.131 Uiso 1 1 calc R U . . .
 H00S H 0.424011 0.428689 1.049055 0.131 Uiso 1 1 calc R U . . .
 C00K C 0.3815(10) 0.3438(15) 0.534(3) 0.095(4) Uani 1 1 d . . . . .
 H00T H 0.354890 0.388219 0.484251 0.114 Uiso 1 1 calc R U . . .
 C00L C 0.3049(14) 0.975(2) -0.132(4) 0.123(3) Uani 1 1 d . . . . .
 H5 H 0.277731 0.945823 -0.209239 0.148 Uiso 1 1 calc R U . . .
 HD H 0.279823 1.001425 -0.048217 0.148 Uiso 1 1 calc R U . . .
 C00M C 0.3128(13) 0.7196(19) 0.588(4) 0.123(3) Uani 1 1 d . . . . .
 H6 H 0.283254 0.681652 0.641784 0.148 Uiso 1 1 calc R U . . .
 HE H 0.339497 0.746505 0.668005 0.148 Uiso 1 1 calc R U . . .
 C00N C 0.4214(11) 0.3021(19) 0.410(4) 0.109(3) Uani 1 1 d . . . . .
 H00U H 0.448875 0.260455 0.462104 0.131 Uiso 1 1 calc R U . . .
 H00V H 0.446016 0.347098 0.357099 0.131 Uiso 1 1 calc R U . . .
 C00O C 0.3369(15) 1.039(2) -0.211(4) 0.123(3) Uani 1 1 d . . . . .
 H7 H 0.308545 1.080050 -0.263147 0.148 Uiso 1 1 calc R U . . .
 HF H 0.362276 1.013274 -0.295318 0.148 Uiso 1 1 calc R U . . .
 C00P C 0.3554(14) 0.507(2) 1.131(5) 0.123(3) Uani 1 1 d . . . . .
 H00W H 0.378593 0.536164 1.215999 0.148 Uiso 1 1 calc R U . . .
 H00X H 0.331689 0.459246 1.179258 0.148 Uiso 1 1 calc R U . . .
 C00Q C 0.3811(14) 0.252(2) 0.277(4) 0.123(3) Uani 1 1 d . . . . .
 H00Y H 0.358906 0.295140 0.212687 0.148 Uiso 1 1 calc R U . . .
 HG H 0.408214 0.220149 0.203328 0.148 Uiso 1 1 calc R U . . .
 C00S C 0.3480(12) 0.903(2) -0.052(3) 0.109(3) Uani 1 1 d . . . . .
 H8 H 0.323585 0.852344 -0.020348 0.131 Uiso 1 1 calc R U . . .
 HH H 0.377685 0.883333 -0.132194 0.131 Uiso 1 1 calc R U . . .
 C00T C 0.4026(10) 0.7377(17) 0.398(4) 0.109(3) Uani 1 1 d D . . . .
 H9 H 0.420988 0.764047 0.493589 0.131 Uiso 1 1 calc R U . . .
 HI H 0.434451 0.709692 0.333425 0.131 Uiso 1 1 calc R U . . .
 C00U C 0.2840(14) 0.7837(18) 0.486(4) 0.123(3) Uani 1 1 d D . . . .
 H10 H 0.253381 0.814583 0.549715 0.148 Uiso 1 1 calc R U . . .
 HJ H 0.262768 0.752847 0.399027 0.148 Uiso 1 1 calc R U . . .
 C00V C 0.3379(14) 0.190(2) 0.345(4) 0.123(3) Uani 1 1 d . . . . .
 H00Z H 0.312002 0.167221 0.259204 0.148 Uiso 1 1 calc R U . . .
 HK H 0.360111 0.140757 0.392301 0.148 Uiso 1 1 calc R U . . .
 C00W C 0.4145(11) 1.0105(18) 0.008(4) 0.109(3) Uani 1 1 d . . . . .
 H11 H 0.442879 0.983750 -0.068515 0.131 Uiso 1 1 calc R U . . .
 HL H 0.438916 1.039326 0.090997 0.131 Uiso 1 1 calc R U . . .
 C00Y C 0.3508(13) 0.668(2) 0.448(4) 0.123(3) Uani 1 1 d D . . . .
 H12 H 0.368760 0.613626 0.489891 0.148 Uiso 1 1 calc R U . . .
 HM H 0.324775 0.653220 0.355559 0.148 Uiso 1 1 calc R U . . .
 C00Z C 0.3766(13) 1.089(2) -0.092(4) 0.123(3) Uani 1 1 d . . . . .
 H13 H 0.351717 1.123738 -0.017633 0.148 Uiso 1 1 calc R U . . .
 HN H 0.404619 1.128171 -0.148337 0.148 Uiso 1 1 calc R U . . .
 C1 C 0.4693(7) 0.3122(15) 0.812(3) 0.108(7) Uani 1 1 d D . . . .
 H1A H 0.456192 0.312904 0.924966 0.130 Uiso 1 1 calc R U . . .
 H1B H 0.456192 0.256138 0.766670 0.130 Uiso 1 1 calc R U . . .
 C2 C 0.500000 0.8922(19) 0.619(4) 0.093(5) Uani 1 2 d S T P . .
 H2A H 0.500000 0.829004 0.609034 0.140 Uiso 0.5 1 calc R U P D -1
 H2B H 0.535891 0.910812 0.676998 0.140 Uiso 0.5 1 calc R U P D -1
 H2C H 0.464109 0.910812 0.676998 0.140 Uiso 0.5 1 calc R U P D -1

loop_
  _atom_site_aniso_label
  _atom_site_aniso_U_11
  _atom_site_aniso_U_22
  _atom_site_aniso_U_33
  _atom_site_aniso_U_23
  _atom_site_aniso_U_13
  _atom_site_aniso_U_12
 Fe01 0.056(2) 0.0419(19) 0.062(3) 0.001(2) 0.000 0.000
 Fe02 0.063(2) 0.051(2) 0.046(2) -0.010(2) 0.000 0.000
 P03 0.052(3) 0.056(3) 0.098(4) 0.022(3) 0.025(3) 0.010(2)
 P 0.055(3) 0.057(3) 0.085(4) -0.026(3) 0.009(3) -0.010(2)
 C005 0.133(8) 0.120(7) 0.118(8) 0.014(6) 0.015(6) 0.010(6)
 C006 0.080(9) 0.097(12) 0.148(17) 0.032(12) 0.060(11) 0.043(9)
 C007 0.118(14) 0.061(9) 0.102(14) 0.013(11) 0.000 0.000
 C008 0.085(6) 0.130(8) 0.112(8) -0.016(7) 0.017(6) 0.006(6)
 C009 0.085(6) 0.130(8) 0.112(8) -0.016(7) 0.017(6) 0.006(6)
 C00A 0.073(7) 0.076(7) 0.136(12) -0.031(8) 0.024(8) 0.022(6)
 C00B 0.133(8) 0.120(7) 0.118(8) 0.014(6) 0.015(6) 0.010(6)
 C00C 0.073(7) 0.076(7) 0.136(12) -0.031(8) 0.024(8) 0.022(6)
 C00E 0.073(7) 0.076(7) 0.136(12) -0.031(8) 0.024(8) 0.022(6)
 C00F 0.118(14) 0.061(9) 0.102(14) 0.013(11) 0.000 0.000
 C00G 0.133(8) 0.120(7) 0.118(8) 0.014(6) 0.015(6) 0.010(6)
 C00H 0.118(14) 0.061(9) 0.102(14) 0.013(11) 0.000 0.000
 C00I 0.085(6) 0.130(8) 0.112(8) -0.016(7) 0.017(6) 0.006(6)
 C00J 0.085(6) 0.130(8) 0.112(8) -0.016(7) 0.017(6) 0.006(6)
 C00K 0.073(7) 0.076(7) 0.136(12) -0.031(8) 0.024(8) 0.022(6)
 C00L 0.133(8) 0.120(7) 0.118(8) 0.014(6) 0.015(6) 0.010(6)
 C00M 0.133(8) 0.120(7) 0.118(8) 0.014(6) 0.015(6) 0.010(6)
 C00N 0.085(6) 0.130(8) 0.112(8) -0.016(7) 0.017(6) 0.006(6)
 C00O 0.133(8) 0.120(7) 0.118(8) 0.014(6) 0.015(6) 0.010(6)
 C00P 0.133(8) 0.120(7) 0.118(8) 0.014(6) 0.015(6) 0.010(6)
 C00Q 0.133(8) 0.120(7) 0.118(8) 0.014(6) 0.015(6) 0.010(6)
 C00S 0.085(6) 0.130(8) 0.112(8) -0.016(7) 0.017(6) 0.006(6)
 C00T 0.085(6) 0.130(8) 0.112(8) -0.016(7) 0.017(6) 0.006(6)
 C00U 0.133(8) 0.120(7) 0.118(8) 0.014(6) 0.015(6) 0.010(6)
 C00V 0.133(8) 0.120(7) 0.118(8) 0.014(6) 0.015(6) 0.010(6)
 C00W 0.085(6) 0.130(8) 0.112(8) -0.016(7) 0.017(6) 0.006(6)
 C00Y 0.133(8) 0.120(7) 0.118(8) 0.014(6) 0.015(6) 0.010(6)
 C00Z 0.133(8) 0.120(7) 0.118(8) 0.014(6) 0.015(6) 0.010(6)
 C1 0.080(9) 0.097(12) 0.148(17) 0.032(12) 0.060(11) 0.043(9)
 C2 0.118(14) 0.061(9) 0.102(14) 0.013(11) 0.000 0.000

_geom_special_details
;
 All esds (except the esd in the dihedral angle between two l.s. planes)
 are estimated using the full covariance matrix.  The cell esds are taken
 into account individually in the estimation of esds in distances, angles
 and torsion angles; correlations between esds in cell parameters are only
 used when they are defined by crystal symmetry.  An approximate (isotropic)
 treatment of cell esds is used for estimating esds involving l.s. planes.
;
loop_
  _geom_bond_atom_site_label_1
  _geom_bond_atom_site_label_2
  _geom_bond_distance
  _geom_bond_site_symmetry_2
  _geom_bond_publ_flag
 Fe01 P03 2.435(6) . ?
 Fe01 P03 2.435(5) 4_655 ?
 Fe01 C007 2.00(4) . ?
 Fe01 C00H 2.07(3) . ?
 Fe02 P 2.411(6) 4_655 ?
 Fe02 P 2.411(6) . ?
 Fe02 C00F 2.09(3) . ?
 Fe02 C2 2.09(3) . ?
 P03 C00A 1.83(2) . ?
 P03 C00K 1.98(3) . ?
 P03 C1 1.793(18) . ?
 P C006 1.808(18) . ?
 P C00C 1.83(3) . ?
 P C00E 1.85(3) . ?
 C005 C008 1.49(4) . ?
 C005 C00G 1.52(4) . ?
 C006 C006 1.35(3) 4_655 ?
 C008 C00A 1.53(3) . ?
 C009 C00B 1.68(4) . ?
 C009 C00K 1.70(4) . ?
 C00A C00J 1.48(4) . ?
 C00B C00V 1.37(4) . ?
 C00C C00S 1.48(4) . ?
 C00C C00W 1.53(3) . ?
 C00E C00I 1.50(3) . ?
 C00E C00T 1.47(3) . ?
 C00G C00P 1.56(4) . ?
 C00I C00U 1.65(3) . ?
 C00J C00P 1.54(4) . ?
 C00K C00N 1.52(3) . ?
 C00L C00O 1.40(4) . ?
 C00L C00S 1.61(4) . ?
 C00M C00U 1.46(4) . ?
 C00M C00Y 1.66(4) . ?
 C00N C00Q 1.63(4) . ?
 C00O C00Z 1.54(4) . ?
 C00Q C00V 1.47(4) . ?
 C00T C00Y 1.64(3) . ?
 C00W C00Z 1.70(4) . ?
 C1 C1 1.37(3) 4_655 ?

loop_
  _geom_angle_atom_site_label_1
  _geom_angle_atom_site_label_2
  _geom_angle_atom_site_label_3
  _geom_angle
  _geom_angle_site_symmetry_1
  _geom_angle_site_symmetry_3
  _geom_angle_publ_flag
 P03 Fe01 P03 81.9(3) . 4_655 ?
 C007 Fe01 P03 115.7(7) . . ?
 C007 Fe01 P03 115.7(7) . 4_655 ?
 C007 Fe01 C00H 111.4(14) . . ?
 C00H Fe01 P03 114.7(7) . 4_655 ?
 C00H Fe01 P03 114.7(7) . . ?
 P Fe02 P 82.0(3) . 4_655 ?
 C00F Fe02 P 122.8(7) . . ?
 C00F Fe02 P 122.8(7) . 4_655 ?
 C2 Fe02 P 110.5(7) . 4_655 ?
 C2 Fe02 P 110.5(7) . . ?
 C2 Fe02 C00F 106.5(14) . . ?
 C00A P03 Fe01 117.1(8) . . ?
 C00A P03 C00K 104.4(10) . . ?
 C00K P03 Fe01 112.2(8) . . ?
 C1 P03 Fe01 108.2(6) . . ?
 C1 P03 C00A 105.1(12) . . ?
 C1 P03 C00K 109.4(12) . . ?
 C006 P Fe02 108.0(7) . . ?
 C006 P C00C 107.8(12) . . ?
 C006 P C00E 99.7(9) . . ?
 C00C P Fe02 120.6(8) . . ?
 C00C P C00E 96.7(11) . . ?
 C00E P Fe02 121.4(10) . . ?
 C008 C005 C00G 111(2) . . ?
 C006 C006 P 120.2(6) 4_655 . ?
 C005 C008 C00A 114(3) . . ?
 C00B C009 C00K 100(2) . . ?
 C008 C00A P03 112(2) . . ?
 C00J C00A P03 113.9(17) . . ?
 C00J C00A C008 107(2) . . ?
 C00V C00B C009 115(2) . . ?
 C00S C00C P 126.1(18) . . ?
 C00S C00C C00W 99(2) . . ?
 C00W C00C P 110.7(17) . . ?
 C00I C00E P 108.3(16) . . ?
 C00T C00E P 105.7(16) . . ?
 C00T C00E C00I 112(2) . . ?
 C005 C00G C00P 113(3) . . ?
 C00E C00I C00U 104(2) . . ?
 C00A C00J C00P 120(2) . . ?
 C009 C00K P03 105.1(18) . . ?
 C00N C00K P03 112.0(15) . . ?
 C00N C00K C009 108(2) . . ?
 C00O C00L C00S 113(3) . . ?
 C00U C00M C00Y 98(2) . . ?
 C00K C00N C00Q 111(2) . . ?
 C00L C00O C00Z 110(3) . . ?
 C00J C00P C00G 103(3) . . ?
 C00V C00Q C00N 114(3) . . ?
 C00C C00S C00L 112(2) . . ?
 C00E C00T C00Y 104(2) . . ?
 C00M C00U C00I 116(3) . . ?
 C00B C00V C00Q 112(3) . . ?
 C00C C00W C00Z 120(2) . . ?
 C00T C00Y C00M 103(2) . . ?
 C00O C00Z C00W 104(2) . . ?
 C1 C1 P03 120.5(6) 4_655 . ?

_shelx_res_file
;
TITL tyz68_3_auto_a.res in Pmn2(1)
    tyz68_3_auto.res
    created by SHELXL-2019/3 at 11:07:03 on 22-Nov-2025
REM Old TITL tyz68_3_auto_a.res in P222(1)
REM SHELXT solution in Pmn2(1): R1 0.240, Rweak 0.143, Alpha 0.035
REM <I/s> 3.781 for 107 systematic absences, Orientation as input
REM Flack x = 0.388 ( 0.013 ) from 862 Parsons' quotients
REM Formula found by SHELXT: C30 Fe3
CELL 1.54184 22.2944 15.445 8.3791 90 90 90
ZERR 2 0.0029 0.0018 0.001 0 0 0
LATT -1
SYMM 0.5-X,-Y,0.5+Z
SYMM 0.5+X,-Y,0.5+Z
SYMM -X,+Y,+Z
SFAC C H Fe P
UNIT 112 216 4 8
EQIV $1 1-X,+Y,+Z
EADP C00K C00A C00A C00K C00E C00C C00E C00C
EADP C00W C00S C00I C00T C00S C00W C00I C00T C008 C00J C008 C00J C009 C00N =
 C00N C009
EADP C00B C00Q C00Q C00B C005 C00P C00P C005 C00Y C00U C00L C00Z C00L C00Z =
 C00Y C00U
EADP C00M C00Z C00Z C00M C00G C00V C00V C00G
EADP C2 C00F C007 C00H
EADP C00O C00O C00M C00M C00G C00G C00V C00V
EADP C1 C006
SADI C1 C1_$1 C006 C006_$1
SADI P C006 P_$1 C006_$1 P03_$1 C1_$1 P03 C1
SADI C00Y C00T C00U C00I
SADI C00I C00E C00T C00E
SADI P C006 P03 C1
EADP C1 C1 C006 C006

L.S. 10
PLAN  13
SIZE 0.095 0.14 0.287
TEMP -173
FREE P C00T
BIND C00V C00Q
list 4
fmap 2
acta
TWIN -1 0 0 0 -1 0 0 0 -1 2
REM <olex2.extras>
REM <HklSrc "%.\\TYZ68_3_auto.hkl">
REM </olex2.extras>

WGHT    0.200000
BASF   0.33345
FVAR       0.30604
FE01  3    0.500000    0.502943    0.615380    10.50000    0.05610    0.04195 =
         0.06154    0.00130    0.00000    0.00000
FE02  3    0.500000    0.947828    0.391429    10.50000    0.06336    0.05130 =
         0.04644   -0.01042    0.00000    0.00000
P03   4    0.428448    0.395581    0.710500    11.00000    0.05246    0.05627 =
         0.09811    0.02170    0.02546    0.01008
P     4    0.429036    0.875124    0.220671    11.00000    0.05481    0.05747 =
         0.08511   -0.02611    0.00871   -0.01037
C005  1    0.283336    0.532453    0.895263    11.00000    0.13291    0.11966 =
         0.11778    0.01365    0.01537    0.01034
AFIX  23
H00A  2    0.256399    0.485131    0.930109    11.00000   -1.20000
H00B  2    0.258592    0.577080    0.841800    11.00000   -1.20000
AFIX   0

C006  1    0.469782    0.798117    0.099636    11.00000    0.07955    0.09675 =
         0.14843    0.03199    0.06043    0.04310
AFIX  23
H00   2    0.456590    0.739530    0.132273    11.00000   -1.20000
H     2    0.456590    0.806343   -0.012158    11.00000   -1.20000
AFIX   0

C007  1    0.500000    0.524066    0.379295    10.50000    0.11767    0.06054 =
         0.10167    0.01255    0.00000    0.00000
PART -1
AFIX  33
H00C  2    0.500000    0.468483    0.322886    10.50000   -1.50000
H00D  2    0.464109    0.557020    0.349801    10.50000   -1.50000
H00E  2    0.535891    0.557020    0.349801    10.50000   -1.50000
AFIX   0
PART 0
C008  1    0.328228    0.497716    0.780261    11.00000    0.08496    0.13010 =
         0.11190   -0.01597    0.01712    0.00619
AFIX  23
H00F  2    0.351539    0.546614    0.735665    11.00000   -1.20000
H00G  2    0.306715    0.469579    0.690855    11.00000   -1.20000
AFIX   0
C009  1    0.339714    0.264411    0.621856    11.00000    0.08496    0.13010 =
         0.11190   -0.01597    0.01712    0.00619
AFIX  23
H00H  2    0.365221    0.219092    0.670596    11.00000   -1.20000
H00I  2    0.312021    0.288046    0.703297    11.00000   -1.20000
AFIX   0
C00A  1    0.371830    0.432259    0.853820    11.00000    0.07321    0.07602 =
         0.13586   -0.03074    0.02391    0.02156
AFIX  13
H00J  2    0.348009    0.380528    0.887488    11.00000   -1.20000
AFIX   0
C00B  1    0.302605    0.227232    0.460832    11.00000    0.13291    0.11966 =
         0.11778    0.01365    0.01537    0.01034
AFIX  23
H00K  2    0.272793    0.183902    0.496729    11.00000   -1.20000
H00L  2    0.280251    0.275968    0.412337    11.00000   -1.20000
AFIX   0

C00C  1    0.379860    0.936920    0.088837    11.00000    0.07321    0.07602 =
         0.13586   -0.03074    0.02391    0.02156
AFIX  13
H1    2    0.348917    0.964764    0.158342    11.00000   -1.20000
AFIX   0
C00E  1    0.370477    0.802943    0.303255    11.00000    0.07321    0.07602 =
         0.13586   -0.03074    0.02391    0.02156
AFIX  13
H2    2    0.347610    0.774574    0.214898    11.00000   -1.20000
AFIX   0
C00F  1    0.500000    1.081968    0.425304    10.50000    0.11767    0.06054 =
         0.10167    0.01255    0.00000    0.00000
PART -1
AFIX  33
H3    2    0.500000    1.111043    0.321348    10.50000   -1.50000
HA    2    0.464109    1.098863    0.485220    10.50000   -1.50000
HB    2    0.535891    1.098863    0.485220    10.50000   -1.50000
AFIX   0

PART 0
C00G  1    0.314029    0.572016    1.040618    11.00000    0.13291    0.11966 =
         0.11778    0.01365    0.01537    0.01034
AFIX  23
H00M  2    0.282971    0.593597    1.115106    11.00000   -1.20000
H00N  2    0.338353    0.622216    1.005851    11.00000   -1.20000
AFIX   0
C00H  1    0.500000    0.617825    0.741675    10.50000    0.11767    0.06054 =
         0.10167    0.01255    0.00000    0.00000
PART -1
AFIX  33
H00O  2    0.500000    0.605348    0.856349    10.50000   -1.50000
H00P  2    0.535891    0.651312    0.714292    10.50000   -1.50000
H00Q  2    0.464109    0.651312    0.714292    10.50000   -1.50000
AFIX   0

PART 0
C00I  1    0.329119    0.856264    0.404713    11.00000    0.08496    0.13010 =
         0.11190   -0.01597    0.01712    0.00619
AFIX  23
H4    2    0.306296    0.898120    0.338989    11.00000   -1.20000
HC    2    0.351695    0.888241    0.487642    11.00000   -1.20000
AFIX   0

C00J  1    0.397245    0.472103    0.999214    11.00000    0.08496    0.13010 =
         0.11190   -0.01597    0.01712    0.00619
AFIX  23
H00R  2    0.422947    0.520872    0.964539    11.00000   -1.20000
H00S  2    0.424011    0.428689    1.049055    11.00000   -1.20000
AFIX   0
C00K  1    0.381498    0.343780    0.534462    11.00000    0.07321    0.07602 =
         0.13586   -0.03074    0.02391    0.02156
AFIX  13
H00T  2    0.354890    0.388219    0.484251    11.00000   -1.20000
AFIX   0

C00L  1    0.304889    0.974665   -0.132352    11.00000    0.13291    0.11966 =
         0.11778    0.01365    0.01537    0.01034
AFIX  23
H5    2    0.277731    0.945823   -0.209239    11.00000   -1.20000
HD    2    0.279823    1.001425   -0.048217    11.00000   -1.20000
AFIX   0
C00M  1    0.312764    0.719554    0.587803    11.00000    0.13291    0.11966 =
         0.11778    0.01365    0.01537    0.01034
AFIX  23
H6    2    0.283254    0.681652    0.641784    11.00000   -1.20000
HE    2    0.339497    0.746505    0.668005    11.00000   -1.20000
AFIX   0

C00N  1    0.421400    0.302073    0.409846    11.00000    0.08496    0.13010 =
         0.11190   -0.01597    0.01712    0.00619
AFIX  23
H00U  2    0.448875    0.260455    0.462104    11.00000   -1.20000
H00V  2    0.446016    0.347098    0.357099    11.00000   -1.20000
AFIX   0

C00O  1    0.336860    1.039461   -0.211315    11.00000    0.13291    0.11966 =
         0.11778    0.01365    0.01537    0.01034
AFIX  23
H7    2    0.308545    1.080050   -0.263147    11.00000   -1.20000
HF    2    0.362276    1.013274   -0.295318    11.00000   -1.20000
AFIX   0

C00P  1    0.355441    0.506681    1.131079    11.00000    0.13291    0.11966 =
         0.11778    0.01365    0.01537    0.01034
AFIX  23
H00W  2    0.378593    0.536164    1.215999    11.00000   -1.20000
H00X  2    0.331689    0.459246    1.179258    11.00000   -1.20000
AFIX   0
C00Q  1    0.381098    0.251753    0.276543    11.00000    0.13291    0.11966 =
         0.11778    0.01365    0.01537    0.01034
AFIX  23
H00Y  2    0.358906    0.295140    0.212687    11.00000   -1.20000
HG    2    0.408214    0.220149    0.203328    11.00000   -1.20000
AFIX   0

C00S  1    0.347962    0.903042   -0.052283    11.00000    0.08496    0.13010 =
         0.11190   -0.01597    0.01712    0.00619
AFIX  23
H8    2    0.323585    0.852344   -0.020348    11.00000   -1.20000
HH    2    0.377685    0.883333   -0.132194    11.00000   -1.20000
AFIX   0
C00T  1    0.402611    0.737655    0.397659    11.00000    0.08496    0.13010 =
         0.11190   -0.01597    0.01712    0.00619
AFIX  23
H9    2    0.420988    0.764047    0.493589    11.00000   -1.20000
HI    2    0.434451    0.709692    0.333425    11.00000   -1.20000
AFIX   0
C00U  1    0.283997    0.783664    0.485875    11.00000    0.13291    0.11966 =
         0.11778    0.01365    0.01537    0.01034
AFIX  23
H10   2    0.253381    0.814583    0.549715    11.00000   -1.20000
HJ    2    0.262768    0.752847    0.399027    11.00000   -1.20000
AFIX   0

C00V  1    0.337944    0.190105    0.345321    11.00000    0.13291    0.11966 =
         0.11778    0.01365    0.01537    0.01034
AFIX  23
H00Z  2    0.312002    0.167221    0.259204    11.00000   -1.20000
HK    2    0.360111    0.140757    0.392301    11.00000   -1.20000
AFIX   0

C00W  1    0.414504    1.010503    0.007824    11.00000    0.08496    0.13010 =
         0.11190   -0.01597    0.01712    0.00619
AFIX  23
H11   2    0.442879    0.983750   -0.068515    11.00000   -1.20000
HL    2    0.438916    1.039326    0.090997    11.00000   -1.20000
AFIX   0
C00Y  1    0.350769    0.667558    0.447633    11.00000    0.13291    0.11966 =
         0.11778    0.01365    0.01537    0.01034
AFIX  23
H12   2    0.368760    0.613626    0.489891    11.00000   -1.20000
HM    2    0.324775    0.653220    0.355559    11.00000   -1.20000
AFIX   0
C00Z  1    0.376553    1.089072   -0.091861    11.00000    0.13291    0.11966 =
         0.11778    0.01365    0.01537    0.01034
AFIX  23
H13   2    0.351717    1.123738   -0.017633    11.00000   -1.20000
HN    2    0.404619    1.128171   -0.148337    11.00000   -1.20000
AFIX   0

C1    1    0.469314    0.312195    0.812099    11.00000    0.07955    0.09675 =
         0.14843    0.03199    0.06043    0.04310
AFIX  23
H1A   2    0.456192    0.312904    0.924966    11.00000   -1.20000
H1B   2    0.456192    0.256138    0.766670    11.00000   -1.20000
AFIX   0

C2    1    0.500000    0.892234    0.618801    10.50000    0.11767    0.06054 =
         0.10167    0.01255    0.00000    0.00000
PART -1
AFIX  33
H2A   2    0.500000    0.829004    0.609034    10.50000   -1.50000
H2B   2    0.535891    0.910812    0.676998    10.50000   -1.50000
H2C   2    0.464109    0.910812    0.676998    10.50000   -1.50000
AFIX   0
HKLF 4


REM  tyz68_3_auto_a.res in Pmn2(1)
REM wR2 = 0.4211, GooF = S = 1.238, Restrained GooF = 1.237 for all data
REM R1 = 0.1504 for 2735 Fo > 4sig(Fo) and 0.2352 for all 5580 data
REM 146 parameters refined using 10 restraints

END

WGHT      0.2000      0.0000

REM Highest difference peak  0.807,  deepest hole -1.005,  1-sigma level  0.144
Q1    1   0.3380  0.7381  0.3110  11.00000  0.05    0.81
Q2    1   0.5000  0.9850  0.2912  10.50000  0.05    0.80
Q3    1   0.2896  1.0274  0.0889  11.00000  0.05    0.76
Q4    1   0.3357  0.9699  0.2130  11.00000  0.05    0.73
Q5    1   0.3640  0.8364  0.5361  11.00000  0.05    0.72
Q6    1   0.5000  0.9934  0.6111  10.50000  0.05    0.70
Q7    1   0.3617  1.0025 -0.1199  11.00000  0.05    0.69
Q8    1   0.5000  0.4652  0.2530  10.50000  0.05    0.65
Q9    1   0.3201  1.0738 -0.0585  11.00000  0.05    0.65
Q10   1   0.5000  0.5027  0.3401  10.50000  0.05    0.64
Q11   1   0.3331  0.7848  0.6654  11.00000  0.05    0.61
Q12   1   0.3568  0.2970  0.3416  11.00000  0.05    0.61
Q13   1   0.3776  0.3504  0.4131  11.00000  0.05    0.61
;
_shelx_res_checksum                5876
_shelx_hkl_file
;
   0   0   1    0.53    1.14
   0   0  -1    1.38    1.00
   0   0   2  283.43   11.10
   0   0  -2  269.18   10.99
   0   0   3    1.45    3.20
   0   0   3    5.39    3.02
   0   0  -3    0.94    2.73
   0   0   4  127.15    7.75
   0   0   4  170.20    8.34
   0   0   4  144.79    8.22
   0   0   4  181.70    7.13
   0   0  -5    3.52    4.20
   0   0   5   -3.38    5.23
   0   0   5    1.63    5.52
   0   0  -6  184.87    9.69
   0   0   7   -3.21    7.60
   0   0  -7    0.68    6.73
   0   0   8   29.50    8.51
   0   0  -8   -9.37   12.29
   0   0  -9   10.26   10.48
   0   0   9   -3.77   13.73
   0   0   9   -0.29    6.72
   0   0  10   -6.97    9.30
   0   0 -10   10.79    5.91
   0   1   0   26.29    1.22
   0  -1   0   23.50    1.46
   0   1   0   26.92    1.20
   0  -1   0   27.42    1.23
   0  -1  -1 1150.01   50.15
   0   1   1 1278.01   50.19
   0  -1   1 1341.05   50.15
   0  -1  -1 1413.71   50.16
   0  -1   1 1375.01   50.20
   0   1   1 1380.98   50.21
   0  -1   1 1222.77   50.13
   0  -1   1 1298.68   50.17
   0  -1   2  534.10   21.64
   0   1   2  556.97   21.69
   0  -1  -2  537.71   21.62
   0   1   2  549.26   21.71
   0  -1   2  552.69   21.52
   0  -1   2  560.60   21.73
   0  -1   2  562.13   21.66
   0  -1  -2  576.72   21.62
   0  -1   3    4.41    2.99
   0  -1   3    5.28    2.97
   0   1   3    4.56    3.55
   0  -1   3    4.35    1.97
   0  -1   3    2.89    3.56
   0   1   3    5.28    3.26
   0  -1  -3    3.39    2.40
   0  -1   3    4.47    1.14
   0  -1   4   27.24    4.98
   0   1   4   17.66    4.43
   0   1  -4   55.71    4.21
   0  -1  -4   44.83    3.68
   0  -1   4   46.44    2.97
   0  -1   4   38.19    4.48
   0   1   4   26.47    4.69
   0  -1   4   29.72    4.55
   0  -1   4   27.51    4.21
   0   1   5   52.98    5.96
   0  -1  -5   59.79    5.09
   0   1  -5   67.99    6.37
   0  -1   5   53.94    5.90
   0   1  -6   48.05    6.30
   0  -1  -6   58.62    6.33
   0   1   6   36.32    7.86
   0   1  -7   23.79    7.17
   0   1  -7   17.70   10.69
   0   1   7   20.12    8.25
   0  -1   8    5.19    8.51
   0  -1   8   10.73   15.64
   0   1   8   13.34    8.13
   0   1  -8   -3.25   11.60
   0  -1  -8   12.79   11.97
   0  -1  -9    1.02   10.94
   0   1  -9    7.89   10.10
   0   1   9    5.38    7.12
   0  -1   9   -5.10   13.73
   0   1   9   -3.92   14.40
   0   1 -10    2.52    5.96
   0  -1 -10    4.68    5.70
   0  -1  10   -1.65    8.75
   0   1  10   -4.84    9.60
   0   2   0  614.98   28.74
   0  -2   0  733.33   28.58
   0  -2   1   62.20    3.09
   0   2   1   69.66    3.20
   0   2  -1   54.71    3.36
   0  -2   1   60.80    3.12
   0   2   1   65.14    3.29
   0   2   1   64.55    3.61
   0  -2  -1   59.70    3.09
   0  -2   2    1.34    2.12
   0  -2  -2    1.60    2.26
   0  -2   2    0.85    2.66
   0   2   2    2.53    2.25
   0  -2   2    0.46    2.51
   0  -2  -2    0.41    2.01
   0  -2   2    0.46    1.89
   0   2   2    2.39    2.93
   0   2  -2    3.18    2.54
   0  -2   2    1.93    2.46
   0  -2   3    4.66    2.27
   0  -2   3    0.68    3.51
   0  -2  -3    2.75    2.70
   0  -2   3    1.46    2.90
   0  -2  -3    3.66    3.09
   0   2   3   -1.38    3.37
   0  -2   3    1.71    3.19
   0  -2   4  135.53    6.86
   0   2   4  129.50    7.14
   0  -2   4  124.20    7.00
   0  -2   4   89.14    7.09
   0   2   4   94.60    7.52
   0  -2   4  160.81    6.19
   0   2  -4  160.12    7.25
   0  -2  -4  157.30    6.75
   0   2  -5   19.47    6.21
   0  -2  -5   34.11    4.93
   0   2  -5   31.23    5.50
   0   2   5   24.50    5.32
   0   2  -6   12.00    8.64
   0   2   6    4.31    6.95
   0   2   6   12.62    7.92
   0   2  -6   25.81    6.65
   0   2  -7   47.91    7.35
   0   2  -7   15.76   10.83
   0  -2   8    9.46   14.88
   0  -2   8   66.23    9.04
   0   2   8   58.72    8.67
   0   2  -8    2.07   11.37
   0  -2   9  -19.24   13.72
   0  -2  -9    1.78   11.41
   0   2   9   13.06    7.33
   0   2  10   -3.83    9.76
   0   3   0  190.75    9.81
   0  -3   0  216.16    9.06
   0   3   1  762.01   29.70
   0  -3   1  702.14   29.62
   0  -3  -1  761.16   29.65
   0   3  -1  805.96   29.75
   0  -3   1  731.07   29.69
   0   3   1  851.53   29.91
   0   3  -1  757.70   29.74
   0  -3   1  808.19   29.80
   0   3   2  271.57   10.67
   0  -3   2  236.57   10.18
   0  -3  -2  255.94   10.34
   0   3   2  288.14   10.38
   0  -3   2  271.85   10.46
   0  -3   2  228.40   10.16
   0   3  -2  234.84   10.43
   0  -3   2  254.15   10.21
   0  -3   3   12.59    4.58
   0  -3   3   12.04    3.14
   0  -3   3   13.96    3.52
   0   3   3   17.16    3.53
   0  -3   3   17.81    3.53
   0   3   3   13.06    3.95
   0   3  -3   17.58    4.22
   0  -3   3   13.86    3.92
   0  -3  -3   18.49    3.71
   0  -3   3   18.18    2.96
   0   3  -4    0.10    5.31
   0   3   4   10.30    4.64
   0  -3   4    3.48    5.39
   0   3   4    1.36    5.50
   0  -3  -4   15.48    4.57
   0  -3   4    0.15    3.74
   0   3   4   14.24    4.32
   0   3   5  246.13   10.25
   0   3  -5  203.44   10.00
   0   3  -6   40.21    9.39
   0   3  -6   67.14    8.11
   0   3   6   44.23    9.00
   0   3   6   69.58    8.04
   0   3   7   32.96   10.60
   0  -3   7   54.32   13.96
   0   3  -8   16.18    8.05
   0  -3   8   16.62   14.19
   0   3   8   11.76    8.59
   0   3  -9    4.10    8.77
   0  -3  -9   14.57   11.20
   0   3  10   -0.94    8.93
   0  -4   0  686.42   28.74
   0  -4   0  872.28   29.22
   0  -4   1  245.43    9.91
   0   4  -1  233.08    9.93
   0   4   1  224.35   10.38
   0  -4   1  232.52    9.52
   0   4  -1  225.25    9.90
   0  -4   1  242.31    9.46
   0  -4  -1  197.27    9.41
   0  -4   1  236.61   10.28
   0  -4  -2  172.44    7.18
   0   4  -2  166.38    7.24
   0  -4   2  153.75    6.93
   0  -4   2  138.78    7.05
   0   4   2  161.65    8.19
   0  -4   2  152.56    7.72
   0   4   2  161.30    7.78
   0  -4   2  148.31    6.67
   0   4   3   68.57    5.79
   0  -4   3   56.30    4.39
   0  -4   3   53.19    6.08
   0  -4   3   69.27    4.33
   0  -4   3   77.99    5.02
   0  -4   3   48.34    4.56
   0   4  -3   57.44    5.25
   0  -4  -3   76.78    5.20
   0  -4   3   62.85    3.72
   0   4   3   82.04    4.73
   0  -4   4  602.78   26.90
   0   4   4  596.53   26.38
   0   4  -4  657.51   26.54
   0  -4   4  650.80   26.06
   0  -4  -4  688.85   26.56
   0   4   5   36.89    6.23
   0  -4   5   29.98    9.20
   0   4  -5   36.33    6.80
   0   4  -5   39.86    7.09
   0   4  -6   99.55   10.39
   0   4   6  143.49    9.01
   0   4  -6  141.17    9.54
   0   4   6  118.11   11.01
   0  -4   6   86.03   12.41
   0   4   7    9.63   10.73
   0   4  -7    0.09   10.00
   0  -4   7   -1.41   13.10
   0   4   8   49.02    9.27
   0   4  -8   41.71    8.34
   0  -4  -9    0.96   10.69
   0   4  -9    1.32    8.85
   0   4  10   -4.80    8.06
   0  -5   0  401.89   16.88
   0  -5   0  428.13   16.91
   0   5   0  412.62   17.81
   0   5   0  380.46   18.56
   0  -5  -1   63.13    3.79
   0   5  -1   48.16    5.55
   0   5   1   34.54    5.70
   0   5   1   29.67    6.13
   0  -5  -1   52.14    3.59
   0  -5   1   59.24    3.58
   0  -5   2   23.58    3.26
   0   5  -2   24.39    4.57
   0   5   2   32.02    6.29
   0   5   2   29.39    5.49
   0   5  -2   31.80    4.83
   0  -5  -2   36.32    4.21
   0   5   2   25.07    3.89
   0  -5  -3  162.55    7.79
   0   5   3  146.74    7.13
   0  -5   3  140.71    8.56
   0   5  -3  142.70    7.92
   0   5   3  165.89    8.56
   0  -5   3  131.32    6.50
   0  -5   3  136.43    7.63
   0  -5   4  158.72    8.06
   0  -5   4  146.46    7.19
   0   5   4  175.27    7.92
   0  -5   4   96.89    9.32
   0   5   4  122.28    8.04
   0   5  -5   32.63    7.46
   0   5   5   25.81    6.19
   0   5  -5   38.28    7.47
   0   5   6  101.90    8.45
   0  -5   6   63.36   12.40
   0   5  -6   61.40    9.69
   0   5  -6   95.50    8.89
   0   5   7   -2.53   11.28
   0   5  -7    9.57    9.46
   0   5  -7   -4.34    9.88
   0   5   7    9.88    8.88
   0   5  -7   19.36   10.04
   0   5  -8    3.46    7.84
   0   5  -8    1.50    9.93
   0   5   8   -6.34   10.32
   0   5  -9   16.39    8.71
   0  -5  -9   -0.91   10.04
   0   5  10   -2.70    6.99
   0   6   0    8.06    6.60
   0  -6   0    5.32    5.33
   0   6   0    5.24    8.92
   0  -6   1   10.48    4.83
   0  -6  -1   30.02    5.84
   0  -6  -1   19.05    4.10
   0   6   1    3.36    6.98
   0   6  -1   22.88    6.87
   0   6   1    6.27    6.50
   0  -6  -2   92.45    5.78
   0   6   2   57.18    7.57
   0   6  -2   63.21    6.15
   0  -6   2   71.27    5.06
   0   6  -2   83.82    6.81
   0   6   2   64.12    7.02
   0  -6   2   49.15    7.33
   0   6   3  110.40    8.47
   0  -6   3  153.99    6.63
   0  -6  -3  145.14    7.89
   0  -6   3  149.83    7.15
   0   6  -3  133.55    8.09
   0   6  -3   93.57    7.95
   0  -6   3  179.97    8.32
   0  -6   3   72.73    8.92
   0   6   3  176.26    7.67
   0  -6   4   52.62    8.78
   0  -6  -4  101.83    7.35
   0   6  -4   88.97    7.21
   0   6   4   70.78    6.95
   0  -6   4   89.79    5.86
   0  -6   4   94.45    7.60
   0   6   4  109.64    7.05
   0   6  -5   16.00    7.65
   0   6   5   -0.25    6.73
   0  -6  -5    2.93    7.47
   0   6  -5    3.76    7.39
   0   6  -6   35.27    9.07
   0   6   6   49.07    8.51
   0   6  -6   18.46    9.03
   0   6  -6   48.37    8.46
   0   6  -7   22.99   10.43
   0   6  -7   13.80   10.25
   0   6   7   -0.06   11.20
   0   6  -8   -3.18    7.60
   0   6  -8    2.22   10.08
   0   6   8   12.64   10.34
   0  -6  -9    4.39    9.05
   0   6  -9    2.27    8.76
   0  -6  -9   28.94    8.23
   0   7   0  134.94   10.04
   0  -7   0  152.55    7.24
   0  -7   1  131.54    6.37
   0  -7  -1  135.64    6.73
   0   7   1   82.54   10.20
   0   7  -1  157.80   10.46
   0  -7  -1  105.77    7.16
   0   7   1   80.67    9.13
   0  -7  -1  147.76    6.67
   0  -7   1  154.99    8.11
   0  -7  -1  203.36    9.91
   0   7   2   77.94    8.16
   0  -7  -2  137.38    7.40
   0   7   2   76.08    8.99
   0  -7  -2  142.83    6.29
   0  -7  -2  145.71    8.55
   0   7  -2  123.24    9.07
   0  -7   2  113.92    5.99
   0  -7   3  160.81    9.83
   0   7  -3  148.12    9.83
   0  -7   3  175.13    8.16
   0  -7  -4  131.53    8.81
   0   7  -4   94.27    8.99
   0  -7   4  134.42    9.07
   0   7  -4  104.58    8.96
   0   7  -5   54.83    9.10
   0   7  -5   60.59    9.12
   0  -7  -5   56.38    8.80
   0   7  -6   39.36   10.17
   0   7  -6   28.12    9.76
   0   7  -7   33.95    9.73
   0   7  -7   23.15   10.73
   0   7   7   14.04   11.20
   0   7  -8    3.56    7.09
   0  -7  -8    8.13   10.48
   0   7   8   -0.61    9.99
   0   7  -8   21.77   11.12
   0  -7  -9   -1.47    7.87
   0   7  -9   10.81    8.11
   0  -8   0  127.52    6.85
   0   8   0  103.40   12.92
   0  -8   0  112.32    8.94
   0  -8  -1  193.27   10.32
   0  -8   1  153.51    8.96
   0   8  -1  117.84   10.61
   0  -8  -1  120.96    6.80
   0  -8   1  119.04    6.60
   0   8  -1  108.36   13.71
   0   8   1   72.74   10.57
   0  -8  -1  129.91    6.56
   0  -8  -2  595.34   22.96
   0  -8  -2  595.85   23.62
   0  -8   2  588.55   22.97
   0  -8  -3   11.14    4.34
   0  -8   3    7.12    7.05
   0  -8  -3   17.77    6.88
   0   8   3   10.02    7.73
   0  -8  -3    5.84    8.66
   0   8  -3   23.03    9.03
   0  -8   3   15.94    3.89
   0   8   4   58.21    9.26
   0  -8  -4   93.83    9.88
   0  -8  -4   88.53    8.75
   0   8  -4   96.10   10.88
   0   8  -4   68.26    8.55
   0  -8   4   63.25    8.70
   0   8  -5   40.02   10.47
   0  -8  -5   31.08    9.22
   0   8  -5   18.09    8.94
   0   8  -6    3.51    9.46
   0  -8  -6   18.20   11.89
   0   8  -6    5.46   11.85
   0   8  -7    4.60    9.06
   0  -8  -7    1.80   11.79
   0  -8  -8   24.24   10.02
   0   8  -8    7.90   10.60
   0   8  -8    6.25    6.55
   0   8   8    6.78    9.46
   0  -8  -9    4.52    6.97
   0  -9   0  305.52   13.71
   0   9   0  253.90   18.49
   0   9  -1   17.68   13.40
   0   9   1   10.74   10.34
   0  -9  -1   16.76    9.00
   0   9   1   12.57    8.80
   0  -9   1   11.36    4.93
   0  -9  -1    8.13    5.56
   0   9  -1   18.00    9.51
   0  -9  -2   35.92    6.87
   0   9  -2   40.36   10.98
   0  -9   2   52.54    5.39
   0  -9  -2   41.38    4.95
   0  -9  -2   55.85   11.25
   0   9  -3    7.99   10.50
   0  -9  -3    1.61   10.36
   0  -9   3    4.55    4.99
   0  -9  -3   10.43    7.94
   0   9   3    6.71    8.48
   0  -9  -3    8.32    4.68
   0  -9   3   -0.61    7.84
   0   9   4   15.79    9.12
   0  -9  -4   88.24   10.90
   0   9  -4   58.60   11.56
   0  -9  -4   66.69    9.45
   0  -9   4   34.09    8.45
   0  -9  -5    0.33    9.56
   0   9  -5   -0.11   12.32
   0   9  -6   20.03   12.90
   0  -9  -6   38.67   12.45
   0   9  -6   24.40    9.69
   0   9  -7    5.30    8.69
   0   9  -7   -3.92   11.76
   0  -9  -7   -4.19   11.63
   0   9   7    2.47   10.70
   0   9  -8    9.66    5.86
   0   9  -8    3.81   10.53
   0   9   8   -5.02    8.90
   0  -9  -8    5.12    9.84
   0  -9  -9    3.90    6.06
   0 -10   0   82.03    6.83
   0 -10   0   69.79    6.76
   0  10   1   34.64   10.29
   0  10   1   37.06   11.81
   0  10  -1   38.81   15.94
   0 -10   1   58.23    6.33
   0 -10  -1   66.56    9.98
   0  10  -1   34.58   11.43
   0 -10  -1   45.05    7.28
   0  10  -2  211.80   15.30
   0  10  -2  192.21   19.59
   0 -10  -2  223.94   12.29
   0  10   2  140.91   13.28
   0 -10   2  259.78   10.88
   0  10   2  125.86   14.50
   0 -10  -2  313.01   14.52
   0 -10  -3    8.56    9.20
   0 -10   3    2.40    8.75
   0 -10  -3   10.64    4.86
   0  10   3   10.66    9.51
   0 -10  -3   16.80   12.64
   0  10  -3    7.08   13.07
   0 -10   3   10.08    5.52
   0 -10  -4   16.13   11.90
   0  10   4   -0.46    9.54
   0 -10  -4    7.26    9.90
   0 -10   4    5.20    8.84
   0  10  -4   25.84   12.92
   0 -10  -5   12.33   10.24
   0 -10  -5    8.29   12.83
   0  10  -5    1.60   13.18
   0  10  -6   23.55    9.55
   0  10  -6   33.63   13.11
   0 -10  -6   21.68   13.62
   0  10  -7    9.02    8.30
   0  10   7   -1.60   10.48
   0 -10  -7    5.19   11.98
   0  10  -7  -12.11   12.43
   0  10   8   38.72    8.49
   0  10  -8    4.05    8.59
   0  11   0  172.99   18.19
   0  11   0  194.33   16.67
   0 -11   1   19.64    6.10
   0 -11  -1   27.31   10.86
   0  11   1   24.28   11.28
   0  11   1   31.91   12.30
   0  11  -1   51.36   16.64
   0 -11  -1   19.19    8.11
   0 -11   1   23.40    6.25
   0 -11   2   51.78    6.52
   0  11   2   33.71   11.10
   0 -11  -2   65.60   11.78
   0  11   2   36.11   13.42
   0  11  -2   51.27   17.86
   0 -11   2   39.63    6.21
   0 -11  -2   43.29    9.30
   0  11  -2   54.83   12.79
   0  11  -3  187.53   22.21
   0 -11  -3  250.22   14.40
   0 -11   3  215.47   11.01
   0  11  -3  222.45   16.92
   0  11   3  125.36   14.20
   0 -11  -3  341.04   15.78
   0 -11   3  267.34   13.80
   0  11  -4    6.45   14.04
   0 -11  -4    0.23   10.69
   0  11   4    7.36   10.40
   0 -11  -5   10.96   14.49
   0 -11  -5    5.89   10.87
   0  11  -5    8.28   14.51
   0  11  -6   12.97    9.55
   0  11  -6   19.25   13.05
   0 -11  -6   35.68   13.78
   0  11  -7  -22.72   16.70
   0 -11  -7   26.34   11.89
   0  11  -7   -6.61   10.76
   0  11   7    0.05    9.83
   0  11  -7    9.10    7.80
   0  11  -8    8.94   10.48
   0  11   8    5.76    6.99
   0 -12   0    8.04    7.92
   0 -12   0   16.73   10.92
   0  12   0    2.77   13.47
   0  12   0    3.74   14.83
   0 -12  -1   36.32    9.49
   0 -12   1   32.34    7.49
   0  12  -1   17.88   17.99
   0  12   1   22.28   12.50
   0 -12  -1   51.23   10.90
   0  12   1   13.77   12.41
   0 -12   2   29.16    6.75
   0 -12  -2   45.08   10.18
   0 -12   2   46.76    9.61
   0  12   2   32.05   11.73
   0  12   2   34.32   14.71
   0  12  -2   23.82   19.52
   0 -12  -2   55.21   11.73
   0  12  -3   28.55   20.25
   0 -12  -3   -5.21   11.44
   0  12  -3    7.90   13.70
   0  12   3   -5.44   11.39
   0 -12  -4   37.36   12.72
   0  12  -4   22.16   20.97
   0  12  -4   23.31   13.47
   0 -12  -4   19.30   11.05
   0 -12   4   17.99   10.48
   0 -12  -5   37.40   13.45
   0  12  -5    6.50   19.58
   0 -12  -6   32.44   11.37
   0  12   6   24.41   10.90
   0  12  -6    1.02   11.66
   0  12  -6   19.30    8.89
   0  12  -7   -7.10   13.48
   0  12  -7   -1.96    7.35
   0 -12  -7    0.55    8.31
   0  12   7   11.39    8.89
   0  12  -7   -3.43    8.33
   0 -13   0   56.36    8.99
   0  13   0   12.58   15.03
   0  13   0   17.79   13.48
   0  13   1    8.71   14.52
   0  13  -1    4.29   17.72
   0  13   1    9.61   12.55
   0  13  -1   20.12   15.14
   0 -13  -1   10.69    9.71
   0 -13   1   -3.54    7.93
   0  13  -2   16.55   19.38
   0  13   2    1.82   12.14
   0 -13   2    8.34    9.78
   0 -13  -2   22.81   11.77
   0 -13  -2    9.17   10.57
   0  13  -3    4.17   19.63
   0 -13   3   27.09   10.35
   0  13   3    3.39   11.44
   0 -13  -3   39.13   12.41
   0 -13  -3    9.00   11.41
   0 -13  -4   40.75   11.03
   0  13  -4   38.87   13.28
   0  13  -4   34.87   19.69
   0 -13   4   33.58   10.71
   0 -13  -4   55.27   12.46
   0  13  -5    8.25   11.78
   0 -13  -5   -2.90   10.61
   0 -13  -5    5.31   11.45
   0  13  -6    0.92    7.51
   0 -13  -6   -5.18    9.15
   0  13   6    8.49    9.54
   0  13  -6  -10.90   14.94
   0  13   7    9.35    7.36
   0  13  -7   10.43   10.22
   0 -14   0   -4.92    8.97
   0  14   0   -2.52   14.10
   0  14   0   10.75   13.18
   0  14  -1   19.11   16.20
   0  14   1    1.06   15.15
   0  14  -1   22.02   14.71
   0  14   1   27.72   12.97
   0 -14   1   34.72    8.25
   0 -14  -1   60.52   10.29
   0 -14  -2    7.64   10.89
   0  14  -2   13.16   18.16
   0 -14   2   17.92   10.43
   0  14   2    9.56   11.89
   0  14  -2    4.70   14.83
   0 -14  -2   29.52   12.22
   0 -14   3    7.26    9.86
   0 -14  -3    3.70   10.79
   0  14   3   -7.57   11.52
   0  14  -3  -11.30   18.25
   0 -14  -3    7.16   11.79
   0 -14  -4   15.00   10.71
   0 -14  -4   36.02   11.16
   0 -14   4   19.03    8.93
   0 -14  -5   43.47    9.65
   0  14   5   -4.14    9.90
   0  14  -5   38.04    8.66
   0  14  -5   -7.20   15.22
   0  14  -6    8.97    6.19
   0  14  -6   17.65   11.81
   0  14   6   12.45    7.96
   0 -14  -6   32.93    7.23
   0  14   7   -0.15    5.24
   0  15   0   -7.03   12.27
   0 -15   0   -0.28    9.07
   0  15   0    5.62   13.23
   0  15  -1   17.86   13.61
   0  15   1    6.73   13.97
   0 -15   1   24.08    9.50
   0  15  -1    6.78   12.24
   0  15   1   15.92   11.55
   0 -15   2   27.79   10.23
   0 -15  -2   36.01   11.26
   0  15  -2    0.18   14.41
   0 -15   3   12.68    9.33
   0  15   3   14.38    9.96
   0  15  -3    5.63   13.98
   0 -15  -3   -2.49   10.77
   0 -15  -3   23.05   10.51
   0  15  -4  -10.06   14.28
   0 -15  -4   31.25    9.38
   0  15  -4   23.35   12.58
   0 -15  -4   15.82   10.12
   0  15  -5   -1.18   11.76
   0  15  -5   -4.66   10.55
   0 -15  -5    3.53    7.33
   0  15   5   14.41    7.67
   0  15  -5   -1.51    6.84
   0  15  -6   -4.41    7.43
   0  15   6    7.85    6.01
   0  15  -6    6.92    7.60
   0 -16   0   12.63    8.68
   0  16   0    5.89   11.20
   0 -16   1    4.64    7.71
   0 -16  -1   15.83    9.13
   0  16   1   -2.16   10.77
   0  16  -1   -4.96   11.53
   0 -16   1   33.40    8.88
   0  16  -2   -8.70   10.96
   0  16   2   -0.19    9.57
   0 -16   2    7.72    8.16
   0  16  -2   -0.34   11.28
   0 -16  -2  -10.38    9.62
   0 -16   3    7.53    7.80
   0  16  -3   -2.76   11.21
   0 -16  -3   13.13    9.41
   0  16  -3    5.62   10.93
   0  16   4    3.22    6.81
   0 -16  -4    1.82    7.20
   0  16  -4    5.30    9.67
   0  16  -4   -2.91   10.12
   0  16  -5    6.53    7.13
   0  16  -5   -0.30    7.51
   0  16   5   -6.38    5.55
   0 -17   0   14.41    6.67
   0 -17   0    7.41    7.07
   0  17   0   14.47    9.46
   0 -17  -1    0.32    7.60
   0  17   1   -5.21    8.65
   0  17  -1    7.30    9.58
   0  17  -1   -6.60   10.89
   0 -17   1    3.10    7.42
   0  17   2    1.16    7.73
   0  17  -2    6.04    9.19
   0  17  -2   -9.76    9.43
   0 -17  -2   -1.20    7.93
   0 -17   2   11.13    6.57
   0  17  -3   -9.25    8.13
   0 -17  -3   -4.80    7.70
   0  17  -3   -8.13    7.55
   0  17   4   -0.52    4.49
   0  17   4   -3.26    5.88
   0  17  -4   -5.11    6.68
   0  17  -4    1.17    5.94
   0  18   0   11.24    7.08
   0 -18   0    0.95    5.22
   0 -18  -1   -1.83    5.95
   0  18   1    0.12    6.47
   0  18  -1    8.32    7.06
   0  18  -2   -0.99    7.11
   0 -18  -2   11.68    5.96
   0  18  -2   -3.65    6.48
   0  18  -3    2.28    5.53
   0  18  -3    1.22    5.86
  -1   0  -1  382.20   16.62
   1   0  -1  437.11   16.69
   1   0   1  419.91   16.65
   1   0   1  434.50   16.60
   1   0   1  442.50   16.63
  -1   0   1  484.03   16.72
   1   0  -2   23.93    2.74
  -1   0  -2   36.40    2.79
  -1   0   2   32.89    3.36
   1   0   2   56.92    3.02
   1   0   2   55.22    3.38
   1   0   2   68.53    3.43
   1   0   2   37.76    2.07
   1   0   3  375.30   16.23
   1   0   3  382.04   15.68
  -1   0  -3  413.39   15.79
  -1   0   3  365.29   15.85
   1   0   3  325.50   15.95
   1   0   3  408.88   15.39
   1   0   3  414.19   16.02
   1   0   3  401.36   15.88
  -1   0   3  426.89   16.07
   1   0   4   -1.66    5.35
   1   0   4   -1.10    4.15
  -1   0   4   -3.07    4.54
  -1   0   4   -0.34    4.16
   1   0   4   -4.10    4.57
   1   0   4   -2.58    3.27
   1   0  -4    0.79    4.17
  -1   0  -4   -0.27    3.95
  -1   0  -5  234.50    9.92
   1   0  -5  238.12   10.18
   1   0   6    0.53    7.45
  -1   0  -6    5.87    5.41
   1   0  -6    6.09    5.98
   1   0  -7    5.39   10.65
   1   0  -7   16.57    7.58
   1   0   7    9.19    7.73
  -1   0   8   13.29    9.05
   1   0   8   11.18    7.64
  -1   0  -8  -10.87   11.64
   1   0  -8   -8.28   12.68
   1   0  -9   -4.04   10.79
  -1   0  -9   15.67   10.02
  -1   0   9   -0.84   13.33
   1   0   9    4.85   13.68
  -1   0   9    7.86    6.95
   1   0 -10   -3.44    5.98
   1   0  10  -10.74    9.53
  -1   0  10    0.97    8.81
   1   0 -10   -3.00    6.37
   1   1 -10    3.46    6.27
  -1  -1 -10    0.97    5.25
   1  -1  10    3.19    9.40
  -1   1  10   -0.67    9.28
  -1   1   9   14.19   13.99
   1  -1   9  -14.87   14.63
  -1  -1  -9    6.61   10.37
   1   1  -9   -8.58   10.48
  -1   1   9   14.35    7.39
   1  -1   8   -7.34    8.37
  -1   1   8    3.23    8.60
   1   1  -8    6.41    7.99
  -1  -1  -8    2.36   11.33
   1   1  -8    8.62   12.01
   1  -1   8   -4.66   16.10
   1   1  -7  100.63    8.58
   1  -1   7   77.55    8.17
  -1   1   7   78.70    9.09
  -1  -1  -6   14.41    5.61
   1   1  -6   17.66    6.06
  -1   1   6    7.64    6.84
  -1  -1  -5   38.63    4.47
   1   1  -5   39.62    6.26
  -1   1   5   20.40    5.92
   1  -1   5   27.13    5.96
   1  -1   4    1.30    3.68
  -1   1   4    3.73    3.64
  -1   1   4    6.32    4.72
   1  -1   4   11.94    4.57
  -1  -1  -4   13.25    3.17
   1   1  -4   17.77    4.00
  -1  -1  -3   24.80    3.01
   1  -1   3   41.18    2.14
  -1  -1  -3   23.74    2.81
   1  -1   3   44.22    2.42
   1  -1   3   43.31    3.14
   1  -1   3   41.08    3.81
  -1   1   3   43.26    3.50
  -1   1   3   45.86    4.01
   1  -1   2   75.42    3.26
   1  -1   2   59.22    3.58
  -1   1   2   60.08    4.02
  -1  -1  -2   90.14    3.55
   1  -1   2   58.42    3.88
  -1  -1  -2   83.02    3.45
  -1  -1  -1 1959.24   72.17
   1  -1   1 1905.28   72.22
   1  -1   1 2024.54   72.26
   1  -1   1 1715.11   72.15
  -1  -1  -1 1843.46   72.19
   1  -1   1 1929.82   72.19
   1  -1   1 1895.95   72.17
  -1   1   0   26.74    1.30
  -1  -1   0   30.47    1.36
   1   1   0   30.39    1.36
   1  -1   0   29.29    1.28
  -1   1   0   30.03    1.31
   1  -1   0   30.61    1.49
  -1  -1   0   25.26    1.63
   1   1   0   29.64    1.62
   1   1   1 2293.11   73.63
   1   1   1 1715.07   73.54
  -1   1  -1 1819.26   73.56
   1   1   1 1833.19   73.58
   1  -1  -1 1783.77   73.62
  -1  -1   1 1899.70   73.60
   1   1   1 2205.22   73.65
   1  -1  -1 2192.46   73.64
   1  -1  -2   73.60    3.67
   1   1   2   67.07    3.83
  -1  -1   2   66.70    3.34
  -1  -1   2   66.12    3.82
   1   1   2   69.19    3.58
   1  -1  -2   72.61    3.47
  -1  -1   3   48.20    3.68
   1   1   3   47.19    3.61
  -1  -1   3   41.88    4.05
   1   1   3   49.21    4.29
  -1  -1   3   42.50    3.56
   1   1   3   50.34    4.30
  -1  -1   3   45.25    3.26
  -1  -1   4    4.38    4.97
   1   1   4    0.80    3.90
   1   1   4    6.93    4.65
  -1  -1   4   12.91    2.78
  -1  -1   4   11.51    4.43
  -1  -1   4   11.09    3.89
   1   1   4    9.60    5.02
   1  -1  -4   15.31    3.53
  -1   1  -4   15.77    3.65
  -1  -1   5   27.56    5.19
  -1   1  -5   42.35    5.68
   1  -1  -5   32.20    4.88
   1   1   5   22.73    5.07
   1   1   6   24.98    6.49
   1   1   6    8.28    7.96
  -1   1  -6    9.67    5.51
   1  -1  -6   12.00    6.31
   1   1   7   84.16    8.73
  -1   1  -7   39.58   10.97
   1   1   8    4.03    7.92
  -1   1  -8   10.49   11.21
   1  -1  -8   -5.09   12.27
  -1  -1   8    6.08    8.85
  -1  -1   9    3.63    6.96
   1  -1  -9   15.24   11.24
   1   1   9   -7.80   14.51
  -1  -1   9   -2.83   13.10
   1  -1 -10    5.77    6.88
   1   1  10    2.50   10.00
  -1  -1  10    3.23    7.97
   1   2 -10    2.41    6.02
  -1   2  10    7.42    9.15
   1  -2  10    4.64    8.58
  -1   2   9   14.84    7.63
   1   2  -9    8.01   10.12
  -1  -2  -9   11.60   10.89
   1  -2   9   -7.49   13.98
  -1   2   8    1.89    8.61
   1   2  -8    2.40    8.32
   1   2  -8   -0.05   11.46
   1  -2   8   -6.97   15.07
   1   2  -7   -2.08   11.19
   1   2  -6   99.41    8.34
  -1   2   6   96.39    8.05
   1   2  -6   76.06    9.89
  -1   2   6   76.81    8.67
   1   2  -5   98.36    8.36
  -1  -2  -5  154.81    7.10
   1   2  -5  151.26    7.97
   1  -2   5   95.35    7.69
  -1  -2  -4   77.50    4.47
   1   2  -4   76.32    5.24
   1  -2   4   67.40    5.32
  -1   2   4   72.42    5.79
  -1   2   4   60.09    5.32
   1  -2   4   52.19    5.89
  -1  -2  -3  123.83    5.83
   1  -2   3  116.18    6.17
   1  -2   3  115.45    6.69
  -1   2   3  129.70    6.48
  -1  -2  -3  126.60    6.04
   1  -2   3  122.43    6.17
   1  -2   2  317.75   12.58
  -1  -2  -2  315.19   12.22
  -1  -2  -2  293.51   12.14
   1  -2   2  292.71   12.24
   1  -2   2  291.67   12.10
   1  -2   2  307.18   12.33
   1  -2   1  849.51   33.45
  -1  -2  -1  765.46   33.46
   1  -2   1  939.58   33.63
   1  -2   1  844.87   33.49
  -1   2   1  812.36   33.52
   1  -2   1  878.63   33.55
   1   2  -1  974.65   33.62
   1  -2   1 1015.08   33.65
   1  -2   0 3429.30  151.81
  -1  -2   0 4829.89  152.00
   1  -2   0 4118.59  151.91
  -1  -2   0 4301.94  151.86
   1  -2   0 5345.86  151.95
   1   2   0 3854.88  151.81
  -1   2   0 3076.45  151.88
   1  -2   0 3792.87  151.82
   1   2   1  993.77   35.84
  -1  -2   1 1083.78   35.81
  -1   2  -1  875.44   35.74
   1   2   1  909.37   35.72
   1   2   1 1037.92   35.87
  -1  -2   1  888.33   35.73
   1   2   1  929.19   35.76
   1  -2  -1  776.03   35.74
  -1  -2   2  310.95   12.62
  -1  -2   2  315.52   12.57
  -1  -2   2  332.01   12.59
   1   2   2  298.23   12.60
  -1  -2   2  307.20   12.32
  -1  -2   2  313.34   12.40
   1  -2  -2  302.95   12.48
  -1  -2   2  340.65   12.64
   1   2   2  308.01   12.50
   1   2   2  290.60   12.46
   1  -2  -2  333.28   12.61
  -1  -2   3  143.51    5.60
  -1  -2   3  121.61    6.29
   1  -2  -3  131.87    6.19
   1   2   3  122.47    6.00
  -1  -2   3  100.21    5.89
   1   2   3  106.97    6.29
  -1  -2   3  123.68    5.63
  -1  -2   3  125.31    6.20
   1   2   4   57.66    6.20
  -1  -2   4   57.67    5.38
   1   2   4   67.44    5.16
  -1  -2   4   80.50    4.23
  -1  -2   4   63.28    4.70
   1  -2  -4   86.48    4.96
  -1   2  -4   84.35    5.32
   1  -2  -5  143.79    7.31
  -1   2  -5  136.83    7.30
   1   2   5  154.38    7.51
   1   2   6   75.88    9.52
  -1   2  -6   68.06    9.11
   1   2   6   98.49    8.02
  -1   2  -6   97.75    8.00
   1   2   7    6.64    9.95
  -1   2  -7   -2.97   10.58
  -1   2  -7    3.00    6.56
   1   2   8    2.99    7.95
  -1  -2   8    5.68   14.41
   1  -2  -8    1.44   11.77
  -1  -2   8    3.60    8.46
  -1  -2   9   -3.26   12.99
   1   2   9   -5.90   14.69
   1  -2  -9   -0.58   11.46
   1   2  10   15.77    9.96
   1  -2 -10    8.01    6.83
  -1   3  10   -5.52    8.59
  -1  -3  -9   -1.16   10.81
   1   3  -9   -3.80    9.14
   1  -3   9   -1.97   12.96
   1   3  -9   -2.85    9.10
   1  -3   8   10.13   15.15
   1   3  -8    2.42    8.37
  -1   3   8   -5.62    8.49
  -1   3   7   33.06    9.79
   1   3  -7   24.29   10.83
   1  -3   7    8.48   14.22
   1   3  -6   25.09    9.41
   1   3  -6   42.61    8.53
  -1   3   6   49.52    7.67
  -1   3   6   25.64    8.36
  -1   3   5   49.34    6.16
   1   3  -5   49.76    7.33
   1   3  -5   38.45    6.08
   1  -3   4   23.96    4.30
   1   3  -4   41.89    4.93
  -1  -3  -4   37.10    4.54
   1  -3   4   18.08    4.76
   1   3  -4   24.03    5.55
  -1   3   4   25.51    5.10
   1  -3   4   11.87    5.37
  -1   3   4   15.66    5.14
   1  -3   4   26.62    3.12
   1  -3   3  293.94   13.39
   1  -3   3  221.56   13.55
   1  -3   3  273.81   13.48
   1  -3   3  347.84   12.98
   1  -3   3  402.61   13.55
   1   3  -3  322.08   13.78
  -1  -3  -3  360.42   13.52
   1  -3   3  357.85   13.19
   1  -3   2   32.63    4.13
  -1   3   2   41.98    3.75
   1  -3   2   19.80    2.74
   1  -3   2   10.39    2.36
   1   3  -2   31.76    3.40
   1  -3   2   11.65    1.98
  -1   3   2   13.16    2.74
   1  -3   2   10.84    3.12
   1  -3   2   25.50    2.64
   1  -3   2   42.69    3.87
  -1  -3  -2   23.43    2.84
   1  -3   1  219.90    9.43
   1  -3   1  209.74    8.72
  -1  -3  -1  210.10    8.74
  -1   3   1  226.68    8.84
   1  -3   1  228.41    9.18
   1   3  -1  236.11    9.13
   1  -3   1  210.08    8.85
  -1  -3   0  197.10    9.33
   1  -3   0  214.95    8.56
   1  -3   0  207.73    8.34
  -1  -3   0  191.08    8.44
  -1   3   0  203.42   10.44
   1   3   1  221.23    9.30
  -1   3  -1  199.45    9.26
  -1   3  -1  220.04    9.32
   1   3   2   25.19    3.59
  -1  -3   2   21.33    2.31
   1  -3  -2   24.01    3.19
   1   3   2   32.12    2.49
  -1  -3   2   30.67    3.29
  -1  -3   2   13.57    3.26
   1   3   2   12.30    2.69
  -1   3  -2   31.01    3.10
  -1  -3   2   14.80    2.59
   1   3   3  252.39   12.99
  -1  -3   3  288.12   12.68
  -1  -3   3  364.65   12.82
  -1  -3   3  261.09   12.71
   1   3   3  430.77   13.13
  -1  -3   3  280.65   13.13
  -1   3  -3  321.64   13.17
   1  -3  -3  356.86   13.22
   1   3   3  306.74   13.02
  -1  -3   3  370.85   13.04
  -1   3  -4   29.17    5.19
   1   3   4   24.66    4.62
   1   3   4   12.88    5.96
  -1  -3   4   24.13    4.94
  -1   3  -5   45.88    7.08
  -1   3  -5   45.42    5.93
   1   3   5   47.22    6.18
  -1   3  -6   17.60    8.57
   1   3   6   43.20    6.90
   1   3   6   29.43    9.17
  -1   3  -6   35.52    7.42
  -1   3  -7   12.03   10.06
  -1  -3   7   14.91   13.16
   1   3   7   24.78   10.72
  -1  -3   8   -3.55   13.86
   1   3   8   11.73    8.71
   1  -3  -9    9.74   11.44
  -1   3  -9    1.68    8.51
   1   3  10   12.11    9.39
   1  -3 -10   -1.64    6.64
  -1   4  10    4.92    7.68
   1   4  -9   -2.81    9.10
  -1  -4  -9   -0.64   10.31
   1  -4   8  -11.24   14.68
  -1   4   8    6.79    9.21
   1   4  -8   12.73    8.38
   1   4  -7    7.73   11.03
   1  -4   7  -10.40   14.06
  -1   4   7    1.78    8.26
  -1   4   7    7.19   10.21
   1  -4   6   22.17   11.52
   1   4  -6   51.40    8.14
   1   4  -6   23.31    9.36
  -1   4   6   18.70    9.28
  -1   4   6   34.88    7.53
   1   4  -5   48.91    7.78
  -1   4   5   71.18    7.12
   1   4  -5   67.11    7.08
   1  -4   4   57.51    5.28
   1  -4   4   47.03    7.95
   1   4  -4   63.35    6.39
  -1   4   4   63.67    6.08
  -1  -4  -4   74.87    5.68
  -1   4   3   97.32    6.58
   1  -4   3   95.34    5.02
   1  -4   3  104.93    5.72
   1  -4   3  101.13    5.61
   1  -4   3   92.81    4.54
  -1   4   3  102.27    5.55
   1  -4   3   90.97    7.01
   1   4  -3   93.57    6.29
   1  -4   3   80.05    5.63
  -1  -4  -3   90.00    5.68
  -1   4   2   17.45    4.60
   1  -4   2   16.76    3.58
  -1  -4  -2   22.31    3.25
   1  -4   2   13.74    3.91
   1  -4   2   21.52    4.99
   1  -4   2   17.05    2.87
   1  -4   2   19.12    2.41
   1   4  -2   20.06    3.97
  -1  -4  -1  124.70    4.10
   1  -4   1   37.96    4.34
  -1  -4  -1   60.22    4.82
   1  -4   1   62.47    5.76
  -1   4   1   42.66    3.87
   1   4  -1   62.58    4.74
   1  -4   1   44.30    3.50
  -1  -4  -1  126.84    3.82
   1   4  -1   60.00    4.51
   1  -4   0   17.11    2.67
  -1  -4   0   19.07    4.11
   1  -4   0   28.66    4.82
  -1   4   0   19.22    4.39
   1   4   1   53.06    4.84
  -1  -4   1   45.49    3.43
  -1   4  -1   46.91    3.88
   1   4   1   61.64    5.25
  -1  -4   1   40.14    3.23
  -1   4  -1   62.84    4.36
   1   4   2   10.66    2.40
  -1   4  -2   19.20    3.59
  -1  -4   2   23.09    3.07
   1   4   2   15.24    4.26
   1   4   2   15.18    5.02
  -1  -4   2   15.85    4.05
   1  -4  -2   23.33    3.47
  -1   4  -3   85.34    5.97
  -1  -4   3   89.84    4.89
   1   4   3  107.04    5.33
  -1  -4   3  105.75    6.44
   1  -4  -3   87.69    5.95
   1   4   3   75.04    5.14
   1   4   3   96.68    6.21
  -1  -4   3  116.20    5.84
  -1  -4   4   94.54    5.12
   1   4   4  105.67    5.75
  -1   4  -4   60.64    6.16
   1   4   4   65.00    5.68
   1  -4  -4   65.94    6.46
   1   4   5   65.00    6.28
  -1   4  -5   65.68    7.26
  -1   4  -5   44.93    7.41
   1   4   6   38.11    7.32
  -1   4  -6   38.05    7.54
   1   4   6   29.30    9.94
  -1   4  -6   26.71    8.84
  -1  -4   6   16.64   10.80
   1   4   7    9.83   10.89
  -1  -4   7   14.84   12.90
  -1   4  -7   -7.38    9.98
  -1   4  -9    6.89    8.39
   1  -4  -9    3.33   10.86
   1   4  10   -9.61    8.41
  -1   5  10    1.22    6.64
  -1  -5  -9    9.31    8.38
  -1  -5  -9   -3.14    9.43
   1   5  -9   12.02    8.90
   1   5  -8    0.74   10.20
   1   5  -8    8.94    8.24
   1  -5   7   -5.51   14.45
  -1   5   7   58.73    9.16
  -1   5   7   41.13   10.73
   1   5  -7    6.23   10.24
   1   5  -7   41.14    9.99
   1   5  -7   52.42    9.87
  -1   5   6   10.51    7.22
   1  -5   6   -5.55   12.68
   1   5  -6   25.11    7.99
   1   5  -6    0.46    9.05
  -1  -5  -5  259.73   12.70
  -1   5   5  274.71   12.47
  -1  -5  -4  205.55    9.54
  -1   5   4  151.52    9.60
   1  -5   4  120.10   10.94
   1  -5   4  192.07    9.34
  -1   5   4  228.70    9.25
   1  -5   3  302.69   12.41
  -1  -5  -3  356.50   13.21
   1  -5   3  247.00   13.15
   1  -5   3  339.49   13.25
   1  -5   3  242.21   13.94
   1   5  -3  286.79   13.40
  -1   5   3  357.59   12.99
  -1   5   3  300.42   13.86
  -1   5   2  139.87    7.73
   1   5  -2   99.52    7.26
   1  -5   2  116.92    8.08
  -1   5   2  139.87    8.45
  -1  -5  -2  135.14    6.73
   1   5  -2  121.18    7.17
   1  -5   2  139.51    6.09
  -1   5   2  163.07    6.61
  -1   5   1  111.42    8.54
  -1  -5  -1  200.16    7.08
  -1  -5  -1  209.40    7.33
   1  -5   1  147.08    6.97
  -1   5   1  118.09    8.49
   1   5  -1  213.07    8.53
   1  -5   1  107.03    7.66
  -1   5   0    1.82    6.93
   1   5   0    9.13    7.41
   1  -5   0   13.31    2.99
   1  -5   0   14.44    2.73
  -1  -5   0   12.51    2.65
  -1  -5   0   16.58    4.61
   1  -5   0   10.51    4.45
  -1   5   0   13.53    5.11
   1   5   0   15.82    5.67
  -1   5  -1  198.79    8.83
  -1  -5   1  169.25    7.63
   1   5   1  120.30    8.84
  -1  -5   1  163.34    7.74
   1   5   1  110.95    9.07
   1  -5  -1  185.14    7.77
   1   5   2  132.64    6.95
  -1   5  -2  112.54    6.41
  -1  -5   2  142.07    6.25
   1   5   2  135.41    7.88
   1   5   2   77.87    5.11
  -1   5  -2  103.22    6.48
   1  -5  -2  143.51    6.44
  -1  -5   2  146.65    5.67
  -1  -5   2  111.53    6.79
  -1  -5   3  246.05   13.73
  -1   5  -3  271.08   13.35
  -1  -5   3  323.29   13.10
  -1   5  -3  299.85   13.28
   1  -5  -3  378.13   13.85
   1   5   3  305.03   14.00
  -1  -5   3  338.39   13.54
   1   5   3  352.66   13.26
  -1  -5   4  122.61   10.09
  -1  -5   4  200.19    8.66
  -1   5  -4  148.98    9.38
   1   5   4  235.88    9.17
  -1  -5   5  159.34   12.97
  -1   5  -5  188.89   11.99
   1   5   5  299.98   11.64
  -1   5  -5  278.73   12.29
  -1   5  -6    3.05    8.49
   1   5   6    8.58   10.28
   1   5   6   16.96    7.60
  -1   5  -6   21.07    7.41
   1   5   7   28.35   11.62
  -1   5  -7   40.82    9.69
   1   5   7   54.62    9.29
  -1   5  -7   49.05    9.82
  -1   5  -8   -8.60    9.82
   1   5   8   -1.18   10.76
  -1   5  -8    3.21    7.29
   1  -5  -9   -5.24   10.08
  -1   5  -9    5.73    8.90
   1   5  10    3.17    7.25
   1   6  -9    2.33    9.21
  -1  -6  -9    4.20    8.61
  -1   6   8   14.53   10.01
   1   6  -8   18.28   10.61
   1   6  -8   35.07    8.07
   1   6  -7   13.87   10.49
  -1   6   7    8.87   10.71
   1   6  -7   19.55   10.55
   1   6  -7   -9.48   10.21
  -1   6   7   24.06    9.11
  -1   6   6   13.52    7.95
   1   6  -6    8.24    8.10
   1   6  -6    8.36    9.06
   1  -6   6   13.31   12.52
   1   6  -6   25.73    9.76
   1   6  -5   26.30    8.17
   1   6  -5   54.06    8.16
  -1   6   5   55.89    7.01
   1  -6   5   10.13   10.27
   1   6  -5   44.14    7.82
  -1  -6  -5   36.31    7.60
  -1   6   4  125.37    7.88
   1   6  -4  138.76    8.62
   1  -6   4  115.60    8.61
   1   6  -4  140.02    8.34
   1  -6   4  129.67   10.30
  -1  -6  -4  151.45    8.49
  -1   6   3  130.65    7.11
   1   6  -3  123.80    7.67
   1   6  -3  113.03    7.87
   1  -6   3  130.92    7.71
  -1   6   3   99.91    8.13
   1  -6   3   82.51    9.03
  -1  -6  -3  146.41    7.30
  -1  -6  -2  244.90   10.34
   1  -6   2  208.75   11.94
  -1   6   2  207.83   11.34
   1   6  -2  213.59   10.93
  -1  -6  -2  257.87   10.97
   1   6  -2  232.56   10.97
  -1   6   2  225.87   12.09
  -1   6   1   18.25    6.94
  -1   6   1   19.36    6.23
   1   6  -1   36.92    6.92
   1  -6   1   13.98    4.56
  -1  -6  -1   44.53    6.42
   1  -6   0    5.70    3.42
  -1  -6   0    3.53    5.14
  -1   6   0    6.63    6.33
   1   6   0    2.11    6.76
  -1   6   0    4.45    8.62
   1   6   0   -0.14    8.79
  -1  -6   1   13.88    5.08
   1  -6  -1   37.27    6.01
   1   6   1   14.44    7.15
   1  -6  -1   26.41    4.21
   1   6   1   23.01    6.15
  -1   6  -1   41.32    7.07
   1  -6  -1   33.91    3.83
  -1   6  -2  260.21   11.80
  -1  -6   2  248.20   10.57
   1   6   2  221.73   11.57
   1   6   2  233.50   12.28
   1  -6  -2  244.11   10.93
  -1  -6   3   85.12    8.02
  -1   6  -3  106.90    7.44
  -1  -6   3  130.82    7.51
   1  -6  -3  148.67    7.82
  -1  -6   3  127.81    6.13
   1   6   3  111.15    7.87
  -1   6  -3  127.17    7.46
  -1  -6   3  121.75    6.63
  -1  -6   4  115.53    8.61
  -1   6  -4  136.26    8.43
  -1  -6   4  135.16    7.41
   1   6   4  131.19    8.22
  -1   6  -5   28.63    7.41
   1   6   5   51.44    7.26
  -1   6  -5   28.46    7.50
   1   6   6   12.07    8.03
  -1   6  -6    0.86    8.95
   1   6   6   12.52   10.84
  -1   6  -6   11.28    7.74
  -1   6  -7   19.15   10.02
   1   6   7   11.53   11.60
  -1   6  -7   18.16    9.97
  -1   6  -8   12.34    9.98
   1   6   8   20.81   10.74
  -1   6  -8   27.41    7.24
   1  -6  -9   -9.66    8.36
   1  -6  -9   -0.64    9.22
   1   7  -9    4.26    8.25
  -1   7   8   -1.68    9.84
  -1  -7  -8    4.36   10.11
   1   7  -8   -5.55   12.01
   1   7  -8   -2.21    7.37
   1   7  -7    3.97   10.68
   1   7  -7    6.02   10.47
  -1   7   7    1.17   10.81
   1   7  -6    7.15   10.32
   1   7  -6   14.76   10.24
  -1  -7  -5   33.73    8.05
   1   7  -5   20.50    9.29
  -1   7   5   37.59    7.67
   1   7  -5   39.80    9.06
   1  -7   4   39.76    7.50
   1   7  -4   23.13    7.84
   1   7  -4   20.37    7.84
  -1  -7  -4   27.66    6.97
   1  -7   4   15.66   10.23
  -1   7   4   41.19    6.71
   1  -7   3   46.47    6.83
  -1  -7  -3   68.02    4.81
  -1   7   3   57.90    7.56
   1  -7   3   63.21    4.20
   1  -7   3   55.12    9.18
  -1  -7  -3   66.15    7.90
  -1  -7  -2   19.60    3.58
  -1  -7  -2   13.14    6.79
  -1  -7  -2   18.59    5.04
  -1   7   2   15.89    6.70
   1  -7   2   17.34    3.35
  -1   7   2   12.39    7.77
  -1  -7  -1  132.83    6.58
   1  -7   1  150.92    6.77
  -1  -7  -1  142.70    6.95
  -1   7   1   77.80    9.31
  -1   7   1   75.40    9.74
   1  -7   1  143.64    8.25
  -1  -7  -1  182.21   10.16
   1   7  -1  165.15   10.63
   1  -7   0   53.68    4.59
   1  -7   0   55.56    4.43
  -1  -7   0   53.15    4.20
  -1   7   0   38.35   10.75
   1   7   0   38.21   10.87
  -1  -7   0   75.10    7.07
   1  -7   0   69.93    6.56
   1   7   0   49.72    8.56
  -1   7  -1  155.24   10.09
   1   7   1   98.92   10.50
   1  -7  -1  148.09    6.72
  -1  -7   1  126.62    6.46
   1  -7  -1  184.19    9.47
  -1  -7   1  135.61    8.36
   1  -7  -1  111.73    7.23
   1   7   1   82.90    9.22
   1  -7  -2   13.92    6.51
   1  -7  -2   16.68    5.18
  -1   7  -2   15.44    7.34
  -1  -7   2   12.34    3.87
   1   7   2   10.48    6.16
   1   7   2    5.19    7.47
   1  -7  -2   25.75    5.50
  -1  -7   3   71.05    4.85
  -1  -7   3   74.51    5.59
  -1  -7   3   56.13    7.14
  -1   7  -3   48.98    6.59
   1  -7  -3   60.22    6.66
  -1  -7   4   32.88    7.54
   1  -7  -4   23.70    7.18
  -1   7  -4   25.53    7.32
  -1   7  -4   12.89    7.24
  -1   7  -5   21.77    8.70
   1   7   5   12.47   10.31
   1  -7  -5   34.02    9.17
  -1   7  -5   14.10    8.34
  -1   7  -6   17.76    9.99
  -1   7  -7    8.82    9.12
  -1   7  -7   -4.14   10.28
   1   7   7   -6.42   11.22
   1   7   8   21.16   10.37
  -1   7  -8   -2.96   10.65
  -1   7  -8    6.90    6.83
   1  -7  -8    7.28   10.86
   1  -7  -9    1.49    8.09
   1   7   9    9.05    6.75
  -1  -8  -8   14.29    9.91
   1   8  -8   -6.24   11.22
  -1   8   8   -4.05    9.10
   1   8  -8   10.37    6.89
   1   8  -7   24.31   10.04
  -1  -8  -7   39.34   11.59
   1   8  -6   12.73    9.03
   1   8  -6    2.86   11.50
   1   8  -6    1.95   10.26
  -1  -8  -6    0.94   11.52
   1   8  -5   -3.31    9.65
  -1  -8  -5    9.60    8.47
   1   8  -5    6.89   10.16
  -1  -8  -5   23.08   10.37
  -1  -8  -4   27.78    9.57
  -1  -8  -4   21.73    7.92
   1   8  -4    1.26    8.34
  -1   8   4   18.20    8.63
   1   8  -4   25.45    9.85
   1  -8   4   17.48    7.72
   1  -8   3  150.76   10.68
  -1  -8  -3  207.35    8.96
  -1  -8  -3  188.53   10.40
   1   8  -3  192.32   12.23
  -1  -8  -3  221.02   11.97
  -1   8   3  133.88   11.32
   1  -8   3  231.14    9.21
  -1  -8  -2  155.47    7.07
   1  -8   2  159.10    7.31
   1  -8   1   53.22    4.93
  -1  -8  -1   63.52    5.20
   1  -8   1   58.02    6.89
  -1  -8   0   28.18    4.48
   1  -8   0   34.44    4.49
   1  -8   0   26.79    4.86
  -1  -8   0   38.53    7.37
   1   8   0   17.47   11.79
  -1   8   0   17.97   11.66
   1  -8  -1   62.86    5.11
  -1   8  -1   61.79   13.07
   1   8   1   40.07    9.83
  -1   8  -1   64.54    8.93
   1   8   1   33.84    8.52
  -1  -8   1   45.93    4.57
   1  -8  -2  151.47    7.10
  -1  -8   2  144.17    6.92
  -1   8  -3  202.63   11.99
  -1  -8   3  191.39    9.02
  -1  -8   3  144.50   10.85
   1  -8  -3  233.95    9.55
   1  -8  -3  225.82   11.17
   1  -8  -3  244.45   11.94
   1   8   3  124.24   10.99
  -1   8  -4   29.43    9.66
   1  -8  -4   30.00    7.73
  -1  -8   4    7.57    7.89
   1  -8  -4   19.15    9.26
   1  -8  -4   24.68    8.51
   1  -8  -5   15.36    9.54
  -1   8  -5   15.31   10.41
  -1   8  -6   13.29   12.05
  -1   8  -6    1.28    9.20
   1  -8  -7   25.77   12.05
  -1   8  -7   26.46    9.06
  -1   8  -8   -3.24    6.25
  -1   8  -8    7.81    9.96
   1   8   8    7.24    9.62
   1  -8  -8    8.57    9.94
   1  -8  -9   -2.80    7.09
   1   8   9    0.74    5.95
   1   9  -9  -10.99    8.77
  -1  -9  -9    4.35    5.91
   1   9  -8    5.75   10.65
  -1   9   8   -0.19    8.65
  -1  -9  -8   14.01    9.60
   1   9  -8    2.44    6.01
   1   9  -7    1.42   12.11
  -1   9   7    7.99   10.49
  -1  -9  -7    4.48   11.62
   1   9  -7   -1.65    9.14
  -1  -9  -6   26.18   11.83
   1   9  -6   12.02   13.08
   1   9  -6   25.55    9.66
  -1  -9  -5   17.14    9.24
   1   9  -5   23.74   12.75
  -1   9   4    9.10    9.28
   1   9  -4   14.81   11.31
  -1  -9  -4   34.13   10.39
   1  -9   4   25.32    8.16
  -1  -9  -4   24.83    9.09
   1  -9   3  281.55   11.15
  -1  -9  -3  270.59   12.85
   1   9  -3  240.70   14.87
  -1  -9  -3  331.04   15.17
   1  -9   3  202.70   12.84
   1  -9   2   82.55    5.88
   1   9  -2   75.50   11.71
  -1  -9  -2   74.85    5.40
  -1  -9  -2   85.65    7.74
  -1  -9  -2  105.63   11.73
  -1  -9  -1  340.42   14.66
  -1   9   1  216.64   15.10
   1   9  -1  294.60   15.17
   1   9  -1  269.20   18.14
  -1  -9  -1  257.48   12.54
   1  -9   1  309.86   12.19
  -1  -9  -1  267.97   12.28
  -1   9   1  199.25   14.42
  -1   9   0   63.65   14.29
   1   9   0   84.83   14.70
   1  -9   0  175.18   10.02
  -1  -9   0  173.32   10.34
  -1  -9   0  136.53    7.75
   1  -9   0  128.99    7.48
   1  -9  -1  353.61   14.78
  -1  -9   1  305.88   12.33
  -1   9  -1  288.39   15.07
   1   9   1  196.95   15.33
   1  -9  -1  271.42   12.87
  -1   9  -1  272.43   18.05
   1   9   1  227.49   14.61
   1  -9  -1  276.42   12.22
  -1   9  -2   81.46   10.90
   1  -9  -2   80.06    7.69
   1  -9  -2   85.44   11.22
   1  -9  -2   75.09    5.91
  -1  -9   2   74.71    5.64
  -1   9  -3  251.48   14.83
   1  -9  -3  275.76   13.21
   1  -9  -3  268.72   10.98
  -1  -9   3  246.16   10.83
   1  -9  -4   30.15   10.16
   1   9   4    3.44    8.82
  -1  -9   4   25.91    8.71
   1  -9  -4   31.74    9.54
  -1   9  -4   30.18   10.88
   1  -9  -5    9.17   10.40
  -1   9  -5    9.47   11.84
   1  -9  -6   33.98   12.12
  -1   9  -6   13.47   12.28
  -1   9  -6   21.34    9.51
  -1   9  -7    1.01   11.55
  -1   9  -7   -2.36    8.30
   1   9   7   16.82   10.96
   1  -9  -7   -6.77   11.91
  -1   9  -8    0.19    5.56
   1  -9  -8   11.98    9.98
   1   9   8   11.01    8.98
   1   9   9    2.63    7.16
   1  -9  -9    1.43    6.31
   1  10  -8    1.67    9.20
  -1  10   8    1.30    7.94
   1  10  -7   28.54   12.74
   1  10  -7   32.84    8.88
  -1 -10  -7   49.29   11.98
  -1  10   7   19.06   10.67
   1  10  -6    9.69    9.45
  -1 -10  -6    3.17   13.11
   1  10  -6   -4.78   13.22
  -1 -10  -5    2.81    9.75
  -1 -10  -5    0.27   12.77
   1  10  -5   -2.11   13.54
   1  10  -4   36.03   13.21
  -1  10   4   20.33    9.90
  -1 -10  -4   64.13   10.61
   1 -10   4   51.81    9.04
   1  10  -3   24.25   13.67
   1 -10   3   45.96    5.46
   1 -10   3   40.65    8.98
  -1 -10  -3   56.86   12.44
  -1  10   3   12.06   10.16
  -1 -10  -3   29.70    8.75
   1  10  -2   54.67   12.53
  -1 -10  -2   56.40   10.92
  -1  10   2   37.91   10.45
  -1  10   2   34.84   11.77
   1  10  -2   49.59   16.74
  -1 -10  -2   54.79    8.19
   1 -10   2   43.53    5.52
   1 -10   2   50.19    5.93
   1 -10   1  187.30    9.12
  -1 -10  -1  244.24   12.77
  -1  10   1  133.14   12.65
   1  10  -1  161.74   16.92
  -1 -10  -1  178.96   10.14
   1 -10   1  163.15    8.98
   1  10  -1  199.92   14.04
  -1  10   1  107.88   13.42
   1 -10   0   13.56    6.02
  -1  10   0   16.03   11.48
   1 -10   0   17.02    9.00
  -1 -10   0   17.02    9.50
   1  10   0   21.81   14.31
  -1 -10   0   11.99    6.16
  -1  10  -1  155.27   17.20
   1 -10  -1  239.22   12.66
   1  10   1  122.43   13.53
   1 -10  -1  193.75   10.68
  -1 -10   1  203.82    9.76
   1  10   1  127.05   12.60
  -1  10  -2   63.14   11.53
  -1  10  -2   49.88   16.69
   1  10   2   40.91   11.50
   1 -10  -2   74.54   12.15
   1  10   2   28.79   10.02
   1 -10  -2   59.21    8.25
   1 -10  -2   47.82    5.77
  -1 -10   2   50.17    6.30
   1 -10  -3   47.47   12.92
  -1 -10   3   42.66    6.05
   1 -10  -3   31.51    9.81
   1 -10  -3   42.93    5.61
  -1 -10   3   34.57    9.09
  -1  10  -3   27.34   12.77
   1  10   3   16.83    9.50
  -1 -10   4   47.78    9.44
  -1  10  -4   82.84   13.63
   1  10   4   26.15    9.69
   1 -10  -4  103.70   12.70
   1 -10  -4   52.09   10.66
   1 -10  -5    6.50   10.52
  -1  10  -5  -15.50   13.12
   1 -10  -5    6.46   12.82
   1 -10  -6   -0.97   13.30
  -1  10  -6   -0.24   12.78
  -1  10  -6   -4.70    9.18
   1  10   7   19.55   10.85
  -1  10  -7   20.33    8.06
   1 -10  -7   36.21   11.99
  -1  10  -7   24.31   12.23
   1 -10  -8    0.59    9.21
   1  10   8    6.33    8.27
  -1  10  -8  -11.07   13.20
  -1  11   8    2.68    6.72
   1  11  -8   -3.76   10.79
   1  11  -7    0.52    8.24
  -1 -11  -7    0.08   10.33
   1  11  -7   -2.91   11.42
  -1  11   7   18.37    9.67
   1  11  -6   10.58   13.97
  -1 -11  -6    1.58   13.54
   1  11  -6    1.27    9.33
  -1 -11  -5   77.52   14.82
   1  11  -5   41.88   14.82
  -1 -11  -5   34.66   10.65
  -1  11   4   12.96   10.62
  -1 -11  -4   12.16   10.54
   1  11  -4   13.39   14.75
   1 -11   3   23.49    9.45
  -1  11   3    3.04   10.87
   1  11  -3   -9.13   20.06
  -1 -11  -3   35.20   11.92
  -1 -11  -3   20.03    9.92
   1  11  -3   21.46   14.02
   1  11  -2    6.32   17.63
  -1  11   2    1.13   12.98
   1  11  -2  -13.31   13.10
  -1 -11  -2    7.81    8.98
  -1 -11  -2   11.44   11.59
  -1  11   2    2.25   11.33
   1  11  -1   33.54   17.06
  -1  11   1   40.45   12.11
   1 -11   1   42.38    6.61
  -1 -11  -1   44.47    8.05
  -1 -11  -1   57.76   10.55
  -1  11   1   41.36   11.82
  -1  11   0    4.98   14.08
   1  11   0   10.15   15.82
   1 -11   0    5.86    9.92
  -1 -11   0   15.61   10.38
   1 -11   0   12.39    7.04
  -1 -11   0    1.17    6.86
  -1 -11   0   11.87    6.42
   1  11   0    4.01   12.61
  -1  11   0    9.55   13.44
   1  11   1   19.47   10.98
  -1  11  -1   32.36   17.16
   1  11   1   36.50   12.27
  -1 -11   1   54.55    6.88
   1 -11  -1   53.63    8.49
  -1 -11   1   43.95    6.93
   1 -11  -1   67.08   10.90
   1 -11  -2    8.60   11.25
   1  11   2    4.10   10.54
   1 -11  -2    6.91    9.24
  -1  11  -2   15.01   12.38
  -1  11  -2  -11.87   17.51
   1  11   2   -9.35   13.33
  -1 -11   2    4.51    6.30
   1 -11  -3   30.50   13.05
   1  11   3    9.52   10.26
  -1 -11   3   31.35    6.27
  -1  11  -3   25.58   19.54
  -1  11  -3   13.29   13.12
   1 -11  -3   21.30    5.56
  -1 -11   3   36.40    9.84
   1 -11  -3   18.99   11.14
  -1  11  -4    6.67   13.68
   1 -11  -4    3.43   10.81
   1 -11  -5   34.91   11.27
  -1  11  -5   15.66   13.90
  -1  11  -6   -7.48    9.57
  -1  11  -6    1.84   12.50
   1 -11  -6   17.01   14.54
  -1  11  -7    3.11    7.62
  -1  11  -7    2.47   16.14
   1  11   7   12.06   10.27
   1 -11  -7   11.99   11.54
  -1  11  -8   11.08    9.84
   1  11   8   -1.71    7.06
   1  12  -8   -4.41    7.00
   1  12  -7   11.68    8.95
  -1  12   7    6.66    8.78
   1  12  -7    9.26   13.82
   1  12  -7   10.79    7.85
  -1 -12  -7   15.02    8.02
   1  12  -6   -0.41   12.12
  -1 -12  -6    5.48   10.64
   1  12  -6   -1.07    8.44
   1  12  -5   -7.43   20.57
  -1 -12  -5   15.77   12.41
  -1 -12  -4   20.78   12.89
   1  12  -4   21.36   14.24
   1  12  -4   16.15   20.84
  -1 -12  -4   12.59   10.65
   1 -12   4   12.03   10.52
  -1 -12  -3   10.33   10.99
   1  12  -3   12.55   14.06
   1  12  -3   13.35   19.93
  -1  12   3   14.87   11.41
  -1 -12  -2   27.35    9.93
   1  12  -2   27.67   19.24
  -1  12   2    3.24   14.25
  -1  12   2   35.66   12.00
  -1 -12  -2   43.91   11.14
   1 -12   1   85.63    8.20
  -1 -12  -1   90.69    9.87
  -1  12   1   38.07   12.72
   1  12  -1   37.42   18.30
  -1  12   1   49.71   13.24
  -1 -12  -1  124.93   12.03
  -1  12   0    5.83   14.22
   1  12   0  -17.78   15.53
   1 -12   0   -9.43    7.97
  -1 -12   0  -10.76    8.03
  -1 -12   0   10.86   11.00
   1 -12   0   -1.69   10.74
  -1  12   0   -3.13   13.99
   1  12   0   -3.69   13.62
   1 -12  -1  129.92   11.81
   1 -12  -1   91.08    9.84
  -1 -12   1   75.87    8.03
   1  12   1   56.29   12.46
   1  12   1   28.76   13.39
  -1  12  -1   61.29   18.12
  -1 -12   1   88.14    7.53
  -1 -12   2   36.65    6.69
   1 -12  -2   48.84   10.67
  -1  12  -2   15.77   19.26
   1  12   2   14.12   14.60
  -1 -12   2   47.26    9.45
  -1 -12   2   38.40    6.78
   1 -12  -2   49.93   11.58
   1  12   2   16.69   11.23
  -1 -12   3   21.91    6.04
   1  12   3   11.05   10.80
  -1  12  -3   20.14   13.55
   1 -12  -3    6.35   11.38
  -1  12  -3    9.84   19.77
   1 -12  -4    7.46   11.40
  -1  12  -4   22.58   13.04
  -1 -12   4   13.77   10.30
  -1  12  -4   16.83   20.34
   1 -12  -4   32.52   12.95
  -1  12  -5   -6.71   19.53
   1 -12  -5    1.83   13.23
   1 -12  -6    8.90   11.18
   1  12   6   -2.11   10.64
  -1  12  -6    8.49   10.63
  -1  12  -6   -1.74   17.19
  -1  12  -6   -0.22    8.93
   1  12   7    0.53    9.08
  -1  12  -7    6.37    6.99
  -1  12  -7   -7.92   12.91
   1 -12  -7   29.93    8.57
  -1  13   7    8.67    7.13
   1  13  -7   -4.37   10.54
  -1 -13  -6   22.11    8.93
  -1  13   6    1.73    9.59
   1  13  -6    5.92   10.20
   1  13  -6   17.52    7.64
   1  13  -6  -12.50   15.15
   1  13  -5   46.79   12.75
   1  13  -5   36.85    9.89
  -1 -13  -5   31.59   10.40
  -1 -13  -5   53.01   11.63
  -1 -13  -4    3.24   10.26
   1  13  -4   23.00   13.55
  -1 -13  -4   19.66   12.31
   1  13  -4   19.83   19.34
   1 -13   4   20.27   10.30
  -1 -13  -3   50.29   12.52
  -1  13   3   19.86   11.62
   1 -13   3   29.95   10.77
   1  13  -3   42.87   19.87
  -1 -13  -3   32.30   11.56
  -1 -13  -2   37.77   12.12
   1 -13   2   28.58   10.42
   1  13  -2   22.31   19.49
  -1  13   2   10.36   12.84
  -1 -13  -2   28.02   10.38
  -1  13   1   15.64   12.89
  -1 -13  -1   27.80    9.59
   1 -13   1    9.00    7.90
   1  13  -1    2.52   18.42
  -1  13   1  -12.42   15.07
   1  13  -1   34.79   14.49
  -1  13   0   49.04   15.03
   1  13   0   38.51   15.46
   1  13   0   53.71   13.59
  -1  13   0   66.36   14.07
  -1 -13   0   67.19    9.34
   1 -13   0   97.01    9.48
  -1  13  -1   13.82   15.90
   1  13   1    0.24   12.24
  -1  13  -1  -10.88   17.19
   1  13   1    1.89   13.69
   1 -13  -1   27.88    9.89
  -1 -13   1   12.90    7.96
   1 -13  -2   51.61   12.19
   1  13   2   -6.17   11.83
  -1 -13   2   23.21    9.51
   1  13   2   10.65   14.69
  -1  13  -2   -1.96   19.12
  -1 -13   2   14.68    7.05
   1 -13  -2   29.35   11.07
   1 -13  -3   63.45   12.47
   1  13   3    7.40   10.97
  -1 -13   3   30.25   10.32
  -1  13  -3   -9.68   19.79
   1 -13  -3   34.60   11.48
  -1  13  -4  -13.57   18.92
  -1 -13   4   16.18    9.97
   1 -13  -4   10.83   10.57
   1 -13  -4   -3.77   12.14
   1 -13  -5   63.56   12.06
  -1  13  -6    2.35   14.65
  -1  13  -6   18.31    7.60
   1  13   6    7.52    9.48
   1 -13  -6   31.53    9.41
   1  13   7   -1.85    7.49
  -1  13  -7   -9.83    9.58
  -1  14   7   -0.67    5.29
   1  14  -7   10.96    6.22
   1  14  -6   -0.90   11.87
   1  14  -6    3.91    6.13
  -1  14   6   -1.46    7.98
   1  14  -5   -5.68   15.47
   1  14  -5    5.11    8.94
  -1 -14  -5   24.15    9.27
  -1 -14  -4   15.03   10.37
  -1 -14  -4   34.42   11.12
   1  14  -4    4.85   17.49
   1 -14   4   27.47    9.36
  -1 -14  -3   30.98   11.91
  -1  14   3   10.68   11.67
   1 -14   3   15.43   10.07
  -1 -14  -3    7.44   10.73
   1  14  -3    0.81   18.71
  -1 -14  -2   14.79   10.75
  -1 -14  -2   20.72   12.72
   1 -14   2   13.96   10.12
   1  14  -2    3.69   14.51
   1  14  -2   -1.82   18.27
  -1  14   2    5.83   12.38
   1  14  -1   -2.10   16.01
  -1  14   1   16.46   15.41
   1 -14   1    7.02    7.91
  -1 -14  -1   19.74    9.74
  -1  14   1   10.83   13.13
   1  14  -1    7.21   14.22
  -1 -14   0   40.02    9.37
  -1  14   0   36.80   13.75
   1  14   0   39.85   12.88
   1 -14   0   69.22    9.40
  -1  14   0   12.06   13.71
   1  14   0    9.53   14.07
   1 -14  -1    8.27   11.96
  -1  14  -1   20.87   14.54
   1  14   1   -1.34   12.56
   1  14   1    4.06   14.97
  -1  14  -1   22.66   15.58
  -1 -14   1   12.36    8.35
   1 -14  -1    8.33   10.28
   1 -14  -2   20.87   11.22
   1 -14  -2   19.64   12.07
   1  14   2    9.17   11.66
  -1 -14   2   11.93   10.32
  -1  14  -2    9.02   17.79
  -1  14  -2    9.58   15.41
  -1 -14   3   19.62    9.92
  -1  14  -3    3.66   18.06
   1 -14  -3   14.44   10.66
   1 -14  -3   35.09   11.37
   1 -14  -4    9.96   11.28
  -1 -14   4   15.57    8.77
   1 -14  -4    4.80   11.14
  -1  14  -4    6.34   16.88
   1 -14  -5   24.00    9.47
   1  14   5   22.21   10.16
   1  14   5    8.60    9.37
  -1  14  -5   -9.50   14.82
  -1  14  -5    4.17    8.32
   1 -14  -6    9.90    7.07
   1  14   6   -0.46    7.99
  -1  14  -6  -10.28   11.40
   1  14   7   -0.32    5.29
  -1  15   6    3.00    5.86
   1  15  -6  -12.20    7.41
   1  15  -6    8.06    7.77
   1  15  -5  -10.82   12.13
  -1 -15  -5   11.53    7.38
   1  15  -5    8.75    6.68
  -1 -15  -4    8.89    9.74
   1  15  -4    1.41   14.52
  -1 -15  -4   -2.61    9.28
  -1 -15  -3    4.89   10.34
  -1 -15  -3   18.48   10.58
  -1  15   3   20.00   10.46
   1  15  -3    7.68   13.79
   1 -15   3   12.24    9.30
   1 -15   2    8.83   10.23
   1  15  -2    1.52   15.30
  -1 -15  -2   22.33   11.41
  -1  15   1  -12.50   14.17
   1  15  -1   -1.68   13.90
  -1  15   1    2.90   11.61
   1  15  -1   -5.32   11.90
   1 -15   1   16.65    9.80
  -1  15   0    0.35   12.25
   1  15   0  -14.89   11.96
  -1 -15   0    3.16    8.60
  -1  15   0    2.23   13.58
   1  15   0  -21.43   13.43
  -1 -15   1    9.11    9.17
  -1  15  -1   -2.89   12.60
   1  15   1   16.30   14.19
  -1  15  -1  -10.45   13.53
  -1 -15   2   19.53   10.08
   1 -15  -2   12.48   10.83
  -1  15  -2    1.97   13.94
   1 -15  -3   18.02   10.36
  -1  15  -3    4.97   14.12
   1  15   3   -1.61    9.54
  -1 -15   3   17.22    9.26
   1 -15  -3    6.22   10.70
  -1  15  -4    4.51   12.46
   1 -15  -4    5.29   10.15
  -1  15  -4   -5.93   13.52
   1 -15  -4    8.80    9.05
  -1  15  -5    0.46   11.15
   1 -15  -5   11.34    7.35
  -1  15  -5    0.16   10.39
  -1  15  -5   12.40    7.32
   1  15   5    0.09    8.20
   1  15   5    4.26    7.61
  -1  15  -6    3.74    6.48
  -1  15  -6    0.98    7.59
   1  15   6    0.38    5.73
   1  16  -5   10.50    7.38
  -1  16   5   13.27    5.81
   1  16  -5   16.54    7.59
   1  16  -4   -2.79   10.10
   1  16  -4    2.86    6.30
  -1 -16  -4    6.85    8.14
   1  16  -4   17.36    9.88
   1  16  -3   15.67   10.97
  -1 -16  -3    9.45    9.27
   1 -16   3   11.51    7.88
   1  16  -3   -2.72   11.27
   1 -16   2    7.68    8.44
  -1 -16  -2    9.44    9.62
  -1  16   2   -0.67    9.98
   1  16  -2   16.59   10.87
   1 -16   1   16.10    8.74
  -1 -16  -1   12.65    9.50
  -1  16   1  -11.40   10.90
   1  16  -1   13.35   11.10
  -1 -16   0   26.81    8.26
   1 -16   0   14.35    8.47
  -1 -16   0   12.64    8.69
  -1  16   0   12.87   11.51
   1  16   0    8.15   11.14
  -1 -16   1    6.86    8.56
  -1  16  -1    5.64   11.63
   1  16   1    4.44   10.32
   1 -16  -1   14.16    8.94
  -1 -16   1    3.79    7.63
  -1  16  -2   -2.75   11.24
   1  16   2   -3.16    9.18
  -1  16  -2  -24.23   11.26
  -1 -16   2   13.08    8.04
   1 -16  -2    7.38    9.51
  -1  16  -3    3.33   10.73
  -1  16  -3   -4.12   11.04
   1 -16  -3   -2.86    9.51
  -1 -16   3   17.35    7.47
   1 -16  -4   24.94    7.28
  -1  16  -4    5.22    9.77
   1  16   4   -1.40    6.45
  -1  16  -4   -3.87    9.27
  -1  16  -5   17.96    7.35
   1  16   5    7.02    5.44
   1  16   5   -1.76    5.28
  -1  16  -5    3.21    6.64
   1  17  -4   10.97    6.48
  -1  17   4    1.46    4.74
  -1  17   4    3.01    5.54
   1  17  -4    8.15    6.30
  -1 -17  -3    6.81    7.51
   1  17  -3    9.25    8.02
   1  17  -3   10.47    7.95
   1  17  -2   -2.00    8.88
  -1  17   2   10.78    7.99
  -1 -17  -2   12.98    7.79
   1 -17   2   30.50    6.85
   1  17  -2    0.93    9.11
   1 -17   1   25.58    7.59
  -1 -17  -1    9.59    6.26
  -1 -17  -1   15.98    7.87
  -1  17   1    8.73    9.00
   1  17  -1    4.31    9.28
   1  17  -1   -2.04   10.65
  -1  17   0    7.53    9.55
   1  17   0   -1.86    9.06
  -1 -17   0    0.07    7.13
   1 -17   0   -2.02    7.05
  -1 -17   0    1.91    6.87
   1 -17   0    4.29    6.89
  -1 -17   1   14.73    6.82
   1  17   1    9.34    8.32
  -1  17  -1    9.64    9.71
  -1 -17   1    4.46    6.11
   1 -17  -1   15.87    7.66
  -1  17  -1   -7.10   10.69
   1  17   2   13.34    7.28
  -1  17  -2   17.59    9.22
   1 -17  -2   22.36    8.11
  -1  17  -2   -5.12    9.84
  -1 -17   2   17.34    6.68
  -1  17  -3    0.55    8.36
  -1  17  -3   -3.52    7.25
   1  17   4    3.14    6.21
  -1  17  -4    2.71    5.58
  -1  17  -4   -3.30    6.62
   1  18  -3    6.52    5.81
   1  18  -3    3.37    5.34
   1  18  -2    3.68    7.27
   1  18  -2   -0.67    6.22
  -1 -18  -2   -1.79    5.84
  -1 -18  -1   -0.96    5.95
   1  18  -1   10.53    6.73
  -1  18   1   10.88    6.89
  -1 -18   0   -1.14    5.47
   1  18   0   -2.74    6.64
  -1  18   0   -6.38    7.23
   1  18   1   -2.78    6.27
  -1  18  -1    2.94    7.07
   1 -18  -1    4.31    6.00
  -1  18  -2    5.09    6.49
  -1  18  -2    0.57    6.84
  -1  18  -3   -1.20    5.40
  -1  18  -3    0.47    5.49
   1  18   3    3.70    5.79
   2   0   0 1144.12   41.02
   2   0   0 1125.66   40.96
   2   0  -1    2.09    1.49
   2   0   1    1.84    1.27
   2   0   1    1.06    1.08
   2   0  -1    2.20    0.73
  -2   0  -1    2.37    0.96
  -2   0  -2  644.47   24.04
   2   0   2  651.70   24.36
   2   0   2  622.66   24.19
   2   0   2  789.63   24.51
   2   0   2  713.09   24.18
   2   0   2  573.79   23.96
   2   0   2  606.19   24.08
  -2   0  -2  528.85   24.15
   2   0  -2  577.70   24.26
  -2   0   2  753.71   24.41
   2   0   2  832.00   24.42
   2   0   3    1.83    3.67
   2   0   3    3.70    4.18
   2   0   3    6.51    3.62
   2   0   3    5.56    0.80
   2   0   3    7.42    1.18
   2   0   3    8.13    1.53
  -2   0   3    3.67    3.73
   2   0   3    6.08    2.85
   2   0   3    2.93    2.16
  -2   0  -3    7.16    2.29
   2   0   4  132.61    7.61
  -2   0   4  120.37    7.50
  -2   0  -4  159.60    6.83
   2   0  -4  151.95    7.24
   2   0  -5    6.90    4.80
  -2   0  -5    5.80    3.82
  -2   0   5    1.19    5.05
  -2   0  -6   69.77    6.02
   2   0  -6   73.54    7.02
   2   0  -7    5.50    7.67
   2   0  -7    4.38   10.93
   2   0   7    7.38    7.42
  -2   0   8   37.44    9.61
   2   0  -8   14.87   13.13
  -2   0  -8   12.52   11.22
  -2   0   9   -4.70   12.97
   2   0   9    7.89   14.57
   2   0  -9    0.25   11.21
  -2   0   9   -5.69    7.19
   2   0 -10   -6.36    6.44
  -2   0  10    3.75    7.99
   2   0  10  -11.43    9.69
   2   0 -10   -2.99    6.69
   2   1 -10    1.26    6.41
   2  -1  10    6.51    9.59
  -2   1  10    6.46    8.67
   2  -1   9    5.09   14.89
  -2   1   9   21.91   13.64
   2   1  -9    2.65   10.81
  -2   1   9   12.39    7.34
  -2   1   8   45.63    9.86
  -2  -1  -8   -2.67   11.28
   2   1  -8   14.40   12.21
   2   1  -8   36.68    8.62
   2  -1   8    3.81   16.29
   2  -1   7   36.48    7.47
   2   1  -7   15.92   11.43
  -2   1   6   30.01    7.87
   2   1  -6   29.74    8.82
   2  -1   6   49.53    7.97
   2  -1   5    9.83    6.99
  -2   1   5   22.49    5.53
   2   1  -5   26.97    5.92
  -2  -1  -5   23.23    4.10
  -2  -1  -4   27.09    3.07
   2   1  -4   18.45    4.48
  -2   1   4   10.14    4.91
   2  -1   4   11.50    4.90
   2  -1   3    4.49    1.59
   2  -1   3    5.51    3.64
   2  -1   3    3.88    0.72
  -2  -1  -3    4.67    2.35
   2  -1   3   10.32    4.34
  -2   1   3   10.30    2.63
  -2   1   3   13.47    3.98
  -2  -1  -3    4.80    2.07
   2  -1   3    5.56    1.74
   2  -1   2  237.29    8.55
   2  -1   2  223.59    8.70
  -2  -1  -2  235.44    8.68
  -2   1   2  241.15    9.14
   2  -1   2  237.14    9.06
   2  -1   2  205.08    8.41
   2  -1   2  245.91    9.39
   2   1  -2  235.92    9.02
  -2  -1  -2  204.43    8.66
  -2   1   1  451.91   16.01
   2  -1   1  422.93   16.01
  -2  -1  -1  407.18   15.77
  -2  -1  -1  396.94   15.79
   2  -1   1  382.25   15.81
   2  -1   1  371.89   15.84
   2   1   0   -0.91    1.37
   2   1   0    0.14    1.37
   2  -1   0    1.77    0.85
  -2  -1   0    1.53    1.24
   2   1   0   -0.16    1.36
  -2   1   0    1.73    0.53
   2   1   0    0.62    0.79
   2   1   1  369.88   14.71
  -2   1  -1  380.36   14.78
  -2   1  -1  341.34   14.72
   2   1   1  451.58   14.87
   2   1   1  472.59   14.89
   2  -1  -1  381.61   14.91
   2   1   1  361.97   14.74
  -2  -1   1  394.18   14.87
  -2   1  -1  363.73   14.80
   2   1   1  436.35   14.84
   2   1   1  390.24   14.80
   2   1   2  262.05    9.93
   2   1   2  264.64   10.76
   2   1   2  252.39    9.87
   2   1   2  283.14   10.32
   2   1   2  259.31   10.08
   2   1   3    3.56    3.72
  -2  -1   3    6.44    2.55
   2   1   3    3.87    4.25
  -2  -1   3    8.37    3.62
   2   1   3    5.72    2.68
  -2  -1   4   15.58    5.01
   2   1   4    6.82    3.83
  -2  -1   4    9.12    4.56
  -2  -1   4   10.22    3.71
   2   1   4   17.16    5.23
  -2   1  -4   25.00    3.39
   2  -1  -4   25.11    3.63
   2   1   4    0.46    5.02
   2   1   5    7.35    7.26
  -2  -1   5    8.28    5.83
   2  -1  -5   31.45    5.02
  -2   1  -5   33.90    5.32
  -2  -1   5   14.02    5.40
   2  -1  -6   73.57    7.48
  -2   1  -6   66.37    6.16
   2   1   6   55.40    9.09
  -2   1  -7   13.76   10.02
   2   1   7   43.31    7.64
   2   1   7   19.80    9.69
  -2  -1   8   31.19    9.34
   2   1   8   31.00    7.74
   2  -1  -8    4.99   12.83
   2  -1  -9  -14.86   11.63
  -2  -1   9    0.99    7.04
  -2  -1   9   -1.90   12.49
   2   1   9  -11.99   14.10
   2   1  10    6.60    9.92
   2  -1 -10   -9.45    7.24
   2   2 -10    7.66    6.34
   2  -2  10    5.25    9.04
  -2   2  10   -5.97    8.81
   2  -2   9  -13.82   14.22
  -2  -2  -9    1.68   10.23
   2   2  -9  -16.83   10.54
  -2   2   9    1.58    7.73
   2   2  -8   26.95    8.98
  -2   2   8   27.41    8.65
   2   2  -8   -1.42   12.07
   2  -2   8   27.34   15.59
   2   2  -7   -1.21   11.50
   2  -2   7   29.39   15.22
  -2   2   6   17.60    7.36
   2   2  -6   18.55    9.59
  -2   2   6   17.53    7.49
   2   2  -6   26.05    7.22
   2   2  -5   20.05    6.80
   2  -2   5   14.47    6.76
   2   2  -5   40.50    6.19
  -2  -2  -5   35.49    4.25
  -2   2   4   99.54    6.96
   2  -2   4   98.64    6.53
   2   2  -4  109.57    6.33
   2  -2   3   27.56    1.72
  -2  -2  -3   38.93    3.30
   2   2  -3   31.41    3.69
  -2  -2  -3   36.93    2.84
   2  -2   3   27.49    3.92
   2  -2   3   30.68    2.42
  -2   2   3   29.76    4.36
   2  -2   3   29.48    4.81
   2   2  -2  256.16   10.26
  -2  -2  -2  292.85    9.90
   2  -2   2  226.13   10.17
   2  -2   2  204.43    9.71
   2  -2   2  282.53   10.00
   2  -2   2  248.07    9.62
   2  -2   2  265.87    9.79
   2  -2   2  184.53   10.46
  -2  -2  -1   33.14    2.11
   2  -2   1   27.14    1.73
   2  -2   1   13.26    2.95
  -2   2   1    9.39    3.47
   2  -2   1   26.86    2.64
  -2   2   1   23.61    3.25
   2  -2   1   11.49    3.01
   2  -2   1   32.97    3.50
   2  -2   0  605.70   24.66
  -2  -2   0  662.84   24.71
   2   2   0  673.75   24.93
  -2   2   0  642.40   24.79
   2  -2   0  625.16   24.69
   2  -2   0  660.43   24.79
  -2  -2   0  554.62   24.83
   2   2   0  674.96   24.68
   2   2   0  633.69   24.65
  -2   2  -1   12.68    2.27
   2   2   1    7.02    2.78
  -2  -2   1   13.58    2.39
   2   2   1   18.18    1.65
   2   2   1   13.16    2.79
   2   2   1    5.69    3.13
  -2  -2   2  326.12   10.96
  -2  -2   2  249.19   10.54
   2   2   2  382.55   10.97
   2  -2  -2  296.45   10.93
   2  -2  -2  269.98   10.99
   2   2   2  208.48   10.88
   2   2   2  237.18   10.68
  -2  -2   2  220.97   10.96
  -2  -2   2  301.66   10.78
  -2  -2   3   31.83    2.74
   2   2   3   24.11    4.94
   2   2   3   26.90    4.20
  -2  -2   3   32.84    4.33
   2   2   3   26.62    3.26
  -2  -2   3   35.52    3.08
  -2  -2   3   35.95    4.10
   2   2   4   70.42    6.95
   2  -2  -4  103.83    5.84
  -2   2  -4  114.81    6.05
  -2  -2   4   87.95    6.48
   2   2   4   78.92    7.18
   2   2   4   87.55    5.53
  -2  -2   4   90.43    6.26
   2  -2  -5   37.14    5.50
   2   2   5   43.94    5.62
  -2   2  -5   30.18    4.97
  -2  -2   5   20.70    5.76
   2   2   5   17.72    6.21
   2   2   5   34.88    6.70
  -2   2  -6   39.07    6.70
  -2   2  -6    9.07    8.15
   2   2   6   30.04    7.05
   2   2   6   28.52    8.90
  -2   2  -7   11.67   10.33
   2   2   7    6.65   10.26
  -2  -2   8   12.35   13.74
  -2  -2   8   22.47    8.78
   2  -2  -8   -6.40   12.11
   2   2   8   21.35    7.93
  -2  -2   9   -1.08    6.78
   2  -2  -9  -13.31   11.97
   2   2   9    4.23   14.53
  -2   2  -9    7.10    8.08
   2   2  10  -12.55    9.86
   2  -2 -10   -3.97    7.24
  -2   3  10    6.94    8.04
  -2   3   9   11.78    7.53
   2   3  -9   -7.45    9.55
  -2  -3  -9   12.71   10.24
   2  -3   9   10.19   13.40
   2   3  -9    5.61    9.21
   2  -3   8   13.29   16.20
  -2   3   8   22.44    8.93
   2   3  -8   37.59    9.15
   2  -3   7   18.44   14.72
   2   3  -7   22.58   10.82
  -2   3   6   33.78    7.62
   2   3  -6   25.93    9.89
  -2   3   6   27.61    8.33
  -2   3   6   45.06    7.90
   2  -3   6   15.41   12.51
   2   3  -6   29.36    8.70
   2   3  -5  128.11    7.81
   2   3  -5   88.62    8.78
  -2   3   5   86.32    8.08
  -2   3   5  129.86    7.67
   2  -3   4   28.29    4.84
  -2  -3  -4   45.70    4.36
   2   3  -4   26.66    6.04
   2  -3   4   22.87    5.35
   2  -3   4    5.22    5.71
  -2   3   4   27.21    5.36
   2  -3   3   33.74    4.22
   2   3  -3   41.23    5.10
   2  -3   3   34.32    4.87
   2  -3   3   34.70    2.18
   2  -3   3   41.52    3.96
   2  -3   3   34.36    4.51
  -2  -3  -3   40.80    3.78
   2  -3   3   41.44    2.94
  -2   3   2  711.90   25.53
   2  -3   2  633.62   25.33
   2  -3   2  577.01   24.99
   2  -3   2  616.10   25.51
   2  -3   2  579.08   25.30
   2  -3   2  652.33   25.59
  -2  -3  -2  748.66   25.25
   2  -3   2  731.09   25.31
   2  -3   2  654.01   25.02
   2   3  -2  719.21   25.48
   2  -3   1  292.20   11.81
   2  -3   1  247.48   12.31
  -2   3   1  294.29   12.00
   2  -3   1  260.10   12.04
  -2   3   1  328.87   11.70
  -2  -3  -1  291.93   11.51
   2  -3   1  304.94   11.54
  -2  -3  -1  276.25   11.62
   2  -3   1  293.37   12.00
   2   3   0    9.70    1.63
  -2   3   0   -3.98    4.88
   2  -3   0   16.85    3.91
  -2  -3   0    7.85    3.57
   2  -3   0    8.88    3.64
  -2   3   0    1.07    3.42
   2  -3   0    8.68    2.01
  -2  -3   0   15.99    2.34
   2   3   1  353.28   12.03
  -2   3  -1  272.80   11.54
   2   3   1  320.82   11.75
  -2   3  -1  249.95   11.50
  -2   3  -2  645.60   28.91
  -2  -3   2  802.22   29.01
   2   3   2  848.09   28.98
   2   3   2  690.55   28.97
   2  -3  -2  784.23   29.08
  -2  -3   2  755.99   28.91
   2   3   2  725.05   29.04
  -2  -3   2  707.33   29.06
  -2  -3   3   43.75    3.54
  -2  -3   3   45.28    4.57
   2   3   3   39.82    4.12
   2   3   3   49.14    3.89
   2  -3  -3   39.63    4.52
  -2  -3   3   37.66    2.76
   2   3   3   38.85    3.55
  -2   3  -3   39.63    4.32
  -2  -3   4   25.43    5.30
   2   3   4   25.05    6.61
   2   3   4   19.58    5.56
  -2   3  -4   34.53    5.26
   2   3   5   55.01    8.31
   2   3   5  108.86    8.83
   2   3   5  148.46    7.37
  -2  -3   5   67.51    7.60
  -2   3  -5  125.95    7.05
   2   3   6   21.94    9.38
   2   3   6   32.00    6.82
  -2   3  -6   43.14    7.26
  -2   3  -6   21.80    8.33
  -2  -3   7   20.58   12.60
   2   3   7   25.37   10.89
   2   3   8   25.97    8.25
   2   3   9   13.00   14.44
  -2   3  -9   16.41    8.21
   2  -3  -9    3.78   11.74
  -2  -3   9   14.11    6.64
   2   3  10   -2.62    9.33
   2  -3 -10   -6.28    7.03
  -2   4  10    6.12    7.27
  -2  -4  -9   -0.28    9.78
   2   4  -9    4.69    9.32
   2  -4   9    6.05   13.02
   2   4  -9   15.58    9.36
  -2   4   8   12.56    9.13
   2  -4   8    4.49   15.24
   2   4  -8   10.10    8.61
   2   4  -7    2.14   11.16
   2   4  -7    5.48    8.18
  -2   4   7    8.23    8.57
  -2   4   7    8.47    9.93
   2  -4   7   11.23   15.43
   2   4  -6   55.10    8.96
   2   4  -6   36.69    9.77
  -2   4   6   71.10    8.49
   2  -4   6   37.13   12.13
  -2   4   5   15.18    6.41
  -2   4   5    9.74    6.88
   2   4  -5   13.42    7.49
   2   4  -5    9.10    6.43
   2  -4   4  177.14   10.82
   2  -4   4  154.60    8.83
   2  -4   4  152.69    8.94
  -2   4   4  185.79    9.47
   2  -4   4  159.04   10.38
  -2   4   4  222.87    9.15
  -2  -4  -4  221.08    8.94
  -2   4   3   92.82    6.73
  -2   4   3  119.43    5.66
   2  -4   3   82.26    5.80
   2  -4   3   91.82    4.26
   2  -4   3   79.79    7.28
  -2  -4  -3  114.35    5.63
   2  -4   3   78.92    7.33
   2  -4   3  112.65    5.76
   2   4  -3  102.84    6.33
   2  -4   3   76.69    5.82
  -2   4   2  392.61   13.69
   2   4  -2  419.27   13.43
   2  -4   2  351.83   13.33
   2  -4   2  361.47   13.83
   2  -4   2  346.12   13.35
  -2  -4  -2  382.79   12.84
   2  -4   2  349.18   12.66
  -2  -4  -2  415.09   13.13
  -2  -4  -1    6.32    2.23
   2  -4   1    7.66    2.22
  -2   4   1    5.58    4.31
  -2  -4  -1    7.72    2.01
  -2   4   1    6.40    2.47
   2  -4   1    6.80    3.17
  -2  -4  -1    6.35    3.84
   2   4  -1    7.60    3.80
   2  -4   1    9.65    5.35
   2  -4   0  310.13   10.37
  -2  -4   0  259.47   10.14
   2  -4   0  229.60    9.36
   2  -4   0  253.36    9.59
  -2   4   0  178.30   10.99
  -2  -4   0  222.00    9.49
  -2   4   0  171.72   10.08
   2  -4   0  223.30    9.35
  -2   4  -1    9.69    3.96
   2   4   1    8.71    4.90
   2   4   1    8.04    4.10
  -2  -4   1   10.59    2.61
   2  -4  -1    6.20    2.74
   2   4   2  379.54   15.79
   2   4   2  420.52   16.17
   2   4   2  326.68   15.47
  -2  -4   2  379.94   15.50
  -2  -4   2  383.33   15.67
  -2   4  -2  374.90   15.49
  -2   4  -2  396.17   15.53
  -2  -4   2  404.79   15.49
   2  -4  -2  447.86   15.79
   2   4   3  112.78    5.50
  -2   4  -3   97.43    5.80
  -2  -4   3  117.70    6.05
   2  -4  -3  117.69    6.22
   2  -4  -4  208.89   10.07
  -2   4  -4  192.83    9.61
  -2  -4   4  214.39    9.09
  -2  -4   4  193.54    9.93
   2   4   4  227.81    9.39
  -2   4  -5    9.56    6.48
   2   4   5    8.90    5.77
  -2   4  -5    7.26    6.36
   2   4   5    7.37    8.41
   2   4   6   57.77    7.40
   2   4   6   47.65   10.21
  -2  -4   6   40.16   10.70
  -2   4  -6   58.90    7.33
  -2   4  -6   36.88    8.58
   2   4   7    6.30    8.44
   2   4   7    4.06   11.49
   2  -4  -9    1.43   11.31
   2   4  10   -1.37    8.34
   2  -4 -10    5.35    6.39
  -2   5  10   -5.99    6.25
  -2  -5  -9    9.84    8.08
   2   5  -9   11.28    9.17
  -2  -5  -9   -3.07    9.10
   2   5  -8   -9.89   10.22
   2   5  -8   10.79    8.52
  -2   5   8    9.33    9.01
   2   5  -8   -2.06   10.38
   2   5  -7    8.69    9.96
   2  -5   7    9.20   15.02
  -2   5   7   13.39   10.02
   2   5  -7   26.50    9.62
   2   5  -7    9.96   11.46
  -2   5   7   34.27    8.96
   2   5  -6   36.84    8.41
  -2   5   6   26.16    7.82
   2  -5   6   12.36   13.47
   2   5  -6    7.78    9.42
   2   5  -5   38.57    8.65
  -2   5   5   38.96    7.63
  -2  -5  -4   70.13    6.35
  -2   5   4   88.02    6.03
   2  -5   4   81.46    6.13
  -2   5   3  300.16   13.43
   2  -5   3  235.39   13.79
   2  -5   3  252.32   12.69
   2  -5   3  244.34   12.84
   2  -5   3  295.25   11.72
  -2  -5  -3  315.40   12.60
   2  -5   3  350.15   12.77
  -2   5   3  333.77   12.41
   2   5  -3  254.53   12.89
  -2  -5  -2   35.64    3.23
   2  -5   2   18.94    2.63
  -2   5   2   27.35    6.07
   2   5  -2   32.69    4.79
  -2  -5  -2   35.18    3.94
   2   5  -2   33.14    4.90
   2  -5   2   19.73    6.69
  -2   5   2   17.55    5.33
   2  -5   2   17.55    5.05
  -2  -5  -2   47.87    3.40
  -2   5   2   22.88    3.56
   2  -5   1  233.52   12.13
  -2  -5  -1  310.33   11.80
   2  -5   1  331.52   11.77
   2   5  -1  321.33   12.82
  -2  -5  -1  320.99   11.69
  -2   5   1  232.21   12.73
  -2   5   1  216.64   12.79
   2   5  -1  234.99   12.40
   2  -5   0  197.52    9.03
  -2  -5   0  219.61    9.18
   2  -5   0  274.28    9.98
  -2  -5   0  232.98    9.11
   2  -5   0  208.17    8.98
  -2   5   0  181.50   10.06
   2   5   0  254.31   10.73
   2   5   0  221.61   11.86
  -2   5   0  166.42   11.21
   2  -5  -1  294.59   12.12
   2   5   1  221.52   12.74
  -2  -5   1  312.36   12.08
  -2   5  -1  324.15   12.89
   2   5   1  208.73   13.20
  -2  -5   1  324.72   11.98
   2  -5  -2   35.83    4.44
   2   5   2   22.21    4.90
  -2  -5   2   20.34    3.95
   2   5   2   25.52    5.93
   2   5   2   13.45    3.24
  -2  -5   2   14.17    4.66
  -2   5  -2   29.49    4.31
  -2   5  -2   34.31    4.60
  -2   5  -3  262.86   12.28
   2   5   3  330.71   12.45
  -2  -5   3  238.27   12.59
   2  -5  -3  321.23   12.84
   2   5   3  281.88   12.79
  -2   5  -3  245.76   12.34
  -2  -5   3  335.06   12.64
  -2  -5   3  306.26   12.18
   2   5   4   84.41    6.02
  -2  -5   4   69.21    4.51
  -2   5  -4   56.95    6.20
  -2  -5   4   76.99    5.31
  -2  -5   4   45.13    6.86
  -2  -5   5   75.74    6.02
   2   5   5   98.99    7.13
   2   5   6   17.02   10.74
  -2   5  -6   24.08    7.18
   2   5   6   32.26    7.89
  -2   5  -7   24.74    9.09
   2   5   7   20.47   11.81
  -2   5  -7   39.09    9.47
  -2   5  -8   12.70    9.40
   2   5   8   -2.78   11.10
   2  -5  -9   -1.70   10.35
   2   5  10    5.71    7.13
  -2  -6  -9   -1.43    8.42
   2   6  -9    2.55    9.45
   2   6  -8   17.49    8.16
   2   6  -8    2.96   10.52
   2   6  -8   12.29   10.49
  -2   6   7   19.66    9.30
   2   6  -7   -7.57   10.45
   2  -6   7  -14.06   14.80
   2   6  -7    2.84   10.77
   2   6  -7    6.50   10.50
  -2   6   7    2.00   10.45
   2  -6   6   23.27   13.25
   2   6  -6   36.37   10.05
   2   6  -6   51.28    8.89
   2   6  -6   37.97    9.57
  -2   6   6   61.72    8.33
  -2   6   5   16.55    7.55
   2   6  -5   30.82    8.34
  -2   6   5   33.23    6.73
  -2  -6  -5   25.33    6.96
   2  -6   5   11.70   11.06
   2   6  -5   30.36    8.38
   2   6  -5   26.60    7.93
   2  -6   4   68.17    7.04
   2   6  -4   66.02    7.51
  -2   6   4   81.19    6.32
   2   6  -4   66.00    7.01
   2  -6   3  172.51    8.02
  -2  -6  -3  120.90    7.48
   2   6  -3   78.80    8.07
  -2   6   3  191.74    7.39
   2  -6   3   58.26    9.76
   2   6  -2  195.28    9.26
   2  -6   2  111.07   10.69
  -2   6   2  134.86    9.59
  -2  -6  -2  215.57    9.29
   2   6  -2  155.22    9.26
  -2  -6  -2  179.88    7.77
  -2  -6  -2  192.51    8.35
  -2   6   2  126.71   10.08
  -2   6   1    2.22    6.40
  -2  -6  -1   -0.36    6.41
   2  -6   1    2.16    4.26
  -2   6   1   -1.35    6.51
   2   6  -1    2.31    6.53
   2  -6   0   11.39    3.72
   2   6   0    9.20    7.49
  -2  -6   0    8.05    5.51
   2  -6   0   10.16    3.37
  -2   6   0   17.56    8.89
   2   6   0    4.22    9.10
   2  -6  -1    2.21    4.04
   2  -6  -1    4.51    5.33
  -2  -6   1    0.32    5.06
   2   6   1    1.38    7.35
   2   6   1    1.26    6.13
   2  -6  -1    6.21    4.90
  -2   6  -1   -0.80    6.94
  -2  -6   2  153.28    8.16
  -2   6  -2  195.19    9.05
   2  -6  -2  184.36    8.45
   2   6   2  137.23    9.64
   2   6   2  135.55    8.73
  -2  -6   2  160.37    7.74
  -2  -6   2  160.62    7.43
  -2   6  -3  125.55    7.71
  -2  -6   3  147.67    7.60
  -2  -6   3  144.30    6.43
  -2  -6   3  134.59    6.90
  -2   6  -3   85.29    7.39
   2   6   3   95.07    7.82
  -2  -6   4   78.60    5.07
  -2   6  -4   67.72    6.76
  -2  -6   4   78.62    7.07
   2  -6  -4   80.06    7.37
  -2  -6   4   76.66    6.04
   2   6   5   17.21    6.93
  -2  -6   5   24.61    5.51
  -2   6  -5   23.55    7.25
   2   6   5    5.78    9.59
   2   6   6   48.05   11.21
  -2   6  -6   33.36    8.88
  -2   6  -6   42.61    8.01
   2   6   7    6.97   11.75
  -2   6  -7   15.90    9.64
  -2   6  -7   14.64    9.33
   2   6   8    2.55   11.05
   2  -6  -9   -0.14    8.46
   2  -6  -9    0.05    9.40
   2   6   9    4.34    7.64
   2   6   9   -0.92    7.68
   2   7  -9    5.04    8.62
  -2  -7  -8    4.30    9.77
  -2   7   8    7.66    9.18
   2   7  -8    3.20    7.62
   2   7  -8   17.58   11.63
  -2  -7  -7   19.74   11.41
   2   7  -7   -3.32   10.88
   2   7  -7   14.89   11.02
  -2   7   7   11.34   10.55
   2   7  -7   24.84   11.47
   2   7  -6   -2.20   10.52
   2   7  -6    9.13   10.38
  -2   7   5    6.17    7.55
  -2   7   5   29.56    7.35
   2   7  -5   40.96    8.65
   2   7  -5   15.21    9.20
   2  -7   5   -3.58   12.16
  -2  -7  -5   26.49    7.64
   2   7  -5   20.13    9.02
   2  -7   4  104.28   13.48
   2   7  -4  203.36   11.36
   2  -7   4  231.06   11.27
   2   7  -4  142.59   11.37
  -2  -7  -4  223.53   11.04
  -2   7   4  244.22   10.69
   2  -7   3  170.68   13.82
  -2   7   3  210.12   12.41
  -2  -7  -3  277.86   12.67
   2   7  -3  243.51   12.26
   2  -7   3  219.41   11.90
   2  -7   3  282.66   10.62
   2  -7   2  136.16    6.31
  -2   7   2  135.64   10.39
  -2  -7  -2  120.23    7.17
   2   7  -2  126.41    9.23
  -2  -7  -2  122.66    6.12
  -2  -7  -2  139.85    8.81
   2  -7   1   60.32    4.48
  -2  -7  -1   68.17    4.92
  -2  -7  -1  110.07    8.94
   2  -7   1   73.38    6.23
   2   7  -1   64.54    9.15
  -2   7   1   18.20    7.74
  -2   7   1   16.17    8.10
   2  -7   0  110.01    6.27
   2   7   0  117.03    9.57
   2  -7   0  102.50    5.96
  -2  -7   0  105.96    5.95
  -2   7   0  108.99   11.40
   2   7   0  123.18   11.76
   2  -7   0  125.32    6.41
   2  -7   0  139.62    7.91
  -2  -7   0  139.12    8.35
   2   7   1   31.94    7.67
   2  -7  -1   42.68    5.45
   2   7   1   28.73    8.96
   2  -7  -1   66.49    4.77
  -2  -7   1   64.52    4.61
  -2   7  -1   56.55    8.28
   2  -7  -1   91.82    7.87
   2   7   2   83.39    7.90
   2   7   2   76.26    8.68
   2  -7  -2  140.52    8.51
   2  -7  -2  101.61    7.52
  -2   7  -2  130.61    8.93
  -2  -7   2  113.40    6.83
  -2  -7   2  120.69    6.44
  -2  -7   3  227.45   12.36
  -2  -7   3  259.13   11.64
  -2  -7   3  257.89   11.33
   2  -7  -4  242.06   11.82
  -2  -7   4  210.65   11.42
  -2  -7   4  210.37   10.48
  -2  -7   4  205.14    9.72
  -2   7  -4  213.76   11.55
  -2   7  -5   24.20    8.45
   2   7   5   25.59   10.85
   2   7   6   -1.97   11.27
  -2   7  -6   15.23    9.44
  -2   7  -7   17.45    8.84
   2   7   7   13.86   11.68
  -2   7  -7   20.88   10.56
   2  -7  -8    8.90   10.82
   2   7   8    0.17   10.51
  -2   7  -8    3.42    6.30
   2   7   9    9.66    6.93
   2   7   9    0.92    6.83
   2  -7  -9   -0.58    8.24
   2   8  -9    2.73    7.97
   2   8  -8   15.93    7.04
  -2   8   8    6.49    8.74
  -2  -8  -8   17.42   10.07
   2   8  -8   10.79   11.18
   2   8  -7   12.38   10.34
  -2  -8  -7    4.14   11.30
   2   8  -6   -2.36   10.72
   2   8  -6   14.44    9.23
  -2  -8  -6   14.32   11.30
   2   8  -6   14.55   11.86
   2   8  -5   21.26   10.47
  -2  -8  -5    3.19    8.17
   2   8  -5    9.53   10.01
  -2  -8  -5   17.47   10.22
  -2  -8  -4   56.56    9.59
   2   8  -4   47.34    9.87
  -2   8   4   29.16    9.08
   2   8  -4   29.31    9.02
   2  -8   4   42.65    7.86
  -2  -8  -4   49.05    7.97
  -2  -8  -3   12.30    8.81
   2  -8   3    7.71    6.74
  -2  -8  -3   18.64    6.46
   2   8  -3   13.46    8.89
   2  -8   3   16.60    4.03
  -2   8   3    9.79    8.11
  -2   8   2  150.08   14.35
  -2  -8  -2  291.35   11.60
   2  -8   2  308.40   11.89
  -2  -8  -2  289.17   12.55
   2  -8   2  279.64   11.78
  -2  -8  -2  378.17   14.92
   2   8  -2  303.20   14.43
  -2   8   2  139.67   13.39
  -2   8   1   17.75    8.96
  -2  -8  -1   71.10    8.36
   2  -8   1   58.83    6.67
  -2  -8  -1   56.54    5.17
   2  -8   1   44.85    4.54
   2  -8   1   34.81    4.52
   2  -8   0   68.04    5.75
   2  -8   0   79.18    5.82
   2   8   0   92.96   12.65
  -2   8   0   75.30   12.06
   2  -8   0   87.30    7.64
  -2  -8   0   84.27    8.12
  -2  -8   0   85.68    5.43
   2   8   1   25.18    8.28
   2  -8  -1   50.35    5.06
   2   8   1   32.04    9.78
  -2   8  -1   36.47   12.44
  -2  -8   1   41.99    4.59
  -2   8  -1   38.82    8.61
  -2  -8   2  293.98   12.35
   2  -8  -2  290.29   13.06
   2  -8  -2  305.25   12.37
  -2  -8   3   12.19    4.72
   2   8   3    4.21    6.89
   2  -8  -3   13.81    8.65
  -2   8  -3   14.12    8.26
  -2  -8   3    9.25    7.27
   2  -8  -3   31.34    7.91
   2  -8  -3   19.39    7.81
  -2  -8   4   51.63    8.43
  -2  -8   4   52.75    5.16
   2  -8  -4   54.41    8.76
  -2   8  -4   55.27    9.69
  -2   8  -5   11.64   10.65
   2  -8  -5   -2.04   10.00
   2   8   6   -3.03   11.37
  -2   8  -6   10.63    8.81
  -2   8  -6    9.37   11.19
  -2   8  -7   10.09    8.33
   2  -8  -7    1.38   12.36
   2   8   8    8.55    9.90
  -2   8  -8   12.94    5.98
   2  -8  -8   35.47    9.94
   2   8   9    4.20    6.11
  -2   8  -9  -10.37    9.34
   2   8   9   -9.48    8.93
   2   8   9   -8.77    6.24
   2  -8  -9    0.77    7.25
   2   9  -9    9.37    8.99
  -2  -9  -9    4.27    5.66
   2   9  -8    6.41    6.19
  -2   9   8    1.22    8.21
   2   9  -8    0.85   10.77
  -2  -9  -8   27.26   10.06
   2   9  -7   11.59    9.87
  -2   9   7   -5.91   10.41
   2   9  -7    1.34   12.63
  -2  -9  -7   10.77   11.77
   2   9  -6    5.43   13.30
   2   9  -6   12.98    9.39
  -2  -9  -6   18.51   12.04
   2   9  -5   10.00   12.39
  -2  -9  -5    6.52    8.69
   2   9  -4   64.40   12.03
  -2  -9  -4   56.72    9.51
   2  -9   4   67.59    8.64
  -2   9   4   48.35   10.17
   2   9  -3   19.55   10.62
  -2  -9  -3   19.50    7.67
   2  -9   3   21.22    4.44
   2  -9   3   11.48    7.67
  -2   9   3    5.82    8.91
  -2  -9  -3   27.64   10.58
   2  -9   2   13.52    4.66
   2   9  -2   18.21   11.44
  -2   9   2    6.35    8.89
  -2  -9  -2   15.25    6.59
  -2  -9  -2   38.30   11.91
   2   9  -1   37.39   10.42
  -2  -9  -1   36.20    5.54
  -2   9   1   14.96    9.81
   2   9  -1   19.05   14.10
  -2   9   1   23.70    8.96
  -2  -9  -1   49.33    9.51
   2  -9   1   33.22    4.82
  -2  -9   0  239.39   11.08
  -2  -9   0  266.11   13.06
   2  -9   0  246.89   12.52
   2   9   1    8.69   10.35
  -2   9  -1   26.52   13.65
   2  -9  -1   35.78    5.31
  -2  -9   1   33.11    4.92
   2   9   1   14.01    8.92
   2  -9  -1   44.27    8.76
   2  -9  -1   25.34    6.00
  -2   9  -2    9.33    9.92
   2  -9  -2   17.01    5.08
  -2  -9   2   11.52    4.63
   2   9   2   -5.58    7.81
   2  -9  -2   18.02   10.50
   2  -9  -2   10.67    6.86
  -2   9  -3   15.61   10.78
   2  -9  -3   19.93    5.23
  -2  -9   3   10.15    8.08
  -2  -9   3   18.74    4.83
   2  -9  -3   21.23    8.84
   2  -9  -3   21.33    9.94
   2   9   3    6.56    7.81
  -2   9  -4   87.91   11.72
  -2  -9   4   65.24    9.17
   2  -9  -4  104.94    6.92
   2  -9  -4  111.28   10.97
   2  -9  -4   82.61   10.23
  -2  -9   4   74.42    6.01
   2  -9  -5   12.66   10.53
  -2   9  -5   19.14   11.25
   2   9   6   -5.61   11.55
  -2   9  -6    1.22   11.60
   2  -9  -6   31.05   12.55
  -2   9  -6   19.08    9.29
  -2   9  -7    7.97    7.94
   2  -9  -7   23.06   11.74
   2   9   7   12.15   11.32
  -2   9  -8    0.53    5.26
   2  -9  -8    6.72    9.75
   2   9   8  -14.77    9.25
   2  -9  -9   -3.82    6.49
   2   9   9    1.58    6.61
   2  10  -8   17.80    9.78
  -2  10   8   -1.45    7.72
   2  10  -7    7.12   12.73
  -2 -10  -7    2.69   11.99
   2  10  -7   -3.90    9.38
  -2  10   7   -3.62   10.11
   2  10  -6  -16.09   13.37
  -2 -10  -6    6.92   13.09
   2  10  -6   12.90    9.42
  -2 -10  -5    2.72    9.40
   2  10  -5    1.17   13.47
  -2 -10  -5   17.14   13.09
   2  10  -4   -3.50   13.03
  -2 -10  -4   27.61   12.44
  -2 -10  -4   17.70   10.05
   2 -10   4    9.02    8.43
  -2  10   4   -1.28   10.16
  -2  10   3   22.68   10.28
  -2 -10  -3   40.48    8.61
  -2 -10  -3   56.81   12.71
   2  10  -3   44.75   13.50
   2 -10   3   37.12    8.91
  -2  10   2   80.70   13.40
   2  10  -2  127.82   17.56
  -2 -10  -2  162.15   10.01
  -2 -10  -2  217.70   12.62
   2  10  -2  155.71   14.22
  -2  10   2   91.24   12.00
  -2 -10  -1   40.63    9.97
   2  10  -1    0.32   15.04
  -2  10   1   -1.19   10.68
  -2 -10  -1   14.29    5.93
  -2  10   1   15.05   10.35
   2  10  -1   14.41   11.72
   2 -10   1   12.37    5.54
  -2 -10  -1   13.91    6.80
  -2 -10   0   51.81    6.77
   2 -10   0   71.91    9.27
  -2 -10   0   61.01   10.15
  -2  10   0   42.67   11.92
   2  10   0   32.49   14.53
   2 -10   0   46.36    6.71
   2 -10  -1   31.14    9.76
   2  10   1    1.07   11.25
  -2  10  -1    9.17   15.02
  -2 -10   1   22.67    5.80
   2 -10  -1   14.26    7.09
   2 -10  -1   27.26    5.96
   2  10   1    6.75    9.79
   2 -10  -2  227.93   13.73
  -2  10  -2  101.57   17.45
   2  10   2   85.12   13.07
   2 -10  -2  157.05   10.53
   2  10   2   89.21   11.35
  -2  10  -2  154.50   12.94
   2 -10  -2  160.77    8.42
  -2 -10   2  169.41    8.45
   2 -10  -3   51.32   12.20
  -2 -10   3   33.23    5.66
  -2  10  -3   35.36   12.33
   2 -10  -3   44.79   10.08
   2 -10  -3   47.66    5.95
  -2 -10   3   33.90    9.00
   2  10   3   17.07    8.94
  -2  10  -4    6.53   13.53
   2 -10  -4   12.11   11.95
  -2 -10   4   16.83    8.80
   2 -10  -4   17.98   10.19
  -2  10  -5   -5.49   13.05
   2 -10  -5   -1.12   10.95
   2 -10  -5   29.18   12.95
   2  10   6    5.45   11.45
  -2  10  -6   10.23    9.32
   2 -10  -6   19.04   13.43
   2  10   7  -15.76   10.94
  -2  10  -7   -7.25    7.59
   2 -10  -7   12.01   11.77
   2  10   8   -2.77    8.38
  -2  10  -8  -16.31   12.31
   2  11  -8   11.57    7.05
  -2  11   8    2.22    6.57
  -2 -11  -7   14.54    9.72
  -2  11   7    5.19    9.54
   2  11  -7   11.04   11.83
   2  11  -7    4.51    8.72
   2  11  -6   45.66   14.24
  -2 -11  -6   35.44   13.65
   2  11  -6   26.07    9.31
  -2 -11  -5   15.38   14.46
   2  11  -5    4.03   15.31
  -2 -11  -5    5.87    9.70
  -2  11   4    5.26   10.94
   2  11  -4   44.90   15.15
  -2 -11  -4   28.68   10.67
  -2  11   3    7.98   11.50
  -2 -11  -3   26.64   10.00
  -2 -11  -3   50.86   11.27
   2 -11   3   26.39    9.42
   2  11  -3   30.54   14.42
  -2 -11  -2   37.31   11.24
   2  11  -2   16.34   13.41
  -2  11   2   12.95   13.14
   2  11  -2    7.68   17.99
  -2 -11  -2   26.84    9.18
  -2  11   2   21.88   11.48
  -2 -11  -1   27.60   10.27
   2  11  -1   31.55   17.41
  -2  11   1   12.27   11.37
  -2 -11  -1   14.30    7.71
   2 -11   1   28.56    6.67
  -2  11   1   14.22   11.77
  -2  11   0  141.96   15.89
   2  11   0  134.59   14.51
  -2 -11   0  186.22   10.23
   2 -11   0  183.78   10.62
  -2 -11   0  163.14   10.61
   2  11   0  126.66   17.63
  -2  11   0  107.67   16.09
   2 -11   0  265.43   12.78
  -2 -11   0  261.27   13.73
  -2 -11   1   20.90    6.67
   2 -11  -1   23.30    7.92
  -2  11  -1   30.80   16.43
   2  11   1   20.53   12.65
   2  11   1   17.94   10.73
   2 -11  -1   14.91   10.33
  -2 -11   2   25.33    6.73
  -2  11  -2   33.51   12.04
   2 -11  -2   39.66    9.75
   2  11   2    5.17   13.26
  -2  11  -2   23.78   18.11
  -2 -11   2   25.55    8.70
   2 -11  -2   25.23    6.07
   2  11   2   14.10   10.49
   2 -11  -2   38.05   10.97
  -2 -11   3   33.61    6.54
  -2 -11   3   34.16    9.36
   2 -11  -3   34.36    5.95
   2  11   3   18.76    9.96
   2 -11  -3   26.38   10.70
  -2  11  -3   39.97   12.50
  -2  11  -3   27.96   18.87
   2 -11  -3   63.61   12.81
  -2  11  -4   16.89   13.10
  -2  11  -4   30.41   20.19
   2 -11  -4   38.58   11.14
   2 -11  -5   -9.31   14.75
   2 -11  -5   -1.44   11.31
  -2  11  -5   24.59   12.77
  -2  11  -6   19.98    9.42
   2 -11  -6   41.86   14.53
   2 -11  -7   25.15   11.47
  -2  11  -7    7.32   15.42
   2  11   7   15.31   10.29
  -2  11  -7    0.84    7.16
  -2  11  -8   -1.97    8.93
   2  11   8    4.20    7.27
   2  12  -8   -3.03    7.27
   2  12  -7   -5.40    7.60
   2  12  -7   -5.99   14.02
  -2 -12  -7   -0.21    7.56
   2  12  -7   -6.39    9.34
  -2  12   7   -4.76    8.33
   2  12  -6    4.29   12.45
  -2 -12  -6   19.27   10.81
   2  12  -6   14.39    8.49
  -2 -12  -5   26.54   12.02
   2  12  -5    3.04   20.18
   2  12  -5   17.55   10.08
   2  12  -4   24.52   21.16
  -2 -12  -4   17.12   10.92
  -2 -12  -4   42.51   12.73
   2 -12   4   17.36   10.52
   2  12  -4    8.77   14.57
   2  12  -3    5.76   19.96
  -2  12   3    5.81   11.79
   2  12  -3   -2.31   14.45
  -2 -12  -3    6.99   10.74
  -2  12   2    8.08   14.04
   2  12  -2   17.61   19.24
  -2 -12  -2   65.69   11.34
  -2  12   2   36.24   12.31
  -2 -12  -2   39.46   10.02
   2  12  -2   48.12   14.39
  -2  12   1   10.50   12.77
   2  12  -1   23.21   18.36
  -2 -12  -1   36.98   11.02
  -2  12   1   39.19   13.19
   2 -12   1   18.59    7.35
  -2 -12  -1   35.85    9.30
   2 -12   0    7.43    7.99
  -2 -12   0    1.97    7.79
  -2  12   0    5.79   14.26
   2  12   0   -9.83   15.34
  -2 -12   0    9.51    6.91
   2  12   0   31.07   13.31
  -2  12   0    2.43   13.69
   2 -12   0   23.74   10.61
   2  12   1   16.06   11.60
  -2  12  -1   20.88   17.63
   2  12   1   12.35   12.85
   2 -12  -1   37.17   10.69
  -2 -12   1   27.69    7.60
   2 -12  -1   39.53    9.49
  -2  12  -1   33.23   15.29
  -2 -12   1   29.25    7.33
   2 -12  -2   61.39   11.18
  -2 -12   2   38.70    7.22
   2 -12  -2   55.39   11.05
  -2 -12   2   49.87    9.16
  -2  12  -2   32.20   18.83
   2  12   2   15.05   14.27
   2  12   2   18.53   11.16
  -2 -12   2   33.68    6.95
  -2  12  -3   14.02   19.76
   2  12   3    3.41   10.28
  -2 -12   3   -0.88    6.40
   2 -12  -3   13.02   11.34
   2 -12  -4   18.58   11.47
  -2  12  -4   18.46   12.61
  -2 -12   4   28.99   10.17
  -2  12  -4   22.83   19.52
   2 -12  -4   41.24   12.78
  -2  12  -5   -7.54   18.86
   2 -12  -5   29.02   13.69
  -2  12  -6   12.23    8.66
   2  12   6    5.37   10.74
   2 -12  -6   16.40   11.60
  -2  12  -6   -1.36   16.34
   2  12   7   10.34    8.91
   2 -12  -7   -2.28    8.41
  -2  12  -7  -10.73   12.41
   2  13  -7    9.13   10.69
  -2  13   7    5.52    7.11
   2  13  -6    3.62   10.65
   2  13  -6    7.93   15.07
   2  13  -6   10.58    7.54
  -2 -13  -6    7.39    8.61
   2  13  -5    9.89   12.83
  -2 -13  -5    3.69    9.92
  -2 -13  -5    1.10   10.77
   2  13  -5   -3.72    9.77
   2 -13   4   43.51   10.16
   2  13  -4   12.11   13.55
  -2 -13  -4    7.06   10.40
   2  13  -4    5.35   19.29
  -2 -13  -4   21.15   12.03
   2 -13   3   20.73   10.79
  -2 -13  -3   16.49   10.72
  -2  13   3    2.40   11.79
   2  13  -3   13.05   19.82
  -2 -13  -3   24.98   12.60
   2 -13   2   24.26   10.15
  -2  13   2   11.61   12.92
  -2 -13  -2   17.92   10.19
  -2 -13  -2   27.97   12.22
  -2 -13  -1   21.63    9.66
   2 -13   1   18.26    7.74
   2  13  -1   -8.59   18.29
  -2  13   1   -4.34   14.83
   2  13  -1   14.45   14.00
  -2  13   1   10.24   13.22
  -2  13   0    5.55   14.38
   2  13   0    4.09   14.78
   2 -13   0    8.90    8.78
  -2 -13   0    7.83    8.77
  -2  13   0    7.22   13.50
   2  13   0   -1.06   12.72
   2 -13  -1   10.86   10.08
  -2 -13   1   15.81    7.97
   2  13   1   18.00   11.92
   2  13   1    0.50   13.51
  -2  13  -1   15.79   16.50
  -2  13  -1    7.98   15.99
  -2 -13   2   15.30   10.20
   2  13   2    8.82   11.45
   2 -13  -2   18.61   11.35
  -2  13  -2    7.09   18.71
   2  13   2    5.58   14.57
   2 -13  -2   27.69   11.05
  -2 -13   2   10.81    7.12
   2 -13  -3    4.71   11.40
   2  13   3  -10.84   11.06
   2 -13  -3   15.77   12.17
  -2  13  -3    5.33   19.23
  -2 -13   3    5.39    9.70
   2 -13  -4   12.03   11.12
  -2 -13   4   26.96    9.44
   2 -13  -4   20.69   12.39
  -2  13  -4  -15.26   18.88
   2 -13  -5    0.39   11.43
  -2  13  -6    3.25    7.25
   2 -13  -6   11.80    9.08
  -2  13  -6  -13.11   13.83
   2  13   6    0.55    9.13
  -2  13  -7    8.83    8.93
   2  13   7    2.29    7.29
   2  14  -7    0.53    6.54
   2  14  -6    1.33   12.09
  -2  14   6    9.85    7.92
  -2 -14  -5    2.61    9.15
  -2 -14  -5   42.88    9.26
   2  14  -5  -14.59   15.66
   2  14  -5   25.82    8.43
   2 -14   4   13.80    9.02
   2  14  -4   10.39   17.44
  -2 -14  -4   25.41   10.86
  -2 -14  -4   20.27   10.13
   2 -14   3    7.80   10.02
  -2 -14  -3    9.54   10.79
   2  14  -3    2.79   18.38
  -2 -14  -3   13.12   11.53
   2  14  -2   23.59   18.27
   2 -14   2   18.48   10.12
  -2  14   2    8.11   12.33
  -2 -14  -2    7.94   10.41
   2  14  -2   14.12   14.31
  -2 -14  -2    8.79   12.16
  -2  14   1   29.51   13.30
   2  14  -1    6.43   13.99
  -2 -14  -1   31.95    9.87
   2 -14   1   29.57    8.38
  -2  14   1   15.53   15.13
   2  14  -1    7.93   16.51
   2  14   0    1.63   12.45
  -2  14   0    4.11   13.33
   2  14   0    0.57   13.97
  -2  14   0    5.58   13.03
  -2 -14   0    4.90    9.20
   2 -14   0    4.57    9.08
  -2 -14   1   47.61    9.88
  -2 -14   1   22.74    8.40
   2 -14  -1   39.14   10.91
   2  14   1   35.49   12.17
  -2  14  -1   23.62   14.44
   2  14   1    8.77   14.74
  -2  14  -1    3.30   14.80
   2 -14  -1   66.80   11.51
  -2  14  -2   14.00   16.44
  -2 -14   2    5.29   10.13
   2  14   2    3.79   11.13
  -2  14  -2   -5.00   15.92
   2 -14  -2   14.94   11.57
  -2 -14   2    6.41    7.41
   2 -14  -2   -1.76   10.40
  -2  14  -3   -7.84   17.37
   2 -14  -3   10.00   11.35
  -2 -14   3   12.66    9.66
   2 -14  -3   12.28   10.38
   2 -14  -4   13.52   10.95
   2 -14  -4   24.27   11.39
   2  14   5   19.41    9.05
   2  14   5   -3.31   10.46
  -2  14  -5   10.61   14.47
  -2  14  -6   -8.39   10.54
   2  14   6    9.32    7.77
  -2  15   6    0.94    5.86
   2  15  -6    8.98    7.22
   2  15  -6    1.58    7.83
  -2 -15  -5   15.07    7.28
   2  15  -5    9.29    6.31
   2  15  -5   -2.47   11.98
   2  15  -4    0.96   14.58
  -2 -15  -4   12.87    9.33
  -2 -15  -4   34.31    9.34
   2 -15   3    0.86    9.27
  -2 -15  -3   11.20   10.21
  -2  15   3    8.98   10.56
   2  15  -3   13.04   12.95
  -2 -15  -3   15.54   10.67
   2  15  -2    8.66   14.98
   2 -15   2   38.85   10.41
   2  15  -1   -1.56   13.79
  -2  15   0    1.92   14.18
   2  15   0   -9.43   12.85
   2  15   0   -4.86   11.42
  -2  15   0   -2.66   12.20
  -2 -15   1   24.25    8.89
  -2  15  -1    6.86   12.94
   2  15   1   -8.34   13.88
  -2 -15   2   31.36    9.29
  -2  15  -2   16.41   13.47
   2 -15  -3   -7.66   10.76
   2  15   3   -1.49    9.08
  -2  15  -3   11.35   13.89
   2 -15  -3   21.98   10.18
  -2 -15   3   16.28    8.96
  -2  15  -4    9.48   12.43
   2  15   4   -4.79    8.00
  -2  15  -4   -7.62   12.75
   2 -15  -4   18.73    8.93
  -2  15  -5   -1.91   10.11
  -2  15  -5   12.62    7.33
  -2  15  -5    4.05   10.37
   2  15   5   -1.25    8.41
   2 -15  -5   18.56    7.24
   2  15   5    5.20    7.24
   2  15   6    4.13    5.59
  -2  15  -6    4.85    7.14
  -2  15  -6   -0.53    5.65
  -2  16   5    0.73    5.82
   2  16  -5    1.01    7.34
   2  16  -5   11.75    7.41
  -2 -16  -4    3.63    7.92
   2  16  -4   -2.57   10.05
   2  16  -4    2.82    9.57
   2  16  -4    6.56    6.54
   2  16  -3  -11.10   10.73
   2 -16   3    1.10    7.78
   2  16  -3    0.54   11.10
  -2 -16  -3   -3.18    8.77
  -2 -16  -2   19.02    9.60
   2 -16   2   20.39    8.78
   2  16  -2    1.22   11.52
  -2  16   2   -0.81   10.46
   2  16  -2    1.30   10.33
  -2 -16  -1    4.57    9.48
   2 -16   1   20.92    8.53
  -2  16   1    3.61   11.14
   2  16  -1    5.38   10.77
   2 -16   0   23.45    8.28
  -2 -16   0   28.12    8.73
  -2 -16   0   27.91    7.97
  -2  16   0   15.87   11.50
   2  16   0    8.55   10.53
  -2 -16   1    3.30    7.55
   2 -16  -1   18.78    9.01
  -2 -16   1    8.08    8.19
  -2  16  -1   -6.66   11.61
   2  16   1   -0.05    9.93
  -2  16  -2    7.00   10.59
  -2  16  -2    1.81   11.51
   2  16   2   -9.34    9.07
   2 -16  -2   12.00    9.22
  -2 -16   2    9.67    7.75
  -2  16  -3   -1.36   10.81
  -2  16  -3    4.18   10.19
   2 -16  -3    5.82    9.55
  -2 -16   3    6.44    6.76
  -2  16  -4   10.44    9.46
   2 -16  -4    5.03    6.90
   2  16   4    1.38    9.28
   2  16   4    9.31    6.25
  -2  16  -4    8.15    8.77
   2  16   5    8.40    5.34
  -2  16  -5   -9.13    7.09
   2  16   5    0.36    5.46
  -2  16  -5   -1.34    6.00
   2  17  -4    3.75    6.30
  -2  17   4   -0.31    4.73
   2  17  -4    7.64    6.27
   2  17  -3    0.78    7.98
   2  17  -3   -5.24    7.70
  -2 -17  -3    0.20    7.41
   2  17  -2    5.16    8.48
  -2  17   2    3.65    8.17
  -2 -17  -2    3.16    7.79
   2 -17   2    8.49    6.61
   2  17  -2    7.83    9.04
   2  17  -1    6.03    8.88
  -2  17   1   -2.68    9.04
   2 -17   1   -0.03    7.49
  -2 -17  -1   10.75    5.80
   2  17  -1   -3.79   10.61
  -2 -17  -1    8.18    7.74
  -2  17   0    2.76    9.49
   2  17   0   -5.05    8.54
   2 -17   0    5.49    7.15
  -2 -17   0    0.52    6.65
   2  17   0    0.78   10.56
  -2 -17   0    1.20    7.34
   2 -17   0    3.05    6.84
  -2  17  -1    4.85    9.72
   2  17   1    5.23    7.84
  -2 -17   1    7.65    6.28
  -2  17  -1   -1.39   10.25
  -2 -17   1   10.56    6.53
   2 -17  -1    0.64    7.52
   2  17   2    9.62    6.86
  -2  17  -2   -2.51    9.15
   2 -17  -2   10.40    8.11
  -2 -17   2   -1.46    6.28
  -2  17  -2   -5.03    9.46
  -2  17  -3    4.07    8.23
  -2  17  -3   -0.94    7.64
   2  17   4   -5.02    6.44
  -2  17  -4   -1.28    6.48
  -2  17  -4   -1.71    5.78
   2  18  -3    0.66    4.91
   2  18  -3    1.15    5.58
  -2 -18  -2    2.50    5.92
   2  18  -2   -2.67    7.15
   2  18  -2    0.28    5.90
  -2  18   1   13.39    7.07
   2  18  -1    3.02    6.40
  -2 -18  -1    4.37    5.82
   2  18   0   10.49    6.14
  -2  18   0    7.73    7.25
  -2 -18   0    5.11    5.38
   2  18   1    0.85    5.61
  -2  18  -1    1.04    7.16
  -2  18  -2    8.31    6.45
   2  18   3   -5.28    5.78
  -2  18  -3   -6.83    5.47
   3   0   0   17.24    1.88
   3   0   0   21.33    1.51
   3   0   0   30.42    1.22
   3   0   0   13.09    1.49
  -3   0   0   24.89    1.32
   3   0   0   29.31    1.40
   3   0   1  327.67   13.23
   3   0  -1  390.86   13.48
  -3   0   1  377.84   13.50
   3   0   1  349.12   13.39
   3   0  -1  330.45   13.24
   3   0   1  321.43   13.32
   3   0   2    0.21    3.18
   3   0  -2    8.35    2.64
  -3   0  -2    5.23    1.58
   3   0   2    5.68    2.20
   3   0   2    4.83    1.64
   3   0   2    4.29    3.17
   3   0   2    5.02    2.94
   3   0   3  256.52   10.00
   3   0   3  239.38   10.99
   3   0   3  259.47   10.89
  -3   0   3  258.08   10.90
  -3   0  -3  244.35   10.14
   3   0   4   10.25    5.29
  -3   0  -4   10.93    3.48
   3   0  -4    9.57    4.16
   3   0   4    3.82    6.01
  -3   0   4    3.68    4.97
   3   0   4    0.51    5.99
  -3   0   5  127.61    9.14
  -3   0  -5  190.44    7.75
   3   0  -5  196.64    8.73
  -3   0   5  107.74    8.66
   3   0   6   17.02    8.49
   3   0   6   32.81    6.36
  -3   0   6    5.26    7.73
   3   0  -6   41.15    6.97
   3   0  -7    2.94   11.40
   3   0   7    4.19    7.01
   3   0   8   17.72   16.92
  -3   0   8   35.69   10.02
   3   0  -8   13.71   12.86
   3   0   9   12.44   15.06
  -3   0   9   16.08   12.49
  -3   0   9   49.34    7.74
   3   0  -9   17.75   11.61
   3   0  10   12.25   10.05
   3   0 -10   11.45    6.37
   3   0 -10   -1.16    6.78
   3  -1  10   -0.45    9.78
  -3   1  10    4.73    7.79
   3   1 -10    1.25    6.47
   3   1 -10   -2.98    6.74
   3   1  -9    7.39   11.09
  -3   1   9   -5.87   13.08
   3  -1   9    2.62   15.44
  -3   1   9   13.16    7.46
   3   1  -8   10.29    8.83
   3   1  -8    0.17   12.45
   3  -1   8   -8.71   16.54
  -3   1   8    6.05    9.71
   3   1  -7   16.07   12.11
   3   1  -6    0.93    9.26
   3   1  -6    1.25    6.46
  -3   1   6    0.85    8.25
   3  -1   6    2.54    8.19
  -3   1   5    5.52    6.27
   3   1  -5   20.84    5.97
  -3  -1  -5   20.78    3.82
   3  -1   4    8.68    5.24
  -3   1   4   16.48    5.26
   3   1  -4   10.50    4.66
   3   1  -3  308.64   11.47
  -3  -1  -3  279.30   10.99
   3  -1   3  206.93   12.06
  -3  -1  -3  270.28   10.98
   3  -1   3  231.78   11.90
   3  -1   3  299.75   10.99
  -3   1   3  251.37   11.71
   3  -1   3  267.85   11.73
   3  -1   2   74.05    3.69
  -3   1   2   66.30    4.43
   3   1  -2   85.85    4.02
  -3  -1  -2   71.79    3.21
  -3  -1  -2   80.16    3.32
   3  -1   2   64.05    4.46
   3   1  -1  416.24   16.97
   3  -1   1  440.02   16.92
   3   1  -1  451.05   17.07
  -3  -1  -1  413.55   16.77
   3  -1   1  419.29   17.11
  -3   1   1  432.69   17.04
  -3   1   0    9.86    1.91
  -3  -1   0   16.52    1.02
   3  -1   0   15.73    2.45
   3   1   0   12.22    1.58
   3   1   0   15.22    1.82
   3   1   0   14.60    1.46
  -3  -1   0   21.35    1.62
   3   1   0   20.75    1.94
   3   1   0   11.05    1.95
  -3  -1   0   10.98    1.39
   3   1   1  414.26   15.70
   3  -1  -1  387.30   15.61
   3   1   1  396.39   15.50
  -3  -1   1  461.62   15.69
  -3   1  -1  350.29   15.36
   3  -1  -1  403.57   15.43
   3   1   1  449.18   15.55
   3   1   2   70.95    3.79
   3  -1  -2   79.04    3.76
   3  -1  -2   71.32    2.89
   3   1   2   75.30    3.27
   3   1   2   95.89    3.73
   3   1   2   63.05    3.22
   3   1   2   50.07    4.27
   3   1   2   45.86    4.66
   3   1   3  197.17   11.37
   3   1   3  236.74   10.44
   3   1   3  277.51   10.22
  -3  -1   3  244.50   11.12
   3   1   3  273.60   11.26
   3  -1  -3  283.87   10.75
   3   1   3  231.98   11.12
  -3  -1   4   10.46    5.00
   3   1   4    7.05    5.52
  -3   1  -4   12.70    3.14
   3  -1  -4   17.41    3.98
   3   1   4    8.26    5.37
  -3  -1   4    8.27    3.21
   3   1   4    6.50    5.67
   3   1   5   14.85    6.90
  -3   1  -5   21.69    4.88
   3  -1  -5   18.63    5.40
   3   1   5    2.31    7.89
  -3  -1   5    9.68    6.53
  -3  -1   5    9.72    5.79
   3   1   5   28.31    5.02
   3   1   6    9.39    8.79
   3  -1  -6   12.98    6.97
   3   1   6   13.90    6.55
  -3   1  -7   13.27   10.01
   3   1   7   26.80   10.41
  -3  -1   8    7.60    9.23
   3  -1  -8   -7.51   13.04
  -3  -1   9    3.41    7.17
   3  -1  -9   -1.77   11.46
  -3  -1   9   -1.40   11.86
   3   1   9   -0.58   14.61
   3  -1 -10  -14.47    7.22
   3   1  10   -6.20    9.93
   3  -2  10    0.25    9.46
  -3   2  10   -6.98    7.99
   3   2 -10    2.96    6.32
  -3   2   9   36.55    7.76
   3  -2   9   -5.78   14.59
   3   2  -9   10.41   10.74
  -3   2   8    2.63    9.17
   3  -2   8   -1.87   16.03
   3   2  -8    2.65    8.95
   3   2  -8    5.98   12.23
   3   2  -7   -7.08   11.92
   3  -2   7    7.32   15.77
   3   2  -6   31.92    7.08
  -3   2   6   21.60    7.95
   3   2  -6   15.66   10.09
  -3   2   5   96.23    8.26
   3   2  -5   95.35    8.43
   3  -2   4    4.47    6.26
   3   2  -4   11.77    4.45
   3   2  -4    5.11    5.32
  -3   2   4    8.21    5.31
   3  -2   4    6.35    5.10
  -3  -2  -3  791.88   33.15
   3  -2   3 1015.06   33.79
  -3   2   3  897.11   33.58
   3  -2   3  847.49   33.44
   3   2  -3  899.69   33.48
   3   2  -3  929.00   33.53
  -3  -2  -3  782.95   33.04
   3  -2   2   41.14    3.87
  -3  -2  -2   50.09    2.38
   3   2  -2   38.78    3.76
   3  -2   2   31.02    3.73
   3  -2   2   32.55    3.99
   3  -2   2   46.27    2.64
  -3   2   2   37.17    3.71
   3  -2   1 7741.86  290.89
  -3  -2  -1 7858.01  290.73
   3  -2   1 8077.26  290.69
  -3  -2  -1 7750.20  290.75
  -3   2   1 8174.79  290.89
   3  -2   1 7772.01  290.86
   3  -2   0  244.48    9.43
  -3  -2   0  242.03    9.39
  -3   2   0  212.82    9.27
   3  -2   0  227.77    9.50
  -3  -2   0  228.63    9.63
   3   2   0  233.98    9.33
   3   2   1 9999.00  313.71
   3   2   1 9459.26  313.65
  -3   2  -1 6891.55  313.56
  -3   2  -1 7578.53  313.53
   3   2   1 7706.26  313.53
  -3  -2   1 8973.46  313.65
  -3  -2   1 9916.98  313.74
  -3   2  -2   35.96    2.86
   3   2   2   25.57    3.96
   3   2   2   67.04    3.09
   3  -2  -2   52.47    3.71
   3   2   2   46.11    2.11
   3   2   2   34.15    2.44
   3  -2  -2   64.33    3.38
  -3  -2   2   63.90    3.14
   3   2   3  886.34   33.40
  -3  -2   3  929.58   32.94
   3   2   3  856.25   32.92
  -3  -2   3  913.93   33.03
  -3  -2   3  789.67   32.47
   3   2   3  826.58   32.57
   3  -2  -3  807.52   32.83
   3   2   4    8.90    5.75
   3   2   4    4.81    5.96
  -3  -2   4   12.71    4.91
  -3  -2   4    6.29    5.30
   3   2   4    7.98    5.53
  -3  -2   4    6.35    3.29
   3   2   4   13.77    4.03
   3  -2  -4   13.30    4.28
  -3   2  -4   13.37    3.79
  -3  -2   5   77.02    8.01
   3   2   5  171.05    7.85
  -3  -2   5  136.49    6.70
  -3   2  -5  145.46    7.20
   3  -2  -5  163.41    7.97
   3   2   5   57.69    8.55
   3   2   5  116.29    9.21
   3   2   6   29.21    6.22
  -3   2  -6    8.99    7.85
   3   2   6   19.64    9.47
  -3   2  -6   15.75    5.74
  -3  -2   6   15.43    7.30
   3   2   7    4.10   10.89
   3  -2  -8    6.43   12.58
   3   2   8    2.95    7.91
   3   2   9    8.94   14.40
   3  -2  -9    0.70   11.86
  -3  -2   9   22.37    7.28
   3   2  10    9.81    9.67
   3  -2 -10   -4.92    7.13
  -3   3  10   -3.63    7.35
   3   3 -10   -0.12    6.29
   3  -3   9   21.70   13.69
   3   3  -9   14.13    9.42
  -3   3   9   14.18    7.79
  -3  -3  -9  -11.22    9.72
   3   3  -9    5.63    9.52
   3   3  -8   10.16    9.17
  -3   3   8    6.06    9.12
   3  -3   8  -17.44   16.74
   3   3  -7   19.18   11.02
   3  -3   7   -1.25   14.93
  -3   3   6    4.33    8.01
   3   3  -6   20.42    9.04
   3   3  -6   13.40    9.50
   3  -3   6    4.84   12.84
  -3   3   6    8.79    7.86
  -3   3   6   19.57    7.58
   3  -3   5   66.65    7.82
  -3   3   5   78.86    7.76
   3   3  -5   94.90    7.43
   3   3  -5   85.81    8.50
   3  -3   4   22.62    6.30
   3  -3   4   23.85    5.84
  -3   3   4   31.68    5.71
  -3  -3  -4   38.32    4.11
   3  -3   4   27.57    5.14
   3  -3   3  266.96   13.76
   3  -3   3  350.72   12.65
   3  -3   3  251.50   12.98
   3  -3   3  235.78   13.27
   3   3  -3  321.64   13.18
  -3  -3  -3  360.53   12.52
   3  -3   3  269.02   12.90
   3  -3   2  189.58    8.57
   3  -3   2  252.50    9.28
   3   3  -2  266.10    9.08
   3  -3   2  239.34    9.71
  -3   3   2  232.37    9.08
   3  -3   2  197.95    8.88
  -3  -3  -2  237.12    8.31
   3  -3   2  190.38    8.10
   3  -3   2  177.51    8.15
   3  -3   2  213.00    8.87
   3  -3   2  193.13    7.98
   3  -3   2  298.01    9.16
  -3  -3  -1  148.70    5.31
   3   3  -1  104.41    4.08
  -3  -3  -1  125.47    4.53
  -3   3   1  110.84    4.57
  -3   3   1   71.60    5.40
   3  -3   1   88.67    5.34
   3  -3   1   64.49    4.64
  -3  -3  -1  139.38    4.70
   3  -3   1   78.95    4.65
   3  -3   1   93.01    4.22
   3  -3   1   70.91    5.54
  -3   3   1   68.17    5.32
   3  -3   1   72.40    6.33
  -3  -3   0   19.63    2.43
   3   3   0   13.37    1.95
   3  -3   0   24.34    2.21
  -3  -3   0   -5.75    3.70
   3  -3   0   -4.28    3.90
   3   3   1  115.52    5.74
  -3   3  -1  118.51    5.21
  -3  -3   2  272.77   10.14
  -3   3  -2  244.22    9.80
  -3  -3   2  201.88    9.92
   3   3   2  274.72   10.16
   3   3   2  231.01    9.95
  -3  -3   2  214.15    9.83
   3  -3  -2  253.69   10.15
   3   3   2  247.06   10.05
   3   3   3  244.43   12.73
  -3  -3   3  278.44   12.95
   3   3   3  289.43   12.34
  -3   3  -3  291.47   12.68
   3   3   4   42.50    4.40
  -3   3  -4   23.46    4.98
   3   3   4   15.79    5.52
  -3  -3   4   40.77    3.84
  -3  -3   4   24.25    5.38
   3   3   4   23.18    6.95
  -3   3  -5   89.71    6.53
   3   3   5   61.43    8.58
  -3  -3   5   73.29    7.63
   3   3   5   87.88    8.93
   3   3   5  106.84    6.75
  -3  -3   5   96.09    5.76
  -3   3  -6   16.37    6.56
   3   3   6    1.74   10.00
   3   3   6   13.36    6.36
   3   3   7   31.55   11.52
   3  -3  -9    8.08   11.66
  -3  -3   9   17.83    7.04
   3   3   9    6.71   14.36
   3   3  10    0.06    8.96
   3  -3 -10    2.60    6.90
  -3   4  10    2.45    6.54
  -3  -4  -9   -5.15    9.48
   3   4  -9    1.45    9.57
  -3  -4  -9   28.47    7.93
   3  -4   9   -8.72   13.47
   3   4  -9    4.23    9.54
   3   4  -8   59.48    9.39
  -3   4   8   50.36    9.47
   3   4  -7    3.34    8.59
  -3   4   7    3.44    8.56
   3   4  -7    3.17   11.05
   3  -4   7    4.72   16.05
  -3   4   6   60.15    8.44
   3   4  -6   66.71    9.75
  -3   4   6   34.17    8.87
   3   4  -6   40.37   10.09
   3  -4   6   36.06   13.43
  -3   4   5   55.73    6.90
   3   4  -5   58.66    7.09
   3   4  -5   35.13    8.18
  -3   4   5   35.19    7.62
   3  -4   4   25.98    5.62
  -3   4   4   61.42    5.37
   3  -4   4   36.08    5.49
   3  -4   4   30.68    8.12
  -3   4   4   38.96    6.24
   3  -4   4   18.44    7.16
  -3  -4  -4   46.50    4.98
   3   4  -4   66.64    6.10
  -3   4   3   79.29    6.30
   3  -4   3   75.86    7.89
   3  -4   3   66.61    5.67
   3  -4   3   68.88    3.41
   3  -4   3   62.34    6.73
  -3  -4  -3   70.41    4.95
   3  -4   3   59.85    5.83
   3   4  -3   76.34    6.32
   3  -4   3   80.22    5.07
  -3   4   3   84.28    5.03
   3   4  -2   14.26    4.33
   3  -4   2    8.68    4.78
  -3   4   2   10.51    4.71
   3  -4   2   12.35    4.29
  -3  -4  -2   23.58    2.16
   3  -4   2    7.27    5.21
   3  -4   2   10.62    1.70
  -3  -4  -2   23.61    2.67
   3  -4   2   17.43    2.06
   3  -4   2   13.34    1.71
   3   4  -1  148.16    5.61
   3  -4   1  118.07    6.22
  -3  -4  -1  194.58    7.10
   3   4  -1  170.63    6.94
  -3   4   1  125.67    7.12
   3  -4   1  120.08    5.86
  -3  -4  -1  173.65    6.17
  -3   4   1  126.20    6.05
   3   4  -1  192.65    6.88
   3  -4   1  114.37    8.28
   3  -4   1  120.70    5.82
  -3   4   1  107.09    6.88
   3  -4   1  119.84    7.30
   3  -4   0   20.13    2.61
   3   4   0   29.58    5.61
   3  -4   0   48.48    4.89
  -3   4   0   43.80    5.90
   3  -4   0   23.53    4.49
  -3  -4   0   14.79    3.98
  -3  -4   0   13.38    2.63
  -3  -4   0   17.95    2.81
  -3   4  -1  153.30    7.26
   3   4   1  153.60    8.03
   3  -4  -1  149.33    6.85
  -3  -4   1  135.74    6.85
  -3  -4   1  152.15    6.60
   3   4   1  171.95    7.47
  -3  -4   2   16.62    3.12
  -3  -4   2    6.76    3.91
  -3  -4   2    3.96    3.23
   3   4   2   19.05    4.03
  -3   4  -2   19.60    3.40
   3   4   2    7.54    3.62
  -3   4  -2   21.76    3.39
   3  -4  -2   22.65    3.98
   3   4   2   21.96    4.94
   3   4   3   51.01    4.81
  -3  -4   3   72.92    5.79
   3  -4  -3   72.43    5.90
   3   4   3   62.35    4.28
   3   4   3   85.13    5.10
  -3  -4   3   80.99    4.62
  -3   4  -3   68.12    4.95
  -3  -4   3   91.21    5.38
   3   4   4   24.80    5.56
  -3   4  -4   28.30    5.29
  -3  -4   4   35.07    5.95
  -3  -4   4   66.99    4.67
   3   4   4   31.60    7.64
   3   4   4   78.29    5.11
   3   4   5   56.31    6.32
  -3  -4   5   51.44    5.47
  -3   4  -5   59.66    6.60
   3   4   5   42.81    8.71
   3   4   6   64.26    7.62
  -3   4  -6   67.17    7.34
   3   4   6   46.18   10.77
   3   4   7    3.69    8.17
   3   4   7   -4.53   11.74
  -3  -4   9    9.24    6.34
   3   4   9   -1.53   13.88
   3  -4  -9   -5.74   11.58
   3   4  10  -10.82    8.16
   3  -4 -10   -0.19    6.25
   3   5  -9    4.67    6.58
   3  -5   9   -2.87   12.55
   3   5  -9    1.98    8.84
  -3  -5  -9    9.24    8.65
   3   5  -9    4.75    9.34
   3   5  -8   13.81   10.69
   3   5  -8   19.67    8.87
   3   5  -8    9.56   10.42
  -3   5   8   26.24    9.19
  -3   5   7   10.12    9.83
   3   5  -7    5.14   11.80
   3  -5   7    1.28   15.55
   3   5  -7   19.86    9.59
   3   5  -7   11.51   10.13
  -3   5   7   17.48    8.67
  -3   5   6    4.73    7.50
   3   5  -6    6.64    8.74
   3  -5   6    7.21   14.12
  -3   5   6    2.76    8.59
   3   5  -6    8.30   10.06
   3   5  -5   93.60    9.81
  -3   5   5  156.35    8.44
   3   5  -5  147.22    9.37
   3  -5   5   89.37   12.55
  -3   5   5  119.68    9.39
   3  -5   4   72.20    7.16
   3   5  -4   64.45    7.59
   3  -5   4   66.94   10.08
   3  -5   4  109.18    6.54
  -3   5   4  139.41    7.06
   3  -5   4   65.57    7.49
  -3  -5  -4  113.05    6.83
   3  -5   3   60.90    6.33
  -3   5   3   79.55    7.23
  -3   5   3   91.96    5.22
   3   5  -3   66.06    6.54
   3  -5   3   55.68    6.65
   3  -5   3   97.95    5.99
  -3  -5  -3   87.54    5.50
   3  -5   3   46.41    8.38
   3  -5   2  262.43   13.79
   3  -5   2  259.52   12.89
  -3  -5  -2  337.21   12.05
   3  -5   2  283.05   11.77
  -3  -5  -2  309.12   11.70
   3  -5   2  276.19   11.65
  -3   5   2  291.28   12.07
  -3   5   2  286.04   13.03
   3   5  -2  314.35   12.63
   3   5  -2  274.26   12.66
   3  -5   1  255.61   10.57
   3  -5   1  245.07   11.07
   3   5  -1  343.09   11.99
   3  -5   1  276.88   10.62
  -3  -5  -1  296.26   10.80
  -3   5   1  200.32   11.61
  -3   5   1  196.14   11.66
   3   5  -1  244.45   11.51
   3   5   0  204.73   11.72
  -3  -5   0  230.51    9.09
   3  -5   0  186.93    9.02
  -3  -5   0  214.55    9.17
   3   5   0  248.93   10.88
  -3   5  -1  341.08   12.16
   3   5   1  194.02   11.68
  -3  -5   1  253.44   10.97
   3   5   1  169.99   12.14
   3  -5  -1  313.92   11.15
  -3  -5   1  274.39   10.86
   3   5   2  215.29   11.78
   3   5   2  347.73   13.01
   3   5   2  307.92   12.24
  -3   5  -2  292.80   12.08
  -3   5  -2  254.53   11.82
   3  -5  -2  309.97   12.33
  -3  -5   2  319.37   12.03
  -3  -5   2  281.52   11.82
   3   5   3   40.63    4.67
   3  -5  -3   94.26    6.19
  -3  -5   3   92.80    5.96
  -3  -5   3   83.22    5.15
   3   5   3   64.98    5.84
  -3   5  -3   81.75    5.49
  -3   5  -3   64.55    5.25
   3   5   4  134.39    7.05
  -3  -5   4  119.94    6.48
  -3  -5   5  147.83    8.47
   3   5   5  170.73    9.33
   3   5   6    6.80   10.59
  -3   5  -6    4.18    6.89
   3   5   6    7.44    7.47
  -3   5  -7   15.72    8.88
   3   5   7   11.15   11.94
   3   5   8   17.59   11.36
   3  -5  -9   -0.15   10.60
   3   5   9   -0.99   12.72
   3   5   9   -5.12    8.19
   3   5   9   -2.45    8.53
   3   5  10   -2.02    7.01
   3   6  -9    8.62    9.81
  -3  -6  -9   -4.87    7.87
   3   6  -8   -2.38   10.69
  -3  -6  -8   10.72    9.81
   3   6  -8   -2.90    8.36
   3   6  -8   15.47   10.86
   3   6  -7    6.09   10.69
   3  -6   7   -1.71   15.35
  -3   6   7   26.14    9.40
  -3   6   7   18.45   10.20
   3   6  -7   17.25   10.82
   3   6  -7   19.34   10.78
  -3   6   6   43.11    8.15
   3   6  -6   30.87    9.79
   3  -6   6    3.04   14.16
   3   6  -6   19.06   10.26
   3   6  -6   45.98    9.01
  -3   6   5   48.05    6.90
   3  -6   5   12.20   11.60
   3   6  -5   36.85    8.22
  -3   6   5   25.59    8.10
   3   6  -5   23.39    8.87
   3   6  -5   54.91    8.83
   3  -6   4   23.07   10.07
   3   6  -4   29.23    6.64
   3   6  -4   29.23    7.14
   3  -6   4   23.95    6.27
  -3   6   4   30.86    5.60
  -3  -6  -3  354.11   14.79
  -3   6   3  351.59   14.54
   3  -6   3  349.47   14.96
   3  -6   3  305.47   16.48
  -3  -6  -2  204.03    8.19
  -3  -6  -2  231.24   10.08
   3  -6   2  179.95   11.98
  -3  -6  -2  209.47    8.69
   3  -6   2  194.63    8.19
   3   6  -2  186.35    9.92
   3   6  -2  167.26   10.02
  -3   6   2  186.94   10.26
  -3   6   2  154.55   10.73
  -3   6   2  177.83    8.96
   3  -6   1  175.06    7.16
  -3   6   1  105.95    9.11
  -3   6   1  106.80    9.03
   3   6  -1  166.98    9.57
  -3  -6  -1  215.95    9.66
   3  -6   0  163.51    7.84
  -3  -6   0  164.98    8.83
   3  -6   0  159.75    7.71
   3   6   0  191.08   10.34
  -3   6   0  159.28   11.22
  -3  -6   1  178.91    7.47
   3  -6  -1  162.77    8.64
   3   6   1  118.43   10.10
  -3   6  -1  152.73    9.44
   3  -6  -1  143.03    7.92
   3   6   1  115.63    9.11
  -3  -6   1  168.83    7.65
  -3  -6   2  224.01    8.55
   3  -6  -2  173.33    9.18
  -3   6  -2  205.30    9.79
  -3  -6   2  214.54    8.23
   3   6   2  180.20    9.32
   3   6   2  181.99   10.19
  -3  -6   2  207.96    8.75
  -3  -6   3  330.02   13.72
   3   6   3  327.66   14.57
  -3   6  -3  298.16   14.12
  -3   6  -3  319.45   14.29
  -3  -6   3  358.21   14.10
  -3  -6   3  355.01   14.45
  -3  -6   4   29.69    4.41
  -3  -6   4   38.69    5.52
   3  -6  -4   35.51    7.36
  -3  -6   5   40.77    5.92
   3   6   5   30.61   10.49
  -3   6  -5   30.69    7.45
   3   6   6   16.11   11.31
  -3   6  -6   24.99    8.71
  -3   6  -6   34.62    7.57
   3   6   7   10.27   12.29
  -3   6  -7   12.21    8.83
   3   6   8    9.73   11.44
   3   6   9   -0.38   11.44
   3   6   9  -10.46    7.95
   3  -6  -9    4.55    9.60
   3   6   9   -6.76    7.77
   3  -6  -9   13.76    8.39
   3   7  -9   12.31    8.71
  -3  -7  -9    5.80    6.92
  -3  -7  -8    9.51    9.41
   3   7  -8    4.54    9.60
   3   7  -8    2.91    7.77
  -3   7   8   -2.48    8.86
   3   7  -8   20.68   11.76
  -3  -7  -7   11.56   10.71
   3   7  -7   16.74   11.13
   3   7  -7    5.48   11.13
   3   7  -7    6.54   11.22
  -3   7   7   -1.37   10.18
   3  -7   6    1.28   14.50
   3   7  -6   23.22   10.70
   3   7  -6   26.51   11.07
   3   7  -5   50.33   10.59
  -3  -7  -5   91.73    8.39
   3   7  -5   81.50   10.15
   3   7  -5  156.82   10.44
  -3   7   5  116.70    8.66
   3  -7   5   27.48   13.82
  -3   7   5   66.56    9.15
  -3  -7  -4   13.47    6.42
   3   7  -4   12.36    7.81
   3  -7   4   15.50    7.00
   3   7  -4   -3.16    8.29
  -3   7   4   23.19    6.42
  -3   7   3   84.06    6.10
   3   7  -3   66.20    7.48
  -3  -7  -3   86.70    7.88
   3   7  -3   44.31    7.53
  -3   7   3   51.73    7.81
   3  -7   3   43.08   10.58
   3  -7   3   64.20    6.85
  -3   7   2   15.12    7.97
   3  -7   2   25.63    3.29
  -3  -7  -2   28.34    4.15
   3  -7   2   27.07    3.47
  -3  -7  -2   24.15    3.09
  -3  -7  -2   24.84    5.13
  -3  -7  -2   32.77    7.63
   3  -7   1  125.22    6.46
   3  -7   1  138.07    7.86
  -3  -7  -1  173.89    9.34
   3   7  -1  160.61   10.66
  -3   7   1  166.34    9.41
  -3  -7  -1  127.39    6.57
   3  -7   1  119.32    6.29
   3  -7   0   31.02    6.17
  -3  -7   0   20.20    6.43
  -3  -7   0   23.56    4.10
   3   7   0   19.91    8.44
   3  -7   0   16.37    4.22
   3   7   0   16.39   10.79
  -3   7   0    7.51   10.07
   3  -7   0   25.99    4.76
   3   7   1   69.79    8.78
   3  -7  -1  137.43    7.44
   3  -7  -1  153.58    7.13
   3  -7  -1  176.02    9.28
  -3   7  -1  138.53    9.46
   3   7   1   80.10   10.27
  -3   7  -1  147.38   12.84
  -3  -7   1  120.19    6.94
  -3  -7   1  122.23    6.75
   3  -7  -2   27.52    6.58
   3   7   2   19.56    6.07
   3   7   2   10.62    6.97
  -3   7  -2   20.54    7.31
  -3  -7   2   18.20    5.37
  -3  -7   2   29.68    4.37
  -3  -7   2   23.20    4.76
   3  -7  -3   89.64    7.54
  -3  -7   3   77.10    7.00
  -3  -7   3   74.33    6.04
  -3  -7   3   72.56    5.53
  -3  -7   4   15.57    6.93
  -3  -7   4   19.81    5.81
  -3   7  -4    8.19    7.67
   3  -7  -4   10.15    7.65
  -3  -7   4   13.18    4.71
  -3  -7   5  110.51    7.56
  -3   7  -5   91.84    9.24
  -3   7  -6   24.42    9.56
   3   7   6   16.24   11.47
   3   7   7    3.84   11.62
  -3   7  -7   -8.31    8.39
   3   7   8   23.21   10.87
   3  -7  -8   18.67   10.97
   3   7   9    3.66    7.02
   3   7   9  -13.00   10.21
   3   7   9   -2.28    7.22
   3  -7  -9   -2.65    8.45
  -3  -8  -9   -2.44    5.94
   3   8  -9    9.14    8.17
   3   8  -8   10.34   11.65
  -3   8   8    0.61    8.18
  -3  -8  -8   11.96    9.67
   3   8  -8    9.52    7.07
  -3  -8  -7   51.86   11.03
   3   8  -7   51.28   11.58
   3   8  -6    2.17    9.36
   3   8  -6   -2.06   11.51
   3   8  -6   -4.24   11.34
  -3  -8  -6    8.76   10.84
   3  -8   5    5.45   14.21
  -3  -8  -5   23.12    7.73
  -3   8   5   16.44    8.45
  -3  -8  -5   31.20    9.82
   3   8  -5    3.63   10.46
   3   8  -5   23.89   10.91
   3   8  -5   31.35    9.11
   3  -8   4   17.99    7.31
   3   8  -4   13.38    9.66
   3   8  -4   14.37    9.49
  -3  -8  -4   20.46    9.27
  -3  -8  -4   18.16    7.28
   3   8  -3  164.16   11.52
  -3  -8  -3  219.53   11.53
   3  -8   3  112.78    9.03
  -3   8   3  109.73   10.42
  -3  -8  -3  175.03    9.17
  -3  -8  -2   78.30    6.20
   3   8  -2   69.17    9.40
   3  -8   2   63.51    4.79
  -3  -8  -2   86.63    5.56
  -3   8   2   27.36    9.25
  -3   8   2   29.90    8.11
  -3  -8  -1   65.35    8.25
  -3  -8  -1   56.71    5.16
  -3  -8   0    0.51    4.05
   3  -8   0    0.63    4.73
  -3  -8   0   -2.99    7.30
   3  -8   0    3.20    6.68
  -3   8   0   10.59   11.04
   3   8   0    6.76   11.61
   3  -8   0    2.74    4.75
   3  -8  -1   46.98    5.35
  -3  -8   1   48.34    4.98
  -3   8  -1   45.70    8.44
  -3   8  -1   39.44   12.07
   3   8   1   34.78    9.77
   3   8   1   34.40    7.87
   3  -8  -2   97.40    6.77
  -3  -8   2   61.96    6.81
  -3  -8   2   69.64    6.20
  -3  -8   2   75.40    5.71
   3  -8  -2  104.48    9.02
   3   8   2   27.01    8.35
   3  -8  -2   66.87    7.16
  -3  -8   3  164.06    8.63
   3  -8  -3  280.43   11.01
  -3  -8   3  133.57    9.89
   3   8   3  111.47    9.91
   3  -8  -3  180.26   10.71
   3  -8  -3  227.86   11.38
  -3  -8   3  162.32    9.31
  -3   8  -3  156.12   11.38
   3  -8  -4   19.33    8.78
  -3  -8   4   19.32    5.12
  -3   8  -4    8.06    9.40
  -3  -8   4   14.22    6.40
  -3  -8   4   12.53    7.56
   3   8   5   19.97   12.02
  -3   8  -5   21.71   10.27
   3   8   6   12.90   11.53
  -3   8  -6    8.68    8.75
   3  -8  -7   40.49   12.33
  -3   8  -7   28.10    8.20
   3   8   8    8.09   10.05
   3  -8  -8   17.60   10.04
   3  -8  -9    3.04    7.53
   3   8   9    0.51    8.41
   3   8   9    2.95    6.17
   3   8   9   -4.84    6.20
   3   9  -9   -4.83    9.08
  -3   9   8    6.69    7.83
  -3  -9  -8    4.80    9.07
   3   9  -8    9.39   11.15
   3   9  -8    0.20    6.39
  -3   9   7    0.66    9.89
  -3  -9  -7   -7.97   11.65
   3   9  -7   -7.71   12.96
   3   9  -7    5.27   10.46
  -3  -9  -6   15.14   12.25
   3   9  -6   -2.96   13.14
   3   9  -6   -0.06    9.41
  -3  -9  -5   25.89    8.47
   3   9  -5   25.14   12.90
   3   9  -4   16.36   12.30
  -3   9   4    1.04    9.91
   3  -9   4   14.47    7.58
  -3  -9  -4   23.17   10.78
  -3  -9  -4   19.58    8.49
  -3   9   3   17.63    9.38
  -3  -9  -3   53.28    7.94
  -3  -9  -3   74.24   11.20
   3   9  -3   34.34   11.09
   3  -9   3   45.00    7.68
  -3  -9  -2   14.28   10.27
  -3   9   2    1.08    9.01
  -3  -9  -2   14.53    6.55
   3   9  -2   15.24   11.26
  -3   9   1   75.35   10.21
  -3  -9  -1  154.94   10.20
  -3   9   1   68.26   10.83
   3   9  -1  147.04   11.76
  -3  -9  -1  125.81    7.37
   3   9   0   32.78   13.25
  -3   9   0   19.90   12.55
  -3  -9   0   46.87    5.30
  -3   9   0   10.70   10.09
  -3  -9   0   68.73    9.01
   3  -9   0   59.49    7.92
  -3  -9   1  121.55    6.98
  -3   9  -1  108.58   14.64
   3   9   1   84.20   11.95
   3  -9  -1  120.93    7.95
   3  -9  -1  129.71    7.60
   3   9   1   88.63   10.01
   3  -9  -1  153.22   10.07
  -3   9  -2    9.10    9.47
   3  -9  -2   12.87    7.63
   3  -9  -2   20.31   10.71
  -3  -9   2   12.71    6.84
   3  -9  -2   16.05    5.35
   3   9   2    5.85    7.68
  -3  -9   2   14.08    5.29
  -3   9  -3   62.67   10.93
  -3  -9   3   55.68    5.74
   3  -9  -3   41.72    8.99
   3   9   3   36.77    8.04
   3  -9  -3   54.07    6.42
  -3  -9   3   45.90    8.06
   3  -9  -3   66.37    9.86
  -3  -9   4   11.06    8.25
  -3  -9   4   16.33    5.18
  -3   9  -4   30.29   10.72
   3  -9  -4   17.71    9.91
   3  -9  -4   32.33   10.43
   3  -9  -4   33.45    7.10
  -3   9  -5   27.28   11.55
   3  -9  -6   -6.39   12.12
  -3   9  -6    7.30    8.75
   3   9   6    2.01   11.62
   3  -9  -7   11.98   11.39
  -3   9  -7   -1.28    7.56
   3   9   7    5.14   11.27
   3  -9  -8   -2.99    9.80
   3   9   8    3.54    9.39
   3   9   9   -0.52    6.07
   3  -9  -9    0.28    6.50
   3  10  -8    8.66    9.81
  -3  10   8   -0.11    7.24
   3  10  -7   29.79   13.01
  -3  10   7   15.68   10.03
   3  10  -7   19.02    9.96
  -3 -10  -7   32.58   11.64
   3  10  -6   -4.78    9.38
   3  10  -6  -15.61   13.36
  -3 -10  -6    4.35   13.11
   3  10  -5   12.70    9.85
  -3 -10  -5   24.76   13.11
   3  10  -5    9.37   13.62
  -3 -10  -5   14.88    9.04
   3  10  -4   17.71   13.58
  -3 -10  -4   19.79    9.63
   3 -10   4    7.48    8.43
  -3 -10  -4    9.60   12.48
  -3  10   4    6.69   10.45
  -3  10   3    2.77   10.22
  -3 -10  -3   28.16    8.75
   3 -10   3   43.71    8.85
  -3 -10  -3   61.95   13.36
   3  10  -3   28.36   13.74
   3  10  -2   28.29   17.32
  -3  10   2   19.82   11.48
  -3 -10  -2   18.21    7.52
   3  10  -2   11.79   12.95
  -3 -10  -2   14.67   10.71
  -3  10   2   10.92   10.50
   3 -10   1   85.41    6.97
   3  10  -1   91.18   16.32
  -3  10   1   54.35   11.30
  -3 -10  -1  108.83    7.57
   3  10  -1  119.87   12.81
  -3 -10  -1  141.82   11.07
  -3  10   1   60.99   11.32
  -3 -10   0   24.58    6.47
   3  10   0    1.51   13.89
  -3  10   0   -4.13   12.82
  -3  10   0    4.64   12.37
   3 -10   0   10.25    6.42
  -3 -10   0   31.37   10.05
   3 -10   0   31.99    9.05
  -3 -10   1  107.64    7.05
   3  10   1   56.30   10.40
   3 -10  -1   92.28    8.36
  -3  10  -1   79.05   16.00
   3  10   1   69.75   12.00
   3 -10  -1   97.05    7.23
   3  10   2    3.74    9.03
  -3 -10   2   13.22    5.47
   3  10   2   16.94   11.47
  -3  10  -2  -13.79   15.98
   3 -10  -2   11.58    8.55
  -3  10  -2   12.90   10.38
  -3 -10   2   13.97    7.71
   3 -10  -2   19.65    6.03
   3 -10  -2   34.87   11.61
   3  10   3    6.99    8.47
  -3  10  -3   31.48   11.32
   3 -10  -3   21.31   10.09
   3 -10  -3   35.91   11.87
  -3  10  -3    9.99   18.14
  -3 -10   3   33.74    5.54
  -3 -10   3   23.11    8.30
   3 -10  -3   39.73    6.14
  -3 -10   4   11.66    8.63
   3 -10  -4   19.98   11.48
   3 -10  -4   12.98   10.91
   3 -10  -4   17.05    5.90
  -3  10  -4   14.56   12.52
  -3 -10   4   11.53    5.21
   3 -10  -5   26.39   13.11
  -3  10  -6    3.41    9.20
   3 -10  -6   -3.11   13.10
   3  10   6   -1.49   11.37
  -3  10  -7   13.52    7.31
   3  10   7   25.42   11.17
   3 -10  -7   45.46   12.05
  -3  10  -8    7.18   10.69
   3  10   8   -1.38    8.62
   3  11  -8   -3.01   10.85
  -3  11   8    1.87    6.21
   3  11  -8    8.29    7.24
  -3 -11  -7   13.56    8.71
   3  11  -7   13.50    8.81
   3  11  -7    2.35   12.23
  -3  11   7   10.12    9.37
   3  11  -6   18.97   14.90
   3  11  -6    4.51    9.24
  -3 -11  -6    7.18   12.68
   3  11  -5   15.03   15.40
  -3 -11  -5   10.15    9.65
  -3 -11  -5   22.87   15.32
   3  11  -5   27.64   10.46
  -3  11   4    5.42   11.19
   3  11  -4    8.23   15.36
  -3 -11  -4    5.47   10.33
  -3 -11  -3  131.56   12.42
  -3 -11  -3   92.49   10.32
   3  11  -3   96.50   15.68
   3 -11   3   96.97   10.29
  -3 -11  -2   31.44    9.00
  -3  11   2    9.69   11.82
  -3  11   2   10.72   12.93
   3  11  -2    3.59   18.04
   3  11  -2    9.40   13.74
  -3 -11  -2   28.39   11.11
  -3  11   1   16.60   11.06
   3  11  -1   23.94   16.98
  -3 -11  -1   42.94    6.72
  -3 -11  -1   35.78    7.77
   3 -11   1   31.11    6.61
  -3  11   1   27.91   12.42
  -3  11   0    7.95   13.14
  -3  11   0    1.21   12.99
   3  11   0    8.36   14.99
   3 -11   0    4.07    9.40
  -3 -11   0   18.81   10.63
   3  11   0   17.22   12.31
   3 -11   0    1.98    7.02
  -3 -11   0   18.12    6.94
   3  11   1   28.39   10.41
  -3  11  -1   33.64   16.60
   3  11   1   29.67   12.57
   3 -11  -1   58.61   10.67
   3 -11  -1   52.54    8.83
  -3 -11   1   47.21    7.05
   3  11   2    8.88   10.24
  -3 -11   2   16.15    6.35
   3  11   2    0.45   13.00
  -3  11  -2   17.01   17.26
   3 -11  -2   25.05    6.36
  -3 -11   2   24.76    8.31
   3 -11  -2   45.09   10.93
   3 -11  -2   24.07   10.42
   3 -11  -3  151.73   13.65
   3 -11  -3  108.53    7.49
  -3 -11   3   96.17    9.70
   3 -11  -3   94.44   11.78
   3  11   3   41.78   10.25
  -3 -11   3  101.05    7.42
  -3  11  -3   42.23   18.55
  -3  11  -3   84.93   12.73
  -3  11  -4    4.07   20.27
  -3  11  -4   -3.94   12.07
   3 -11  -4   21.70   11.69
  -3  11  -5    1.10   20.13
   3  11   5   10.13   12.92
   3 -11  -5   29.23   14.02
   3  11   6    1.26   10.94
  -3  11  -6    7.47    8.95
   3 -11  -7    9.94   11.16
   3  11   7   -4.14   10.21
  -3  11  -7   11.62    6.77
  -3  11  -7   -0.36   14.31
   3  11   8   -0.92    7.19
   3  12  -8   -2.25    7.11
  -3  12   7    7.88    8.31
   3  12  -7    6.60    9.56
   3  12  -7   19.79    7.71
   3  12  -6  -15.75   18.25
  -3 -12  -6    0.31   10.14
   3  12  -6    0.58   12.82
   3  12  -6    8.22    8.36
   3  12  -5   11.88   20.26
  -3 -12  -5   24.36   11.66
   3  12  -5   17.25   10.12
   3  12  -4   -0.58   14.79
  -3 -12  -4   13.58   12.76
   3  12  -4   10.05   21.27
  -3 -12  -4    5.54   10.49
   3 -12   4    5.08   10.10
  -3 -12  -3   26.32   10.47
   3  12  -3   42.63   14.81
   3  12  -3   -2.25   20.16
  -3  12   3   11.54   12.27
   3  12  -2   20.38   19.56
  -3  12   2   -7.03   12.72
  -3 -12  -2    0.61    9.60
   3  12  -2   13.02   14.34
  -3 -12  -2   10.96   11.21
   3  12  -1    8.78   18.01
  -3  12   1    6.54   13.34
  -3  12   1   12.11   13.25
  -3 -12  -1   29.05    9.00
   3 -12   1   35.37    7.33
  -3 -12  -1   44.22   11.41
  -3 -12   0    3.47    7.16
  -3  12   0   -3.19   13.77
   3  12   0    9.42   15.73
  -3 -12   0    4.30    8.30
   3 -12   0    0.97    8.04
   3  12   0    0.71   13.11
  -3  12   0   -3.83   13.76
   3 -12   0    5.01   10.09
   3 -12  -1   69.38   10.13
   3 -12  -1   58.84   10.73
  -3 -12   1   39.39    7.55
   3  12   1   26.91   12.82
  -3  12  -1   15.80   16.66
   3  12   1   25.92   11.40
  -3  12  -1   17.64   14.93
   3 -12  -2   18.21   10.85
  -3 -12   2   19.74    7.13
  -3 -12   2    7.23    8.71
   3  12   2   -1.45   14.12
  -3  12  -2   -1.14   18.49
   3  12   2    8.37   10.21
   3 -12  -2    3.26   10.61
  -3  12  -3   25.47   19.35
   3  12   3   11.84    9.76
   3 -12  -3   35.43   11.47
  -3 -12   3   38.48    6.71
  -3  12  -4   20.91   19.23
  -3 -12   4    2.52    9.15
   3 -12  -4    7.19   12.49
   3 -12  -4    3.55   11.85
  -3  12  -5  -22.48   17.98
   3  12   5   -7.72   13.04
   3 -12  -5   28.90   13.70
  -3  12  -6    4.51   15.67
  -3  12  -6    4.40    8.36
   3  12   6    2.71   10.23
   3 -12  -6   20.21   11.06
  -3  12  -7    2.20   11.23
   3  12   7   17.59    9.01
   3 -12  -7   33.33    8.33
   3  13  -7    7.90   10.48
  -3  13   7   -2.68    6.77
   3  13  -6   11.47    7.43
   3  13  -6   20.78   11.03
   3  13  -6    8.03   15.07
  -3 -13  -6    7.15    8.27
   3  13  -5   14.55    9.63
   3  13  -5    4.03   12.85
  -3 -13  -5    9.77    9.46
  -3 -13  -5   18.18   10.40
   3  13  -4   15.16   18.77
  -3 -13  -4   10.96   11.66
   3 -13   4   32.41   10.32
   3  13  -4    8.49   13.77
  -3 -13  -3   32.87   12.09
   3 -13   3   28.81   10.98
   3  13  -3   19.60   19.92
   3  13  -3   43.05   14.66
  -3 -13  -3    9.65   10.65
  -3  13   3   12.87   12.48
   3  13  -2   26.02   19.74
   3 -13   2   44.08   10.48
  -3 -13  -2   34.22   10.26
  -3  13   2   12.41   12.87
   3 -13   1    2.88    7.79
  -3 -13  -1   19.88    9.77
  -3  13   1    5.65   13.16
  -3  13   1   14.89   14.99
   3  13  -1   13.73   18.07
   3  13  -1   17.29   13.73
   3 -13   0   13.87    8.95
  -3 -13   0   11.21    8.71
   3  13   0   -1.66   12.48
  -3  13   0   27.70   13.78
  -3  13   0   -4.48   13.90
   3  13   0    7.06   14.82
  -3 -13   1    5.94    7.22
   3  13   1    8.64   13.41
  -3  13  -1   19.90   15.46
   3 -13  -1    8.23   10.36
  -3 -13   1    9.14    7.81
  -3  13  -1   15.77   15.45
   3  13   1    9.46   11.36
   3 -13  -2   40.25   11.65
  -3 -13   2   57.69    9.97
   3  13   2    0.90   14.41
  -3  13  -2   30.96   18.11
  -3 -13   2   33.65    7.27
   3 -13  -2   30.78   11.12
   3  13   2   25.34   11.22
   3 -13  -3   26.08   11.98
  -3 -13   3   19.94    6.73
   3  13   3    9.78   10.25
  -3  13  -3   25.76   18.69
   3 -13  -3   21.66   11.45
  -3 -13   3   27.14    9.70
  -3  13  -4   10.96   18.11
  -3 -13   4    9.46    8.86
   3 -13  -4   12.24   11.77
   3 -13  -4   31.46   12.19
   3 -13  -5   24.73   10.97
   3  13   5    2.11   10.07
  -3  13  -6    8.85   13.05
  -3  13  -6    5.26    7.12
   3 -13  -6    8.48    8.97
   3  13   6    0.32    9.27
  -3  13  -7    6.89    7.46
   3  13   7    0.99    6.94
   3  14  -7    3.49    6.24
   3  14  -6   -6.69   11.98
  -3  14   6   -5.24    7.80
   3  14  -5    5.96   15.41
  -3 -14  -5    0.31    8.43
  -3 -14  -5   -1.55    8.78
   3  14  -5    0.70    7.66
  -3 -14  -4    5.12    9.84
  -3 -14  -4   18.95   10.34
   3 -14   4   21.01    9.03
   3  14  -3   -5.01   18.54
   3 -14   3   17.18    9.87
  -3 -14  -3   29.61   11.54
  -3 -14  -2    9.97   10.19
   3 -14   2    9.95    9.94
  -3  14   2    9.85   12.94
   3  14  -2   17.82   18.13
   3  14  -2   20.66   13.68
  -3 -14  -2   -5.87   12.22
  -3  14   1   -2.91   13.30
   3  14  -1    4.99   13.57
  -3 -14  -1    4.91    9.60
  -3  14   1    8.95   14.74
   3  14  -1   10.17   16.09
   3  14   0   15.04   12.07
  -3  14   0   19.05   13.63
  -3  14   0    8.32   13.49
   3  14   0   28.71   14.21
  -3 -14   0   34.49    9.10
   3 -14   0   44.20    9.54
   3  14   1  -12.40   14.44
  -3  14  -1    0.76   14.47
  -3  14  -1   11.12   13.96
   3  14   1    0.63   11.55
  -3 -14   1   11.67    9.18
   3 -14  -1    4.14    9.87
  -3 -14   1    2.82    8.06
  -3 -14   2    0.07    7.24
   3 -14  -2    2.19   10.55
  -3 -14   2    6.54    9.83
   3  14   2   10.48   10.70
  -3  14  -2  -15.82   15.36
   3 -14  -2    5.28   11.35
  -3  14  -2  -14.00   15.67
   3 -14  -3   25.41   10.84
  -3  14  -3   -3.31   16.56
  -3 -14   3   30.91    9.84
   3 -14  -4   11.80   10.78
   3 -14  -4   18.56   11.49
   3  14   5    1.84    8.62
   3  14   5  -13.03   10.51
  -3  14  -5   12.23   13.34
   3 -14  -5    3.55    8.95
   3  14   6   -2.09    7.50
  -3  14  -6    2.68    9.20
  -3  15   6    1.86    5.56
   3  15  -6    5.55    6.89
   3  15  -6    0.53    7.82
   3  15  -5    0.86    5.93
   3  15  -5    5.56   11.97
  -3 -15  -5    8.73    6.94
  -3 -15  -4    5.97    8.93
  -3 -15  -4   16.04    8.83
   3  15  -4    3.54    7.47
   3 -15   3   33.56    9.10
  -3 -15  -3   23.81   10.14
  -3  15   3   12.58   10.92
   3  15  -3   15.41   12.57
  -3 -15  -3   34.55   10.42
   3  15  -2   13.64   15.09
   3 -15   2   18.16   10.11
   3  15  -1    8.96   13.55
  -3  15   0   11.47   12.61
  -3  15   0    9.09   13.99
   3  15   0    3.83   12.74
  -3  15  -1  -10.32   11.91
   3  15   1   -0.77   13.80
  -3 -15   1   19.67    9.05
  -3 -15   2   20.73    8.58
   3  15   2    5.35    9.33
  -3 -15   2    3.83    7.10
  -3  15  -2    1.57   12.99
   3 -15  -2   32.90   10.18
   3 -15  -3    6.71   10.86
   3  15   3   16.00    8.50
  -3  15  -3    3.02   13.66
  -3 -15   3   25.26    8.60
   3 -15  -3   27.71   10.02
  -3  15  -4    8.11   12.47
   3 -15  -4    8.90    8.61
   3  15   4   -9.00    7.69
  -3  15  -4    5.03   11.57
   3  15   5   -2.12    8.72
  -3  15  -5    0.85   10.31
   3  15   5    3.03    7.13
  -3  15  -5   -0.78    6.62
   3 -15  -5    4.13    6.87
  -3  15  -5   12.31    8.88
  -3  15  -6    1.26    6.37
   3  15   6    3.23    5.51
   3  16  -5   10.50    7.02
  -3  16   5   -1.03    5.76
   3  16  -5    2.63    6.99
   3  16  -4   -6.16    9.92
  -3 -16  -4    1.24    7.70
   3  16  -4   13.29    9.39
   3 -16   3   10.64    7.64
   3  16  -3   -1.24   11.30
  -3 -16  -3    4.02    8.49
   3  16  -3   -2.70   10.23
   3 -16   2    7.13    8.44
   3  16  -2  -12.01   11.70
  -3  16   2    7.61   10.58
   3  16  -2    1.34    9.90
  -3 -16  -2   14.42    9.43
   3 -16   1    8.68    8.49
  -3  16   1    7.55   11.33
   3  16  -1   21.10   10.39
  -3 -16  -1   18.75    9.27
  -3 -16   0   10.15    7.21
  -3  16   0   -3.90   11.59
   3  16   0    5.79   10.11
   3 -16   0    5.45    7.92
  -3 -16   0    5.24    8.26
  -3 -16   1   22.37    8.09
  -3  16  -1   -3.39   11.45
   3  16   1   14.14    9.43
  -3 -16   1    8.94    7.30
   3 -16  -1    7.30    8.64
  -3  16  -2   12.48    9.92
  -3  16  -2    9.13   11.28
   3  16   2   -0.67    8.55
  -3 -16   2   14.11    7.52
   3 -16  -2   11.18    9.57
  -3  16  -3   -5.94    9.59
  -3  16  -3   -5.08   10.05
  -3 -16   3    5.74    6.39
   3  16   4    1.92    5.98
  -3  16  -4    3.32    8.86
   3  16   4   14.52    9.19
  -3  16  -4   -2.14    8.06
   3  16   5    1.17    4.96
  -3  16  -5    0.36    6.36
   3  16   5   -2.92    5.67
  -3  16  -5   -4.09    5.01
  -3  17   4   -0.23    4.71
   3  17  -4   -2.85    6.13
   3  17  -4    6.06    5.91
   3  17  -3    3.71    7.32
  -3 -17  -3   -1.49    6.79
   3  17  -3   -0.58    7.75
  -3  17   2    6.79    8.16
   3  17  -2    2.88    8.06
   3 -17   2    2.14    6.48
   3  17  -2   -2.83    8.81
  -3 -17  -2    8.13    7.66
  -3 -17  -1    5.16    5.45
   3 -17   1   15.52    7.31
   3  17  -1   -0.91   10.27
  -3 -17  -1    3.90    7.72
   3  17  -1   -6.48    8.36
  -3  17   1    7.99    8.90
   3  17   0   -1.86    7.97
  -3  17   0    9.06    9.64
   3 -17   0    5.14    7.17
  -3 -17   0   10.45    6.36
   3 -17   0    5.49    6.74
  -3 -17   0    1.68    7.61
  -3 -17   1    1.53    5.91
  -3  17  -1   13.30    9.59
   3  17   1   -4.57    7.15
  -3 -17   1   10.72    6.53
   3 -17  -1   -2.43    7.54
  -3  17  -1    1.97    9.84
  -3 -17   2    6.66    5.86
  -3  17  -2    0.62    9.25
   3  17   2    5.14    6.31
  -3  17  -2    0.50    9.14
  -3  17  -3   -6.07    7.69
  -3  17  -3   -9.28    7.99
   3  17   4   11.07    6.14
  -3  17  -4   -0.80    5.59
  -3  17  -4   -2.04    6.18
   3  18  -3   -4.10    5.53
  -3 -18  -2    5.49    5.64
   3  18  -2   -0.70    6.90
   3  18  -2    4.31    5.45
  -3  18   1    2.59    6.61
   3  18  -1    1.11    5.85
  -3 -18  -1    1.12    5.65
   3  18   0    2.97    5.56
  -3  18   0    5.85    6.99
  -3 -18   0    0.90    5.43
   3  18   1   -5.88    4.91
  -3  18  -1    8.57    7.06
  -3  18  -2   -2.14    6.31
  -3  18  -3    7.20    5.11
   3  18   3   -3.98    5.51
   4   0   0 1326.78   50.78
   4   0   0 1335.68   50.75
  -4   0   0 1286.30   50.74
   4   0   0 1332.89   50.86
   4   0   0 1304.96   50.67
  -4   0   1    3.27    2.42
   4   0  -1    8.70    1.90
   4   0   1    6.95    1.92
   4   0  -1    7.93    1.50
   4   0   1    4.96    1.63
   4   0   2   16.68    2.74
   4   0   2   10.95    3.41
   4   0   2   18.44    2.14
   4   0   2   22.27    1.99
   4   0   2   13.42    3.29
   4   0   2    8.46    3.66
   4   0  -2   26.07    3.09
  -4   0  -2   12.14    1.40
   4   0   3   26.89    2.46
  -4   0   3   20.30    4.61
   4   0   3    6.33    4.61
   4   0   3   23.92    4.88
   4   0  -3   39.04    3.87
  -4   0  -3   31.63    2.40
   4   0   3    9.53    4.66
  -4   0   4  321.69   14.11
   4   0   4  244.32   14.58
   4   0   4  266.11   14.41
   4   0  -4  380.29   13.67
   4   0   4  349.52   14.27
   4   0   5    1.50    6.82
  -4   0   5   -0.14    6.36
   4   0  -5   11.56    5.44
   4   0   5   12.15    4.54
   4   0   6   23.13    9.25
  -4   0   6   17.62    8.69
   4   0  -6   59.00    7.68
   4   0   6   50.76    6.51
   4   0   7    2.78   10.54
   4   0  -7   12.72   11.62
   4   0   7    4.58   11.20
  -4   0   8   43.51    9.87
   4   0  -8    6.65   12.70
   4   0   8    9.75   17.07
   4   0  -9    8.02   11.70
  -4   0   9   -2.92    7.56
   4   0   9    0.22   15.57
  -4   0   9   -5.26   11.77
   4   0  10   -8.71   10.06
   4   0 -10    3.44    6.97
   4   0 -10    5.50    6.26
   4  -1  10   -0.39    9.86
   4   1 -10    0.76    6.33
   4   1 -10    1.27    6.56
   4   1  -9    0.52   11.04
  -4   1   9    8.72    7.60
   4  -1   9   -4.20   15.44
   4   1  -8    1.84   12.17
   4  -1   8   -5.71   16.08
  -4   1   8   12.97    9.84
   4  -1   7    5.17   16.61
   4   1  -7   18.81   12.44
   4   1  -6   28.41    9.69
   4  -1   6   30.60    9.07
  -4   1   6   28.23    8.64
   4   1  -6   48.33    7.38
  -4   1   5    3.44    6.94
   4   1  -5   25.90    5.95
   4  -1   5   14.14    6.73
   4   1  -4   30.43    5.55
   4  -1   4    7.89    5.68
  -4   1   4   32.31    5.80
   4  -1   4    0.83    6.44
   4  -1   3   15.49    3.01
   4  -1   3   15.09    4.69
   4  -1   3   14.95    4.98
   4   1  -3   27.14    3.74
  -4  -1  -3   26.99    2.12
  -4  -1  -3   25.09    2.22
  -4   1   3   16.83    4.37
   4  -1   3   17.11    5.73
   4  -1   3   19.83    2.63
   4  -1   2  151.50    5.90
   4  -1   2  174.31    6.25
   4  -1   2  165.62    5.42
   4   1  -2  127.18    5.59
  -4  -1  -2  109.64    4.89
   4  -1   2  162.97    6.67
  -4  -1  -2  105.98    4.78
   4  -1   2  151.72    5.29
  -4   1   2  156.36    6.04
   4  -1   1  122.86    5.11
  -4  -1  -1  123.02    4.73
   4   1  -1  134.93    5.11
   4   1  -1  118.29    5.47
  -4   1   1  110.13    5.19
   4  -1   1  128.00    5.56
   4   1   0    9.88    2.42
  -4   1   0   10.24    1.91
  -4  -1   0   10.62    1.69
   4   1   0   14.29    1.32
   4   1   0   12.92    1.72
   4   1   0   11.56    2.10
   4  -1   0   12.68    3.19
   4   1   0   19.02    2.23
   4  -1   0   12.30    2.98
   4   1   0   17.48    2.39
   4  -1  -1  114.55    5.09
   4   1   1  130.58    5.24
  -4  -1   1  126.79    5.50
   4   1   1  128.22    5.67
   4  -1  -1  125.23    5.43
   4   1   2  167.60    6.50
   4  -1  -2  119.92    6.37
   4   1   2  170.49    6.19
   4   1   2  154.50    6.09
   4  -1  -2  129.57    5.83
   4   1   2  186.34    7.20
  -4  -1   2  148.63    6.70
   4   1   2  146.12    7.26
   4   1   2  154.84    6.85
   4  -1  -3   24.04    3.42
   4   1   3   22.42    2.24
   4   1   3   12.82    5.28
   4   1   3   15.31    4.75
  -4  -1   3   16.84    4.35
   4   1   3    9.27    4.49
   4   1   4    9.19    5.95
   4   1   4    6.99    5.91
   4  -1  -4   35.26    4.45
  -4   1  -4   24.83    3.14
   4   1   4   27.67    3.99
   4   1   4   12.39    5.91
  -4  -1   4    9.90    5.24
   4   1   5    8.67    7.40
   4   1   5   -3.60    8.18
  -4   1  -5   18.55    4.48
   4  -1  -5   15.67    5.83
   4   1   5   12.63    4.97
  -4  -1   5   18.05    4.15
  -4  -1   5    3.37    6.02
  -4  -1   5   15.37    7.01
  -4  -1   6   23.28    7.51
   4   1   6   39.67    6.17
   4   1   6   24.82    9.48
   4   1   7   19.58   10.96
  -4  -1   8   18.99    9.34
   4  -1  -8   -4.47   13.45
   4   1   8    3.03   17.54
  -4  -1   9    6.43    7.35
   4  -1  -9   12.21   11.34
   4   1   9   14.71   15.05
   4   1  10    0.62    9.81
   4  -1 -10    0.25    5.99
   4  -1 -10   -2.32    7.39
   4  -2  10    6.20    9.40
   4   2 -10   18.32    6.48
   4  -2   9    4.96   14.73
   4   2  -9   -8.38   10.86
  -4   2   9   -5.05    7.49
   4   2  -8    0.40   12.50
   4   2  -8   34.99    9.56
   4  -2   8   15.44   17.28
  -4   2   8   53.69    9.93
   4   2  -7   -0.84   12.05
  -4   2   7   -7.10    9.09
   4  -2   7  -11.09   16.28
   4   2  -6   58.22    7.75
   4  -2   6   21.33    9.44
   4   2  -6   40.31   10.68
   4  -2   6   32.67    8.36
   4  -2   6   45.15   13.88
  -4   2   6   27.92    8.64
  -4   2   5   19.83    7.17
   4  -2   5   10.20    8.21
   4   2  -5   26.99    7.39
   4  -2   5    6.45    7.38
   4  -2   5   16.71    6.88
   4   2  -5   11.81    7.62
  -4   2   4  265.68   12.54
   4  -2   4  270.53   12.55
   4  -2   3   44.26    5.27
   4   2  -3   60.71    4.27
   4   2  -3   45.79    4.89
   4  -2   3   38.17    3.24
  -4   2   3   40.24    5.24
   4  -2   3   41.94    5.56
   4  -2   3   48.54    3.30
  -4  -2  -3   44.18    3.28
   4   2  -2  131.52    6.79
   4  -2   2  147.95    6.03
  -4  -2  -2  157.28    5.75
   4  -2   2  112.73    6.89
   4   2  -2  159.16    6.42
   4  -2   2  132.45    5.94
   4  -2   2  113.11    6.63
   4  -2   2  118.95    6.69
   4  -2   2  110.93    7.45
   4  -2   1   18.72    2.82
  -4  -2  -1   22.58    1.94
   4  -2   1   25.15    2.55
  -4   2   1   21.45    3.14
   4   2   0  591.37   21.80
   4  -2   0  601.49   21.74
   4   2   0  618.58   21.76
  -4   2   0  640.75   21.76
  -4  -2   0  619.77   21.55
   4   2   0  558.26   21.54
   4  -2   0  556.69   21.56
  -4  -2   0  517.84   21.51
  -4   2   0  503.61   21.38
   4   2   0  553.72   21.50
  -4  -2   0  536.97   21.60
   4  -2   0  529.64   21.52
   4   2   1   16.19    0.98
  -4   2  -1   18.86    1.91
   4   2   1   12.95    2.02
  -4  -2   1   13.48    2.65
  -4   2  -1   11.38    2.28
   4  -2  -2  159.45    6.24
  -4  -2   2  110.43    6.23
   4  -2  -2  137.52    5.48
   4   2   2  142.71    6.15
   4   2   2  156.47    6.02
  -4   2  -2  117.51    5.69
   4   2   2  121.55    6.61
   4  -2  -3   56.31    4.21
  -4  -2   3   44.99    4.86
   4   2   3   35.17    4.56
   4   2   3   33.80    6.01
   4   2   3   55.41    5.44
   4   2   4  282.43   13.20
  -4   2  -4  303.35   12.20
   4  -2  -4  325.97   12.69
  -4  -2   4  250.70   12.71
   4   2   4  183.89   12.92
  -4  -2   4  314.66   12.09
   4   2   4  207.50   13.57
   4   2   4  368.03   12.28
  -4  -2   4  257.90   13.05
  -4  -2   5   16.83    4.40
   4   2   5   14.73    7.79
   4   2   5   19.18    4.82
   4  -2  -5   21.12    5.91
  -4  -2   5   10.82    6.32
  -4   2  -5   13.59    4.29
  -4  -2   5   14.51    6.49
   4   2   5    2.36    7.06
   4   2   6   39.38    9.92
   4   2   6   54.67    6.46
   4   2   7    6.45   11.16
   4  -2  -8  -16.10   12.71
   4   2   8    4.40   11.85
  -4  -2   9   -2.75    7.81
   4   2   9   -4.91   13.79
   4  -2  -9   -2.70   11.68
   4   2  10   12.41    9.36
   4  -2 -10   -1.66    7.22
  -4   3  10   -2.27    6.87
   4   3 -10   -9.49    6.53
   4   3  -9   10.94    9.78
   4  -3   9    1.23   14.42
  -4   3   9    8.90    7.70
   4   3  -9   15.40    9.68
   4   3  -8    4.78    9.46
   4  -3   8  -18.74   17.10
  -4   3   8   13.97    8.96
   4   3  -7   25.96    8.85
  -4   3   7   21.77    9.61
  -4   3   7    4.99    9.57
   4   3  -7    8.71   11.94
   4  -3   7   10.16   16.35
   4   3  -6   30.88    8.58
  -4   3   6    3.27    8.81
  -4   3   6   33.72    7.82
   4   3  -6   17.50   10.05
   4  -3   6    6.44   13.21
   4  -3   5    7.06    7.84
   4   3  -5   25.76    7.01
   4   3  -5   20.31    8.33
  -4   3   5   22.81    7.68
   4  -3   5   20.64    7.75
   4  -3   5   31.43    7.03
   4  -3   4   17.47    5.66
   4  -3   4   14.91    6.31
   4   3  -4   21.30    5.13
   4  -3   4   18.25    8.53
  -4   3   4   19.96    5.75
   4  -3   4   24.38    6.89
   4  -3   4   23.43    3.17
   4  -3   3   36.94    6.23
   4  -3   3   42.72    5.66
   4  -3   3   42.47    3.03
   4  -3   3   35.63    5.70
   4  -3   3   44.41    5.16
   4   3  -3   43.28    5.41
   4  -3   3   40.53    7.23
   4   3  -3   60.23    4.74
   4  -3   3   58.57    3.98
  -4  -3  -3   53.04    3.85
   4  -3   2  414.99   17.47
  -4  -3  -2  457.52   17.12
   4   3  -2  498.93   17.91
  -4   3   2  447.28   17.92
   4  -3   2  415.01   18.11
   4  -3   2  375.40   17.77
  -4  -3  -2  505.22   17.33
   4  -3   2  386.37   17.32
   4  -3   2  425.93   18.43
   4  -3   2  363.26   17.75
   4  -3   2  468.38   17.82
   4  -3   1  320.72   12.78
  -4  -3  -1  341.03   12.65
  -4   3   1  306.96   13.13
   4  -3   1  300.36   13.22
   4  -3   1  319.43   12.55
   4  -3   1  231.97   12.77
  -4  -3  -1  348.01   12.72
  -4   3   1  382.33   12.71
   4  -3   1  260.19   13.20
  -4   3   1  295.91   13.10
   4   3  -1  302.12   12.49
   4   3  -1  322.57   12.91
  -4  -3  -1  401.98   13.10
   4  -3   0   88.31    4.08
  -4   3   0   92.07    5.49
   4  -3   0   97.83    4.62
  -4  -3   0   66.24    4.68
  -4  -3   0   86.02    3.97
   4   3   0   82.18    3.84
  -4  -3   0   70.36    4.09
   4   3   0   90.97    5.43
   4  -3  -1  292.73   14.07
  -4  -3   1  343.30   14.10
  -4  -3   1  422.94   13.99
   4   3   1  373.96   14.02
   4   3   1  370.30   14.04
   4   3   1  392.78   14.35
  -4   3  -1  271.08   14.01
  -4  -3   2  413.94   17.60
  -4  -3   2  453.93   17.67
   4   3   2  434.74   17.47
   4  -3  -2  505.83   17.75
  -4   3  -2  405.69   17.27
  -4  -3   2  453.44   17.45
   4   3   2  461.63   17.84
  -4  -3   3   38.42    4.85
   4   3   3   40.11    4.79
  -4  -3   3   37.76    5.00
  -4   3  -3   42.17    3.97
   4   3   4   20.49    7.28
   4   3   4   25.44    4.17
  -4   3  -4   18.06    4.64
  -4  -3   4   24.37    4.16
  -4  -3   4   24.10    5.56
   4   3   4   11.31    5.46
  -4   3  -5   24.50    5.06
   4   3   5   35.73    5.43
  -4  -3   5   31.05    4.80
   4   3   5   23.08    8.38
   4   3   6   22.06   10.43
  -4  -3   6   12.41    8.19
   4   3   6   32.64    6.69
   4   3   7   11.95   11.99
  -4  -3   9   17.57    7.23
   4   3   9   15.35   14.09
   4  -3  -9   15.43   12.04
   4   3  10    5.21    8.75
   4  -3 -10    4.75    6.71
   4   4  -9   -0.48    9.64
   4   4  -9   -3.61    9.74
   4  -4   9    9.25   13.88
   4  -4   8   -2.72   15.96
   4   4  -8    5.66    9.42
  -4   4   8    8.19    8.98
   4   4  -7   23.02    9.32
  -4   4   7   17.21    8.70
   4   4  -7   -0.21   11.42
   4  -4   7   -6.13   16.91
   4  -4   6    2.29   14.14
  -4   4   6    7.13    9.14
   4   4  -6   24.13    9.95
  -4   4   6   10.92    8.02
   4   4  -6    3.22   10.69
   4  -4   5   33.02    7.32
   4   4  -5   44.56    8.33
  -4   4   5   52.12    8.19
   4  -4   5   35.66    7.20
   4   4  -5   65.41    7.55
   4  -4   5   35.38   11.30
  -4   4   5   53.40    6.86
  -4  -4  -4   69.37    5.44
   4  -4   4   60.39    6.39
   4  -4   4   36.67    7.36
   4   4  -4   95.34    6.97
  -4   4   4  104.09    5.86
   4  -4   4   32.44    9.19
   4  -4   4   43.83    6.41
   4  -4   3   61.61    6.04
   4   4  -3   70.34    6.51
  -4   4   3   72.51    4.94
   4  -4   3   52.86    6.13
   4  -4   3   77.21    8.75
  -4  -4  -3   78.67    4.81
   4  -4   3   70.79    4.96
   4  -4   3   63.73    6.42
  -4   4   3   74.26    6.30
   4  -4   2  172.08    9.32
  -4  -4  -2  198.41    7.56
   4   4  -2  265.04    9.20
   4  -4   2  200.87    9.30
  -4   4   2  236.36    9.43
   4  -4   2  196.81    9.15
   4  -4   2  197.45   10.31
   4   4  -2  188.39    7.43
   4  -4   2  127.23    7.56
   4  -4   2  220.21    8.86
  -4  -4  -2  228.64    7.99
   4  -4   2  203.42    7.57
   4  -4   1  544.42   20.28
  -4   4   1  547.34   20.07
   4   4  -1  502.57   19.38
   4  -4   1  462.31   19.64
   4   4  -1  580.97   20.06
  -4   4   1  514.94   20.11
  -4  -4  -1  454.62   19.61
  -4  -4  -1  448.16   19.56
  -4  -4  -1  507.32   20.16
   4  -4   1  476.54   19.46
  -4   4   1  463.02   19.51
   4   4  -1  540.40   19.97
   4  -4   1  573.44   19.71
   4  -4   1  531.32   20.89
  -4   4   0  212.70    9.90
   4  -4   0  186.41    8.38
  -4  -4   0  198.25    8.39
   4  -4   0  239.10    9.08
  -4  -4   0  166.97    8.87
   4   4   0  237.17   10.05
   4   4   0  200.14    8.16
   4  -4  -1  492.02   20.98
   4   4   1  505.77   20.81
   4   4   1  658.54   21.62
  -4   4  -1  474.24   21.10
   4   4   1  581.71   21.15
  -4  -4   1  496.99   20.81
  -4  -4   1  583.63   21.03
  -4   4  -2  233.81    9.45
   4  -4  -2  256.63    9.94
   4   4   2  234.44   10.30
  -4  -4   2  216.31    9.77
   4   4   2  207.46    9.66
  -4   4  -2  228.08    9.33
  -4  -4   3   57.91    5.14
   4   4   3   63.03    5.05
  -4  -4   3   66.83    4.78
  -4  -4   3   66.46    5.74
   4   4   3   54.94    5.35
   4   4   4   52.72    8.57
  -4  -4   4  101.08    5.45
  -4  -4   4   51.30    6.71
   4   4   4  115.83    6.18
   4   4   4   41.42    6.31
  -4  -4   5   56.14    5.56
  -4   4  -5   53.62    6.36
   4   4   5   62.78    6.66
  -4  -4   5   37.91    7.56
   4   4   5   59.42    8.90
   4   4   6    3.21    9.62
   4   4   6    8.69   10.86
  -4   4  -6   15.02    6.22
   4   4   6    9.05    7.13
   4   4   7   22.83   12.10
   4   4   8   -6.80   11.63
  -4  -4   9    4.43    6.44
   4  -4  -9   12.16   11.47
   4   4   9    2.46   13.38
   4  -4 -10   -4.23    6.18
   4   4  10    0.68    7.75
   4   5  -9    8.26    9.19
   4  -5   9   11.60   12.71
   4   5  -9   13.43    9.24
  -4  -5  -9   -0.76    8.11
   4   5  -8  -10.08   10.75
  -4   5   8   -4.42    9.22
   4   5  -8    6.88   11.02
   4   5  -8    3.83    9.11
   4   5  -7   16.61    9.67
  -4   5   7   29.59    9.00
   4   5  -7   18.06   11.62
   4   5  -7   23.67   10.25
   4  -5   7   12.70   16.26
   4   5  -6    3.29    9.28
   4   5  -6  -12.26   10.47
  -4   5   6   12.60    7.42
  -4   5   6    0.48    9.09
   4  -5   6   -7.20   14.62
   4   5  -5   55.78    7.67
  -4   5   5   55.23    7.47
   4   5  -5   23.39    8.42
   4  -5   5   20.43   12.28
  -4   5   5   32.75    8.54
   4  -5   4   84.07    6.02
   4  -5   4   64.16   10.50
   4  -5   4   49.52    7.34
  -4   5   4   71.95    7.77
  -4  -5  -4   81.10    6.15
  -4   5   4  100.76    6.51
   4   5  -4   60.20    7.52
   4  -5   4   50.63    7.84
   4   5  -4   97.17    7.48
   4  -5   3   35.04    6.14
  -4   5   3   63.10    4.90
   4   5  -3   25.67    6.34
   4  -5   3   63.15    5.22
   4  -5   3   15.54    6.59
   4  -5   3   17.52    8.54
  -4   5   3   24.63    6.42
  -4  -5  -3   46.99    4.58
   4   5  -2   40.72    5.97
   4  -5   2   53.65    6.58
   4  -5   2   43.16    3.24
   4  -5   2   14.39    8.83
   4  -5   2   83.74    3.43
   4   5  -2   58.13    5.55
  -4   5   2   90.93    4.37
  -4  -5  -2   75.27    4.22
  -4   5   2   71.33    6.48
  -4  -5  -2   75.93    5.78
  -4  -5  -1   18.88    3.21
  -4   5   1    8.09    4.93
   4  -5   1   13.04    2.66
  -4   5   1   12.57    5.37
   4   5  -1   23.62    5.54
   4   5  -1   22.58    5.28
  -4  -5   0   36.24    3.56
  -4  -5   0   36.88    3.51
   4  -5   0   34.48    3.50
   4   5   0   46.00    6.73
   4  -5   0   50.00    4.74
  -4   5   0   24.43    6.81
   4   5   0   38.88    7.89
  -4   5  -1   20.29    5.26
   4  -5  -1   19.06    3.95
   4   5   1   12.21    5.00
   4   5   1   11.99    6.24
  -4  -5   2   83.54    4.55
   4   5   2   67.58    6.63
  -4   5  -2   63.26    5.55
  -4  -5   2   94.78    5.17
   4   5   2   27.99    4.94
  -4  -5   2   41.04    5.29
   4   5   2   67.78    5.25
   4  -5  -2   62.27    5.66
   4   5   3   32.95    5.03
   4   5   3   12.92    4.56
  -4  -5   3   51.97    4.47
  -4  -5   3   19.46    5.63
  -4  -5   3   54.05    5.32
  -4   5  -3   26.54    4.51
   4  -5  -3   58.63    5.90
  -4   5  -3   49.59    4.83
  -4   5  -4   65.06    5.74
  -4  -5   4   54.68    7.10
   4   5   5   23.86   10.40
  -4  -5   5   54.04    5.84
  -4   5  -5   30.73    6.48
   4   5   5   34.06    9.31
  -4   5  -6   17.72    6.65
   4   5   6   15.71   11.13
  -4   5  -6   12.61    7.56
   4   5   6   -3.73   10.56
   4   5   7   16.80   12.29
   4   5   8   13.89   11.58
   4   5   9   -3.26    8.26
   4  -5  -9    1.62   10.91
   4   5   9   -0.40   12.37
   4   5   9   -3.81    8.89
   4   5  10    1.69    6.31
   4   6  -9    7.15    9.90
  -4  -6  -9   -1.14    7.23
   4  -6   8    2.56   15.77
  -4  -6  -8   19.40    9.48
   4   6  -8   22.19   11.13
   4   6  -8   22.96    8.75
   4   6  -8   13.63   11.06
  -4   6   7    8.53    9.87
   4   6  -7   -6.15   10.87
   4   6  -7   -0.87   11.19
   4  -6   7   -0.12   16.46
   4   6  -7   33.42   10.31
  -4   6   7    7.33    9.36
   4   6  -6   17.93    9.89
   4  -6   6   17.25   15.07
   4   6  -6   13.72   10.58
  -4   6   6   15.76    9.37
   4   6  -6   32.22    9.19
  -4   6   6   38.30    7.92
   4   6  -5   20.55    8.50
   4   6  -5   28.28    8.14
  -4   6   5   18.65    6.82
  -4   6   5   18.79    8.25
   4   6  -5   20.02    9.12
   4  -6   5   14.00   12.68
  -4   6   4   97.39    6.52
   4   6  -4   45.67    8.08
   4  -6   4   37.55    8.40
   4   6  -4   58.43    7.39
   4  -6   4   80.51    7.01
  -4  -6  -3  108.00    7.01
  -4   6   3  150.68    6.92
   4  -6   3  152.23    7.60
   4  -6   3   65.54    8.70
   4  -6   3   63.47   11.08
  -4  -6  -3  148.51    8.45
  -4  -6  -2  119.67    7.41
   4   6  -2   93.78    7.24
   4   6  -2   68.59    7.40
  -4   6   2   85.41    7.43
  -4  -6  -2  103.89    5.40
   4  -6   2   62.98   10.40
  -4   6   2   96.03    5.72
   4   6  -1   73.21    7.62
  -4  -6  -1  105.10    8.10
   4  -6   1   72.78    4.87
   4  -6   1   67.94    4.14
  -4   6   1   39.75    6.51
  -4  -6  -1   63.92    4.37
  -4   6   1   28.68    6.72
  -4   6   0   52.00    8.57
   4   6   0   71.98    9.47
   4  -6   0   55.90    4.48
   4  -6   0   59.53    4.67
   4   6   0   74.11    8.01
  -4  -6   0   57.86    4.38
  -4  -6   0   62.67    5.92
   4   6   1   44.90    6.41
  -4  -6   1   72.67    4.55
  -4  -6   1   80.18    4.79
   4  -6  -1   43.93    5.25
   4  -6  -1   69.36    6.16
  -4   6  -1   50.44    6.38
  -4   6  -1   64.20    9.93
   4   6   1   39.36    7.85
   4   6   2   83.12    6.37
   4  -6  -2   78.18    6.58
   4   6   2   85.77    7.69
  -4  -6   2  103.83    5.29
  -4  -6   2  108.29    6.14
  -4   6  -2   92.92    7.07
  -4  -6   2  106.49    5.61
  -4   6  -3  110.94    7.65
  -4  -6   3  135.60    6.51
   4   6   3   87.21    7.61
  -4  -6   3  127.69    7.11
  -4  -6   3  154.46    7.80
  -4  -6   4   71.78    5.46
   4  -6  -4   76.84    8.44
  -4  -6   4   87.18    6.40
  -4  -6   5   23.92    6.15
   4   6   5    4.28   10.70
   4   6   5   20.29    9.96
  -4   6  -5   21.62    7.27
   4   6   6   16.69   11.55
  -4   6  -6   30.16    7.49
   4   6   7   12.51   12.37
   4   6   8    6.05   11.43
   4  -6  -9   -3.27    9.84
   4   6   9   14.15   11.18
   4   6   9   -6.22    8.14
   4   6   9    7.96    7.80
   4   7  -9    2.25    8.68
  -4  -7  -9   -7.14    6.43
   4   7  -8    4.27   10.02
  -4  -7  -8   24.67    9.28
   4   7  -8   21.74   12.07
   4   7  -8   14.87    7.97
   4   7  -7   19.16   11.24
  -4   7   7    4.52    9.76
   4  -7   7   19.75   16.23
   4   7  -7    2.65   11.48
  -4  -7  -7    5.35   10.27
   4   7  -7    3.90   10.77
   4   7  -6   17.59   11.33
  -4   7   6   -0.56    9.38
   4   7  -6    8.97   11.04
   4  -7   6    4.48   15.78
  -4   7   5   76.09    7.96
  -4   7   5   26.68    9.19
   4   7  -5   40.95   10.50
   4   7  -5   55.13   10.20
   4  -7   5   29.26   14.54
  -4  -7  -5   94.00    9.85
   4   7  -5   87.70    9.57
   4   7  -4   81.57    9.29
  -4  -7  -4   87.01    7.61
   4   7  -4   59.86    9.39
   4  -7   4   98.62    8.05
  -4  -7  -4  115.46    9.60
  -4   7   4  113.60    7.63
   4   7  -3    4.51    7.18
  -4   7   3    5.22    7.31
  -4   7   3   19.35    5.32
   4  -7   3   21.57    5.97
  -4  -7  -3   23.42    7.31
   4   7  -3   17.90    7.47
   4  -7   3    9.46   10.93
  -4  -7  -2    1.00    4.12
  -4   7   2   -1.27    7.68
  -4  -7  -2    4.81    7.71
   4   7  -1   64.29    9.03
  -4   7   1   27.10    7.38
  -4  -7  -1   63.43    4.38
   4  -7   1   53.57    5.56
  -4  -7  -1   75.50    7.23
   4  -7   1   47.48    4.27
  -4   7   1   10.16    7.31
  -4  -7   0  327.71   13.55
   4  -7   0  330.76   13.70
   4  -7   0  273.95   13.53
  -4  -7   0  387.93   14.72
   4  -7   0  363.66   14.30
   4   7   0  374.46   15.75
   4   7   0  315.79   16.88
  -4   7   0  225.82   16.26
  -4  -7   1   56.42    4.96
   4  -7  -1   80.12    7.46
   4   7   1   41.18    7.14
   4   7   1   37.34    8.84
  -4   7  -1   53.65   11.05
  -4  -7   1   53.48    5.16
   4  -7  -1   72.88    6.19
  -4   7  -1   66.79    7.48
   4  -7  -1   57.29    5.64
  -4  -7   2    4.60    4.24
  -4   7  -2    7.05    7.58
  -4  -7   2    0.99    5.00
   4   7   2   -2.05    7.15
  -4  -7   2   -1.62    4.79
   4  -7  -2    0.77    6.38
   4   7   2   -3.44    5.71
  -4   7  -3   27.12    7.33
   4  -7  -3   21.97    6.65
  -4  -7   3   25.85    4.77
  -4  -7   3   20.49    6.15
  -4  -7   3    8.61    5.36
  -4   7  -4   98.79    9.29
  -4  -7   4   95.55    7.51
   4  -7  -4  109.02    9.80
  -4  -7   4   99.06    6.60
  -4  -7   5   58.42    6.96
  -4   7  -5   48.13    8.77
   4   7   6    6.35   11.72
   4   7   6   -1.45   11.55
   4   7   7    9.15   12.38
  -4   7  -7    8.73    8.00
   4  -7  -8   24.81   10.89
   4   7   8   23.72   11.18
   4   7   9   -3.68    7.21
   4   7   9   -6.23    6.97
   4   7   9   -2.11    9.54
   4  -7  -9   -3.49    8.61
  -4  -8  -9    1.52    5.35
   4   8  -9    2.62    7.99
   4   8  -8   17.19   11.89
  -4  -8  -8   25.45    9.27
  -4   8   8    4.68    7.86
   4   8  -8   13.30    7.29
  -4  -8  -7   21.35   10.90
   4   8  -7    3.90   10.93
  -4  -8  -6   45.64   10.61
   4   8  -6   33.51   12.17
   4  -8   6    1.35   16.06
   4   8  -6   22.73   11.20
   4   8  -6   34.33    9.68
   4   8  -5   -0.57    9.21
  -4  -8  -5    5.38    7.37
   4   8  -5    2.20   11.01
   4   8  -5   -5.34   10.96
  -4   8   5    1.39    8.95
  -4  -8  -5    8.04    9.55
   4  -8   5  -12.63   15.39
   4   8  -4   68.15   11.07
   4   8  -4   46.39    9.83
   4  -8   4   46.98    7.75
  -4  -8  -4   66.06    7.76
   4  -8   3   17.91    6.38
  -4  -8  -3   22.02    6.55
   4   8  -3   17.12    9.54
  -4   8   3    8.73    8.42
  -4   8   2   35.99    9.59
  -4  -8  -2  115.02    6.37
   4   8  -2  111.81   10.27
  -4  -8  -2  174.68   10.80
  -4   8   2   36.75    8.66
  -4   8   1    6.49    7.91
   4  -8   1    7.77    4.22
  -4  -8  -1    3.64    8.03
  -4  -8  -1    9.34    4.36
  -4   8   0   -3.57   10.69
   4   8   0   10.11   11.80
   4  -8   0    4.74    5.10
   4  -8   0    5.61    4.68
  -4  -8   0    6.27    4.38
   4  -8   0    5.15    6.59
  -4  -8   0    6.79    7.13
   4  -8  -1    3.54    4.98
  -4   8  -1   11.93   11.77
   4   8   1    7.47    9.40
   4   8   1    1.45    7.48
   4  -8  -1    0.97    8.89
  -4  -8   1    5.32    4.67
  -4  -8   1    7.11    4.97
  -4  -8   2   98.53    6.62
   4  -8  -2  140.54    9.59
  -4  -8   2   87.95    6.96
   4  -8  -2  169.81    8.64
  -4  -8   2   71.97    7.10
   4   8   2   43.23    8.92
  -4   8  -2  115.77    9.78
   4  -8  -2  115.52    8.01
  -4  -8   3   22.65    6.31
   4  -8  -3   25.28    8.07
   4   8   3   12.80    6.65
   4  -8  -3   28.97    8.78
  -4  -8   3   23.84    6.84
  -4   8  -3   20.11    8.85
  -4  -8   3   26.94    5.49
  -4  -8   4   73.52    6.34
  -4  -8   4   77.75    7.37
  -4   8  -4   62.91    9.45
  -4  -8   4   64.62    8.13
   4  -8  -4   68.23   10.14
   4   8   5    1.76   11.95
  -4  -8   5    5.59    6.71
  -4   8  -6   26.09    8.56
   4   8   6   29.70   11.76
   4  -8  -7   20.52   12.06
  -4   8  -7    2.50    7.59
   4  -8  -8   14.38    9.84
   4   8   8    4.28   10.27
   4   8   9   -0.54    6.08
   4   8   9   -3.41    7.65
   4  -8  -9    8.46    7.57
   4   8   9    7.31    6.15
   4   9  -9    4.65    8.22
  -4   9   8    1.28    7.37
   4   9  -8    5.70    6.47
  -4  -9  -7   15.59   11.16
  -4   9   7    4.33    9.77
   4   9  -7   25.58   13.22
   4   9  -7    7.05   10.59
  -4  -9  -6   14.92   12.23
   4   9  -6   36.17   13.44
   4   9  -6   34.22    9.85
   4   9  -5   27.89   13.18
  -4  -9  -5   21.37    8.01
  -4   9   5    4.70    8.90
   4   9  -4   50.29   12.90
  -4  -9  -4   53.20   10.83
  -4  -9  -4   49.54    8.70
   4  -9   4   31.94    8.01
   4   9  -3   28.44   11.10
  -4   9   3    7.23    9.45
  -4  -9  -3   32.35   11.39
  -4  -9  -3   21.20    7.58
   4  -9   3    9.20    7.15
  -4  -9  -2   39.30    9.54
   4   9  -2   39.61   11.89
  -4   9   2    5.96    9.40
  -4  -9  -2   28.13    5.45
  -4  -9  -2   31.35    6.82
  -4   9   1   -1.84    9.06
  -4  -9  -1   16.06    8.94
   4   9  -1   -2.15   10.83
  -4  -9  -1    8.56    5.51
  -4   9   0   96.86   11.82
   4   9   0  129.27   14.45
  -4   9   0   82.45   12.61
   4  -9   0  142.48    9.38
  -4  -9   0  182.54   10.54
   4  -9   0  116.46    7.77
   4  -9   0  127.60    7.94
  -4  -9   0  133.36    7.31
  -4  -9   1    8.13    5.16
   4  -9  -1    0.02    5.67
  -4   9  -1   -3.15   13.09
   4  -9  -1    5.21    6.29
   4  -9  -1   16.02    8.59
   4   9   1   -4.79    8.06
   4   9   2   12.80    7.51
  -4  -9   2   17.24    6.59
   4  -9  -2   27.81    5.90
   4  -9  -2   25.79    8.10
  -4   9  -2   32.40    9.18
  -4  -9   2   27.20    5.68
  -4  -9   3   20.62    5.72
  -4  -9   3   23.34    6.78
   4  -9  -3   13.47    9.02
   4  -9  -3   25.58    9.57
  -4  -9   3   16.10    7.25
   4   9   3    7.97    7.04
   4  -9  -3   28.33    7.31
  -4   9  -3    8.44   10.13
   4  -9  -4   47.82   10.85
   4  -9  -4   57.70   10.54
  -4  -9   4   43.96    6.07
  -4   9  -4   35.33   11.59
  -4  -9   4   33.32    8.06
   4   9   5   -6.54   12.52
   4   9   6    0.41   12.03
   4   9   6   27.60   11.72
   4  -9  -6   33.37   12.00
  -4   9  -6   22.66    8.93
   4   9   7    8.88   11.44
   4  -9  -7    2.58   11.27
  -4   9  -7    6.01    7.13
   4  -9  -8   16.92    9.59
   4   9   8   -3.61    9.59
   4  -9  -9    1.64    6.46
   4  10  -8   18.88   10.22
  -4  10   8    1.62    6.82
   4  10  -7    9.92   12.91
  -4 -10  -7   -3.05   11.70
   4  10  -7    2.93    9.58
  -4  10   7    8.47    9.60
   4  10  -6   31.10    9.78
  -4 -10  -6   36.86   13.00
  -4  10   5   -1.27    8.99
   4  10  -5   14.19   13.95
  -4 -10  -5   34.00   13.14
  -4 -10  -5   14.47    8.91
   4  10  -5   28.95   10.50
   4  10  -4   48.01   14.04
   4 -10   4   39.99    8.63
  -4 -10  -4   32.54    9.48
  -4 -10  -4   64.66   12.78
  -4 -10  -3   18.54   11.30
  -4 -10  -3    9.64    8.80
   4 -10   3    9.97    8.60
   4  10  -3   -0.25   14.12
  -4  10   3    0.82   10.54
  -4 -10  -2  209.15   11.74
   4  10  -2  154.35   14.64
  -4  10   2   59.55   11.84
  -4  10   2   47.02   12.43
   4  10  -2  114.96   17.72
  -4 -10  -2  144.86    9.51
   4  10  -1    3.41   12.29
   4 -10   1    5.19    5.50
  -4 -10  -1   14.44    9.67
  -4 -10  -1    8.23    6.21
   4  10  -1    4.77   15.68
  -4  10   1   -4.00    9.56
  -4  10   1    2.78   10.55
  -4 -10   0    7.59    5.93
   4 -10   0   18.03    8.48
  -4 -10   0   13.43    9.74
  -4  10   0   11.40   12.20
   4 -10   0   10.54    6.38
  -4  10   0   12.74   11.84
   4  10   0    4.77   14.08
  -4  10  -1   -2.03   14.48
   4  10   1   -0.48   11.35
   4 -10  -1    2.16    7.76
  -4 -10   1   -0.92    5.48
   4 -10  -1   11.45    6.10
   4  10   1    3.62    8.86
   4 -10  -1   10.00    9.03
  -4 -10   2  144.87    8.12
   4  10   2   66.69   12.52
  -4  10  -2  132.87   17.16
   4  10   2   86.80   10.50
  -4 -10   2  143.18    9.46
   4 -10  -2  165.99    8.79
   4 -10  -2  143.52   10.97
   4 -10  -2  218.18   12.73
  -4  10  -3    5.37   17.73
   4  10   3    8.51    7.99
  -4  10  -3   -1.78   10.79
  -4 -10   3    9.27    7.90
   4 -10  -3    4.93   10.00
   4 -10  -3   24.75   11.51
  -4 -10   3   14.29    5.60
   4 -10  -3   12.68    6.11
   4 -10  -4   59.06    6.50
  -4 -10   4   31.42    8.45
  -4 -10   4   34.38    5.70
   4 -10  -4   66.85   11.99
   4 -10  -4   46.62   11.43
   4 -10  -5   20.97   12.55
   4  10   5    0.28   13.41
   4  10   6    0.48   11.28
  -4  10  -6   13.17    8.76
  -4  10  -7  -23.48   15.74
   4 -10  -7    4.52   11.46
  -4  10  -7   -4.14    6.83
   4  10   7    8.42   11.07
   4  10   8   -2.16    8.09
   4  10   8    1.45    8.40
  -4  11   8    1.14    5.63
   4  11  -8   -0.50   10.65
   4  11  -8    9.52    7.35
  -4 -11  -7   12.56    8.36
   4  11  -7    2.74    8.90
   4  11  -7   -1.22   12.01
  -4  11   7    3.90    8.90
   4  11  -6   21.29   14.72
  -4 -11  -6    2.94   10.83
   4  11  -6   12.89    9.09
   4  11  -5    0.62   15.52
  -4 -11  -5    7.45    9.00
  -4 -11  -5   11.58   12.32
   4  11  -5   15.83   10.99
  -4 -11  -4   83.94   12.60
   4  11  -4   55.83   16.19
  -4 -11  -4   77.52   10.98
  -4  11   3    1.00   11.56
   4 -11   3   13.93    9.24
   4  11  -3    9.57   14.70
  -4 -11  -3   19.57   11.26
  -4 -11  -3    7.55    9.55
  -4 -11  -2   15.05    8.89
   4  11  -2   -7.46   18.17
   4  11  -2   16.26   14.05
  -4  11   2   12.20   12.13
  -4 -11  -2   45.71   11.09
  -4  11   1    3.94   12.21
   4  11  -1   26.43   17.49
  -4 -11  -1   28.59   10.41
   4 -11   1    7.18    6.46
  -4 -11  -1   19.18    8.09
  -4 -11  -1   19.18    6.84
  -4  11   1   13.22   12.23
  -4 -11   0  103.56    8.20
   4 -11   0  112.44   10.21
  -4 -11   0  124.38   11.82
   4  11   0   52.53   16.25
  -4  11   0   52.46   13.36
   4 -11   0   90.56    8.62
   4  11   0   74.02   12.70
  -4  11   0   78.13   13.88
  -4  11  -1   12.61   15.37
   4  11   1    8.38   12.24
   4  11   1    6.13   10.20
   4 -11  -1   14.38    8.68
   4 -11  -1   26.83   10.13
  -4 -11   1   21.72    6.40
   4 -11  -2   24.93    6.49
  -4 -11   2   26.47    8.56
  -4  11  -2   17.23   17.30
   4  11   2   28.55   12.91
   4  11   2   13.30    9.60
   4 -11  -2   19.03    9.99
   4 -11  -2   28.88   10.96
  -4 -11   2   23.11    6.21
  -4 -11   3   11.65    5.99
   4  11   3   10.08    9.02
   4 -11  -3    9.89   12.04
  -4  11  -3   32.60   18.28
   4 -11  -3    7.04    6.66
   4 -11  -3   18.79   10.96
  -4  11  -3    8.17   11.31
  -4 -11   3   17.38    8.51
  -4 -11   4   63.25    9.26
   4 -11  -4   58.57   12.53
   4 -11  -5    4.48   13.57
   4  11   5   -6.60   13.33
   4  11   5    2.94   11.23
  -4  11  -5   -9.26   19.34
   4  11   6   17.76   11.18
   4 -11  -6   11.38   13.75
  -4  11  -6   -4.63    8.75
  -4  11  -7   -3.57   12.83
   4  11   7    1.75   10.17
   4 -11  -7   10.22   10.99
  -4  11  -7    0.60    6.58
   4  11   8   -1.63    6.93
   4  12  -8    3.50    6.72
   4  12  -7    9.74    6.67
   4  12  -7   -1.46    9.56
  -4  12   7   -1.86    7.84
   4  12  -7    9.06   13.29
  -4 -12  -6    8.51    9.56
   4  12  -6    8.13   13.24
   4  12  -6    7.28    8.41
   4  12  -6  -15.54   17.60
  -4 -12  -5   15.18   11.26
   4  12  -5   29.31   10.08
  -4 -12  -4    5.36   10.28
   4  12  -4  -12.09   20.51
  -4 -12  -4   10.78   11.59
   4  12  -4   -1.75   14.87
   4 -12   4    5.59   10.04
  -4 -12  -3   17.58    9.92
  -4  12   3   -8.70   12.25
   4  12  -3   24.93   19.91
  -4 -12  -3   20.80   11.55
   4  12  -3    6.62   14.72
  -4  12   2   31.92   13.33
   4  12  -2   52.65   19.40
   4  12  -2   55.11   15.37
  -4 -12  -2   62.87   10.28
  -4 -12  -2   86.24   11.69
  -4  12   1    6.57   12.59
  -4  12   1   12.10   13.98
   4  12  -1    5.60   17.88
  -4 -12  -1   21.60    8.78
   4 -12   1    9.19    7.47
  -4 -12  -1   31.94   11.27
  -4  12   0    0.06   13.13
   4  12   0    2.59   15.18
  -4  12   0    0.06   13.39
   4  12   0   13.56   12.29
   4 -12   0   10.38    8.49
  -4 -12   0    8.56    7.44
  -4  12  -1   17.92   15.69
   4  12   1   20.82   10.98
   4  12   1    1.86   12.80
  -4  12  -1   -4.93   15.28
  -4 -12   1   21.41    7.24
   4 -12  -1   15.07    9.95
   4 -12  -1   13.17    9.49
   4 -12  -2   81.81   11.17
  -4 -12   2   65.93    7.60
  -4  12  -2    7.34   18.16
   4  12   2   18.44   13.87
  -4 -12   2   90.22    9.62
   4  12   2   26.78   10.29
   4 -12  -2   60.43   10.95
   4 -12  -3    9.67   11.38
  -4  12  -3   12.21   18.71
   4  12   3    8.18    9.62
   4 -12  -4   -0.89   12.26
   4 -12  -4   -5.80   12.68
  -4  12  -4    9.00   18.46
  -4 -12   4   -0.36    6.32
   4 -12  -4    2.68    6.12
  -4 -12   4   -0.44    8.85
  -4  12  -5   -2.87   17.37
   4 -12  -5   37.66   13.50
   4  12   5    3.19   12.98
   4  12   6    1.30   10.08
  -4  12  -6   22.84   14.82
   4 -12  -6    6.53   10.88
   4  12   6    5.91   10.32
  -4  12  -6    3.19    8.11
   4  12   7   11.99    8.58
   4  13  -7   -1.81   10.29
  -4  13   7   -3.31    6.41
  -4 -13  -6   -0.34    7.84
   4  13  -6    2.07   10.81
   4  13  -6    3.10    7.43
  -4 -13  -5   -2.35   10.01
   4  13  -5    3.38    9.01
  -4 -13  -5    9.20    8.93
   4  13  -5   15.23   13.18
   4 -13   4   52.31   10.16
  -4 -13  -4   53.65   11.65
   4  13  -3   -3.90   14.71
  -4 -13  -3   10.67   10.18
   4  13  -3   11.85   19.43
   4 -13   3   23.05   10.69
  -4  13   3   -4.59   12.61
  -4 -13  -3   21.94   11.72
  -4 -13  -2   18.30   10.27
   4  13  -2   30.27   19.04
   4 -13   2   36.07   10.31
  -4  13   2    6.86   13.02
  -4 -13  -2   45.52   12.42
  -4 -13  -1   17.09    9.57
  -4  13   1   -2.82   14.71
   4  13  -1   12.54   17.90
   4  13  -1   30.74   14.06
  -4  13   1    4.43   13.78
  -4  13   0   10.34   12.69
   4  13   0   17.70   14.76
   4 -13   0    4.56    9.06
  -4 -13   0   -2.04    8.38
   4  13   0    8.07   11.69
  -4  13   0   -2.43   13.97
  -4 -13   0    4.13    6.99
   4 -13  -1    8.21    9.96
  -4 -13   1   20.02    8.08
   4  13   1    7.17   13.03
  -4  13  -1   -7.23   14.67
  -4  13  -1    5.03   14.94
   4  13   1    0.59   10.73
   4 -13  -2   34.36   11.08
   4 -13  -2   31.71   10.72
  -4  13  -2    6.46   17.10
  -4 -13   2   43.76    9.89
  -4  13  -2   24.22   15.31
   4  13   2   37.79   10.75
   4 -13  -3   13.76   11.77
  -4  13  -3   14.72   18.12
   4 -13  -3   -7.46   11.70
   4  13   3    7.80    9.58
  -4 -13   3   29.75    6.96
  -4 -13   3   24.79    9.71
  -4 -13   4   36.70    6.25
   4 -13  -4   35.83   11.49
  -4  13  -5   10.85   15.40
   4 -13  -5   -1.04   10.76
   4  13   5    8.82    9.90
  -4  13  -6    7.92    6.83
   4  13   6    9.05    9.21
  -4  13  -6  -17.03   12.05
   4 -13  -6    8.00    8.77
   4  13   6    5.47    8.44
   4  13   7    9.14    6.72
  -4  13  -7    1.41    7.15
   4  14  -7    2.23    5.98
   4  14  -6   -9.86   11.54
  -4  14   6   -4.54    7.65
   4  14  -5   -1.99   15.11
  -4 -14  -5   22.45    8.25
  -4 -14  -5   13.57    8.29
   4  14  -5   14.70    7.34
  -4 -14  -4    3.77    9.82
   4  14  -4    9.83    8.58
   4 -14   4   12.77    8.56
  -4 -14  -4   -2.99    9.55
   4  14  -3  -23.98   18.03
   4 -14   3   -3.96    9.66
  -4 -14  -3   -0.42   11.34
  -4  14   2   21.91   13.11
   4 -14   2   41.00   10.27
  -4 -14  -2   32.31    9.82
   4  14  -2   11.75   17.84
   4  14  -2   23.79   13.54
  -4 -14  -2   64.24   12.10
  -4 -14  -1   39.10    9.66
  -4  14   1    4.19   14.45
  -4  14   1   24.45   13.17
   4  14  -1   12.12   13.21
   4 -14   0   16.70    8.75
  -4 -14   0   17.72    8.98
   4  14   0   12.84   11.47
  -4  14   0   21.20   13.53
   4  14   0   19.69   13.90
  -4  14   0    5.14   13.69
  -4 -14   1   39.32    8.86
  -4 -14   1   43.27    8.47
   4 -14  -1   19.01    9.97
   4  14   1   14.37   11.05
  -4  14  -1   21.97   13.39
  -4  14  -1    8.23   13.48
   4  14   1   -5.60   14.43
   4 -14  -2   54.91   11.21
   4 -14  -2   20.79   10.54
  -4 -14   2   24.41    7.38
  -4 -14   2   36.47    9.20
  -4 -14   2   36.24    7.25
  -4  14  -2   -3.26   14.82
   4  14   2    2.56   10.21
  -4  14  -2   -9.56   14.42
   4 -14  -3   20.22   10.45
  -4 -14   3    7.22    9.02
  -4  14  -3    5.73   14.91
   4 -14  -4   12.97   10.23
   4  14   4    6.43    8.73
  -4  14  -4    3.02   13.57
   4  14   5    7.95    8.49
   4 -14  -5   28.25    8.85
  -4  14  -5    6.82   12.21
   4  14   5   -8.80   10.62
   4  14   6    1.44    7.30
  -4  14  -6    7.25    8.99
  -4  14  -6    2.13    7.72
   4  14   6    2.94    6.39
  -4  15   6   12.20    5.47
   4  15  -6    6.33    6.60
   4  15  -6   -3.17    7.41
   4  15  -5   11.58   11.72
   4  15  -4   12.74   14.08
   4  15  -4    7.61    7.29
  -4 -15  -4    3.07    8.55
  -4 -15  -4    7.23    8.39
  -4 -15  -3   21.49    9.94
   4 -15   3   18.07    8.88
  -4  15   3    0.97   10.90
   4  15  -3    9.66   12.37
  -4 -15  -3   22.60    9.87
   4  15  -2   16.33   12.22
  -4  15   2   14.01   11.67
   4 -15   2   29.60   10.01
  -4 -15  -2   25.82   10.06
   4  15  -2    2.77   14.16
   4  15  -1    2.99   13.12
   4  15   0    2.89   12.40
  -4  15   0    6.96   13.41
  -4 -15   0   36.12    8.07
  -4  15  -1   -6.62   11.97
   4  15   1   -2.49   13.41
  -4 -15   1    9.26    8.47
  -4 -15   2   31.76    8.31
  -4  15  -2    9.77   11.80
  -4 -15   2   17.98    7.23
   4 -15  -2   11.76   10.41
   4  15   2   21.18    8.89
  -4  15  -2    4.00   12.66
  -4  15  -3    8.97   12.62
   4 -15  -3    9.73   10.67
  -4 -15   3   25.43    7.51
  -4  15  -3   -1.52   11.62
   4 -15  -3   30.65    9.31
  -4  15  -4   -5.54   11.76
   4 -15  -4    3.18    8.29
  -4  15  -4   10.71   10.23
   4  15   4    3.83    7.26
  -4  15  -5    4.56    9.33
   4  15   5   -3.54    6.80
  -4  15  -5   -4.57    7.79
  -4  15  -5    1.53    6.43
   4  15   5   -6.70    8.53
   4  15   6    3.98    5.04
  -4  16   5   -2.87    5.60
   4  16  -5    3.85    6.35
   4  16  -5   10.08    6.92
   4  16  -4   -0.24    8.64
  -4 -16  -4   12.12    7.19
   4  16  -4    5.42    9.58
   4 -16   4    6.63    5.41
  -4 -16  -3    6.96    8.47
   4  16  -3    1.90    6.16
   4 -16   3   10.10    7.47
   4  16  -3   11.19    9.41
   4  16  -3    6.48   10.84
  -4  16   2    6.61   10.62
   4  16  -2   -5.34    9.59
   4 -16   2    6.21    8.39
   4  16  -2   -5.66   11.02
  -4 -16  -2    5.55    9.57
  -4 -16  -1   10.45    8.75
  -4  16   1    6.55   11.32
   4  16  -1    2.01    9.66
  -4 -16  -1    7.45    6.57
   4 -16   1   16.95    8.49
  -4 -16   0   10.50    8.27
   4 -16   0    2.60    7.79
  -4 -16   0   11.05    7.26
   4  16   0    4.80    9.24
  -4  16   0   14.00   11.23
  -4  16  -1    5.64   11.31
   4  16   1   -4.85    8.86
   4 -16  -1   14.61    8.76
  -4 -16   1    9.55    7.29
  -4 -16   1   16.82    7.06
  -4  16  -1    5.59   11.80
   4  16   2    7.86    7.59
  -4  16  -2    5.04   10.93
  -4 -16   2    7.64    7.15
  -4 -16   2    4.93    6.11
   4 -16  -2    2.31    9.45
  -4  16  -2   -0.90    9.76
  -4  16  -3    1.40    8.35
  -4  16  -3   -6.46    9.91
   4  16   4   -3.95    8.87
  -4  16  -4   -2.76    6.80
  -4  16  -4   11.34    8.38
   4  16   5    5.75    5.54
  -4  16  -5    1.37    5.99
   4  17  -4   -0.33    5.30
   4  17  -4   -2.61    5.77
  -4 -17  -3    3.27    6.51
   4  17  -3    5.45    6.80
   4  17  -3    0.78    7.31
   4 -17   2   18.94    6.43
   4  17  -2    9.25    8.53
  -4 -17  -2   10.64    7.56
  -4  17   2   15.62    8.10
   4  17  -2    2.23    7.34
   4  17  -1   11.46    9.91
  -4 -17  -1   11.70    7.86
   4 -17   1    6.73    7.15
   4  17  -1    5.14    7.69
  -4  17   1    4.96    8.73
  -4 -17   0    5.14    7.12
  -4 -17   0    1.38    5.48
   4 -17   0    4.34    7.04
  -4  17   0   -5.86    9.55
   4  17   0    0.10    7.40
  -4 -17   1    5.74    6.43
  -4 -17   1    5.20    5.65
  -4  17  -1   10.03    9.23
   4  17   1    1.54    6.49
  -4  17  -2   10.84    8.86
  -4  17  -2    3.22    8.56
  -4  17  -3   -7.98    7.52
  -4  17  -3    2.87    7.15
  -4  17  -4    2.44    5.58
   4  17   4   -6.26    6.33
   4  18  -3    2.43    5.22
   4  18  -2   -2.57    4.83
   4  18  -2    3.55    6.51
  -4 -18  -2   -2.89    5.22
  -4 -18  -1   -1.09    5.52
  -4  18   1    0.76    6.36
   4  18  -1   -6.63    5.32
  -4 -18   0    2.85    5.21
   4  18   0   -2.59    5.01
  -4  18   0   -1.59    6.82
  -4 -18   1    1.08    4.37
  -4  18  -1    3.38    6.85
  -4  18  -2    3.10    6.14
  -4  18  -3   -0.19    4.67
   4  18   3   -2.66    5.24
   4  19   1    0.62    4.18
   5   0   0   -2.28    2.42
   5   0   0   -4.65    3.56
  -5   0   0   -2.33    1.59
  -5   0   1 1135.48   38.41
   5   0   1 1102.34   38.51
   5   0   1 1179.25   38.31
   5   0  -1 1125.77   38.23
   5   0  -1 1136.07   38.31
   5   0   2   -0.76    3.82
   5   0   2    5.74    3.58
  -5   0   2    2.01    3.23
   5   0   2    7.42    1.75
   5   0  -2    6.08    2.69
   5   0   2    0.89    3.73
   5   0   2    4.58    2.70
   5   0   2    5.47    2.16
   5   0   3   46.25    3.87
   5   0   3   17.78    5.14
   5   0  -3   38.62    3.99
  -5   0  -3   37.24    2.66
  -5   0   3   41.90    5.01
   5   0   3   51.66    3.13
   5   0   3   71.70    3.32
   5   0   3   29.87    5.10
   5   0   3   45.09    5.32
   5   0  -4   20.76    4.61
  -5   0   4    6.55    5.84
   5   0   4    7.39    6.09
   5   0   4   22.63    3.65
   5   0   4    8.23    7.02
   5   0   4   11.82    6.23
  -5   0   5  115.73    9.38
   5   0   5  175.66    8.12
   5   0   5  121.95   10.05
   5   0  -5  183.17    9.07
   5   0   6   32.55    9.76
  -5   0   6   12.43    7.67
  -5   0   6   15.59    9.04
   5   0   7   12.41   11.90
   5   0  -7   18.61   12.27
   5   0   7    7.88   11.02
   5   0   8    4.53   17.02
   5   0  -8    9.57   13.30
  -5   0   8    4.02    9.99
   5   0   9   -2.50   15.77
   5   0  -9   10.20   11.55
  -5   0   9   23.00    7.49
   5   0 -10    0.83    6.90
   5   0  10  -12.86   10.06
   5   0 -10    1.33    6.00
   5   1 -10   -3.11    6.38
   5   1 -10    3.89    6.99
   5  -1  10    0.84    9.94
  -5   1   9   17.46    7.80
   5   1  -9   21.60   11.25
   5  -1   9    0.10   15.18
  -5   1   8   -0.29   10.15
   5  -1   8    0.25   17.10
   5  -1   7   56.68   12.10
   5  -1   7   70.11   10.90
   5  -1   7   31.05   17.14
   5   1  -7   45.99   13.20
   5   1  -6    1.93    7.52
  -5   1   6    5.86    7.44
   5  -1   6   -0.52    9.81
   5   1  -6   15.83   10.18
   5  -1   6   -4.85   10.35
   5  -1   6    9.06    9.41
  -5   1   6    2.65    8.86
   5   1  -5   18.76    7.48
  -5   1   5   23.17    7.45
   5  -1   5   13.18    7.52
   5   1  -5   21.87    6.19
   5  -1   4   11.72    6.65
   5  -1   4   12.96    2.73
   5  -1   4   18.10    6.11
  -5   1   4   19.63    6.01
   5   1  -4   22.97    5.64
   5  -1   3  305.23   13.78
   5  -1   3  306.87   13.07
   5  -1   3  275.07   14.43
   5  -1   3  325.78   13.84
  -5   1   3  307.06   13.64
  -5  -1  -3  313.97   12.63
   5  -1   3  335.13   12.92
   5   1  -2   61.38    3.81
  -5  -1  -2   53.04    2.50
  -5   1   2   68.61    4.48
   5   1  -2   48.99    4.09
   5  -1   2   67.00    3.43
   5  -1   2   66.00    5.71
   5  -1   2   63.78    4.72
   5  -1   2   73.68    3.53
   5  -1   2   76.60    2.85
   5  -1   2   68.96    5.26
  -5  -1  -2   51.33    2.52
   5  -1   2   73.09    4.33
   5  -1   1  201.11    9.37
   5   1  -1  201.68    8.60
   5  -1   1  191.94    8.14
  -5  -1  -1  216.33    8.25
   5   1  -1  190.90    8.16
   5  -1   1  207.60    8.73
   5   1   0  312.70   13.25
   5  -1   0  315.18   12.99
  -5   1   0  325.60   13.07
   5   1   0  342.30   13.27
   5  -1   0  341.30   13.56
  -5  -1   0  308.65   13.08
   5   1   0  346.81   13.21
   5   1   0  370.58   13.00
   5   1   0  354.66   13.13
   5  -1   0  302.64   13.56
   5  -1   0  354.87   13.15
   5   1   0  269.60   13.37
   5   1   1  181.97    9.69
   5  -1  -1  254.84    9.29
  -5   1  -1  223.95    8.83
   5   1   1  251.00    9.14
   5  -1  -1  209.72    9.04
  -5  -1   1  232.47    9.34
   5   1   1  223.08    9.50
   5   1   2   64.54    4.49
   5   1   2   77.21    3.98
   5   1   2   74.07    4.98
   5  -1  -2   57.27    3.72
   5  -1  -2   59.19    2.82
   5   1   2   63.58    3.28
   5   1   2   63.64    5.06
   5   1   2   75.87    3.36
  -5  -1   2   66.67    4.28
  -5   1  -2   49.34    2.56
   5   1   3  328.78   13.43
   5  -1  -3  355.33   13.48
   5   1   3  258.75   14.13
   5   1   3  279.06   13.72
  -5  -1   3  295.50   13.75
   5   1   3  318.88   14.02
   5   1   3  370.38   13.10
   5   1   3  319.76   12.99
   5   1   4   13.30    6.22
   5   1   4    3.43    6.29
   5   1   4   17.00    3.54
   5  -1  -4   22.27    4.62
   5   1   4   10.37    6.39
   5   1   5   20.21    7.75
   5   1   5   13.13    9.34
   5   1   5   22.48    4.56
  -5  -1   5   21.21    4.49
   5  -1  -5   19.90    6.13
  -5  -1   5   16.88    7.02
   5   1   6   13.08    5.49
   5   1   6   14.00    9.91
  -5  -1   6    5.00    7.89
   5  -1  -6    6.70    7.70
   5  -1  -7   65.04   12.21
   5   1   7   87.18   12.29
   5  -1  -8    6.65   13.48
   5   1   8   -0.53   17.34
  -5  -1   9    5.16    7.75
   5  -1  -9   -6.34   11.41
   5   1   9    8.71   15.56
   5  -1 -10   -4.69    6.98
   5  -1 -10   -3.39    5.96
   5   1  10   -0.12    9.61
   5   2 -10    2.34    6.30
   5  -2  10   10.60    9.17
   5  -2   9   -0.93   14.84
   5   2  -9   21.55    9.66
  -5   2   9   24.57    7.56
   5   2  -9   22.98   11.11
   5   2  -8   26.90    9.71
   5  -2   8    5.57   17.88
  -5   2   8   19.74   10.35
  -5   2   7   13.10    9.84
   5   2  -7   16.27    9.22
  -5   2   7   19.06    9.40
   5   2  -7   14.97   12.29
   5  -2   7   -7.32   15.93
   5  -2   6  -15.96   10.07
   5   2  -6   12.77    7.76
   5   2  -6    6.83   10.89
   5  -2   6    7.85   10.03
   5  -2   6   -4.30   14.40
  -5   2   6   21.16    8.68
   5  -2   6   10.70    8.99
   5  -2   5   71.76    8.01
   5  -2   5   13.72    9.41
  -5   2   5   68.07    8.40
   5   2  -5  129.42    8.37
   5   2  -5   74.51    8.64
   5  -2   4  127.77    6.00
   5  -2   4  104.19    8.92
   5  -2   4  100.65    8.24
   5  -2   4  116.46    8.06
   5   2  -3  113.51    6.98
  -5   2   3  116.05    7.01
   5  -2   3  143.16    7.22
   5  -2   3   95.61    7.02
   5   2  -3   92.13    5.92
   5  -2   3  114.77    7.16
   5  -2   3  133.08    8.77
   5  -2   3   95.48    5.29
   5  -2   3   91.09    5.38
   5  -2   2  190.25    7.49
   5   2  -2  204.74    8.44
   5  -2   2  168.33    8.38
  -5  -2  -2  175.20    7.26
   5  -2   2  180.79    8.14
   5  -2   2  174.13    8.58
   5  -2   2  185.63    7.63
   5  -2   2  164.50    9.11
   5   2  -1  572.15   20.69
   5  -2   1  438.60   20.38
   5  -2   1  525.70   20.59
  -5  -2  -1  565.41   20.55
  -5  -2  -1  524.08   20.30
  -5   2   1  487.03   20.58
   5   2  -1  591.06   20.53
  -5  -2   0  923.38   37.19
  -5  -2   0  979.98   37.29
   5  -2   0  895.60   37.19
   5   2   0  948.95   37.41
   5   2   0  951.46   37.28
   5  -2   0  981.79   37.46
   5  -2   0  946.33   37.30
  -5   2   0  901.69   37.09
   5   2   0  959.89   37.44
  -5   2   0 1015.56   37.34
  -5  -2   0  919.23   37.12
  -5  -2   1  498.21   17.91
  -5   2  -1  394.49   17.70
  -5   2  -1  418.33   17.66
  -5  -2   1  486.57   17.74
   5   2   1  464.74   17.77
   5   2   1  478.63   18.05
   5   2   1  475.81   17.63
  -5   2  -2  168.77    7.41
   5   2   2  211.47    7.99
   5   2   2  211.77    8.70
  -5  -2   2  182.33    8.12
   5  -2  -2  180.92    7.39
   5   2   2  180.34    7.55
   5   2   2  187.35    8.44
   5   2   3  140.74    7.89
  -5  -2   3  115.24    6.78
   5  -2  -3   96.14    6.44
   5   2   3  135.08    8.10
   5   2   3  167.26    8.72
  -5  -2   4  112.03    7.74
  -5   2  -4  141.58    6.48
   5  -2  -4  149.82    7.57
   5   2   4   90.62    8.71
   5   2   4  144.93    6.65
   5   2   4   99.26    8.17
   5   2   5  113.45    6.52
  -5  -2   5  103.90    6.54
   5  -2  -5  112.32    7.93
   5   2   6    5.44   11.71
   5   2   6   17.53   10.10
  -5  -2   6   12.77    8.05
   5   2   6   24.29    6.06
   5   2   7   11.57   11.75
   5   2   8    2.47   17.11
   5   2   8    8.16   12.13
  -5  -2   9   29.74    7.99
   5   2   9    0.83   14.91
   5  -2  -9   -8.17   11.71
   5   2  10   -0.58    9.05
   5  -2 -10   -5.84    6.97
  -5   3   9    4.58    7.66
   5   3  -9   -4.32    9.93
   5  -3   9    9.86   14.73
   5   3  -9    1.50    9.58
   5   3  -8   23.32    9.90
  -5   3   8   18.85    9.18
   5  -3   8   13.60   17.25
  -5   3   7   43.38    9.72
  -5   3   7   25.16   10.37
   5   3  -7   45.82    9.42
   5   3  -7   12.88   12.57
   5  -3   7   10.05   17.36
   5   3  -6   33.18   10.50
   5  -3   6   15.59   13.96
   5  -3   6   21.28    9.08
   5  -3   6   33.59   10.26
   5  -3   6   25.02    8.85
  -5   3   6   48.22    7.97
   5   3  -6   51.81    8.40
  -5   3   6   34.95    9.47
  -5   3   5   22.10    8.10
   5   3  -5   42.98    7.64
   5  -3   5    6.79   11.11
   5  -3   5    9.18    7.35
   5   3  -5   23.06    8.40
   5  -3   4   71.94    7.06
   5  -3   4   52.77    8.08
   5  -3   4   60.04    9.72
   5  -3   4   94.58    4.86
   5   3  -4  105.16    6.53
   5  -3   4   59.66    7.61
   5   3  -3   77.97    6.57
   5  -3   3  104.95    4.74
   5  -3   3   60.24    7.40
   5  -3   3   71.01    8.17
   5  -3   3   84.12    6.39
   5  -3   3   62.73    4.13
   5   3  -3  114.76    5.85
  -5  -3  -3   54.53    4.49
   5  -3   3   66.20    6.62
   5  -3   3   68.82    6.51
   5  -3   2  597.90   20.05
   5   3  -2  539.66   20.56
   5  -3   2  512.95   20.39
  -5   3   2  550.17   20.51
   5  -3   2  457.22   20.43
   5  -3   2  471.39   19.91
   5  -3   2  457.91   20.76
   5  -3   2  402.93   20.33
   5  -3   2  474.10   21.10
  -5  -3  -2  533.57   19.87
   5   3  -1  428.08   16.02
   5  -3   1  372.42   16.44
  -5  -3  -1  485.62   16.24
   5  -3   1  368.81   16.29
   5  -3   1  380.99   15.86
   5   3  -1  435.22   16.17
  -5   3   1  391.05   16.18
   5  -3   1  372.79   16.41
  -5  -3  -1  424.70   15.76
   5  -3   1  384.55   15.87
   5   3  -1  393.72   15.62
  -5   3   1  398.32   15.73
  -5  -3  -1  413.05   15.78
   5  -3   1  374.09   15.67
   5  -3   1  390.14   17.02
  -5  -3   0  604.66   22.26
  -5  -3   0  453.65   22.08
   5  -3   0  445.15   22.55
  -5   3   0  584.22   22.46
   5   3   0  550.69   22.10
  -5  -3   0  611.60   22.09
   5  -3   0  572.34   22.13
   5   3   0  667.06   22.63
   5  -3   0  469.26   22.06
  -5   3   0  566.73   22.36
   5   3   0  561.84   22.07
   5   3   1  441.09   16.60
   5  -3  -1  442.34   16.82
  -5  -3   1  373.95   16.62
  -5  -3   1  398.76   16.73
   5   3   1  457.11   16.74
   5   3   1  492.32   16.92
  -5   3  -1  388.52   16.65
  -5  -3   1  404.66   16.58
   5   3   2  497.55   19.99
  -5   3  -2  498.88   19.34
   5  -3  -2  608.56   19.98
  -5  -3   2  479.31   19.75
  -5   3  -2  445.94   19.24
   5   3   2  569.86   19.68
  -5  -3   2  464.08   19.70
  -5  -3   3  125.71    5.35
  -5  -3   3   75.37    6.17
   5   3   3  140.84    5.51
  -5  -3   3   81.62    6.21
   5   3   3  104.77    6.84
   5   3   3   65.51    8.01
   5   3   3   72.89    6.30
  -5   3  -3   53.03    4.83
   5   3   4   59.76    7.00
   5   3   4   57.12    8.41
   5   3   4  111.24    5.80
  -5  -3   4  100.31    5.67
  -5  -3   4   61.86    6.75
   5   3   5   39.07    5.73
  -5   3  -5   31.85    4.95
  -5  -3   5   35.16    5.19
  -5  -3   6   18.46    8.56
   5   3   6   43.96    6.89
   5   3   6   43.95   10.88
   5   3   6   21.58   11.52
   5   3   7   27.81   12.31
  -5  -3   9    7.68    7.21
   5   3   9    8.97   13.82
   5  -3  -9    6.59   11.55
   5   3  10    8.76    8.26
   5  -3 -10   -2.02    6.58
   5  -4   9    8.19   14.33
   5   4  -9    3.32    9.91
   5   4  -9    3.03    9.56
   5   4  -8   15.33   10.41
   5   4  -8   28.08    9.67
  -5   4   8   21.20    8.90
   5   4  -8    1.65   11.77
  -5   4   7   22.67    9.07
   5  -4   7    1.98   16.95
  -5   4   7   -4.26    9.68
   5   4  -7   20.07    9.28
   5   4  -7   16.77   11.79
  -5   4   6   31.84    8.32
   5  -4   6    5.67   15.21
  -5   4   6   23.44    9.88
   5   4  -6   24.01   10.90
   5   4  -6   36.38    9.87
   5   4  -5    7.20    7.26
  -5   4   5   25.13    6.62
  -5   4   5    7.59    8.18
   5  -4   5    7.14    7.37
   5   4  -5    5.14    8.73
   5  -4   5   13.29   12.11
   5  -4   4   47.28    4.22
   5  -4   4   36.37   10.08
   5  -4   4   24.23    6.56
  -5   4   4   49.68    5.26
   5   4  -4   44.35    7.17
   5   4  -4   55.04    6.20
   5  -4   4   20.45    7.23
  -5   4   4   33.27    6.89
   5  -4   3   84.98    7.37
   5   4  -3  129.80    7.43
   5  -4   3  129.55    5.99
  -5  -4  -3  155.51    5.95
   5  -4   3   78.61    9.78
   5  -4   3   61.12    7.36
   5  -4   3   62.42    7.65
   5  -4   3   81.76    7.53
   5   4  -2  153.70    6.85
   5   4  -2  122.25    7.43
   5  -4   2  101.46    7.68
  -5   4   2  120.71    7.42
   5  -4   2  140.55    7.71
   5  -4   2  135.00    5.82
   5   4  -2  127.23    5.36
   5  -4   2  101.61    9.26
   5  -4   2  102.39    6.90
  -5  -4  -2  172.06    5.92
   5  -4   2   80.05    7.45
   5   4  -1  498.12   17.51
  -5   4   1  432.95   17.49
   5  -4   1  397.77   17.82
   5   4  -1  449.93   17.60
  -5   4   1  423.13   17.50
   5   4  -1  425.41   16.78
   5  -4   1  430.50   16.88
   5  -4   1  370.59   17.74
   5  -4   1  372.78   17.04
   5  -4   1  360.49   18.68
  -5  -4  -1  443.20   16.97
  -5  -4  -1  456.49   17.06
   5  -4   1  410.83   16.70
  -5   4   1  430.49   16.91
   5  -4   0   16.16    2.09
   5   4   0   20.36    2.55
  -5   4   0   18.69    5.05
   5  -4   0   21.40    3.03
   5   4   0   23.75    5.96
  -5  -4   0   22.89    2.89
   5  -4   0   28.58    4.38
  -5  -4   0   14.33    3.77
  -5  -4   1  485.18   18.15
  -5  -4   1  402.24   18.31
   5   4   1  474.46   18.19
  -5  -4   1  473.72   18.19
  -5   4  -1  400.57   18.35
   5  -4  -1  442.14   18.38
   5   4   1  475.31   18.32
   5   4   1  522.11   18.89
  -5  -4   2   97.76    7.15
   5  -4  -2  175.99    7.63
   5   4   2   80.53    7.49
   5   4   2  121.51    6.80
  -5   4  -2  183.73    6.87
  -5  -4   2  197.11    7.02
  -5  -4   3   86.09    6.79
  -5   4  -3  119.68    5.74
  -5  -4   3  132.04    5.90
   5   4   3   68.96    6.64
   5   4   4   25.97    6.06
   5   4   4   38.40    8.44
  -5  -4   4   36.72    6.34
  -5  -4   4   52.91    4.96
   5   4   4   49.57    7.16
   5   4   5    8.65    9.55
   5   4   5   19.56    5.93
  -5  -4   5   15.50    5.39
  -5   4  -5   10.85    5.50
  -5  -4   5    9.42    7.38
   5   4   5    4.22    8.89
   5   4   6   26.64   11.23
   5   4   6    7.69   10.29
   5   4   7   21.18   12.20
   5   4   8   23.39   11.87
   5   4   9    0.22   12.42
   5  -4  -9    8.83   11.43
  -5  -4   9   -8.14    6.75
   5   4   9    5.77    8.64
   5   4   9   -2.85    9.37
   5   4  10   -3.93    7.09
   5   5  -9    7.80    9.47
   5  -5   9  -13.04   13.20
   5   5  -9    5.57    9.13
  -5  -5  -8   30.07    9.18
  -5   5   8   20.09    9.17
   5   5  -8    6.77   11.22
   5   5  -8   16.86    9.31
   5   5  -8   25.72   11.07
   5   5  -7   14.95   10.66
  -5   5   7   11.45    8.71
   5   5  -7    3.90   11.90
   5   5  -7   17.23    9.33
   5  -5   7    5.52   17.22
  -5   5   6   21.89    9.79
   5   5  -6   25.74   10.73
  -5   5   6   38.48    7.87
   5  -5   6    8.05   15.37
   5  -5   5   24.23   13.02
   5   5  -5    2.32    9.10
  -5   5   5   19.31    7.07
   5   5  -5   18.72    7.44
   5  -5   5    5.01    8.19
  -5   5   5    4.47    8.73
  -5   5   4   18.34    5.60
   5   5  -4   13.04    7.10
   5   5  -4   20.43    6.74
   5  -5   4   16.18    4.96
   5  -5   4    6.40    9.27
  -5   5   4   19.60    7.33
   5  -5   4   16.41    7.68
   5  -5   3   83.94    8.61
   5  -5   3   92.17    8.21
   5  -5   3   81.47   10.71
   5  -5   3  155.66    7.13
  -5   5   3  176.12    7.10
  -5  -5  -3  132.26    6.66
   5  -5   3   69.60    9.17
  -5   5   2  131.59    8.35
   5   5  -2  170.26    7.61
   5  -5   2  148.93    8.75
   5  -5   2   93.80    5.83
   5   5  -2  173.44    8.00
  -5  -5  -2  198.24    7.74
   5  -5   2  149.62   10.79
  -5   5   2  129.14    6.38
   5  -5   1  804.64   27.58
   5   5  -1  728.28   28.02
  -5  -5  -1  727.94   27.46
  -5   5   1  607.55   27.98
   5  -5   1  716.58   27.39
   5  -5   1  653.82   27.48
  -5   5   1  639.31   27.92
  -5   5   1  677.75   27.41
   5   5  -1  875.22   28.27
   5   5  -1  665.25   27.21
   5  -5   0  241.30   10.40
  -5  -5   0  239.23   10.28
   5  -5   0  309.94   10.68
   5   5   0  204.35    9.98
   5  -5   0  387.18   11.28
  -5   5   0  150.14   11.76
   5   5   0  192.58   12.87
   5   5   0  284.87   12.18
   5  -5  -1  732.13   27.95
  -5   5  -1  642.87   27.93
   5   5   1  730.13   28.01
   5   5   1  718.13   28.50
  -5   5  -1  717.18   29.11
   5   5   2  161.77    7.79
  -5  -5   2  164.53    7.44
  -5   5  -2  176.41    8.30
  -5  -5   2  155.93    8.12
  -5  -5   2  155.39    7.53
   5  -5  -2  160.77    8.35
   5   5   2  181.48    8.94
  -5  -5   3   87.80    7.35
  -5   5  -3  109.35    6.51
  -5  -5   3  165.33    6.74
  -5  -5   3  142.87    6.41
   5   5   3   52.86    6.64
  -5  -5   4   14.63    5.03
   5   5   4    7.89    5.65
  -5   5  -4   15.02    4.94
   5   5   4   -0.85    9.10
  -5  -5   5   14.63    5.96
   5   5   5    3.67   10.91
   5   5   5    6.41    9.48
   5   5   6   15.84   11.08
   5   5   6   39.44   11.62
   5   5   7   13.53   12.60
   5   5   8    3.64   11.71
   5   5   9   -5.65    8.35
   5   5   9    2.55   11.40
   5   5   9    1.00    8.94
   5  -5  -9   16.03   10.84
   5   6  -9   -6.41    9.75
   5  -6   8  -10.11   16.08
   5   6  -8   -6.38   10.95
   5   6  -8   -6.83    8.77
  -5  -6  -8    2.69    8.50
   5   6  -8   12.82   11.01
  -5   6   7   33.04    9.35
   5   6  -7   29.18    9.84
  -5  -6  -7   31.24   10.03
   5  -6   7    4.13   17.39
   5   6  -7   18.17   11.07
   5   6  -7    1.86   11.70
   5   6  -6   18.46   10.64
  -5   6   6   20.42   10.01
   5  -6   6   16.26   16.09
   5   6  -6   31.57   10.54
  -5   6   5   18.37    7.01
  -5   6   5   15.41    9.03
   5   6  -5    1.78    7.93
   5   6  -5   -4.18    8.79
   5  -6   5   29.81   13.85
   5   6  -5    7.38    9.15
   5   6  -4   52.51    8.42
   5   6  -4  109.15    8.35
   5   6  -4   67.48    8.15
   5  -6   4   53.33    9.28
  -5   6   4  101.90    6.93
   5  -6   4  107.06    7.28
   5  -6   3   34.64   10.66
   5  -6   3   19.71    7.71
  -5   6   3   30.12    4.58
   5  -6   3   29.68    5.49
   5   6  -3   21.88    6.56
  -5  -6  -3   30.61    6.67
  -5   6   3   15.72    7.06
   5   6  -3   26.38    6.16
  -5  -6  -3   26.05    4.90
   5   6  -2  295.21   12.29
  -5  -6  -2  284.19   10.67
   5   6  -2  318.53   12.10
  -5  -6  -1  162.69    7.41
   5   6  -1  185.00   10.03
   5  -6   1  188.19    7.80
  -5  -6  -1  216.07    8.97
  -5   6   1   86.63    9.04
  -5   6   1   97.89    8.49
   5  -6   1  148.44    7.09
  -5  -6   0  109.54    6.06
  -5  -6   0  111.69    5.99
   5  -6   0  116.09    6.42
  -5  -6   0  114.52    7.30
   5  -6   0  109.09    6.22
  -5   6   0   98.82    9.31
   5   6   0  145.31   10.60
   5   6   0  144.42    9.50
  -5  -6   1  182.88    7.41
   5   6   1  129.95    8.48
   5  -6  -1  182.86    8.66
   5   6   1  118.07    9.75
  -5   6  -1  134.34   11.33
   5  -6  -1  141.81    8.09
  -5   6  -1  135.63    8.62
  -5  -6   1  167.11    7.60
   5   6   2  269.85   11.85
  -5  -6   2  266.78   10.75
   5  -6  -2  224.32   11.10
  -5   6  -2  277.16   11.58
  -5  -6   2  257.89   10.38
   5   6   2  224.19   10.53
  -5   6  -3   24.96    6.24
  -5  -6   3   33.09    5.12
  -5  -6   3   31.81    5.67
   5  -6  -3   21.60    6.25
   5   6   3   16.01    5.11
  -5  -6   4  109.36    7.38
  -5  -6   5   11.30    6.29
   5   6   5    6.24    9.95
   5   6   5    2.13   11.40
  -5   6  -6   37.99    6.85
   5   6   6   18.90   11.95
   5   6   6    8.87   11.65
   5   6   7    9.29   12.86
   5   6   8   -7.83   11.42
   5   6   9   -3.95    8.18
   5  -6  -9  -13.07    9.82
   5   6   9   -6.71    7.74
   5   6   9    4.50   10.15
   5   7  -9    2.93    8.69
   5   7  -8    7.46   10.19
   5   7  -8   25.45    8.30
   5   7  -8    7.16   12.75
  -5  -7  -8    8.13    9.11
  -5  -7  -7   15.56    9.84
   5   7  -7   14.90   10.30
   5   7  -7   -6.13   11.73
   5   7  -7   -0.53   11.19
   5  -7   7   -3.33   16.79
  -5   7   6   21.91   10.20
   5   7  -6   32.18   10.01
   5   7  -6    9.96   11.52
   5   7  -6   26.07   11.32
  -5   7   6   25.29    8.91
   5  -7   6    9.43   16.81
   5  -7   5   40.03   15.70
  -5  -7  -5   94.06    9.87
  -5   7   5   40.83   10.01
   5   7  -5   63.00   11.18
  -5   7   5   79.80    8.12
   5   7  -5   73.20   10.43
   5   7  -5   93.67    9.53
   5  -7   4   10.91   13.01
   5  -7   4   65.19    7.36
  -5  -7  -4   40.97    6.55
   5   7  -4   56.81    9.07
  -5   7   4   80.42    6.91
   5   7  -4   27.72    9.16
  -5  -7  -4   79.53    8.65
   5  -7   3    7.36    5.95
  -5   7   3    2.65    5.17
  -5  -7  -3    7.54    5.40
  -5  -7  -3   12.74    7.85
  -5   7   3   10.83    7.92
   5  -7   3   31.87   12.42
   5   7  -3    8.36    7.50
   5   7  -3   -5.16    7.75
  -5  -7  -2  206.58    9.94
  -5  -7  -2  274.25   12.39
   5   7  -1  173.57   10.37
   5  -7   1  127.61    6.22
  -5  -7  -1  133.33    6.37
  -5   7   1   59.81    8.06
  -5   7   1   29.41    8.74
  -5  -7  -1  190.82    8.93
  -5   7   0   20.27    8.80
  -5  -7   0   79.86    5.40
   5   7   0   83.36    9.21
   5  -7   0  101.13    6.52
  -5  -7   0  106.99    7.35
  -5  -7   0   70.24    5.45
   5  -7   0   67.45    5.55
   5   7   0   52.09   10.91
  -5   7   0   30.38    9.37
   5  -7   0   94.22    5.94
   5  -7  -1  193.70    9.40
  -5  -7   1  122.18    7.32
  -5  -7   1  133.68    7.25
  -5   7  -1  167.64   12.22
   5   7   1   88.87   10.22
   5   7   1   88.73    8.55
   5  -7  -1  242.27    9.98
   5  -7  -1  147.15    8.11
  -5  -7   2  199.32    9.09
   5  -7  -2  201.97   10.04
  -5  -7   2  193.03    9.29
   5   7   2  143.19    9.30
  -5  -7   2  203.56    8.69
   5   7   2  120.90   10.37
  -5   7  -2  175.03   10.54
  -5  -7   3   -0.52    5.59
  -5  -7   3    1.46    6.15
   5  -7  -3    3.63    6.98
  -5  -7   3    2.46    4.75
  -5  -7   4   68.16    7.07
   5  -7  -4   68.33    9.70
  -5  -7   4   66.16    6.10
   5   7   5   69.42   11.56
  -5  -7   5   79.67    7.49
   5   7   6   31.38   12.40
   5   7   6  -13.35   11.93
   5   7   7    1.72   12.21
   5  -7  -8    2.84   10.30
   5   7   8   -1.67   10.82
   5  -7  -9   -5.78    8.64
   5   7   9    3.08    8.88
   5   7   9    5.41    6.88
   5   7   9   -1.61    7.27
   5   8  -9   11.30    8.27
   5   8  -8   11.84   11.82
   5   8  -8   12.18    7.35
  -5  -8  -8    6.20    8.92
   5   8  -7   57.13   10.64
  -5  -8  -7   61.28   11.20
  -5   8   6   -6.61    9.74
   5   8  -6   24.61    9.93
   5   8  -6   17.16   12.38
   5   8  -6    1.90   11.86
  -5  -8  -6   26.74   10.56
  -5  -8  -5    4.25    9.81
  -5   8   5   -1.82    9.53
   5  -8   5    4.72   15.84
   5   8  -5   13.57   11.04
   5   8  -5    9.27   11.98
   5   8  -5    5.08    8.94
  -5  -8  -4    3.25    6.92
   5   8  -4   21.16   11.07
  -5  -8  -4   23.65   10.02
   5   8  -4    5.56    9.89
   5  -8   4   12.26    7.23
   5  -8   3   41.16    6.78
   5   8  -3   59.23   10.51
  -5  -8  -3   58.30    7.02
  -5   8   3   42.50    8.96
  -5  -8  -2   63.66    9.28
   5   8  -2   41.49    9.44
  -5  -8  -2   40.61    5.22
  -5  -8  -1  143.71    6.66
   5   8  -1  168.50   11.34
  -5   8   1   52.91    8.83
  -5   8   1   23.19    9.32
  -5  -8  -1  196.96    9.62
   5  -8   1  123.01    6.68
   5  -8   0   51.38    6.19
   5   8   0   77.18   12.15
  -5   8   0   52.36   10.04
   5  -8   0   58.48    5.70
   5  -8   0   50.27    6.86
  -5  -8   0   64.54    8.02
  -5  -8   0   50.87    5.32
   5   8   1   96.58    9.36
   5  -8  -1  153.06    8.02
   5  -8  -1  200.08   10.12
  -5  -8   1  159.39    7.88
  -5  -8   1  132.05    7.90
   5   8   1   97.23   11.06
  -5   8  -1  113.93   13.37
  -5  -8   2   25.06    5.86
   5  -8  -2   49.74    8.30
  -5  -8   2   34.60    5.54
   5  -8  -2   32.98    7.00
  -5  -8   2   27.63    6.28
   5   8   2   23.19    8.44
  -5   8  -2   40.38   13.33
  -5   8  -2   43.21    8.35
  -5  -8   3   57.38    6.84
   5   8   3   52.36    7.29
  -5  -8   3   64.38    6.19
   5  -8  -3   70.15    8.67
  -5  -8   3   54.23    7.38
  -5  -8   4   16.63    5.65
  -5  -8   4   13.94    6.73
   5  -8  -4   11.28   10.21
   5   8   5  -14.42   12.98
   5   8   5    2.11   10.76
  -5  -8   5   14.87    7.09
   5   8   6    5.33   12.36
   5   8   6   11.15   12.18
  -5   8  -6   16.97    8.25
   5  -8  -7   53.43   12.21
   5  -8  -8    3.25    9.23
   5   8   8   -1.04   10.14
   5   8   9    0.30    5.67
   5   8   9   -3.42    7.35
   5  -8  -9    7.62    7.59
   5   8   9    0.10    6.18
   5   9  -9    0.35    7.93
   5   9  -8    2.42    6.46
   5   9  -8    0.76   11.05
  -5   9   8   -2.52    6.83
  -5  -9  -7    8.16   11.20
   5   9  -7    4.32    9.73
   5   9  -7    4.40   12.89
  -5   9   7   -8.81    9.29
   5   9  -6   -1.70    9.72
   5   9  -6   24.77   13.72
  -5  -9  -6    1.37   11.82
   5   9  -5  174.37   14.43
  -5   9   5   70.70   10.79
  -5  -9  -4   21.48    8.03
   5  -9   4   14.55    7.54
  -5  -9  -4   47.50   11.57
   5   9  -4   28.25   13.07
   5  -9   3   17.65    7.20
  -5  -9  -3   35.90    7.62
  -5   9   3   16.71    9.62
   5   9  -3   39.93   11.72
  -5  -9  -2   51.81    9.96
  -5  -9  -2   39.46    6.90
  -5   9   2   16.84    9.24
   5   9  -2   48.24   12.10
  -5  -9  -2   43.74    5.89
   5   9  -1   80.56   11.72
  -5  -9  -1   68.12    6.16
  -5  -9  -1   96.31    9.45
  -5   9   0   -1.62   10.67
   5  -9   0    7.30    6.17
  -5   9   0   17.13   10.88
  -5  -9   0   18.64    8.56
   5  -9   0    4.29    7.26
   5  -9   0   -0.65    5.98
  -5  -9   0    8.37    5.15
   5  -9  -1   64.86    7.57
  -5   9  -1   52.16   13.57
  -5  -9   1   72.75    6.35
   5   9   1   49.72    8.36
   5  -9  -1   65.86    6.78
  -5  -9   2   40.42    6.08
  -5  -9   2   24.22    6.65
   5  -9  -2   36.19    8.14
  -5   9  -2   29.51    8.64
   5   9   2   28.52    7.39
   5  -9  -2   28.27    6.51
  -5  -9   2   35.78    7.06
  -5  -9   3   25.40    7.51
  -5  -9   3   24.67    7.05
   5  -9  -3   46.55    9.46
   5  -9  -3   60.55    8.68
  -5  -9   3   27.81    6.14
   5  -9  -3   60.40   10.37
   5   9   3   15.00    6.95
  -5  -9   4   25.80    6.06
   5  -9  -4   25.92   10.02
   5  -9  -4   53.01   12.89
  -5  -9   4   17.03    7.25
   5  -9  -4   22.92   11.27
   5   9   5   49.41   14.14
   5   9   5  136.66   12.51
  -5   9  -6   -2.84    8.45
   5  -9  -6    1.71   11.98
   5   9   6   -1.81   11.84
   5   9   6   -9.62   12.28
   5   9   7   16.01   11.65
   5  -9  -7   12.21   11.07
   5   9   8   -7.83    9.78
   5  -9  -8   -4.12    9.25
   5   9   8   -5.33    9.18
   5  -9  -9  -11.26    6.31
  -5  10   8    3.68    6.14
   5  10  -8   -1.47    9.77
  -5 -10  -7   33.61    9.52
   5  10  -7   26.37    9.20
  -5  10   7    9.67    9.35
   5  10  -7   15.59   13.02
  -5 -10  -6    6.90   12.66
   5  10  -6   11.35    9.62
  -5 -10  -5    9.76    8.56
  -5 -10  -5   22.75   13.32
   5  10  -5    3.34   10.03
   5  10  -5    9.87   14.09
  -5  10   5    4.88    9.55
   5  10  -4   30.00   14.48
  -5 -10  -4   16.93   11.97
  -5 -10  -4   23.75    8.91
   5 -10   4   15.22    8.18
   5 -10   3   77.27    9.37
  -5 -10  -3   91.78    9.17
   5  10  -3  107.16   15.61
  -5 -10  -2   11.10    7.46
   5  10  -2    8.72   13.98
   5  10  -2    7.73   16.97
  -5 -10  -2   33.47    9.69
  -5  10   2   10.94   10.64
  -5 -10  -2   17.09    5.77
   5  10  -1   29.25   15.33
  -5  10   1   16.06   10.20
   5 -10   1   22.32    5.95
   5  10  -1   19.32   12.67
  -5 -10  -1   33.81    9.37
  -5  10   1   19.22   10.85
  -5 -10  -1   26.43    6.59
   5  10   0   29.81   14.09
  -5  10   0    8.86   11.24
  -5 -10   0   49.45    9.65
   5 -10   0   36.51    8.29
   5 -10   0   21.43    6.80
  -5  10   0   27.06   11.86
  -5 -10   0   39.96    5.98
  -5  10  -1    2.57   13.84
   5  10   1   20.34   11.32
   5 -10  -1   32.83    9.11
   5 -10  -1   31.12    6.63
   5 -10  -1   30.61    7.90
   5  10   1   14.16    8.58
  -5 -10   1   30.54    5.87
   5  10   2   19.73   11.30
  -5  10  -2   26.19   15.32
   5 -10  -2   18.12   10.22
   5 -10  -2   20.39    6.57
  -5 -10   2   24.91    7.57
   5 -10  -2   20.48    8.98
  -5 -10   2   19.83    6.19
   5  10   2   10.76    7.93
   5  10   3   43.87    8.72
  -5  10  -3   59.67   17.49
   5 -10  -3   96.50    7.57
  -5 -10   3   79.77    8.84
   5 -10  -3   69.49   11.15
   5 -10  -3  121.87   12.47
  -5 -10   3   79.49    7.11
   5 -10  -4   14.34   11.66
  -5 -10   4   10.86    5.68
   5 -10  -4   21.56   11.52
   5 -10  -4   19.34    6.79
  -5  10  -4   10.80   18.54
   5 -10  -5   12.89    6.47
   5  10   5   -7.88   13.28
   5 -10  -5    8.74   12.68
   5  10   5    3.23   11.48
  -5  10  -6    3.71   17.86
  -5  10  -6    3.05    8.45
   5  10   6    4.45   11.40
   5 -10  -6   13.57   12.76
  -5  10  -7    9.20    6.56
   5 -10  -7   33.56   11.26
   5  10   7   15.47   11.11
   5  10   8    0.69    8.03
   5  11  -8  -12.71    9.82
   5  11  -8   -2.52    7.27
   5  11  -7   -0.19    7.75
  -5  11   7   11.47    8.71
   5  11  -7    5.58   12.21
  -5 -11  -7   -0.95    7.64
   5  11  -6   23.49   15.28
  -5 -11  -6   14.27   10.56
   5  11  -6    9.30    9.10
  -5 -11  -5   42.38   11.36
  -5  11   5   -2.43    9.49
   5  11  -5   20.56    9.96
   5  11  -5    3.66   15.78
  -5 -11  -5   16.09    8.83
   5 -11   4   12.92    9.08
   5  11  -4   42.21   16.08
  -5 -11  -4   19.14   11.90
  -5 -11  -4    8.47    9.63
  -5  11   3    5.26   11.77
  -5 -11  -3    1.99    9.16
   5  11  -3    4.81   19.49
   5 -11   3   11.57    9.25
  -5 -11  -3   -7.27   10.69
   5  11  -3    8.89   15.46
  -5 -11  -2   19.24    8.62
   5  11  -2   17.40   18.25
  -5 -11  -2   34.53   11.01
  -5  11   2    1.61   12.06
   5  11  -2   18.82   14.88
  -5  11   1   21.87   12.39
   5  11  -1   40.85   17.09
  -5 -11  -1   55.71    7.36
  -5 -11  -1   62.13   10.92
  -5  11   1   23.65   12.45
  -5 -11   0   16.21    7.13
   5  11   0    3.83   12.03
  -5  11   0   -2.72   12.41
   5  11   0   22.93   15.56
   5 -11   0   18.85    8.88
  -5  11   0   -2.42   12.50
   5 -11   0   18.35    7.88
  -5 -11   1   49.82    6.73
  -5  11  -1   42.62   13.97
   5  11   1   10.98   11.72
  -5  11  -1   12.12   15.06
   5 -11  -1   43.12    7.06
   5  11   1   25.12   10.10
   5 -11  -1   59.84    9.79
   5 -11  -1   44.94    9.22
  -5 -11   2   23.78    6.06
   5 -11  -2   21.52    6.85
  -5 -11   2   23.95    8.22
   5  11   2   -1.39   12.54
  -5  11  -2   14.11   16.75
   5  11   2    1.35    9.08
   5 -11  -2   34.20   10.46
   5 -11  -2   19.79   10.06
  -5 -11   3   11.66    5.98
   5  11   3    1.93    8.54
   5 -11  -3   20.87   11.95
   5 -11  -3    0.96   11.02
  -5  11  -3    9.95   17.89
   5 -11  -3   -0.08    6.85
  -5 -11   3    4.98    8.34
  -5  11  -4   -2.12   18.12
   5 -11  -4    6.96   12.63
   5 -11  -4   11.34   13.48
   5 -11  -4    4.81    6.73
   5  11   5    9.54   13.28
   5 -11  -5   30.13    6.49
  -5  11  -5    8.09   17.80
   5  11   5   22.46   10.93
   5 -11  -5   43.24   14.26
   5  11   6   10.36   11.19
   5 -11  -6    6.86   13.53
  -5  11  -6    0.73    8.34
   5 -11  -7   10.55   10.52
   5  11   7   -4.20    9.91
   5  11   8    5.68    6.76
  -5  12   7   -3.75    7.49
   5  12  -7    3.80    9.45
   5  12  -7  -10.62   12.87
   5  12  -6   17.62   13.08
   5  12  -6    1.70    8.47
  -5 -12  -6    9.22    8.67
   5  12  -6   16.51   17.52
  -5 -12  -5   21.23    8.89
   5  12  -5    7.88   19.49
   5  12  -5   34.24    9.51
  -5 -12  -5   44.30   10.84
  -5 -12  -4   28.00   10.61
   5  12  -4   24.03   15.26
   5  12  -4   18.57   20.58
   5 -12   4   58.20    9.98
  -5 -12  -4   48.45   11.53
  -5 -12  -3   26.98    9.76
   5  12  -3   26.58   19.66
   5  12  -3   24.03   14.90
   5 -12   3   62.37   10.27
  -5  12   3   21.40   12.90
  -5 -12  -3   51.77   11.70
   5  12  -2   39.76   19.37
   5  12  -2    5.79   15.17
  -5 -12  -2   11.33    9.49
  -5  12   2   -0.40   13.02
  -5 -12  -1    4.36    8.81
  -5  12   1    7.82   13.72
   5  12  -1   -0.81   17.67
  -5 -12  -1    4.70   10.86
  -5  12   1    0.83   13.14
  -5 -12  -1    9.26    6.81
   5 -12   0   32.34    8.38
  -5  12   0   15.74   12.71
   5  12   0   12.04   14.98
   5  12   0   28.50   11.98
  -5  12   0   19.13   13.28
  -5 -12   0   33.85    7.44
  -5 -12   1   12.49    7.24
   5 -12  -1    4.82    9.53
   5 -12  -1   23.29    9.87
  -5 -12   1   11.35    7.86
   5  12   1   -2.53   12.44
  -5  12  -1   -5.92   14.35
  -5  12  -1   -0.60   15.28
   5  12   1    0.10   10.43
   5  12   2   13.14    9.59
   5 -12  -2   12.66   10.46
  -5  12  -2   13.45   17.17
   5  12   2   -0.53   13.38
   5 -12  -2    0.88   10.60
  -5 -12   2   16.11    6.81
  -5 -12   3   59.01    9.44
   5 -12  -3   37.54    7.19
   5 -12  -3   30.33   12.15
   5 -12  -3   35.20   11.69
   5  12   4   31.13   10.40
  -5  12  -4   29.66   18.04
   5 -12  -4   39.07    6.88
  -5 -12   4   36.08    6.76
   5 -12  -4   48.16   12.50
   5 -12  -5   38.47   12.22
  -5  12  -5    9.67   16.47
   5  12   6    2.91    9.85
   5 -12  -6   14.82   10.09
   5  12   6   12.72   10.31
  -5  12  -6    5.84    7.57
   5  12   7    6.36    8.26
   5  13  -7    0.39    9.61
  -5  13   7    2.80    5.85
  -5 -13  -6   -1.53    7.08
   5  13  -6    0.45   14.25
   5  13  -6   -3.82   10.85
   5  13  -6   -1.63    7.54
  -5 -13  -5   -7.73    8.55
  -5 -13  -5   -6.17    9.47
   5  13  -5    7.94    8.07
   5 -13   4   22.67    9.38
   5  13  -4    9.87    9.06
   5  13  -4    0.07   18.54
  -5 -13  -4   15.47   10.55
  -5 -13  -3   30.86   11.49
   5 -13   3   24.20   10.34
   5  13  -3   22.38   19.38
  -5  13   3    3.54   12.62
   5  13  -3   18.55   14.75
  -5 -13  -3   23.15    9.97
  -5 -13  -2   46.03   11.84
   5  13  -2   14.26   18.96
   5 -13   2   51.72   10.26
  -5  13   2   22.66   13.45
  -5 -13  -2   37.23   10.31
   5  13  -1   49.27   13.58
   5  13  -1   43.79   17.68
  -5  13   1   18.72   14.22
  -5 -13  -1   56.76    9.60
  -5  13   1   31.64   13.64
  -5  13   0   -8.90   12.80
   5  13   0    1.13   14.20
  -5 -13   0   11.32    8.59
   5 -13   0    5.81    8.56
  -5  13   0    0.19   13.67
   5  13   0   12.17   11.15
   5  13   1   28.63   13.53
  -5  13  -1   15.88   13.89
  -5  13  -1   25.10   14.19
   5  13   1   30.91   10.68
   5 -13  -1   54.29   10.05
  -5  13  -2    1.82   15.89
  -5 -13   2   48.31    9.06
   5  13   2   13.61    9.97
  -5  13  -2    6.37   15.37
   5 -13  -2   30.60   10.87
   5 -13  -2   29.14   10.71
   5 -13  -3   23.05   11.03
  -5 -13   3   26.10    9.26
  -5  13  -3   13.82   16.93
   5 -13  -3   21.05   12.14
  -5 -13   3   30.52    7.32
  -5 -13   4   10.50    6.15
   5 -13  -4   23.25   11.17
   5 -13  -5   -6.07   10.12
  -5  13  -5    3.21   14.03
   5  13   5  -16.31   12.13
   5  13   5    5.98    9.59
   5 -13  -6   16.30    7.88
   5  13   6    5.12    8.85
   5  13   6    2.54    8.48
  -5  13  -6    3.68    6.37
   5  13   7   -2.07    6.50
   5  14  -6    2.72   11.05
   5  14  -5    3.50   14.57
  -5 -14  -5    5.10    7.80
  -5 -14  -5   11.18    7.85
   5  14  -5    3.97    6.74
  -5 -14  -4    9.06    9.20
   5  14  -4   12.00    8.72
   5 -14   4   11.75    8.13
  -5  14   4   -2.95    9.16
  -5 -14  -4    6.82    9.53
   5  14  -3   -0.83   17.50
  -5 -14  -3    8.98   10.78
   5 -14   3   11.95    9.23
  -5 -14  -2   20.08   11.22
   5  14  -2    9.33   17.42
  -5 -14  -2   21.55    9.68
   5 -14   2    7.82    9.81
   5  14  -2   10.99   12.55
  -5  14   2   -1.04   12.72
   5  14  -1    8.49   15.10
  -5  14   1   19.74   12.67
   5  14  -1   17.53   12.25
  -5 -14  -1   37.73    9.82
  -5 -14   0   17.43    8.05
  -5  14   0    9.10   14.16
   5  14   0   16.96   13.14
   5  14   0    9.00   11.05
  -5  14   0    1.94   13.10
   5 -14   0   -2.18    8.53
  -5 -14   0   10.97    8.73
   5  14   1   12.03   13.91
  -5  14  -1   22.50   12.72
  -5 -14   1   27.08    8.15
   5 -14  -1   31.76    9.71
  -5 -14   1   21.98    8.82
   5  14   1   18.86   10.02
  -5  14  -1    2.58   13.22
  -5 -14   1   25.46    7.55
  -5 -14   2   12.14    7.31
  -5 -14   2   13.47    7.11
   5 -14  -2   11.48   10.61
  -5  14  -2    5.09   13.35
   5 -14  -2   29.26   10.38
  -5  14  -2    6.91   14.08
  -5 -14   2   24.29    8.48
  -5 -14   3   19.04    8.34
   5 -14  -3    7.12   10.23
  -5 -14   3    8.47    6.51
  -5  14  -3    8.11   13.80
   5  14   4    2.34    8.32
  -5  14  -4   10.68   13.40
   5 -14  -4   19.23    9.36
  -5  14  -4   11.36   12.90
   5 -14  -5   21.98    8.21
  -5  14  -5    2.42   11.23
   5  14   5   -7.07   10.56
  -5  14  -5    4.32   10.26
   5  14   5    1.11    8.23
   5  14   6   -5.13    6.37
  -5  14  -6   -3.67    8.31
   5  14   6  -11.41    6.85
   5  15  -6   -1.95    6.71
  -5  15   6    5.27    5.07
   5  15  -5    2.67    8.78
   5  15  -5   15.16   11.12
  -5 -15  -4    4.83    7.99
  -5 -15  -4   -4.03    7.98
   5  15  -4   10.56    6.66
   5  15  -4    3.66   10.47
   5  15  -4  -12.75   13.62
  -5  15   3    5.78   10.76
   5 -15   3   11.02    8.47
  -5 -15  -3    0.64    9.65
   5  15  -3   -0.82   11.40
   5  15  -2    6.20   11.47
  -5  15   2   11.40   11.29
   5 -15   2   14.96    9.70
  -5 -15  -2   13.22    9.50
   5  15  -2   15.28   13.22
   5  15  -1    3.58   10.11
   5  15  -1    6.17   12.61
   5  15   0   -3.01   11.87
  -5  15   0   -9.84   12.86
  -5 -15   0    4.14    7.37
   5  15   1    8.57    9.24
  -5 -15   1    8.50    7.99
  -5  15  -1   -3.45   12.44
   5  15   1    4.95   12.76
   5 -15  -1   -0.05    9.39
  -5 -15   2   18.80    7.98
  -5  15  -2    8.84   12.13
  -5 -15   2    5.66    7.01
   5 -15  -2   -2.91   10.28
  -5  15  -3    8.75   11.78
   5 -15  -3   10.24    8.71
  -5  15  -3    8.97   10.69
   5  15   4   -9.20   10.66
  -5  15  -4    0.04   10.87
   5 -15  -4    8.19    7.91
  -5  15  -4   -2.75    9.22
   5  15   4    5.12    7.13
   5  15   5    0.12    6.32
  -5  15  -5    3.81    8.31
   5  15   5   -3.61    8.64
   5  16  -5   -5.76    6.19
   5  16  -5    1.47    5.62
   5  16  -4    9.56    8.84
   5 -16   4    8.95    5.27
  -5 -16  -4   10.17    6.88
   5  16  -4   15.42    7.83
  -5 -16  -3   -1.74    8.04
   5  16  -3   -8.50   10.22
   5  16  -3    1.79    8.65
   5 -16   3   13.31    7.05
   5  16  -3    0.43    5.73
  -5 -16  -2    5.65    9.02
  -5  16   2    3.42   10.63
   5  16  -2    1.52    8.97
   5 -16   2    7.58    8.19
   5  16  -2   19.81   10.74
  -5 -16  -1   20.23    8.69
  -5  16   1   21.38   11.03
   5  16  -1   10.69    8.93
   5 -16   1   27.09    8.21
   5  16  -1    9.40    9.94
  -5 -16   0   -1.11    7.84
   5  16   0   -6.45   11.52
  -5  16   0   -4.84   10.91
   5  16   0    6.63    8.40
  -5 -16   0    8.95    6.69
  -5 -16   1   17.37    7.29
  -5 -16   1   13.82    6.58
  -5  16  -1    2.79   10.96
  -5  16  -1  -14.57   11.16
   5  16   1   -4.36    7.96
   5 -16  -1    5.02    8.48
  -5  16  -2    3.18   10.15
  -5 -16   2    6.12    6.28
  -5  16  -2    4.90   10.54
  -5 -16   2   20.26    6.61
  -5  16  -3   13.16    9.53
  -5  16  -3   -1.48    8.59
   5  16   4    0.67    8.71
  -5  16  -4   13.63    7.91
  -5  16  -4   -4.25    6.67
  -5  16  -5   -4.10    5.46
   5  16   5   -2.87    5.33
   5  17  -4    2.99    4.97
   5  17  -3   -5.80    6.78
   5 -17   3    9.03    5.23
  -5 -17  -3    6.77    6.17
   5  17  -3    3.95    6.10
  -5 -17  -2    2.34    7.02
   5  17  -2    5.78    8.50
  -5  17   2   -5.79    7.97
   5  17  -2   -2.36    6.78
   5 -17   2    2.95    6.05
   5 -17   1   -0.79    6.93
   5  17  -1   -4.66    9.55
   5  17  -1   10.22    6.99
  -5  17   1   -1.80    8.71
  -5 -17  -1    2.55    7.78
   5  17   0   -5.00    6.82
  -5  17   0    1.75    9.34
   5 -17   0   18.83    6.94
  -5 -17   0    4.98    6.84
  -5  17  -1    2.99    8.93
  -5 -17   1    9.79    6.16
  -5 -17   2   25.09    4.07
  -5  17  -2    2.87    8.50
  -5  17  -3    4.27    6.27
  -5  17  -3    5.63    7.19
   5  17   3   -1.75    8.04
  -5  17  -4   -2.14    5.23
   5  17   4   -0.09    5.99
   5  18  -3    3.91    4.68
   5  18  -2   15.00    6.03
  -5 -18  -2    3.65    4.88
   5 -18   2    3.53    4.38
  -5 -18  -1    2.42    5.51
  -5  18   1    4.00    6.13
  -5 -18   0    0.07    5.02
  -5  18   0    0.32    6.44
  -5 -18   1    6.84    4.36
  -5  18  -1    2.78    6.50
   5  18   2   -1.96    6.65
  -5  18  -2    0.38    5.73
   5  18   3    5.57    4.92
   6   0   0 2053.88   69.17
   6   0   0 2201.01   69.15
   6   0   0 1981.42   68.98
   6   0   0 2148.77   69.16
   6   0   0 1877.60   68.91
   6   0   0 1797.33   68.86
   6   0   0 2010.01   69.03
   6   0   1   54.06    2.65
   6   0   1   51.71    4.23
   6   0   1   59.69    3.37
   6   0   1   27.95    4.25
   6   0  -1   59.64    2.93
   6   0   1   59.28    3.09
   6   0   1   17.51    4.07
  -6   0  -1   50.04    2.18
   6   0  -1   66.28    3.08
   6   0   1   20.51    5.00
   6   0  -1   37.23    3.33
  -6   0   1   40.50    3.51
   6   0   2  110.27    6.03
   6   0   2  117.98    5.02
   6   0   2   82.81    5.96
   6   0  -2  112.53    4.33
   6   0   2  101.74    4.71
  -6   0   2  102.12    5.55
  -6   0  -2   91.79    3.92
   6   0   2  125.07    6.35
   6   0   3    2.71    5.42
   6   0  -3    3.68    3.62
  -6   0  -3    4.93    1.81
   6   0   3    3.84    3.74
  -6   0   3    5.31    4.99
   6   0   3    7.52    2.78
   6   0   3    0.30    4.96
   6   0   3    0.89    5.29
   6   0   3    6.83    2.43
   6   0   4  781.95   30.52
   6   0  -4  772.58   29.95
   6   0   4  781.82   29.42
   6   0   4  712.46   29.34
   6   0   4  710.70   30.86
   6   0  -5   12.09    6.46
  -6   0   5    4.26    7.34
   6   0   5    8.99    8.13
   6   0   6  102.52   11.44
  -6   0   6   72.74    9.31
   6   0  -6   87.46   11.41
  -6   0   6  109.33   10.77
   6   0   7    2.18   11.24
   6   0   7    0.99   12.43
   6   0   7    2.72   17.62
   6   0  -7   11.26    9.33
   6   0  -7    2.22   12.91
  -6   0   8   37.59   10.33
   6   0   8    9.14   17.24
   6   0  -9    6.28   11.29
   6   0   9   14.39   15.45
  -6   0   9   -4.93    7.27
   6   0 -10    3.09    5.82
   6   0  10  -14.83    9.69
   6   0 -10    5.05    6.52
   6   1 -10    3.29    6.15
   6   1 -10    3.12    6.69
   6  -1  10    2.11    9.48
  -6   1   9   17.98    7.67
  -6   1   9    2.89   10.81
   6  -1   9   -1.72   15.19
   6   1  -9    2.52   10.92
   6  -1   8    7.59   18.06
  -6   1   8   10.83   10.11
   6   1  -7   20.44    9.89
   6  -1   7   16.36   10.89
  -6   1   7   10.51    9.96
   6   1  -7   12.53   13.12
   6  -1   7   24.80   12.19
   6  -1   7   11.95   16.94
   6  -1   6   41.98   10.92
  -6   1   6   34.93    8.34
   6  -1   6   45.90   10.45
   6  -1   6    0.18   11.33
  -6   1   6   42.46    9.71
   6   1  -6   54.21   11.28
   6  -1   6   39.10   15.16
   6   1  -6   85.02    8.51
   6   1  -5   28.84    6.60
  -6   1   5   19.51    7.90
   6  -1   5    8.24    8.32
   6   1  -5   11.24    8.19
   6   1  -4  115.85    6.61
   6  -1   4   91.17    4.89
   6  -1   3  198.90   10.59
   6  -1   3  195.53    9.41
   6  -1   3  202.19    9.23
   6  -1   3  179.67   10.36
   6   1  -3  249.97   10.07
   6  -1   3  197.22   11.51
   6  -1   3  251.94    8.97
   6   1  -3  194.04   10.08
  -6   1   3  219.66   10.21
   6  -1   2  630.31   26.82
   6  -1   2  666.45   26.62
  -6  -1  -2  662.53   25.89
   6   1  -2  627.72   26.39
   6  -1   2  672.23   26.18
  -6   1   2  664.48   26.47
   6  -1   2  710.30   26.52
   6  -1   2  651.60   26.81
   6  -1   2  710.31   26.21
   6  -1   1  156.80    6.28
   6   1  -1  129.55    6.04
   6  -1   1  144.71    5.74
   6  -1   1  130.86    6.03
   6   1  -1  120.99    6.53
   6  -1   1  138.84    7.90
   6  -1   1  129.16    7.01
   6  -1   1  147.77    7.18
  -6  -1  -1  143.50    6.22
   6  -1   1  157.41    7.41
   6   1  -1  160.13    6.41
   6  -1   1  185.94    7.04
  -6   1   0    5.41    1.70
   6   1   0    5.93    2.71
   6  -1   0    4.65    3.67
   6   1   0    6.68    2.51
   6   1   0    9.60    2.97
   6   1   0    3.63    2.01
   6   1   0   10.28    2.09
   6  -1   0    5.21    2.24
  -6  -1   0    5.30    1.94
   6   1   0    8.69    1.48
   6   1   0    3.75    2.80
   6  -1   0    6.28    1.65
   6   1   0    4.77    3.07
   6  -1   0    8.85    3.93
  -6  -1   1  140.80    6.50
   6   1   1  158.52    7.55
   6   1   1  139.34    7.23
   6   1   1  143.15    6.29
   6  -1  -1  139.99    6.18
   6   1   1  146.51    6.92
   6   1   1  158.29    7.08
   6   1   2  762.54   17.68
   6   1   2  629.23   18.41
   6   1   2  681.39   17.39
   6  -1  -2  660.51   17.19
   6   1   2  764.13   18.31
  -6  -1   2  652.68   17.82
   6   1   2  653.46   18.05
   6   1   3  246.12   10.06
   6   1   3  230.66   10.77
   6   1   3  247.82    9.55
   6  -1  -3  214.88    9.98
   6   1   3  221.56   10.85
   6   1   3  208.48   11.13
   6   1   3  217.27    9.43
  -6  -1   3  219.36   10.51
   6   1   4   66.64    7.89
   6   1   4  114.42    5.43
   6  -1  -4  129.26    6.82
   6   1   4   46.53    7.74
   6  -1  -5   30.99    6.99
   6   1   5   28.85    8.67
  -6  -1   5   16.34    7.51
   6   1   5   34.43    4.81
  -6  -1   6   42.58    8.80
   6   1   6   53.22   10.87
  -6  -1   6   48.94    9.54
   6  -1  -6   73.05    8.78
   6   1   7   14.41   12.13
   6  -1  -7   21.37   12.66
  -6  -1   7   -1.49    9.04
   6   1   8   -2.45   12.57
   6   1   8   30.06   16.86
   6   1   9   19.48   15.69
   6  -1  -9   14.97   11.60
  -6  -1   9    7.34    8.07
   6  -1 -10    5.81    6.80
   6  -1 -10   -2.13    5.72
   6   1  10    0.85    9.26
   6   2 -10    3.08    5.72
   6  -2  10   12.45    8.87
   6   2  -9   -5.68    9.43
   6  -2   9    7.86   15.01
  -6   2   9   13.28    7.23
   6   2  -9   -5.88   10.68
   6  -2   8   24.12   18.09
   6   2  -8   34.19   10.04
  -6   2   8   29.34   10.56
   6   2  -7   20.42    9.84
   6  -2   7   14.74   17.71
   6  -2   7    1.17   10.12
  -6   2   7   17.07   10.68
   6   2  -7   -0.28   12.39
   6  -2   7   -8.38   10.76
  -6   2   7    5.39    9.54
   6  -2   6    1.05   10.78
   6  -2   6   20.99   14.53
  -6   2   6   33.88    9.70
   6  -2   6   40.29   10.08
   6   2  -6   38.17   11.41
   6  -2   6   33.17   11.01
   6   2  -6   63.08    8.13
   6  -2   5   -6.55   11.69
  -6   2   5    9.51    8.01
   6   2  -5    9.26    6.78
   6   2  -5   11.18    8.72
   6  -2   5   13.36    7.81
   6  -2   4  163.84   10.81
   6  -2   4  188.13    8.43
   6  -2   4  155.32   10.56
   6  -2   4  156.63   12.33
  -6   2   3   27.77    5.61
   6   2  -3   21.10    5.80
   6  -2   3   26.84    6.38
  -6  -2  -3   11.97    2.80
   6  -2   3   22.26    3.69
   6  -2   3   33.20    6.01
   6  -2   3   21.80    5.76
   6   2  -3   22.51    4.37
   6  -2   3   29.48    2.47
   6  -2   3   28.51    3.47
   6  -2   3   31.45    7.72
   6  -2   2  135.89    5.09
   6   2  -2  113.03    6.36
   6  -2   2   81.85    6.93
   6  -2   2  124.26    5.57
   6  -2   2  103.15    6.73
  -6  -2  -2  137.63    4.99
   6  -2   2  108.69    4.60
   6  -2   2   75.30    6.16
   6  -2   2   80.43    8.17
   6  -2   2  118.89    5.56
   6   2  -1    7.51    3.45
  -6   2   1    4.59    2.82
  -6  -2  -1   14.94    1.87
   6  -2   1    6.81    4.02
   6  -2   1    8.92    4.00
   6  -2   1   14.96    2.54
   6  -2   1   14.87    5.99
  -6  -2  -1   25.90    3.36
   6   2  -1   17.41    2.28
   6  -2   1   -1.81    3.78
   6  -2   0  495.11   18.92
  -6  -2   0  474.25   18.17
   6  -2   0  459.53   18.61
   6  -2   0  496.32   18.13
  -6   2   0  482.79   18.32
   6   2   0  503.53   18.36
   6   2   0  467.82   18.22
  -6   2   0  432.87   17.99
   6   2   0  472.00   18.09
  -6  -2   0  455.53   18.01
   6  -2   0  444.47   18.40
   6   2   0  467.47   18.52
   6   2   1   11.69    3.42
   6   2   1   10.97    2.58
  -6  -2   1    6.24    2.69
   6   2   1   11.09    2.24
   6  -2  -1   13.35    2.25
   6   2   2  135.50    5.93
   6   2   2   87.14    6.73
   6   2   2   66.61    7.01
   6   2   2  109.26    6.54
  -6  -2   2   86.00    5.93
   6  -2  -2  129.05    5.06
   6   2   2  120.09    5.25
   6   2   3   19.81    6.79
  -6  -2   3   18.77    4.84
   6   2   3   24.70    5.65
   6   2   3   24.42    4.48
   6   2   3   27.07    5.88
   6  -2  -3   24.59    4.56
   6   2   4  132.77   10.96
  -6  -2   4  160.17   10.04
   6   2   4  252.07    9.26
  -6   2  -4  209.80    8.88
   6  -2  -4  229.30    9.98
   6   2   4  147.95   10.30
   6   2   5    8.33    8.73
  -6  -2   5    0.35    7.47
  -6  -2   5   11.94    5.06
   6   2   5    3.83    5.00
   6  -2  -5    8.58    6.87
   6   2   6   40.48   11.07
  -6  -2   6   24.47    8.64
   6   2   7   -0.38   12.08
  -6  -2   7    2.49    9.19
   6   2   8   -3.83   16.75
   6   2   8   -4.47   12.66
   6   2   9   -1.44   15.04
  -6  -2   9   11.03    7.76
   6  -2  -9    2.85   11.10
   6  -2 -10    5.77    5.20
   6   2  10  -11.33    8.70
   6  -2 -10   -0.81    6.85
   6   3  -9   15.14    9.62
  -6   3   9    8.34    7.47
   6   3  -9   -2.73    9.82
   6  -3   9   11.71   14.83
  -6   3   8    8.96    9.10
   6   3  -8    6.05   10.09
   6  -3   8    2.94   17.48
   6  -3   7    8.96   18.11
  -6   3   7   28.36    9.80
  -6   3   7   11.38   10.23
   6   3  -7   13.17   12.24
   6   3  -7   31.33    9.75
   6   3  -6   46.10   10.67
   6  -3   6   16.69   10.30
   6   3  -6   56.38    8.36
  -6   3   6   75.66    8.25
   6  -3   6   32.96   15.56
   6  -3   6   31.45    9.46
   6  -3   6   19.60    9.21
  -6   3   6   34.79   10.15
   6  -3   5    9.08    9.22
   6  -3   5    5.05   11.63
  -6   3   5   23.88    8.52
   6  -3   5   13.31    8.17
   6   3  -5   11.20    8.44
   6   3  -5   16.06    8.66
   6   3  -4   74.59    7.88
   6  -3   4  109.07    5.37
   6  -3   4   57.01    8.65
   6  -3   4   68.31    8.18
   6   3  -4  125.18    7.12
   6  -3   4   64.72    8.27
  -6   3   4   76.29    7.59
   6  -3   4   65.34   10.51
   6  -3   3  636.88   23.71
   6   3  -3  585.63   22.56
   6  -3   3  600.05   23.11
   6  -3   3  587.38   21.93
   6  -3   3  529.27   22.58
   6  -3   3  463.49   21.80
   6   3  -3  625.52   22.31
   6  -3   3  550.48   22.69
  -6  -3  -3  497.36   21.79
   6  -3   3  657.95   22.69
   6   3  -2  294.80   11.78
   6  -3   2  223.64   11.66
  -6   3   2  265.05   11.42
   6  -3   2  241.24   11.74
   6  -3   2  240.40   10.78
   6  -3   2  262.97   10.81
   6  -3   2  268.16   13.13
   6  -3   2  256.24   12.27
  -6  -3  -2  301.14   10.75
   6  -3   2  276.71   11.42
   6  -3   1  330.62   11.33
   6  -3   1  248.19   13.30
   6   3  -1  241.67   11.68
  -6   3   1  279.02   11.64
   6   3  -1  279.33   11.55
   6  -3   1  264.65   12.19
   6   3  -1  265.46   11.08
   6  -3   1  241.32   11.40
   6  -3   1  261.89   12.33
  -6  -3  -1  284.23   11.14
   6  -3   1  227.98   12.01
  -6   3   0  170.40    8.19
  -6  -3   0  141.35    8.06
  -6   3   0  196.70    8.61
   6  -3   0  144.00    8.89
   6   3   0  182.96    8.16
  -6  -3   0  205.51    8.07
   6  -3   0  148.87    8.06
  -6  -3   0  213.43    7.82
   6   3   0  179.26    8.00
  -6  -3   0  225.00    8.43
   6   3   0  224.01    9.19
   6   3   1  298.11   11.20
   6   3   1  291.49   11.70
  -6  -3   1  298.57   11.39
  -6  -3   1  251.99   11.49
   6   3   1  307.41   11.61
   6   3   1  320.80   11.50
  -6  -3   1  339.10   11.30
   6  -3  -1  211.94   11.23
  -6   3  -1  220.03   12.10
  -6  -3   1  250.22   11.43
  -6  -3   2  261.22   11.78
  -6   3  -2  267.06   11.20
  -6  -3   2  264.48   11.84
   6   3   2  290.38   12.50
   6   3   2  275.28   12.11
   6  -3  -2  279.17   11.19
  -6  -3   3  600.89   24.56
   6   3   3  621.19   25.39
  -6  -3   3  597.97   24.11
   6   3   3  625.66   24.69
  -6  -3   3  599.61   24.51
   6   3   3  618.16   24.81
  -6  -3   4   69.23    6.85
   6   3   4   50.33    6.79
  -6  -3   4   67.97    7.09
   6   3   4   54.50    9.00
   6   3   5    1.35    9.20
  -6  -3   5   16.72    5.30
  -6  -3   5    8.51    7.18
   6   3   5   13.11    8.91
  -6  -3   6   30.58    9.23
   6   3   6   41.45   11.45
   6   3   6   20.35   12.33
   6   3   7    8.86   12.33
   6   3   8   -9.82   11.99
   6   3   8    8.85   16.44
   6   3   8    2.65   12.71
   6   3   9    7.89    8.83
   6   3   9    3.53    8.76
   6  -3  -9    3.58   11.27
   6   3   9   -2.87   14.06
  -6  -3   9   12.78    7.32
   6   3  10   -4.56    7.80
   6  -3 -10   10.65    6.14
   6   4  -9   -4.58    9.60
  -6   4   9    9.47    7.02
   6  -4   9    0.70   14.38
   6   4  -9   -9.98   10.04
   6   4  -8   13.68   11.93
  -6   4   8   23.16    8.89
   6   4  -8   20.04   10.60
   6   4  -8   18.42    9.94
   6  -4   7   -7.05   17.26
   6   4  -7   10.17   11.89
  -6   4   7    7.08    9.16
   6   4  -7   19.09    9.51
  -6   4   7    1.08    9.83
  -6   4   6   15.67   10.36
   6  -4   6   -1.69   12.41
   6  -4   6   -2.06   16.13
   6   4  -6   10.42   11.08
   6  -4   6    7.43    9.82
  -6   4   6   14.01    8.41
   6   4  -6   20.74    8.99
   6  -4   5   22.62    8.57
   6  -4   5   21.14    9.32
  -6   4   5   31.93    8.93
   6  -4   5   40.08   13.46
   6   4  -5   22.35    8.97
   6   4  -5   46.28    8.22
  -6   4   5   39.31    6.77
   6  -4   5   28.53    8.16
   6  -4   4   11.73    7.79
   6   4  -4   41.69    6.01
  -6   4   4   31.94    7.39
   6   4  -4   25.84    7.35
   6  -4   4   11.77   10.89
   6  -4   4   18.72    7.40
   6  -4   3   11.32    6.83
   6  -4   3   10.83    6.06
   6  -4   3   11.57    6.52
   6  -4   3   18.05    6.18
   6   4  -3   12.25    5.90
   6  -4   3   16.28    9.11
  -6  -4  -3   20.01    3.52
   6   4  -3   31.56    5.20
   6  -4   3   31.76    3.90
   6  -4   2 1631.90   59.47
   6   4  -2 1708.91   58.91
   6  -4   2 1581.32   59.09
  -6   4   2 1501.37   58.88
   6  -4   2 1514.64   59.03
   6  -4   2 1325.42   58.45
   6   4  -2 1457.48   58.27
   6   4  -2 1552.18   58.68
   6  -4   2 1714.59   58.79
   6  -4   2 1496.86   59.04
  -6  -4  -2 1505.51   58.41
   6   4  -1  579.07   20.53
  -6   4   1  498.08   20.38
  -6  -4  -1  581.10   20.36
   6   4  -1  588.27   20.37
  -6  -4  -1  516.72   19.81
   6   4  -1  489.68   19.64
  -6  -4  -1  485.90   19.84
  -6   4   1  462.28   19.69
   6  -4   1  496.04   20.82
   6  -4   1  490.99   20.62
   6  -4   1  488.89   19.75
   6  -4   1  481.62   19.91
   6  -4   0  797.89   31.65
   6   4   0  817.40   31.52
  -6   4   0  813.98   32.07
  -6  -4   0  776.20   31.55
   6   4   0  819.52   31.58
   6  -4   0  775.42   31.45
  -6  -4   0  881.44   31.66
   6  -4   0  867.66   31.64
  -6  -4   0  666.52   31.75
   6   4   0  959.66   32.43
  -6   4   0  816.73   31.84
   6  -4  -1  484.67   21.65
  -6   4  -1  487.04   22.33
   6   4   1  533.43   21.40
  -6  -4   1  523.56   21.54
   6   4   1  546.54   21.47
  -6  -4   1  572.93   21.42
  -6  -4   2 1660.62   63.57
  -6   4  -2 1527.93   63.54
   6   4   2 1660.77   64.02
   6   4   2 1739.62   63.68
  -6  -4   2 1714.55   63.59
   6  -4  -2 1540.17   63.87
  -6  -4   2 1732.54   63.76
   6   4   2 1568.90   63.49
   6   4   3   24.74    6.14
   6   4   3    7.91    5.61
  -6  -4   3   32.24    4.24
  -6  -4   3   13.06    5.40
  -6   4  -3   16.24    3.75
   6   4   4   11.63    6.06
  -6  -4   4   46.09    4.98
   6   4   4   23.17    8.99
   6   4   4   33.93    7.24
  -6  -4   4   24.02    6.44
  -6  -4   5   28.05    7.97
  -6   4  -5   39.07    5.99
   6   4   5   24.75    9.78
   6   4   5   45.23    9.72
  -6  -4   5   45.26    5.92
   6   4   6    3.16   11.31
   6   4   6    6.58   11.79
  -6  -4   6    0.66    9.18
   6   4   7    7.00   12.76
   6   4   8   -0.44   12.47
   6  -4  -8    3.30   12.47
   6   4   8   14.05   15.44
   6   4   9  -10.98    8.90
   6   4   9   -7.95    9.10
   6   4   9    1.47   12.73
   6  -4  -9   -8.87   11.21
  -6  -4   9    7.87    6.63
   6   5  -9    4.22    9.61
   6   5  -9   -6.31    9.15
   6   5  -8   -5.10   11.66
   6   5  -8    3.70   11.11
  -6   5   8    9.20    9.20
   6   5  -8    7.58    9.32
  -6   5   7    6.74    9.64
  -6   5   7   10.04    8.76
   6  -5   7  -15.31   17.92
   6   5  -7   58.66   11.87
   6   5  -7   13.89    9.65
   6   5  -7   42.16   10.76
  -6   5   6   27.56   10.37
   6  -5   6   22.74   16.24
  -6   5   6   55.25    8.31
   6   5  -6   58.77   10.69
   6   5  -6   28.25   11.46
   6  -5   5   27.38    9.01
   6  -5   5    3.70   13.83
  -6   5   5   50.60    7.43
  -6   5   5   28.10    9.40
   6   5  -5   24.58    9.37
   6  -5   5   12.74    9.86
   6   5  -5   58.46    8.23
   6  -5   4   23.71    8.47
   6  -5   4   28.49    4.64
  -6   5   4   19.81    7.83
  -6   5   4   37.10    5.91
   6   5  -4   19.64    7.56
   6  -5   4   13.21    7.66
   6   5  -4   30.25    6.61
   6  -5   3   16.32    7.53
   6  -5   3   18.54   10.31
   6  -5   3   21.44    7.08
  -6  -5  -3   32.41    4.20
   6  -5   3   31.94    4.63
  -6  -5  -3   46.52    6.03
  -6   5   3   27.53    4.84
   6  -5   3   18.18    7.82
   6  -5   2  117.67   10.78
   6   5  -2  143.84   11.50
   6  -5   2  104.82   12.20
   6  -5   2   83.36    9.93
   6   5  -2  156.67   11.15
   6  -5   2  114.68   14.09
   6  -5   2  109.23   12.00
   6  -5   1  314.28   13.37
  -6  -5  -1  390.05   13.99
   6   5  -1  393.50   14.26
  -6   5   1  263.41   13.95
   6  -5   1  279.50   12.99
   6   5  -1  355.91   12.87
  -6  -5  -1  350.68   13.19
   6   5  -1  440.22   14.54
  -6   5   1  328.87   14.09
  -6   5   1  248.26   13.02
   6  -5   1  316.09   13.25
   6  -5   0  147.54    8.48
   6  -5   0  213.82    9.11
   6   5   0  252.64   11.02
  -6   5   0  176.20   10.05
   6   5   0  233.58   11.90
   6   5   0  214.78    8.70
   6  -5   0  280.28    9.41
  -6   5   0  174.39   10.54
   6   5   1  332.71   13.92
   6   5   1  368.84   14.85
  -6  -5   1  297.27   13.55
   6  -5  -1  353.03   13.96
   6   5   1  320.49   13.59
  -6  -5   1  319.23   13.88
  -6  -5   2  126.88    9.44
  -6  -5   2  156.43    8.90
   6   5   2  153.27    9.98
   6   5   2  140.27    8.95
  -6   5  -2  130.69    9.37
  -6  -5   2  176.88    9.05
   6   5   3    8.33    5.65
  -6  -5   3   14.78    5.83
  -6  -5   4   35.07    5.25
   6   5   4   12.73    5.91
   6   5   4   23.50    7.87
   6   5   5   28.85   11.34
  -6  -5   5   52.60    6.48
   6   5   5   38.29   10.30
  -6  -5   5   34.45    8.44
  -6  -5   6   41.80    6.94
   6   5   6   46.84   12.31
   6   5   7    8.53   12.93
   6   5   8    3.22   11.81
   6  -5  -9   -8.97   10.60
   6   5   9   -0.12   11.46
   6   5   9    2.27    8.78
   6   5   9   -0.08    8.29
   6   6  -9   -5.76    9.48
   6   6  -8   -7.55   11.21
   6  -6   8   14.07   16.36
   6   6  -8    9.31    8.83
   6   6  -8   -0.56   11.04
   6   6  -7   35.52    9.68
   6  -6   7   -0.51   18.22
   6   6  -7   27.50   11.11
  -6   6   7   25.57    9.27
  -6   6   7   11.91    9.09
   6   6  -7    0.82   12.00
  -6  -6  -7   36.96    9.59
   6  -6   6   -8.98   17.27
  -6   6   6    2.41   10.51
   6   6  -6   15.08   10.71
   6   6  -6   12.28   10.32
  -6  -6  -5    8.62    8.45
   6   6  -5    7.39    9.16
   6  -6   5    5.36   14.94
  -6   6   5   14.03    6.92
  -6   6   5   15.17    9.57
   6   6  -5   -2.24    9.65
   6   6  -5    9.90    7.87
   6   6  -4   24.32    7.55
   6  -6   4   12.33    5.91
   6   6  -4   13.86    7.53
  -6   6   4    9.60    5.66
  -6  -6  -4    9.86    7.35
   6   6  -4   14.01    8.16
   6  -6   4    8.31   12.81
  -6   6   3    4.51    4.39
   6  -6   3    7.64    5.19
   6  -6   3    4.19    8.20
   6   6  -3    5.93    7.08
   6  -6   3   -1.35   11.63
   6   6  -3   -0.62    6.31
  -6  -6  -3    6.29    6.61
  -6   6   3    1.38    6.92
  -6  -6  -2  169.98    7.98
  -6   6   2  182.29    8.37
   6  -6   1   45.81    4.17
   6   6  -1   80.41    8.08
  -6   6   1   28.39    6.85
  -6  -6  -1  106.20    6.63
   6  -6   1   69.50    5.28
  -6  -6  -1   76.16    4.76
  -6   6   1   22.44    6.86
  -6  -6   0  136.58    6.82
   6   6   0  178.87    9.92
  -6   6   0   92.03    8.98
   6   6   0  156.52   11.10
  -6  -6   0  151.83    7.97
   6  -6   0  142.23    7.40
  -6  -6   0  143.17    6.77
   6  -6   0  127.13    6.95
  -6   6   0   86.47    9.44
  -6  -6   1   61.11    4.86
   6   6   1   30.55    7.40
  -6   6  -1   52.33    9.13
   6  -6  -1   89.88    6.49
   6   6   1   40.35    5.56
   6  -6  -1   49.58    5.52
  -6  -6   1   60.65    4.79
  -6  -6   1   63.82    4.61
  -6  -6   2  208.29    8.27
   6   6   2  157.58    9.59
  -6   6  -2  163.09    9.12
  -6  -6   2  206.01    8.23
   6   6   2  159.76    8.26
   6  -6  -3    7.45    6.55
  -6  -6   3    2.97    5.10
   6   6   3   -1.03    5.69
  -6  -6   3    1.18    4.99
  -6  -6   4   24.58    6.15
   6   6   4    5.24   10.39
   6   6   4   16.60    8.47
   6   6   5    7.28   11.68
   6   6   5    4.39   10.21
  -6  -6   5    6.34    5.20
  -6  -6   5    3.57    6.63
   6   6   6    7.69   12.41
  -6  -6   6    2.73    6.77
   6   6   6  -20.72   12.38
   6   6   7   17.42   12.97
   6   6   8    1.11   11.51
   6   6   9   -0.41    8.14
   6  -6  -9    4.01    9.49
   6   6   9    0.58   10.21
   6   6   9   -3.00    7.51
   6   7  -9   -1.05    8.55
   6   7  -8   16.90    8.06
   6   7  -8    5.63   10.32
   6   7  -8   17.34   12.50
   6  -7   7   12.89   17.77
   6   7  -7   10.40    9.79
  -6  -7  -7   21.03   10.29
  -6  -7  -6   45.84    9.93
  -6   7   6   22.48   10.62
   6   7  -6   67.03   11.17
   6  -7   6    7.37   18.06
   6   7  -6   41.21   11.38
   6   7  -6   25.45   11.96
  -6   7   6   45.18    9.06
   6   7  -5  183.67   10.85
  -6   7   5  172.16    9.71
   6   7  -5  117.96   12.44
   6   7  -5   88.08   12.69
  -6  -7  -5  210.76   11.03
  -6   7   5   76.23   11.65
   6  -7   5   53.24   17.52
  -6  -7  -4   41.82    8.56
  -6   7   4   36.26    6.50
   6   7  -4   42.24    7.97
   6  -7   4   43.81    6.65
   6   7  -4   30.57    9.24
   6  -7   4   16.83   14.67
  -6  -7  -4   22.65    6.01
   6   7  -4   27.45    9.01
  -6  -7  -3   26.90    8.41
   6  -7   3   18.48    5.95
  -6   7   3   25.64    5.44
  -6   7   3   15.58    8.28
   6   7  -3   18.64    8.15
  -6  -7  -3   18.11    5.35
   6   7  -3   11.88    8.09
   6   7  -2   31.73    8.34
  -6  -7  -2   33.51    4.22
   6  -7   1  439.14   16.93
   6  -7   1  358.04   16.52
  -6  -7  -1  546.91   17.80
  -6   7   1  265.55   17.68
  -6  -7  -1  441.83   16.68
   6   7   0  518.40   23.19
  -6  -7   0  525.95   20.65
  -6  -7   0  502.31   20.62
   6  -7   0  485.45   20.71
   6  -7   0  612.78   20.98
  -6  -7   0  622.80   21.53
   6  -7   0  587.84   20.80
   6   7   0  609.20   22.37
   6   7   1  320.98   18.57
  -6   7  -1  399.12   19.71
   6   7   1  324.88   17.52
   6  -7  -1  385.37   17.53
  -6  -7   1  410.65   17.14
  -6  -7   1  398.66   17.24
   6   7   2   23.63    7.45
  -6   7  -2   10.80   11.39
  -6  -7   2   31.81    5.37
  -6  -7   2   30.87    4.78
   6  -7  -2   29.52    6.58
  -6  -7   2   41.18    5.52
   6   7   2   24.14    5.35
   6  -7  -2   14.67    6.09
   6   7   2   14.67    5.98
   6  -7  -3   23.53    8.15
  -6  -7   3   15.19    5.87
  -6  -7   3   24.57    5.16
  -6  -7   3   15.24    6.21
  -6  -7   4   44.39    6.92
   6   7   4   44.52    9.51
  -6  -7   4   40.19    5.63
  -6  -7   5  159.73    8.56
   6   7   5  138.70   13.03
  -6  -7   5  165.73    9.69
   6   7   6    2.04   12.28
   6   7   6   28.08   12.50
   6   7   8    8.34   10.66
   6   7   8  -11.23   12.53
   6   7   9   -1.95    7.25
   6  -7  -9   -3.28    8.45
   6   7   9   -1.54    8.86
   6   7   9   -0.25    6.60
   6   8  -9   -1.44    7.53
   6   8  -8   13.52    7.28
   6   8  -8   11.52   11.65
   6   8  -7   14.35   13.25
   6   8  -7    0.19   11.06
  -6  -8  -7   18.29   10.53
   6   8  -7    0.70    9.49
   6   8  -6   96.71   13.86
   6   8  -6   52.33   12.31
  -6   8   6   61.34   10.90
  -6  -8  -6  140.96   12.29
   6   8  -6  130.73   11.78
   6   8  -5    7.29   11.55
  -6   8   5    6.41   10.08
  -6  -8  -5   -4.54   10.28
   6   8  -5    9.76    8.84
   6   8  -5    1.50   11.61
   6  -8   4   86.78    8.09
   6   8  -4   96.70    9.11
  -6  -8  -4   80.84    7.77
   6   8  -4   96.14   12.66
  -6  -8  -4  112.77   10.88
   6   8  -3   53.70   10.65
  -6  -8  -3   47.96    6.67
   6  -8   3   48.44    7.11
  -6   8   3   30.13    9.48
   6   8  -2  149.38   11.56
  -6  -8  -2  143.52    7.54
  -6  -8  -1    8.42    4.48
   6   8  -1    9.60   10.08
  -6  -8  -1   21.50    7.71
   6  -8   1    9.50    4.61
   6   8  -1    3.21   12.64
  -6   8   1    7.53    7.98
  -6   8   1   -0.21    8.14
   6   8   0   78.80   12.23
   6   8   0   87.77   10.21
   6  -8   0   74.28    6.88
  -6  -8   0   87.77    8.33
   6  -8   0   73.14    6.72
  -6  -8   0   79.29    6.00
  -6   8  -1   11.79   11.15
   6   8   1    6.28    8.80
  -6  -8   1    8.84    5.19
   6   8   1    3.78    6.54
  -6  -8   1   16.89    5.35
   6  -8  -1    9.42    5.88
   6  -8  -1   10.22    7.61
   6  -8  -1   11.25    5.87
   6  -8  -2  162.33    9.86
  -6  -8   2  121.06    7.39
   6   8   2   70.39    9.53
   6  -8  -2  193.77   10.70
  -6  -8   2  103.03    8.07
  -6   8  -2  104.32   13.90
   6  -8  -2  123.51    8.83
  -6  -8   2  112.24    7.83
   6  -8  -3   72.77    8.84
  -6  -8   3   60.31    6.31
  -6  -8   3   61.31    7.01
   6  -8  -3   45.97    9.23
  -6  -8   3   56.07    7.39
  -6  -8   4   88.50    7.98
  -6  -8   4   88.00    7.10
   6   8   5    0.09   13.17
   6   8   5   16.55   11.24
  -6  -8   5   11.61    7.33
  -6   8  -6   89.34    8.87
   6   8   6   87.38   13.21
   6  -8  -7   11.48   11.48
   6   8   7   -3.57   12.17
   6   8   8   -1.79   10.85
   6   8   8   23.83    9.99
   6  -8  -8    9.04    9.26
   6  -8  -9    4.95    7.28
   6   8   9   -1.96    6.06
   6   9  -8    8.18   10.98
   6   9  -8   10.13    6.45
   6   9  -7    4.70    8.79
   6   9  -7    8.04   13.04
  -6  -9  -7   22.69   11.29
  -6   9   6    8.82    9.44
   6   9  -6   24.29   10.42
   6   9  -6   21.31   13.65
  -6  -9  -6   39.91   12.22
  -6   9   5    4.28    9.65
   6   9  -5   -1.98    9.27
   6   9  -5    4.26   14.13
  -6  -9  -4   72.16   11.86
   6   9  -4   59.46   13.81
   6  -9   4   37.20    7.91
  -6  -9  -4   45.68    8.17
  -6  -9  -3   21.53    7.22
  -6  -9  -3   20.92   10.34
   6  -9   3   17.27    7.49
   6   9  -3    3.28   12.34
  -6   9   3    8.64    9.82
  -6  -9  -2    4.53    9.20
   6   9  -2    4.85   12.52
  -6   9   2  -11.09    9.47
  -6  -9  -2    1.06    5.45
  -6  -9  -1   25.56    8.58
  -6  -9  -1   11.04    5.20
   6   9  -1   26.57   11.46
  -6   9   1    9.28    9.54
   6  -9   0  202.46   10.04
  -6  -9   0  225.33   11.50
  -6   9   0  118.72   12.69
  -6   9   0   86.81   11.91
   6  -9   0  182.66    9.57
   6  -9   0  140.58    9.16
  -6  -9   0  166.16    8.73
   6  -9  -1   18.42    8.34
   6   9   1    1.97    7.48
   6  -9  -1    9.47    7.13
  -6  -9   1   18.35    6.05
   6  -9  -1   15.23    6.60
   6   9   2   -4.33    9.46
   6  -9  -2    1.59    7.91
  -6  -9   2   -1.64    6.86
   6  -9  -2    1.91    6.66
   6  -9  -2    1.55    9.76
  -6  -9   2    3.30    6.06
  -6  -9   2    1.49    6.68
  -6   9  -3    3.88   15.52
   6  -9  -3    9.02    9.78
   6  -9  -3   23.67   10.47
  -6  -9   3   18.51    7.56
  -6  -9   3   18.45    7.25
  -6  -9   3   16.22    6.34
   6  -9  -3    2.38   10.05
  -6  -9   4   40.38    7.92
  -6  -9   4   47.50    6.78
   6  -9  -4   63.23   10.25
   6   9   5    3.59   11.27
   6   9   5   10.68   13.61
  -6   9  -6    8.66    7.91
   6  -9  -6   24.71   11.59
   6   9   6   14.22   12.18
   6  -9  -6   26.62    9.19
   6   9   6    6.19   12.32
   6   9   7   10.08   11.54
   6  -9  -7    1.45   10.79
   6   9   8    4.14    8.77
   6  -9  -8    7.01    8.62
   6   9   8   -6.37    9.12
   6  10  -8    5.44    9.47
  -6 -10  -7   -0.47    8.37
   6  10  -7   -0.54    8.12
  -6  10   7    3.06    8.92
   6  10  -7   -7.25   12.99
  -6 -10  -6  121.73   11.81
   6  10  -6   82.05   11.00
  -6 -10  -5   16.25   12.22
   6  10  -5   16.24   14.32
   6  10  -5    6.63    9.26
  -6  10   5   -9.14    9.87
  -6 -10  -4   48.98    9.17
   6  10  -4   50.42   15.00
   6  10  -3   24.37   15.30
   6 -10   3   13.74    8.30
  -6  10   3    5.35   11.22
  -6 -10  -3   11.40    8.63
  -6 -10  -3   21.19   10.55
   6  10  -2   59.68   17.42
  -6 -10  -2   67.23    6.98
  -6 -10  -2   66.88    8.56
  -6  10   2   34.22   11.35
   6  10  -2   74.62   14.04
  -6  10   1   -7.66   11.05
   6  10  -1   16.79   15.00
  -6  10   1    3.91   10.52
  -6 -10  -1   10.43    6.40
  -6 -10  -1    7.94    9.49
   6  10  -1    9.56   12.61
   6  10   0    9.74    9.57
  -6  10   0    0.95   11.21
   6 -10   0    9.90    6.95
   6  10   0   -7.40   14.04
  -6  10   0    0.56   10.78
  -6 -10   0   13.76    5.72
   6 -10   0   10.87    7.58
  -6  10  -1    9.59   12.37
   6 -10  -1    7.16    8.32
  -6 -10   1    1.44    6.12
  -6 -10   1    0.29    6.43
   6 -10  -1   10.61    7.17
   6 -10  -1    5.19    7.62
   6  10   1   -4.56   11.08
  -6  10  -1   -9.40   13.34
   6  10   1    3.10    8.18
   6  10   2   37.60   11.46
  -6  10  -2   39.70   15.62
   6 -10  -2   81.69    7.78
  -6 -10   2   61.80    8.13
   6 -10  -2   87.48   10.17
  -6 -10   2   58.90    7.02
   6 -10  -2   68.82    9.63
  -6  10  -3    8.57   16.36
   6 -10  -3    7.74    6.92
  -6 -10   3   20.35    8.07
   6 -10  -3   39.63   12.05
  -6 -10   3   21.80    6.54
   6 -10  -3   10.90   11.06
  -6 -10   4   56.06    6.80
   6  10   4   37.90   10.38
   6 -10  -5    6.43    7.05
   6  10   5   13.33   11.04
   6 -10  -5    4.91   12.17
  -6  10  -5  -24.18   18.65
   6  10   5   18.24   13.57
  -6  10  -6   48.84    8.29
   6  10   6    2.75   11.75
   6  10   7    3.17   10.71
   6 -10  -7   -0.93   10.57
   6  10   8    2.21    7.83
   6  11  -8    2.39    7.01
   6  11  -8   -5.66    8.64
   6  11  -7    5.35   11.77
   6  11  -7    4.99    6.94
  -6  11   7   -8.46    8.20
   6  11  -6    7.82    9.23
   6  11  -6    8.40   14.84
  -6 -11  -6   15.32    9.58
  -6 -11  -5   17.49   10.96
  -6  11   5    4.47    9.88
   6  11  -5   13.49    9.28
   6  11  -5   23.92   15.88
  -6 -11  -4   82.82   10.55
   6 -11   4   96.27   10.13
   6  11  -4   87.75   10.25
   6  11  -4   88.56   16.89
  -6 -11  -4  118.58   12.29
   6  11  -3   45.25   19.75
  -6  11   3   29.54   12.46
  -6 -11  -3   43.00    9.35
   6  11  -3   29.57   15.30
   6 -11   3   48.78    9.46
  -6  11   2    6.85   12.33
   6  11  -2   35.18   17.96
   6  11  -2   37.91   14.32
  -6 -11  -2   34.54    8.69
  -6 -11  -2   54.76   10.17
  -6  11   1   36.49   13.06
   6  11  -1   83.16   17.57
  -6 -11  -1  140.76   11.65
  -6 -11  -1  105.42    8.19
  -6  11   1   51.70   12.88
   6  11   0    1.09   11.35
   6 -11   0    4.68    8.48
  -6  11   0    4.95   11.16
   6  11   0  -10.97   14.58
  -6 -11   0    8.04    6.79
  -6  11   0    8.69   12.09
   6 -11   0    9.61    7.62
   6 -11  -1  107.84   10.13
  -6  11  -1   55.23   14.97
  -6 -11   1   89.09    7.38
   6  11   1   49.56   10.14
   6 -11  -1   78.84    9.78
   6  11   1   51.79   12.50
  -6  11  -1   41.22   14.12
  -6 -11   1  104.72    8.30
   6 -11  -1  103.43    8.30
  -6 -11   2   28.57    6.36
   6 -11  -2   49.16   10.20
  -6 -11   2   29.33    8.15
   6 -11  -2   41.14    7.71
  -6  11  -2    3.03   16.15
   6  11   2   13.78   12.25
   6 -11  -2   28.64   10.27
  -6 -11   3   31.53    6.45
   6 -11  -3   49.49   11.26
  -6  11  -3   23.74   17.17
   6 -11  -3   34.41   11.76
   6  11   4   65.73   11.09
  -6  11  -4   29.68   18.00
   6 -11  -4  127.77   13.94
   6 -11  -4   98.13    8.25
   6 -11  -5   12.56    6.57
   6  11   5    3.33   13.50
   6 -11  -5   39.82   13.50
   6  11   5   17.45   10.64
   6  11   6    8.41   10.63
   6 -11  -6    6.29   12.27
   6  11   6    7.18   11.21
  -6  11  -6    2.53    7.92
   6  11   7    1.11    9.56
   6 -11  -7   12.57   10.61
   6 -11  -8   -1.92    6.26
   6  11   8    1.40    6.34
   6  12  -7    4.89    9.32
   6  12  -7   -9.61   12.08
  -6  12   7    2.12    7.08
   6  12  -6  -15.74   16.76
   6  12  -6   19.55   12.93
  -6 -12  -6    4.43    7.94
   6  12  -6    1.65    8.52
  -6 -12  -5    1.89    9.99
   6  12  -5    9.45   14.79
  -6 -12  -5    2.26    8.29
  -6  12   5   12.99    9.35
   6  12  -5   15.04    8.64
   6  12  -5    1.30   19.19
   6  12  -4   12.57   19.76
   6  12  -4    0.78    9.37
   6 -12   4   -2.25    9.18
  -6 -12  -4   -2.21   10.82
   6  12  -4   15.98   14.94
  -6 -12  -4    7.86    9.76
  -6  12   3   17.65   12.85
  -6 -12  -3   49.44    9.98
   6  12  -3   47.55   19.33
   6 -12   3   59.35   10.14
   6  12  -3   39.78   15.36
  -6 -12  -3   57.21   11.00
   6  12  -2   51.82   18.95
  -6  12   2   13.57   13.17
   6  12  -2   61.96   15.26
  -6 -12  -2   57.19    9.55
  -6  12   1   33.85   13.40
  -6 -12  -1   52.30    9.34
   6  12  -1   17.08   17.81
  -6  12   1   20.43   13.76
  -6 -12  -1   91.49   11.37
  -6 -12  -1   69.95    7.73
  -6  12   0   34.51   11.77
   6  12   0   63.31   14.31
   6 -12   0   48.81    8.82
  -6  12   0   60.61   13.67
   6  12   0   40.40   11.39
  -6 -12   0   64.01    7.87
   6 -12  -1   75.10    9.76
  -6 -12   1   77.11    8.06
  -6  12  -1   32.68   14.46
   6  12   1   34.45   10.15
  -6 -12   1   61.07    7.43
   6 -12  -1   66.64   10.02
   6  12   1   40.59   11.87
  -6  12  -1   12.80   13.43
  -6  12  -2   13.65   15.91
   6  12   2   18.74   13.03
  -6 -12   2   48.29    6.81
   6 -12  -2   28.21   10.95
  -6  12  -2   31.45   14.87
   6 -12  -3   47.49    7.52
  -6  12  -3   17.05   17.02
  -6 -12   3   53.47    9.05
   6 -12  -3   71.42   11.68
   6 -12  -3   24.01   12.06
   6 -12  -4   -4.53   11.36
  -6 -12   4    4.44    6.20
  -6  12  -4   24.58   16.38
   6 -12  -4    6.71    6.76
   6  12   4    2.27    9.68
   6  12   5    3.37   10.23
   6  12   5    9.45   12.94
   6 -12  -5   16.82   11.28
   6 -12  -5   17.83    5.97
  -6  12  -6    3.40    6.95
   6 -12  -6   15.09    9.62
   6  12   6   10.09    9.96
   6  12   6   -6.29    9.94
   6  12   7   -0.19    8.02
  -6  13   7    2.71    5.31
   6  13  -7   -5.28    8.66
   6  13  -6   -1.80    7.67
   6  13  -6   14.88   10.64
   6  13  -6    2.49   13.71
   6  13  -5   -2.07   12.94
  -6 -13  -5   10.47    7.94
   6  13  -5   13.49    7.78
  -6  13   5   -8.00    8.39
  -6 -13  -5   -8.13    8.60
   6  13  -5  -24.54   16.30
   6 -13   5    1.35    6.25
   6  13  -4   21.30   17.66
   6  13  -4   38.62    9.07
   6 -13   4   23.21    9.14
  -6 -13  -4   32.96   10.28
   6  13  -3   -7.71   18.41
   6 -13   3   36.59   10.05
  -6 -13  -3   24.46   10.88
  -6  13   3   15.32   12.35
   6  13  -3    7.02   14.39
  -6 -13  -3    4.72    9.31
   6  13  -2  -12.16   18.37
   6 -13   2   30.57   10.05
  -6 -13  -2   13.64   11.39
  -6  13   2    9.13   13.16
  -6 -13  -2   14.70    9.72
  -6  13   1   14.50   13.01
   6  13  -1   18.85   16.73
   6  13  -1  -12.74   13.00
  -6 -13  -1    5.61    9.14
  -6  13   0   26.97   13.82
   6  13   0   22.55   13.71
   6 -13   0   43.19    8.75
  -6 -13   0   43.57    8.99
   6  13   0   11.81   10.70
  -6  13   0   32.70   13.65
   6  13   1  -12.87   13.51
  -6  13  -1  -11.38   12.77
  -6 -13   1    6.28    8.26
   6  13   1    8.48   10.08
  -6  13  -1    2.25   13.33
   6 -13  -1    4.54    9.67
   6 -13  -1    2.27    9.71
   6 -13  -2   14.11   10.05
  -6 -13   2   19.14    7.63
  -6  13  -2   -5.13   13.90
  -6  13  -2    8.01   14.88
  -6 -13   2   13.39    8.17
   6 -13  -2   20.67   11.08
   6  13   3   12.61    8.65
   6 -13  -3   20.87   11.75
  -6 -13   3   28.44    7.35
  -6  13  -3    6.07   14.28
  -6 -13   3   28.69    8.53
   6 -13  -3   15.42   10.54
  -6  13  -3   -3.35   14.71
   6  13   4   14.48    9.24
  -6 -13   4   21.87    6.41
   6 -13  -5    3.05    9.33
   6  13   5    8.19   11.83
   6  13   5    0.53    9.43
   6  13   6   -7.95    8.55
   6  13   6   -3.66    8.42
   6 -13  -6   19.50    7.42
  -6  13  -6    3.09    9.41
   6  13   7    2.47    5.80
   6  14  -6   -5.31   10.18
   6  14  -5   -4.37   14.01
  -6 -14  -5   -8.59    7.37
   6  14  -5    6.26    6.57
  -6 -14  -5    2.49    7.25
   6 -14   5   -8.09    5.56
   6  14  -4    4.21    7.65
   6 -14   4    2.18    7.51
  -6  14   4   -3.31    9.62
  -6 -14  -4   14.34    8.97
  -6 -14  -4    5.06    8.80
   6 -14   3   28.85    9.04
   6  14  -3   16.36   16.50
  -6 -14  -3   49.79   10.39
  -6 -14  -3   35.49    9.88
   6  14  -2   27.23   16.77
  -6  14   2   20.97   12.12
  -6 -14  -2   21.88    9.69
   6 -14   2   49.19    9.48
  -6  14   1   -1.29   12.72
   6  14  -1   -1.39   10.97
  -6 -14  -1    9.06    9.34
   6  14  -1    0.79   13.91
   6  14   0    5.75   12.28
  -6  14   0   -5.67   13.84
  -6  14   0   37.77   13.42
   6  14   0   30.46   10.43
  -6 -14   0   46.89    8.91
  -6 -14   0   46.83    7.56
  -6 -14   1   10.83    8.36
   6  14   1   12.14   13.45
  -6  14  -1    4.43   12.18
  -6 -14   1   16.71    7.74
   6 -14  -1   14.82    9.89
  -6 -14   1   11.79    7.38
  -6  14  -1   26.53   13.19
  -6  14  -2   22.98   13.15
  -6 -14   2   33.65    7.56
  -6 -14   2   48.20    8.44
   6 -14  -2   51.99   10.04
   6 -14  -3   26.05    9.66
  -6 -14   3   37.94    7.62
  -6 -14   3   23.82    6.52
  -6 -14   3   42.98    6.95
   6  14   4   13.32    8.19
  -6 -14   4    9.32    5.35
  -6  14  -4    0.76   12.80
   6 -14  -4    1.50    8.77
  -6  14  -5   -4.86   10.80
   6  14   5   -8.36   10.45
   6  14   5   -1.12    7.90
   6 -14  -5    4.72    7.43
  -6  14  -6    2.02    6.71
   6  14   6   -0.95    6.45
   6  14   6    3.10    6.15
   6  15  -6    8.30    5.95
   6  15  -5    5.32    7.86
   6  15  -5   -8.07   10.17
   6  15  -4    2.30    5.86
   6  15  -4   -2.34   12.59
  -6  15   4   -4.54    7.55
   6  15  -4   -5.78    9.74
   6 -15   4   10.85    6.41
  -6 -15  -4    7.26    7.67
   6  15  -3   26.75    7.24
   6 -15   3   27.78    8.20
   6  15  -3    6.14   13.04
   6  15  -3   -0.05   11.08
  -6 -15  -3   15.04    9.38
  -6  15   2   19.81   11.71
   6  15  -2   20.17   10.59
  -6 -15  -2   25.27    9.49
   6  15  -1   -2.41    9.74
  -6  15   1    0.59   12.14
   6  15  -1    6.20   11.60
  -6 -15  -1    5.93    9.15
   6  15   0   11.32    9.31
   6  15   0   11.34   11.82
  -6 -15   1    5.10    7.11
  -6  15  -1   -7.42   12.09
   6 -15  -1   12.04    9.29
  -6 -15   1   10.67    7.86
  -6  15  -1  -18.84   12.12
   6  15   1   18.89   12.09
  -6 -15   2   32.93    7.12
  -6 -15   2   44.66    7.72
   6 -15  -3   32.01    8.28
  -6  15  -3   -1.46   10.95
  -6  15  -3    3.53    9.36
  -6  15  -4    6.50    9.52
   6  15   4   13.78   10.70
   6 -15  -4    4.19    7.06
   6  15   5    4.85    8.08
   6  15   5    4.87    5.89
  -6  15  -5    0.46    7.20
   6  16  -5   -5.10    5.75
   6 -16   4    1.20    5.04
   6  16  -4    3.16    6.73
  -6 -16  -4   13.89    6.06
   6  16  -4    0.09    8.27
  -6 -16  -3    9.15    7.60
   6  16  -3    3.61    9.45
   6 -16   3    1.12    6.63
   6  16  -3    0.74    7.77
   6 -16   2    2.16    7.54
   6  16  -2    5.03    9.90
   6  16  -2   16.04    8.21
  -6  16   2   12.00    9.87
  -6 -16  -2    1.47    8.64
   6 -16   1   11.38    7.93
   6  16  -1   -7.46    9.79
  -6 -16  -1   17.59    8.50
   6  16  -1    0.63    8.21
  -6  16   1   -0.64   10.39
   6  16   0   14.59   10.95
  -6  16   0   11.06   10.91
  -6 -16   0   -0.54    8.04
  -6  16  -1   22.44   10.90
  -6 -16   1   24.40    7.32
  -6 -16   1   15.16    6.12
  -6 -16   2    7.80    6.25
  -6 -16   2   -4.46    5.52
  -6  16  -2    2.51    9.88
  -6  16  -2    2.23    9.57
  -6  16  -3    8.66    9.04
  -6  16  -3   -2.11    8.06
   6  16   4   -3.35    8.47
  -6  16  -4    1.10    7.29
   6  16   5   -1.29    5.05
   6  17  -4    5.91    4.48
   6 -17   3   -1.01    4.92
   6  17  -3   -5.10    6.12
   6  17  -3    4.61    5.20
  -6 -17  -3   -8.06    5.71
   6  17  -2    1.60    8.08
   6  17  -2    1.61    6.03
  -6 -17  -2   -4.46    6.85
   6 -17   1   -7.11    6.67
   6  17  -1   -2.25    8.82
   6  17  -1   -1.86    6.13
  -6  17   1    7.89    8.68
  -6 -17  -1   -1.61    7.09
   6 -17   0    3.96    6.55
  -6 -17   0   10.09    6.75
  -6  17   0   -7.00    8.86
  -6 -17   1   -5.28    6.00
  -6  17  -1   -2.31    8.54
  -6 -17   2    1.91    4.73
  -6  17  -2   -2.65    7.76
   6  17   3   -0.25    7.68
  -6  17  -3    2.16    6.58
   6  17   4    4.55    5.30
  -6 -18  -2    4.48    4.58
   6 -18   2   -1.34    4.05
  -6 -18  -1    0.99    5.18
   6 -18   1    9.61    4.48
  -6  18   1    3.68    5.91
  -6 -18   0    3.94    4.89
   6 -18   0    6.61    4.18
  -6  18   0    1.26    6.32
  -6  18  -1   12.47    5.93
  -6 -18   1    5.81    4.25
  -6  18  -2   -0.86    5.18
   6  18   2    4.89    5.97
   6  18   3    4.01    4.42
   7   0   0   -0.99    3.52
   7   0   0    0.37    2.41
   7   0   0    0.75    1.16
   7   0   0    0.59    0.88
   7   0   0    0.74    1.78
   7   0   0   -0.17    3.51
   7   0   0   -1.22    2.38
   7   0   0   -1.76    3.06
   7   0   1  432.09   15.97
   7   0   1  383.06   15.56
   7   0   1  433.51   15.24
   7   0   1  423.41   15.66
   7   0   1  452.17   15.71
   7   0  -1  399.52   15.03
   7   0   1  370.37   15.04
  -7   0   1  375.39   15.22
   7   0  -1  413.75   15.25
   7   0   1  380.91   15.61
  -7   0  -1  329.37   14.72
   7   0  -1  431.97   15.14
   7   0   2   28.53    3.61
   7   0   2   20.46    6.31
  -7   0  -2   22.98    1.30
   7   0   2   17.98    4.95
  -7   0   2   21.82    4.20
   7   0   2   16.24    4.76
   7   0   2   31.68    5.10
   7   0   2   30.60    2.99
   7   0  -2   26.85    2.33
   7   0  -3   38.10    4.46
   7   0   3   43.32    3.70
   7   0   3   51.17    4.46
   7   0   3   46.41    6.23
  -7   0   3   50.14    5.83
   7   0   3   56.28    6.15
   7   0   3   35.02    6.48
   7   0   4   -1.85    8.57
   7   0  -4   12.59    5.18
  -7   0   4    4.73    6.19
   7   0   4   -2.10    6.98
   7   0   4    5.03    3.07
   7   0   5   56.84    9.48
   7   0   5   42.93    9.53
  -7   0   5   44.65    8.16
   7   0  -6   14.78    8.46
  -7   0   6    2.35    9.74
   7   0  -6    6.38   10.95
  -7   0   6    4.91    5.76
   7   0   6    1.91   15.43
  -7   0   6    2.06    8.63
   7   0   6    9.34   11.08
   7   0  -7   -2.06   12.78
   7   0   7  -16.75   13.33
   7   0   7  -12.97   17.43
  -7   0   7    5.56    9.08
   7   0  -7   13.46    9.81
   7   0   7    4.98   11.67
   7   0   8    3.10   11.07
   7   0   8   -3.93   17.90
   7   0   8    8.55   10.99
  -7   0   8   -0.97    9.90
   7   0  -9    0.23   10.97
   7   0   9   -0.65   14.96
  -7   0   9   11.37    7.40
   7   0  10   10.67    9.15
   7   0 -10    5.95    6.40
   7  -1  10    8.86    9.03
  -7   1   9    9.71    7.37
   7   1  -9   -4.08   10.88
   7  -1   9  -12.56   15.23
   7  -1   8   -4.90   18.44
  -7   1   8    5.76   10.17
   7  -1   7   26.10   17.99
   7  -1   7   28.20   12.80
   7  -1   7   28.88   11.65
  -7   1   7   14.66   10.65
   7   1  -7   10.21   12.49
   7   1  -7   50.57   10.48
   7  -1   6    5.24   10.42
   7   1  -6    3.45    8.19
   7   1  -6   -3.30   11.52
  -7   1   6    1.77    9.66
   7  -1   6   -5.66   11.15
   7  -1   6   14.55   15.41
   7  -1   6   -5.73   12.34
   7  -1   5   87.53    9.97
   7   1  -5   94.53    9.48
   7  -1   5   79.23   12.87
   7  -1   5   96.42   10.55
   7  -1   5   83.91   10.46
  -7   1   5   88.54    9.36
   7   1  -5   98.36    7.84
  -7   1   4   20.43    6.48
   7   1  -4   31.71    5.27
   7  -1   4   31.57    3.59
   7  -1   4   28.32    9.83
   7   1  -4   26.62    6.36
   7  -1   4   23.09    7.36
   7  -1   3  454.95   20.31
   7   1  -3  529.85   19.10
   7  -1   3  445.60   19.68
   7  -1   3  480.01   18.95
  -7   1   3  429.34   19.30
   7  -1   3  444.47   18.64
   7   1  -3  492.11   19.31
   7  -1   3  460.53   19.35
   7  -1   3  456.36   20.39
   7  -1   2   21.48    3.15
  -7   1   2   19.02    4.37
   7  -1   2   26.95    5.47
   7   1  -2   17.94    4.35
  -7  -1  -2   11.34    1.03
   7  -1   2   18.00    5.21
   7  -1   2   11.11    5.48
   7  -1   2   23.19    6.88
   7  -1   2   19.85    3.22
   7  -1   2   14.45    4.74
  -7  -1  -2   15.63    1.71
   7  -1   1   39.18    3.10
   7   1  -1   34.24    2.75
   7  -1   1   56.57    3.34
   7  -1   1   38.06    1.84
   7   1  -1   29.17    3.79
   7  -1   1   27.95    4.47
   7  -1   1   29.53    4.49
  -7  -1  -1   38.56    2.33
   7  -1   1   25.88    6.28
   7  -1   1   31.14    4.73
   7   1  -1   19.19    2.74
   7  -1   1   24.84    4.87
   7   1  -1   36.06    2.72
  -7   1   0    4.71    1.66
   7   1   0    8.31    2.48
   7  -1   0    6.24    2.55
   7   1   0    4.84    3.26
   7  -1   0    4.44    4.35
   7   1   0    7.25    1.89
   7   1   0    9.87    1.74
   7  -1   0   -0.53    4.59
   7   1   0    2.95    3.59
   7   1   0    5.74    2.69
   7   1   0   -0.48    3.33
  -7  -1   0    4.06    2.15
   7   1   0    3.28    3.08
   7  -1   0    2.79    1.87
  -7   1  -1   27.97    2.19
   7   1   1   42.68    3.07
   7   1   1   31.48    5.00
   7   1   1   41.23    2.87
   7  -1  -1   32.22    2.70
   7   1   1   35.93    5.02
  -7  -1   1   33.81    3.26
   7   1   1   33.99    4.21
   7  -1  -1   17.46    3.03
   7   1   1   25.49    4.59
   7   1   2   19.80    3.61
   7   1   2   18.71    4.87
   7   1   2   13.02    5.15
   7  -1  -2   16.86    2.39
   7   1   2   10.91    5.49
  -7  -1   2   15.35    4.10
   7   1   2   19.19    2.98
   7  -1  -2   29.15    3.66
   7   1   3  507.63   19.21
   7   1   3  460.36   18.73
   7   1   3  486.59   19.73
  -7  -1   3  429.12   19.42
   7  -1  -3  532.40   19.28
   7   1   3  463.45   19.79
   7   1   3  401.34   19.99
   7   1   4   25.70    3.09
   7   1   4   33.28    3.88
   7   1   4   19.44    7.03
   7  -1  -4   30.06    5.73
  -7  -1   4   28.09    6.16
   7   1   4   25.40    6.90
   7   1   4   16.49    7.14
  -7  -1   5   83.00    8.97
   7  -1  -5   92.14    8.38
   7   1   5   84.99    9.68
   7   1   5  102.96   11.71
   7   1   5  106.03   10.34
  -7  -1   5   79.32    8.33
  -7  -1   6    4.54    9.54
   7   1   6    2.47   10.95
   7  -1  -6   -2.84    8.32
  -7  -1   6    7.06    6.06
  -7  -1   6    2.71    9.02
   7  -1  -7    9.73   13.17
   7   1   7   23.79   13.46
  -7  -1   7   16.53    9.31
   7   1   7   21.27   17.60
   7   1   7   32.96   12.49
   7   1   8   11.38   12.56
   7   1   8    3.68   17.05
   7   1   8    2.61   11.61
  -7  -1   9    8.84    7.98
   7  -1  -9   -1.26   11.45
   7   1   9    5.90   15.21
   7  -1 -10    2.59    6.27
   7   1  10    2.23    8.65
   7   2  -9  -16.57   10.61
   7   2  -9   13.96    9.36
   7  -2   9    0.74   15.18
  -7   2   9    8.88    7.16
   7  -2   8    8.59   17.83
  -7   2   8   36.24   10.39
  -7   2   7   17.80    9.62
   7   2  -7   22.44   10.10
   7  -2   7   -3.57   18.65
   7  -2   7   -1.63   10.86
   7   2  -7   17.03   12.67
  -7   2   7   16.17   11.04
   7  -2   7   16.58   10.66
   7   2  -6   26.33    8.22
   7  -2   6   13.58   15.70
   7  -2   6    3.86   11.65
   7  -2   6    2.35   11.30
   7   2  -6    8.28   11.25
  -7   2   6   16.65   10.03
   7  -2   6   24.35   10.46
   7   2  -5  172.69    8.81
   7   2  -5  120.82   10.50
   7  -2   5   90.71   10.82
   7  -2   5   68.67   12.74
   7  -2   5  108.49   10.08
  -7   2   5  105.26    9.85
   7  -2   5   49.55   11.19
   7  -2   4  344.80   15.64
   7  -2   4  300.11   15.79
  -7   2   4  334.72   15.18
   7   2  -4  353.71   15.25
   7  -2   4  310.34   13.73
   7  -2   4  299.65   16.55
   7  -2   3   76.19    9.28
   7  -2   3   73.85    7.01
   7   2  -3  103.68    6.14
   7  -2   3   80.86    7.55
   7  -2   3  102.69    5.13
   7  -2   3   80.08    5.08
   7   2  -3   75.87    6.73
  -7   2   3   87.78    6.80
   7  -2   3   79.77    6.89
   7  -2   2  620.35   24.87
   7   2  -2  670.74   25.19
   7  -2   2  673.44   25.57
   7  -2   2  609.09   25.40
  -7  -2  -2  625.50   24.58
  -7  -2  -2  608.07   24.78
   7  -2   2  737.37   25.26
   7  -2   2  705.98   26.07
   7  -2   2  597.17   24.57
   7  -2   2  628.95   24.84
   7   2  -1  608.88   24.38
   7  -2   1  608.26   24.88
   7  -2   1  722.85   24.71
   7  -2   1  645.49   24.32
   7   2  -1  691.75   24.66
  -7   2   1  575.43   24.41
   7  -2   1  587.13   24.41
   7  -2   1  584.66   24.85
  -7  -2  -1  600.34   24.18
   7   2  -1  652.38   24.45
   7   2  -1  646.40   24.37
   7  -2   1  652.59   25.65
  -7  -2  -1  578.72   24.29
   7   2   0  144.02    6.35
   7  -2   0  130.09    7.30
  -7  -2   0  125.35    5.33
   7  -2   0  127.85    6.05
   7  -2   0   99.59    5.04
   7  -2   0  123.15    5.63
  -7   2   0  130.17    5.60
   7   2   0  147.80    5.98
   7   2   0  145.33    5.62
   7   2   0  134.77    5.51
   7   2   0  140.37    5.15
   7  -2   0  129.30    6.51
   7  -2   0  112.67    5.00
  -7   2   0  117.91    4.93
   7   2   1  655.36   24.55
   7   2   1  668.80   25.14
   7  -2  -1  586.04   24.42
   7   2   1  597.07   24.42
   7   2   1  624.35   24.76
  -7  -2   1  619.31   24.53
   7   2   1  665.43   24.68
   7   2   2  809.96   27.63
  -7  -2   2  680.32   27.02
   7   2   2  716.89   27.32
   7   2   2  805.94   27.09
   7   2   2  704.86   27.73
   7   2   2  644.44   26.71
   7  -2  -2  614.53   26.62
  -7  -2   3   78.51    6.23
   7   2   3   90.61    7.16
   7   2   3   82.46    8.28
   7   2   3  109.77    6.05
   7  -2  -3   95.94    6.04
   7   2   3   85.81    7.09
   7   2   4  303.32   14.86
  -7  -2   4  306.88   14.68
   7   2   4  333.73   15.47
   7   2   4  299.60   15.95
  -7  -2   4  336.19   14.80
  -7  -2   5   91.64    9.20
  -7  -2   5  104.31    9.47
   7   2   5   65.02   10.80
   7   2   5   73.29   10.10
  -7  -2   6   13.65    9.15
  -7  -2   6   27.77    6.20
   7   2   6   28.22   11.74
  -7  -2   7    5.50    9.65
   7   2   7   -1.67   12.98
   7  -2  -7    4.43   11.97
   7   2   8   13.19   11.75
   7   2   8   -7.00   13.05
   7   2   8   -1.57   15.86
   7   2   9    6.35   14.62
   7   2   9   -3.36    8.66
   7  -2  -9    5.93   11.09
  -7  -2   9   13.56    7.45
   7   2   9    6.31    8.81
   7  -2 -10    0.80    6.14
   7   2  10    7.46    7.95
   7  -3   9   -5.75   14.93
   7   3  -9    3.46    9.82
  -7   3   9   13.24    7.29
   7   3  -9   17.07    9.54
   7   3  -8   11.71    9.96
   7  -3   8  -16.65   17.23
  -7   3   8   -1.59    8.90
   7   3  -8    3.11   12.34
  -7   3   7    4.64   10.68
  -7   3   7   22.99    9.89
   7   3  -7   11.53   12.36
   7  -3   7  -11.63   18.80
   7   3  -7   22.80    9.88
   7  -3   6   -0.31   16.72
   7  -3   6    1.15   10.76
   7   3  -6   16.14    8.24
  -7   3   6    9.85   10.15
   7  -3   6    9.33   10.15
   7   3  -6   12.43   11.18
  -7   3   6   15.92    8.11
   7  -3   6    1.01    9.98
   7  -3   5   10.24    8.60
   7   3  -5   11.79    8.28
   7  -3   5    8.94   13.22
   7  -3   5   -0.32   10.02
   7  -3   5   -4.90    8.82
   7   3  -5   -3.56    8.60
  -7   3   5   15.62    9.08
   7  -3   4   16.46    8.12
   7   3  -4    7.79    7.02
   7   3  -4   22.39    6.23
  -7   3   4   17.60    6.78
   7  -3   4    8.18    7.59
   7  -3   4    7.92    8.64
   7  -3   4   19.41    7.08
   7  -3   3  213.48    7.22
   7   3  -3  142.14    8.34
   7  -3   3  165.58    9.01
   7  -3   3  187.09   11.37
   7  -3   3  173.42    8.79
   7  -3   3  153.13    6.81
   7  -3   3  183.07    8.77
   7   3  -3  181.11    7.60
   7  -3   3  168.19    9.81
   7  -3   2   87.50    3.82
   7   3  -2   79.74    4.39
   7   3  -2   40.81    5.41
   7  -3   2   24.12    8.62
  -7   3   2   38.39    5.05
   7  -3   2   48.26    6.20
  -7  -3  -2   71.77    3.59
   7  -3   2   12.13    6.81
   7  -3   2   21.90    5.01
   7  -3   2   52.26    3.92
  -7  -3  -2   85.26    4.81
   7  -3   2   34.62    6.17
   7  -3   1  274.18    9.73
   7  -3   1  216.31    9.35
   7  -3   1  251.57   12.53
   7   3  -1  256.26   10.07
  -7   3   1  239.01    9.76
   7   3  -1  203.66    9.32
  -7  -3  -1  185.27    9.55
   7   3  -1  210.99    9.01
   7  -3   1  223.49   10.72
   7   3  -1  235.01    9.17
   7  -3   1  253.04   10.87
   7   3  -1  221.08    9.64
   7  -3   1  266.71   10.56
  -7  -3  -1  203.59    9.08
  -7  -3   0   90.66    5.51
   7   3   0  137.40    5.10
  -7  -3   0  131.27    4.99
  -7   3   0   89.79    5.91
   7  -3   0   62.72    6.73
  -7  -3   0  127.65    5.41
  -7   3   0   85.15    5.54
   7   3   0  150.34    7.31
   7   3   0  124.46    5.49
   7   3   0  121.41    5.77
   7  -3   0  142.03    5.29
   7  -3   0   87.22    5.69
   7   3   1  217.78    9.62
   7  -3  -1  259.11   10.11
  -7  -3   1  243.66   10.30
   7   3   1  273.67   10.44
   7   3   1  271.33   10.09
  -7   3  -1  265.01   10.59
  -7  -3   1  230.82   10.11
   7   3   1  242.13   10.58
   7   3   1  238.57   10.12
  -7  -3   2   36.43    4.67
   7   3   2   28.67    6.25
   7  -3  -2   65.46    3.42
   7   3   2   56.30    5.66
  -7  -3   2   30.98    4.75
   7   3   2   65.08    4.70
   7   3   3  152.92   10.74
  -7  -3   3  158.19    8.85
  -7  -3   3  163.24    8.90
   7   3   3  156.04    9.66
   7   3   3  185.82    9.65
  -7  -3   3  200.31    8.16
  -7  -3   4   11.36    6.34
  -7  -3   4    9.54    6.19
   7   3   4    2.28    8.56
   7   3   4   28.09    7.48
   7   3   4    6.81    6.38
  -7  -3   4   21.47    4.92
  -7  -3   5    0.18    5.60
   7   3   5   -2.45    9.78
  -7  -3   5    7.01    7.45
   7   3   5    7.95    9.78
   7   3   5    3.99    8.24
   7   3   6   29.26   12.02
   7   3   6    9.81   13.44
  -7  -3   6   16.97    6.23
  -7  -3   6   16.38    9.22
   7   3   7    6.93   12.70
   7   3   8   12.85   12.21
   7   3   8  -10.16   15.75
   7  -3  -8   -1.53   13.28
   7  -3  -9    7.21   10.66
   7   3   9    3.78    8.63
  -7  -3   9    4.21    7.08
   7   3   9    1.45    8.46
   7   3   9    0.28   13.96
   7   3  10   -2.27    6.97
   7   4  -9    6.60    9.30
  -7   4   9    7.97    6.72
   7   4  -9    2.28    9.72
   7  -4   9    9.33   14.33
   7   4  -8  -14.86   11.97
   7   4  -8    8.36   10.91
   7   4  -8   15.22    9.93
  -7   4   8    6.99    8.67
  -7   4   7   22.97    9.05
   7  -4   7  -13.23   18.25
   7   4  -7    9.14   12.44
  -7   4   7   21.05   10.53
   7   4  -7   26.24   10.08
  -7   4   6   14.14   10.62
   7   4  -6    9.89    8.71
  -7   4   6    8.70    8.35
   7  -4   6    0.19   13.00
   7  -4   6   -0.18   16.73
   7  -4   6    6.20   10.68
   7  -4   6   -0.60   11.29
   7   4  -6    6.83   11.34
  -7   4   5   19.56    9.32
   7   4  -5   42.19    9.10
  -7   4   5   40.46    6.87
   7  -4   5   17.89    9.14
   7   4  -5   16.85    9.16
   7  -4   5   10.32    9.49
   7  -4   5   10.56   10.02
   7  -4   5   14.35   14.09
   7  -4   4   48.55    8.07
   7   4  -4   71.92    6.80
  -7   4   4   60.46    8.08
   7   4  -4   52.43    8.05
   7  -4   4   60.28    5.09
   7  -4   4   53.15    8.39
   7  -4   3   90.01    5.12
   7  -4   3   76.22    8.15
   7  -4   3   83.19    8.11
   7  -4   3   75.92    7.80
   7   4  -3   94.15    6.08
  -7  -4  -3   92.03    5.03
   7  -4   3   52.73    4.60
   7  -4   3  102.44    7.24
   7  -4   3   84.93   10.74
  -7  -4  -3  102.91    6.21
   7  -4   2  189.62   13.37
   7  -4   2  142.47   10.72
   7   4  -2  185.27   10.12
   7   4  -2  227.33    9.83
  -7   4   2  179.51   10.24
   7  -4   2  212.74   11.04
  -7   4   2  246.89    9.22
   7   4  -2  191.20    8.58
   7  -4   2  206.76    9.16
   7  -4   2  177.86   11.27
   7  -4   2  178.63    9.76
  -7  -4  -2  254.53    8.99
   7   4  -2  285.37    9.76
   7  -4   1   98.27    7.39
   7   4  -1  135.05    7.06
  -7   4   1   95.32    6.29
  -7  -4  -1  117.35    5.23
   7  -4   1   94.03    8.14
  -7   4   1   88.77    4.94
  -7  -4  -1  114.30    5.35
   7  -4   1   97.00    5.60
   7   4  -1  112.64    4.95
  -7  -4  -1  115.88    6.28
   7   4  -1  137.71    6.94
  -7   4   0   28.16    4.96
  -7  -4   0   44.23    3.77
   7   4   0   35.73    6.49
   7   4   0   34.02    3.59
  -7  -4   0   29.44    3.22
   7   4   0   33.81    3.13
   7  -4   0   33.74    3.45
  -7  -4   0   25.76    4.24
  -7  -4   0   29.74    2.80
  -7   4   0   27.77    3.97
   7   4   0   46.01    7.23
   7  -4   0   35.75    3.19
   7   4   1  121.32    6.27
  -7  -4   1   99.12    5.84
  -7   4  -1  119.80    7.26
   7   4   1   98.21    6.06
   7   4   1  101.31    5.15
   7   4   1  111.48    5.61
  -7  -4   1   98.45    5.09
   7   4   2  264.95   10.44
   7   4   2  241.26   11.03
  -7  -4   2  183.86   10.60
   7   4   2  179.13   11.32
  -7  -4   2  273.56   10.25
  -7  -4   3  101.70    6.12
   7   4   3  108.79    9.41
  -7  -4   3   97.54    7.00
   7   4   3   92.34    7.83
  -7  -4   4   73.22    5.86
   7   4   4   61.38    8.39
  -7  -4   5   14.90    8.15
  -7  -4   5   32.67    6.19
   7   4   5    8.20   10.48
   7   4   5   18.31   10.34
   7   4   5   11.34    8.13
  -7  -4   6   16.31    6.53
   7   4   6   10.69   12.00
   7   4   6    1.32   12.35
  -7  -4   6   12.08    9.58
   7   4   7    0.55   12.84
   7   4   8    7.57   12.49
   7  -4  -8   -7.58   13.16
   7   4   9    0.47   12.63
   7  -4  -9    4.91   10.55
   7   4   9   -9.65    8.64
   7   4   9    5.66    8.60
   7   5  -9   -7.46    9.79
   7   5  -9   12.07    9.08
   7  -5   8  -29.15   17.56
  -7   5   8    5.55    8.78
   7   5  -8   10.50    9.57
   7   5  -8   -0.72   11.92
   7   5  -8    6.35   11.13
  -7   5   7    9.29    9.87
  -7   5   7   12.55    8.68
   7  -5   7   13.55   18.72
   7   5  -7   -5.26   11.93
   7   5  -7    6.62    9.97
   7   5  -7    4.04   10.67
  -7   5   6   26.60   10.84
   7  -5   6    6.34   17.42
   7   5  -6    2.22   11.42
   7   5  -6   19.31    9.87
   7  -5   5   -0.79   11.99
   7  -5   5    2.87    9.95
   7  -5   5    9.72   14.53
   7   5  -5   11.14   10.15
   7  -5   5   -6.30   10.58
   7   5  -5   20.54    8.44
  -7   5   5   14.34    9.78
  -7   5   5   23.41    7.33
   7  -5   4   21.46    4.92
   7   5  -4   17.89    6.59
  -7   5   4   25.30    5.96
   7  -5   4    9.08    8.62
   7  -5   4   -2.17   12.65
   7   5  -4    6.96    8.25
   7   5  -4    9.60    6.80
  -7   5   4    0.81    8.41
  -7  -5  -4   17.66    6.67
   7   5  -3   96.92    8.53
  -7  -5  -3  144.54    8.21
   7  -5   3  103.41    9.98
   7  -5   3  112.87   10.00
   7  -5   3  143.23    8.80
   7  -5   3  122.39   12.62
   7  -5   3  154.57    7.12
   7   5  -3  147.47    8.23
  -7   5   3  176.38    7.46
  -7  -5  -3  114.13    6.99
   7  -5   2   20.26    5.16
   7   5  -2   37.58    6.31
  -7   5   2   23.14    5.84
   7  -5   2   22.85   11.04
   7  -5   2   26.34    3.45
  -7   5   2   38.34    3.72
   7  -5   2   31.23    8.03
   7  -5   2   25.82    7.86
   7   5  -1  393.25   16.83
  -7   5   1  365.36   16.69
   7  -5   1  357.15   15.87
   7  -5   1  448.39   16.11
   7   5  -1  396.95   15.61
  -7  -5  -1  367.45   15.78
   7   5  -1  478.38   17.24
   7  -5   1  387.20   15.78
  -7   5   1  377.38   15.69
  -7  -5  -1  421.55   16.38
  -7   5   0   34.99    6.11
   7   5   0   65.13    7.46
   7  -5   0   59.93    4.24
  -7  -5   0   61.93    5.27
   7   5   0   50.40    3.47
   7  -5   0   43.42    4.43
   7  -5   0   97.11    6.92
   7   5   0   45.55    3.92
  -7   5   0   27.06    5.21
   7   5   0   40.30    8.42
   7  -5   0   21.05    3.22
   7   5   1  395.76   16.57
   7   5   1  442.57   17.13
   7   5   1  430.00   16.25
  -7  -5   1  400.90   16.25
  -7  -5   1  379.21   16.51
  -7   5  -1  377.75   17.64
   7   5   1  387.28   16.28
   7  -5  -1  394.29   16.76
   7  -5  -2   33.83    6.01
   7   5   2   36.10    5.61
  -7  -5   2   44.63    4.43
  -7  -5   2   23.85    5.18
  -7  -5   2   47.45    4.47
   7   5   2   12.28    5.88
  -7  -5   3  159.75    7.35
  -7  -5   3  129.40    8.16
   7   5   4   -7.89   10.09
  -7  -5   4   21.05    5.61
   7   5   4   -5.65    6.47
   7   5   4    4.52    8.27
  -7  -5   4    6.94    6.97
  -7  -5   5   17.25    8.56
  -7  -5   5   18.09    6.44
   7   5   5   27.46   10.63
   7   5   5   16.38   11.51
  -7  -5   6   27.98    6.94
   7   5   6   21.01   12.54
   7   5   7    2.55   13.42
   7   5   8  -10.35   12.13
   7  -5  -8   -6.82   11.72
   7   5   9   -3.16   11.36
   7   5   9   -1.81    8.17
   7   5   9    0.41    8.47
   7  -5  -9   -3.55    9.90
   7   6  -9    5.61    9.39
   7   6  -8    1.63   11.09
   7   6  -8    8.43    8.89
   7  -6   8    2.51   16.76
   7   6  -8  -13.03   11.37
  -7   6   7   25.68    8.97
   7   6  -7   17.99   11.31
   7   6  -7   36.87   10.05
   7  -6   7    5.18   18.39
   7   6  -7   12.17   12.23
  -7   6   6   58.68   11.65
   7   6  -6   77.98   11.68
   7   6  -6   59.74   11.37
   7   6  -5   -1.34    9.85
  -7  -6  -5   22.96    8.33
   7   6  -5    9.68    8.28
   7  -6   5   -4.84   16.03
   7  -6   5    9.61   11.03
  -7   6   5   12.39    6.91
  -7   6   5   10.90    9.74
   7   6  -5   12.41    9.58
   7  -6   4   50.37    5.80
   7   6  -4   31.47    8.22
  -7  -6  -4   60.78    7.90
   7  -6   4   30.06   13.87
   7  -6   4   19.20    9.95
  -7   6   4   58.60    6.20
   7   6  -4   36.47    8.53
   7   6  -4   54.26    7.56
   7  -6   4   48.77    5.73
   7  -6   3    7.21    8.91
   7   6  -3   21.65    7.74
  -7   6   3    9.24    4.72
   7  -6   3    3.86    5.32
   7   6  -3    7.12    6.66
  -7   6   3   14.22    7.07
  -7  -6  -3   14.02    7.17
   7   6  -3   11.39    5.83
  -7  -6  -2  205.33    8.68
  -7   6   2  148.19    8.92
  -7   6   1  116.88   10.16
   7   6  -1  187.43    8.27
  -7  -6  -1  210.46    8.85
   7  -6   1  174.50    8.68
   7   6  -1  241.98   11.61
  -7   6   1  155.17   10.16
  -7  -6  -1  245.53   10.01
   7  -6   1  228.30    9.35
  -7  -6  -1  233.02    9.08
  -7  -6   0  595.40   23.65
   7   6   0  575.35   23.38
   7  -6   0  571.53   23.71
   7   6   0  585.94   23.51
  -7   6   0  495.45   24.13
  -7   6   0  477.19   24.48
   7   6   0  736.75   25.62
  -7  -6   0  576.33   24.08
  -7  -6   0  588.41   23.61
   7  -6   0  732.45   24.02
   7   6   0  714.21   25.05
  -7  -6   1  191.37    8.92
   7  -6  -1  262.94    9.94
   7   6   1  146.44   10.39
  -7   6  -1  204.63   11.74
   7  -6  -1  214.41    9.50
   7   6   1  150.59    8.99
  -7  -6   1  193.85    8.76
  -7  -6   2  191.49    8.74
  -7  -6   2  192.30    8.73
   7   6   2  196.03    9.99
  -7  -6   3    7.83    5.30
   7   6   3    3.51    6.93
   7   6   3   11.40    6.80
   7   6   4   46.02    9.02
  -7  -6   4   53.93    6.48
   7   6   4   34.49   11.02
   7   6   5    9.26   11.39
  -7  -6   5    5.95    6.88
   7   6   5   -3.68   12.72
  -7  -6   6   82.10    7.99
   7   6   6   86.63   13.48
   7   6   7    9.86   12.82
   7   6   7   -7.27   13.81
   7   6   8    6.89   11.55
   7   6   8   -0.59   13.09
   7  -6  -8   12.14   11.59
   7   6   9   -1.53    9.83
   7   6   9    0.17    7.53
   7   6   9    7.40    7.73
   7  -6  -9   -1.93    9.03
   7   7  -9    6.51    8.12
   7   7  -8   -6.12   11.92
   7   7  -8    9.62    8.09
   7   7  -8    3.36   10.03
   7  -7   7   -1.49   18.08
  -7   7   7    7.77    8.93
   7   7  -7   -2.76    9.31
   7   7  -6  -14.32   11.81
  -7  -7  -6   17.99   10.24
   7   7  -6   -3.57   11.37
   7  -7   6    6.04   18.77
  -7   7   6    3.85    8.69
  -7   7   6   -4.95   10.83
   7   7  -6   12.50   11.54
   7   7  -5   81.50    9.31
  -7   7   5   73.66    8.07
   7   7  -5   65.25   12.05
   7   7  -5   63.46   11.09
  -7  -7  -5  101.13    9.93
   7  -7   5   35.32   18.03
  -7   7   5   43.65   10.87
   7  -7   4   13.83   15.69
   7   7  -4   13.67    9.20
   7   7  -4    5.19    9.84
   7   7  -4   14.44    7.90
   7  -7   4   20.03    6.39
  -7   7   4   26.77    6.39
  -7  -7  -4   21.61    9.17
   7   7  -3   38.34    9.16
  -7   7   3   20.21    8.36
   7  -7   3   24.32    6.12
  -7   7   3   31.36    5.60
  -7  -7  -3   43.70    9.41
   7   7  -3   24.34    9.08
  -7  -7  -3   30.23    5.69
  -7  -7  -2   39.44    7.54
   7   7  -2   25.53    8.60
  -7  -7  -2   25.36    4.28
  -7   7   2   17.09    7.42
   7  -7   1   61.01    5.16
  -7   7   1   44.87    7.83
  -7  -7  -1  103.80    7.60
   7  -7   1   82.17    6.18
  -7  -7  -1   92.05    5.66
  -7  -7   0   17.41    4.52
   7  -7   0   11.43    5.06
  -7  -7   0   27.65    6.59
   7  -7   0    7.90    4.77
  -7  -7   0   24.04    4.84
  -7   7   0    5.01    7.12
   7   7   0    3.91   10.30
   7  -7   0   19.96    5.37
  -7   7   0    4.75    7.76
   7   7   1   52.08    6.08
   7   7   1   56.18    8.35
  -7   7  -1   73.30   10.14
  -7  -7   1   66.59    5.67
  -7  -7   1   68.64    5.94
  -7  -7   1   61.13    5.33
  -7  -7   2   33.28    5.27
   7   7   2   13.55    6.68
   7  -7  -2   18.48    6.61
   7   7   2   20.49    7.37
  -7   7  -2   12.11   11.16
  -7  -7   2   28.21    4.98
   7  -7  -2   36.29    6.75
  -7  -7   2   28.69    5.44
  -7  -7   3   38.48    5.56
  -7  -7   3   30.83    5.95
   7   7   3   29.62    8.02
  -7  -7   3   39.15    6.34
   7   7   4    3.06   11.46
  -7  -7   4   10.36    5.61
  -7  -7   4   14.38    6.60
   7   7   4   -4.84    9.41
  -7  -7   5   61.89    6.67
   7   7   5   62.89   11.95
  -7  -7   5   79.16    8.13
   7   7   6    9.47   12.63
   7   7   6   19.94   12.83
   7   7   8  -10.98   10.90
   7   7   8    1.41   11.73
   7  -7  -8   -0.67    9.37
   7   7   9   -2.29    6.79
   7   7   9   -2.54    6.42
   7  -7  -9   -6.24    8.00
   7   7   9    3.47    7.75
   7   8  -8   -1.97    7.24
   7   8  -8   18.02   11.22
   7   8  -7   39.77   13.04
   7   8  -7   51.65    9.32
  -7   8   6    7.78   10.56
  -7  -8  -6   81.22   11.52
   7   8  -6   18.40   12.17
   7   8  -6   76.43   11.65
   7   8  -6   56.59   14.12
   7   8  -5    9.78   11.57
   7   8  -5   12.33   12.49
  -7   8   5  -11.51   10.52
   7   8  -4    9.41   10.83
   7  -8   4   43.40    7.18
   7   8  -4   30.84    8.63
  -7  -8  -4   18.74    6.91
   7   8  -4   36.87   12.09
   7   8  -3   27.72   11.11
  -7   8   3   28.18    9.58
  -7  -8  -3   45.90   10.06
  -7  -8  -3   28.01    6.41
   7  -8   3   38.41    6.73
  -7  -8  -2   30.61    8.35
   7   8  -2   37.28   10.92
  -7  -8  -2    9.99    5.06
  -7   8   2    2.94    8.51
  -7  -8  -1  169.24    8.04
   7   8  -1  218.33   12.78
  -7   8   1   83.02   10.24
   7   8  -1  165.75   14.79
  -7   8   1   74.61   10.52
  -7  -8  -1  226.59   10.16
  -7   8   0   33.79    8.62
   7   8   0   72.74   11.87
   7  -8   0   55.24    6.23
  -7  -8   0   61.25    7.80
  -7   8   0   37.20    8.90
  -7  -8   0   54.80    5.71
  -7  -8   0   55.41    5.66
   7  -8   0   52.30    6.56
   7   8   0   79.84   10.35
   7  -8  -1  154.62    9.50
   7  -8  -1  198.14    9.64
  -7  -8   1  158.49    8.55
   7   8   1  107.32   11.05
  -7   8  -1  131.89   13.10
   7  -8  -1  227.76   10.16
  -7  -8   1  172.73    8.88
  -7  -8   1  162.05    8.82
   7  -8  -2   10.29    8.46
   7  -8  -2   12.65    7.49
   7  -8  -2    9.89    9.54
  -7  -8   2    5.00    5.74
  -7  -8   2    8.20    6.16
  -7  -8   2    3.48    5.74
   7   8   2    4.69    8.26
  -7   8  -2   13.45   12.25
   7  -8  -3   33.91    8.68
   7  -8  -3   22.50    9.24
  -7  -8   3   33.08    7.02
  -7  -8   3   26.78    6.63
  -7  -8   3   44.41    6.14
   7   8   4   38.18   10.07
  -7  -8   4   40.03    7.54
   7  -8  -4   33.22    9.70
  -7  -8   4   36.20    6.54
   7   8   5   10.80   11.40
   7   8   5   -3.03   13.86
  -7  -8   5  -11.40    7.37
  -7  -8   5   -9.04    6.27
  -7  -8   6   50.05    7.61
   7   8   6   36.90   12.60
   7  -8  -7   41.24   11.40
   7   8   7   24.44   12.29
   7  -8  -8    1.31    8.77
   7   8   8   12.16    9.75
   7   8   8  -14.05    9.89
   7   8   9   -0.61    5.41
   7  -8  -9   -7.11    6.56
   7   9  -8  -16.99   10.88
   7   9  -7   37.21   12.82
   7   9  -7   32.04    8.39
   7   9  -6    3.13   13.55
   7   9  -6    3.00   11.00
  -7  -9  -6   18.36   12.38
   7   9  -5  145.82   10.89
   7   9  -5  119.69   14.89
  -7  -9  -5  220.77   13.90
  -7   9   5   42.88   11.55
  -7  -9  -4   39.11    7.80
   7   9  -4   38.54   13.32
   7   9  -4   45.95    9.13
   7  -9   4   39.92    7.77
  -7  -9  -4   65.85   11.25
  -7   9   3   -0.53   10.30
   7  -9   3   10.14    7.33
  -7  -9  -3   15.79   10.04
   7   9  -3    2.43   12.75
  -7  -9  -3   15.25    7.17
  -7  -9  -2   68.97    9.44
  -7  -9  -2   57.41    6.16
   7   9  -2   54.24   12.92
  -7   9   2   31.10    9.97
  -7  -9  -1  240.69   11.73
   7   9  -1  225.23   14.14
  -7  -9   0   43.17    6.35
   7  -9   0   45.00    6.41
   7  -9   0   37.09    7.04
   7  -9   0   37.71    7.16
  -7   9  -1  142.12   13.43
  -7  -9   1  141.22    9.40
  -7  -9   1  171.23    9.51
   7  -9  -1  239.29   10.84
   7  -9  -1  168.26   10.27
   7  -9  -1  209.10    9.80
  -7  -9   1  140.16    9.00
   7  -9  -2   40.33    8.73
   7   9   2   24.88    9.47
  -7  -9   2   56.22    7.15
   7  -9  -2   49.19    8.02
  -7  -9   2   38.68    6.55
   7  -9  -2   69.28   10.27
  -7  -9   2   54.50    6.94
   7  -9  -3   25.19    9.94
   7  -9  -3   14.13   10.21
   7  -9  -3   25.34   14.01
  -7  -9   3   10.92    7.26
  -7  -9   3   14.90    6.45
  -7  -9   3    8.93    7.21
  -7   9  -3   14.53   14.68
   7  -9  -4   35.51    9.78
   7  -9  -4   63.24   11.05
  -7  -9   4   48.37    8.01
  -7  -9   4   45.71    6.92
   7   9   4   32.69   10.29
   7  -9  -5  221.50   13.13
   7   9   5   93.63   13.09
   7   9   5   30.57   15.10
   7  -9  -5  157.82   12.75
   7   9   6   22.41   12.05
   7  -9  -6   28.21   11.31
   7   9   6   -2.93   12.29
   7  -9  -6   14.47   11.58
   7  -9  -7   44.70   10.59
   7   9   7   23.76   11.70
   7   9   8    4.93    8.95
   7  -9  -8    9.66    8.69
   7  10  -8   -2.90    8.88
   7  10  -8    6.10   11.43
  -7  10   7   -2.08    8.44
   7  10  -7   15.35    7.47
   7  10  -7   22.15   13.13
   7  10  -6   20.87   14.16
  -7  10   6   -6.22    9.45
  -7 -10  -6   26.69    9.75
   7  10  -6   13.79   10.45
   7  10  -5   18.88   14.24
  -7  10   5   13.02   10.40
   7  10  -5    0.88    9.22
  -7 -10  -5    9.75   10.46
   7  10  -4    4.36   14.51
  -7 -10  -4   12.17    8.40
  -7 -10  -3  177.27   11.13
   7  10  -3  169.05   16.98
   7 -10   3  170.70   10.99
  -7 -10  -2   75.06    7.09
  -7 -10  -2   87.17   10.32
   7  10  -2   59.76   17.23
   7  10  -2   74.55   14.67
  -7  10   1    3.04   11.03
   7  10  -1   15.11   15.47
  -7  10   1   14.53   10.93
  -7 -10  -1   20.20    9.88
  -7 -10  -1   16.66    6.06
   7  10  -1   24.30   12.85
  -7 -10   0   48.93    6.11
  -7  10   0   45.33   10.98
   7 -10   0   34.87    7.11
   7  10   0   49.09   14.05
  -7  10   0   26.16    9.96
   7 -10   0   48.67    7.66
   7 -10   0   58.56    7.48
   7  10   0   32.02    9.66
   7 -10  -1    7.25    8.11
   7  10   1    9.17   10.48
  -7  10  -1    3.76   11.84
  -7 -10   1   21.74    6.25
   7 -10  -1   13.25    7.39
  -7 -10   1   20.73    6.61
   7 -10  -1   16.47    8.39
  -7  10  -1   11.76   13.20
  -7 -10   2   78.70    7.36
  -7  10  -2   57.00   15.04
   7 -10  -2   81.75   10.09
   7 -10  -2   68.30    7.62
  -7 -10   2   72.99    7.55
   7 -10  -2   66.18   10.00
   7 -10  -3  145.51   13.60
  -7 -10   3  162.97    9.69
  -7 -10   3  154.13   10.22
   7  10   3  123.66   11.40
  -7  10  -3   85.57   17.48
   7 -10  -3  231.28   13.98
  -7 -10   3  155.39   10.39
   7 -10  -3  194.09   10.20
   7  10   4   10.02   10.25
  -7 -10   4   24.55    6.59
   7  10   5    1.71   11.33
   7 -10  -5    8.55   12.06
   7 -10  -5   16.62    7.74
   7  10   5   -8.12   14.03
   7  10   6  -14.01   11.76
   7  10   6   14.65   11.56
   7 -10  -6   17.87   12.11
  -7  10  -6    9.41    7.32
   7 -10  -6   11.70    6.32
   7  10   7   11.16   10.77
   7  10   7   -4.20    9.83
   7 -10  -7   30.47   10.39
   7 -10  -8    3.72    7.13
   7  10   8    0.07    7.63
   7  11  -8    6.69    8.05
   7  11  -7    1.87   14.44
   7  11  -7    2.26    6.38
  -7  11   7    6.99    7.66
   7  11  -7    5.05   11.55
   7  11  -6    5.09    9.68
  -7 -11  -6    3.86    8.46
   7  11  -6   -3.76   14.59
  -7  11   6   -4.63    8.79
   7  11  -5   38.79    9.24
  -7 -11  -5   44.42   10.21
   7  11  -4    1.78   15.75
  -7 -11  -4   10.95   10.57
   7  11  -4    1.33    9.06
   7 -11   4    4.59    8.58
  -7 -11  -4   -2.93    8.97
  -7  11   3    5.05   12.34
   7  11  -3   -1.30   19.43
  -7 -11  -3    0.09    9.05
   7  11  -3    2.15   15.50
  -7 -11  -2   29.65    9.87
   7  11  -2   -5.57   17.47
  -7 -11  -2   15.94    6.33
  -7 -11  -2    8.78    8.35
   7  11  -2    1.79   14.69
  -7  11   2    2.29   12.22
   7  11  -1   33.38   16.57
  -7  11   1   18.31   12.14
  -7 -11  -1   38.19    7.12
  -7 -11  -1   46.94   10.09
  -7  11   1   23.30   12.35
  -7 -11   0   17.59    6.50
  -7  11   0    7.78   10.39
   7  11   0    9.77   14.15
  -7  11   0    2.27   12.26
   7  11   0   13.26   10.55
   7 -11   0    3.43    7.71
   7 -11  -1   40.89    7.57
  -7 -11   1   38.70    7.39
   7 -11  -1   43.26    8.75
   7  11   1   11.38   11.12
  -7  11  -1   10.58   12.24
  -7 -11   1   44.97    6.63
   7 -11  -1   38.58    9.27
  -7  11  -1   37.97   13.47
  -7  11  -2   13.26   14.16
   7 -11  -2   12.23   10.41
  -7  11  -2   14.45   14.71
   7  11   2    2.16   11.82
  -7 -11   2   20.53    6.56
  -7 -11   2   19.79    7.24
   7 -11  -2   38.30    9.64
   7 -11  -2   22.20    7.54
  -7  11  -3   -0.48   16.33
   7 -11  -3    6.03   11.62
  -7 -11   3    6.92    6.23
   7  11   3   12.85    9.13
  -7 -11   4   12.36    6.18
   7 -11  -4    2.89    7.50
   7  11   4  -10.23   10.26
   7 -11  -4   -6.35   13.37
   7 -11  -5   37.30    7.08
   7 -11  -5   33.36   12.89
   7  11   6   10.62   10.77
   7  11   6    1.28   10.77
   7 -11  -6    0.52   11.60
  -7  11  -6   -1.29    7.00
   7  11   7   17.91    9.03
   7  11   7    7.68    9.47
   7 -11  -7    1.72    8.84
   7  11   8   -1.63    5.78
   7  11   8   10.25    5.84
  -7  12   7    4.49    6.39
   7  12  -7   -6.06   11.19
   7  12  -7    6.29    8.70
   7  12  -6    5.86   15.81
  -7 -12  -6   17.59    7.11
   7  12  -6   22.76   12.51
   7  12  -6   25.62    8.51
  -7  12   5   -0.58    9.50
   7 -12   5   15.94    6.88
  -7 -12  -5   35.51    9.54
   7  12  -5   17.32   14.25
   7  12  -5   24.81    8.54
   7  12  -4   14.89   19.50
   7  12  -4   24.56    9.15
   7 -12   4   34.05    8.87
  -7 -12  -4   30.82   10.18
   7  12  -4   31.77   14.76
  -7 -12  -4   23.39    9.42
  -7 -12  -3  153.42   11.74
   7  12  -3   34.79   19.17
   7  12  -3  102.49   15.77
  -7 -12  -3   87.34   10.29
  -7  12   3   21.81   13.02
   7 -12   3  116.15   10.90
   7  12  -2   32.16   14.85
  -7 -12  -2   16.05    9.12
   7  12  -2    5.50   18.14
  -7  12   2   10.44   12.82
  -7  12   1   -0.19   12.64
   7  12  -1    7.57   17.10
  -7 -12  -1   12.35    7.02
   7  12  -1   -5.21   11.82
  -7 -12  -1    9.24    8.99
  -7  12   0   33.36   13.13
   7  12   0   52.56   14.16
   7 -12   0   77.71    9.06
   7  12   0   68.71   10.70
  -7  12   0   51.19   13.39
   7  12   1   -6.90   11.69
  -7  12  -1   -6.02   12.17
   7 -12  -1   10.28    9.43
  -7 -12   1    7.61    6.90
  -7 -12   1    5.67    7.44
  -7  12  -1   -4.99   13.42
   7 -12  -2   17.31   10.96
  -7  12  -2   12.61   13.65
  -7  12  -2   -3.73   15.05
  -7 -12   3   96.42    9.02
   7 -12  -3  123.07    8.76
  -7  12  -3    5.65   15.76
  -7 -12   3   98.08    7.88
   7 -12  -3  141.28   11.35
   7  12   3   44.78    9.89
  -7 -12   4   23.63    6.40
   7  12   4   19.75    9.81
   7 -12  -4   48.78   11.57
   7 -12  -4   34.57    7.28
   7  12   5    4.20   10.24
   7 -12  -5   23.59    6.23
   7 -12  -5   26.39   10.52
   7  12   6    3.32    9.82
   7  12   6    1.27    9.62
  -7  12  -6    9.32    6.15
   7 -12  -6   31.44    9.09
   7  12   7    1.23    7.41
   7  13  -7    4.74    7.58
   7  13  -6   -5.20    6.60
   7  13  -6    6.96   12.76
   7  13  -6    9.98   10.39
  -7 -13  -5    2.61    7.94
   7  13  -5    9.20   12.71
  -7 -13  -5    7.07    7.42
  -7  13   5    3.74    8.54
   7 -13   5    0.62    6.08
   7  13  -5   -0.59    7.39
   7  13  -5  -11.49   15.63
   7  13  -4   27.05    8.19
   7 -13   4   24.48    8.22
  -7 -13  -4   18.71    9.47
   7  13  -4   10.42   13.92
   7  13  -4   13.62   17.09
  -7 -13  -4   36.98    9.68
  -7  13   3   13.13   11.96
   7 -13   3   33.53    9.40
  -7 -13  -3   30.65    9.12
   7  13  -3    2.34   17.88
  -7 -13  -3   43.82   10.74
  -7  13   2   36.26   12.78
   7 -13   2   76.76   10.15
  -7 -13  -2   56.45    9.97
   7  13  -2   28.50   17.82
  -7 -13  -2   71.51   11.40
  -7  13   1   43.05   13.19
   7  13  -1   40.17   12.08
  -7 -13  -1   67.41    9.31
   7  13  -1   28.61   15.72
  -7  13   0   14.14   13.52
   7  13   0    4.51   13.04
  -7  13   0    5.13   12.89
  -7 -13   1   84.55    8.61
   7 -13  -1   48.40   10.43
  -7  13  -1   48.28   13.56
   7  13   1   33.14   13.34
  -7  13  -1   -0.37   11.60
  -7 -13   1   83.23    8.44
   7 -13  -2   50.96   10.05
  -7 -13   2   64.79    8.55
  -7  13  -2   33.44   14.16
  -7 -13   2   60.14    8.10
   7 -13  -2   37.71   11.15
  -7  13  -2   27.80   12.48
  -7 -13   3   47.95    7.47
   7 -13  -3   45.06    9.96
   7 -13  -4   36.95    9.95
   7  13   4    0.34   13.67
  -7  13  -4    6.87   12.93
  -7 -13   4   22.88    6.46
   7  13   4    9.53    9.19
   7 -13  -5   -2.19    8.65
   7  13   5    0.93   11.80
   7  13   5   10.11    9.00
  -7  13  -5   12.45   11.14
   7  13   6    8.19    8.34
  -7  13  -6    5.34    8.52
   7  13   6   -0.60    7.86
   7  13   7    1.55    5.33
   7  14  -6   -3.63    9.22
  -7 -14  -5    3.51    6.53
   7 -14   5   -0.96    5.34
   7  14  -5   -5.81   12.89
  -7  14   5  -11.86    7.02
   7  14  -5    1.76    6.32
  -7 -14  -4   21.12    8.36
   7 -14   4    7.35    7.32
  -7 -14  -4   10.00    8.30
   7  14  -4    1.20   14.89
   7  14  -4   13.64    6.67
   7 -14   4   17.20    6.98
  -7  14   4   -1.82    9.49
  -7  14   3   10.55   11.35
   7  14  -3   21.43    7.82
   7 -14   3    7.27    8.53
  -7 -14  -3    1.45    9.13
  -7 -14  -3    7.29    9.66
   7  14  -3   17.64   15.50
   7  14  -2   12.54   15.46
   7 -14   2   13.76    9.30
   7  14  -1   -5.03   13.22
  -7 -14  -1   46.77    9.19
  -7  14   1   29.90   12.49
   7  14  -1   12.96   10.03
   7  14   0    0.47   11.62
  -7  14   0    6.92   12.70
  -7  14   0    5.47   12.72
  -7 -14   0    4.26    8.33
  -7 -14   1   41.91    7.54
  -7 -14   1   34.05    7.97
   7 -14  -1   26.42    9.92
  -7  14  -1   17.01   12.77
  -7  14  -1    2.49   12.42
   7  14   1    8.55   12.78
  -7 -14   1   54.05    8.19
  -7  14  -2    5.80   10.44
  -7 -14   2   17.29    7.74
   7 -14  -2   19.98    9.10
  -7 -14   2   31.91    7.66
  -7  14  -3    1.57   12.10
  -7 -14   3    2.87    6.59
  -7 -14   3   -3.92    6.42
   7 -14  -3    9.59    8.91
  -7 -14   4    9.88    5.39
  -7  14  -4   12.60   11.40
   7  14   4   -6.62   12.18
   7 -14  -4   15.33    8.11
   7  14   4    5.69    7.90
  -7  14  -5    9.24    9.14
   7  14   5   -4.50    7.38
   7  14   5    7.43   10.10
   7  14   6   -1.17    5.92
   7  14   6    2.63    5.96
   7  15  -5   -2.42    7.32
   7  15  -5  -11.64    9.20
  -7 -15  -4   -8.30    7.14
  -7  15   4   -2.92    7.69
   7 -15   4    3.51    6.15
   7  15  -4    8.68    9.06
   7  15  -4    6.78   11.49
   7  15  -4    0.58    5.27
  -7 -15  -3    5.70    8.74
   7  15  -3   13.61   10.04
   7 -15   3   13.79    7.61
   7  15  -3  -10.17   12.24
  -7 -15  -2    0.04    8.90
   7  15  -2    0.78    9.34
  -7  15   2   -0.23   11.37
   7 -15   2   17.51    8.82
  -7 -15  -1   16.84    8.94
  -7  15   1    3.84   11.95
  -7 -15   0    9.39    8.39
  -7  15   0   -0.55   11.39
   7  15   0   -5.10   11.55
  -7 -15   1   13.45    7.87
  -7  15  -1    3.70   11.77
  -7 -15   2   10.32    6.85
  -7  15  -2    1.85   11.26
  -7 -15   2    3.94    6.23
  -7  15  -2  -13.04   10.58
  -7 -15   3   17.31    5.74
  -7  15  -3    9.53   10.39
   7  15   4   -6.94   10.35
  -7  15  -4   -6.90    8.84
   7  15   5    8.26    7.56
  -7  15  -5   -8.27    6.42
   7  16  -5    1.38    4.71
  -7 -16  -4   -1.21    5.43
   7 -16   4    4.02    4.80
   7  16  -4    2.37    7.30
   7  16  -4   -1.31    5.70
   7  16  -3   -8.58    6.83
   7  16  -3   11.01    8.77
  -7 -16  -3    4.28    7.07
   7 -16   3    1.65    6.45
   7 -16   3    6.41    6.00
  -7 -16  -2    6.09    8.15
   7  16  -2   12.28    9.03
  -7  16   2    4.44    9.32
   7  16  -2   -3.70    7.39
   7 -16   2   18.47    7.01
  -7 -16  -1   14.92    8.17
   7  16  -1    3.53    9.64
  -7  16   1   15.08    9.68
   7 -16   1   35.25    7.74
   7  16   0    7.39   10.12
  -7 -16   0    6.99    7.80
  -7  16   0    7.14   10.39
  -7 -16   1   28.79    7.26
  -7  16  -1   17.65   10.01
  -7 -16   2   11.20    6.15
  -7  16  -2    8.06    9.70
  -7  16  -3   12.72    8.14
   7  16   3    6.53    9.78
  -7  16  -4    8.46    6.39
   7  16   4    0.48    7.96
   7  16   5   -3.24    4.45
   7  17  -4    0.86    4.12
   7  17  -3    3.59    5.99
   7 -17   3    8.02    4.73
  -7  17   3    1.40    5.09
  -7 -17  -3    8.27    5.33
   7 -17   2    0.51    5.61
  -7 -17  -2    3.02    6.39
   7  17  -2   -0.54    7.40
  -7 -17  -1    1.62    6.91
  -7  17   1    6.44    7.96
   7  17  -1   -0.70    8.04
   7 -17   1   13.88    6.33
  -7 -17   0    9.37    6.41
  -7  17   0   23.05    8.12
   7 -17   0   15.39    6.08
  -7  17  -1    1.77    7.96
  -7 -17   1    8.62    5.65
   7 -17  -1   -1.99    4.82
   7  17   2    8.81    8.45
  -7 -17   2    5.05    4.63
  -7  17  -2   -4.20    7.16
   7  17   3    5.43    7.17
  -7  17  -3    2.51    5.64
   7  17   4   -2.60    4.52
  -7 -18  -2    1.41    4.21
  -7 -18  -1   -3.27    4.82
   7 -18   1    5.94    4.04
   7  18   0    3.80    5.61
  -7  18   0    6.43    5.64
  -7 -18   0   -1.65    4.65
   7 -18   0   -2.00    3.82
   7  18   1   -0.61    5.67
  -7  18  -1    1.81    5.23
   7  18   2   -1.04    5.28
   8   0   0   64.42    5.17
   8   0   0   60.34    5.19
   8   0   0   71.20    3.27
  -8   0   0   54.66    3.63
   8   0   0   62.89    4.87
   8   0   0   56.43    3.82
   8   0   0   66.30    3.83
  -8   0   1    7.13    3.32
   8   0   1    5.84    4.29
   8   0  -1    6.59    3.19
   8   0   1    8.56    2.94
   8   0  -1    8.01    2.64
   8   0   1   13.67    3.39
   8   0   1    8.43    4.47
   8   0   1    8.31    4.91
   8   0   1    8.06    6.27
   8   0  -1   14.38    2.88
   8   0   1    5.94    5.11
  -8   0  -1    9.21    1.07
  -8   0   2  258.07   11.32
   8   0   2  219.23   11.74
   8   0  -2  262.64   11.26
   8   0   2  305.06   12.10
   8   0   2  274.77   12.01
   8   0  -2  278.57   10.54
   8   0   2  269.41   10.80
   8   0   2  263.26   12.62
   8   0  -2  305.30   11.04
  -8   0  -2  223.97   10.27
   8   0   2  296.13   11.07
   8   0   3   21.62    3.49
   8   0  -3   14.59    5.01
   8   0   3    9.48    7.05
   8   0   3   18.25    6.46
   8   0  -3   27.42    4.44
   8   0   3   10.60    6.11
   8   0   3    8.57    8.16
   8   0   3   20.29    4.75
  -8   0   3   10.23    5.40
   8   0   4  598.22   27.73
   8   0   4  638.85   26.95
   8   0   4  596.22   27.77
  -8   0   4  632.45   26.64
   8   0   4  657.62   26.94
   8   0   4  648.36   25.66
   8   0  -4  606.04   26.48
   8   0  -5   12.28    8.54
   8   0  -5   29.22    7.28
   8   0   5   26.16   12.43
   8   0   5    4.11    9.80
   8   0   5    6.72    9.68
  -8   0   5    3.90    8.22
  -8   0   6   49.83    6.55
   8   0  -6   14.64   11.65
   8   0   6   39.11   12.51
   8   0  -6   61.02    9.38
   8   0   6   41.38   15.98
  -8   0   6   25.46    9.27
  -8   0   6   28.57   10.39
   8   0   6   41.18   11.79
   8   0   7   -6.56   13.05
   8   0   7  -12.41   13.84
   8   0  -7   12.14   13.04
   8   0   7   -0.68   12.40
  -8   0   7    6.02    9.80
   8   0   7   -5.92   17.48
   8   0  -8   -0.12   13.12
   8   0   8   25.68   11.08
  -8   0   8   45.82   10.12
   8   0   8  -19.90   18.11
  -8   0   9   -3.62    6.84
   8   0  -9    1.28   10.82
   8   0   9    2.12   14.90
   8   0  10    3.13    8.15
   8   1  -9   -5.53    8.72
  -8   1   9   10.47    7.20
   8   1  -9    3.12   10.90
   8  -1   9    6.50   15.14
   8  -1   8    4.62   18.06
   8  -1   8    2.52   11.32
   8   1  -8    9.66   13.34
  -8   1   8   48.63   10.26
   8   1  -7   11.37   12.53
   8  -1   7   -7.98   12.67
   8  -1   7    3.88   18.59
  -8   1   7   -7.48    9.65
  -8   1   7    4.76   10.69
   8  -1   7    8.01   12.28
   8   1  -7   11.56   10.35
   8  -1   7   21.99   12.19
   8  -1   6    6.70   13.00
   8   1  -6   65.17    8.69
  -8   1   6   15.24   10.03
   8  -1   6   17.36   16.01
   8  -1   6   30.33   12.57
   8   1  -6   22.40   11.61
   8  -1   6   40.49   11.44
   8  -1   5   44.47   10.15
   8   1  -5   36.18    7.47
  -8   1   5   31.31    8.79
   8  -1   5   28.76   12.69
   8  -1   5   20.18   10.42
   8   1  -5   32.63    9.15
   8  -1   5   35.91    9.33
   8  -1   4   12.79    8.04
   8  -1   4   11.57   10.08
   8  -1   4    3.68    7.74
  -8   1   4   11.47    6.88
   8   1  -4    6.56    7.01
   8  -1   4   10.28    8.31
   8   1  -4   27.14    5.50
   8  -1   3  297.44   13.91
   8  -1   3  286.24   14.78
   8  -1   3  337.67   12.86
   8  -1   3  300.10   13.36
  -8   1   3  299.79   13.40
   8   1  -3  273.20   13.39
   8  -1   3  293.61   12.33
   8  -1   3  297.37   14.15
   8   1  -3  291.08   12.75
  -8  -1  -2   96.92    4.86
   8  -1   2  107.35    5.52
   8   1  -2  113.65    6.27
  -8   1   2   96.21    6.36
   8  -1   2   94.21    7.48
   8  -1   2   98.46    6.99
   8  -1   2  108.56    5.62
   8   1  -2  101.52    5.36
   8  -1   2   96.31    8.11
   8  -1   2  120.36    7.11
   8  -1   2  102.43    8.93
  -8  -1  -1  112.69    4.95
   8  -1   1  146.44    7.13
   8   1  -1  145.22    6.33
   8  -1   1   98.49    4.80
   8  -1   1  158.94    8.93
   8  -1   1  142.15    7.12
   8  -1   1  166.62    6.19
   8   1  -1  141.02    5.79
   8  -1   1  159.92    6.01
   8   1  -1  153.40    5.62
   8   1  -1  157.16    5.60
   8  -1   1  184.91    7.20
   8  -1   0    4.12    5.40
   8   1   0    2.11    4.02
   8   1   0    8.25    3.08
   8   1   0    2.61    3.34
   8  -1   0    1.93    2.18
  -8  -1   0    3.63    2.50
   8   1   0   10.38    2.74
   8  -1   0   11.36    2.93
   8   1   0    9.40    3.96
   8  -1   0    5.98    4.89
   8   1   0   -1.84    3.68
   8   1   1  158.83    6.84
   8  -1  -1  141.52    6.50
   8   1   1  151.76    6.69
   8   1   1  147.99    7.86
   8  -1  -1  144.10    6.83
   8   1   1  157.13    8.22
  -8  -1   1  149.03    6.92
   8   1   1  159.99    7.69
   8  -1  -1  135.00    6.77
   8   1   1  179.22    8.46
   8   1   2  106.65    7.77
   8   1   2  109.60    7.05
   8   1   2  123.36    7.75
   8   1   2  124.84    5.88
   8  -1  -2  111.38    5.89
   8   1   2   92.36    7.30
  -8  -1   2  103.71    6.31
   8   1   2  111.38    5.43
   8  -1  -2   99.18    5.05
   8   1   3  298.17   13.99
   8   1   3  330.49   13.06
   8   1   3  256.10   14.31
   8   1   3  306.23   13.98
  -8  -1   3  278.97   13.35
   8  -1  -3  338.39   13.22
   8   1   3  297.02   12.49
   8   1   4   16.64    7.66
   8  -1  -4   30.80    6.10
   8   1   4    8.14    8.26
  -8  -1   4    8.70    6.37
   8   1   4   19.53    3.25
   8   1   4    4.50    7.30
   8   1   5   28.89    9.45
  -8  -1   5   35.81    8.33
  -8  -1   5   32.04    7.97
   8   1   5   26.17    9.76
   8   1   5   34.32   11.76
   8  -1  -5   36.41    7.87
  -8  -1   6   53.51    6.79
  -8  -1   6   31.49    9.57
   8   1   6   18.72   15.70
   8   1   6   33.33   12.01
   8  -1  -6   31.91   11.21
  -8  -1   6   41.93   10.39
   8   1   7  -17.65   13.54
   8   1   7   -3.12   17.28
  -8  -1   7    2.32    9.90
   8  -1  -7    2.87   12.81
   8   1   7   15.10   12.35
   8   1   7    5.33   13.96
   8   1   8  -13.48   17.54
   8  -1  -8    7.26   12.85
   8   1   8   27.15   11.81
   8  -1  -9    1.90   10.85
   8   1   9    6.96   14.30
  -8  -1   9    1.46    7.82
   8   1  10    3.50    7.80
   8   2  -9    3.13    8.82
   8   2  -9  -13.83    9.94
  -8   2   9    2.90    6.78
   8  -2   9   -0.15   15.10
   8   2  -8    7.21   12.54
  -8   2   8    5.81   10.19
   8  -2   8   13.35   17.67
   8  -2   7    8.90   11.38
   8  -2   7   -5.46   12.63
  -8   2   7   23.79    9.77
   8  -2   7   10.71   19.37
  -8   2   7    7.72    9.57
  -8   2   7    9.52   11.42
   8   2  -7    8.49   13.03
   8   2  -7   13.57   10.36
   8  -2   7   -4.27   11.88
   8  -2   6   18.63   11.64
  -8   2   6   19.82   10.65
   8   2  -6   17.04   11.29
   8  -2   6    4.03   12.30
   8  -2   6    0.44   16.98
   8  -2   6   25.76   10.94
   8  -2   5    4.30   10.41
  -8   2   5   10.20    9.09
   8   2  -5    1.00    9.34
   8  -2   5    3.78   10.34
   8  -2   5    1.30   11.16
   8  -2   5   10.11   13.41
   8   2  -5   12.30    7.13
   8  -2   5   -0.51    9.63
  -8   2   4  269.42   12.41
   8  -2   4  224.74   13.15
   8  -2   4  256.17   12.70
   8   2  -4  262.02   12.31
   8  -2   3    8.48    3.81
   8  -2   3   -0.95    5.93
   8  -2   3    2.87    6.48
   8  -2   3    6.40    3.94
   8   2  -3    7.53    5.88
   8   2  -3   15.57    5.12
   8  -2   3   12.19    7.23
   8  -2   3    6.92    9.51
   8  -2   2  134.13    5.86
   8  -2   2   92.02    7.54
   8   2  -2  119.00    7.51
   8  -2   2   93.27   10.15
   8  -2   2  115.70    6.64
   8  -2   2  104.53    8.13
   8   2  -2  208.91    7.26
   8  -2   2  134.59    6.69
   8  -2   2   86.12    8.41
  -8  -2  -2  157.75    6.02
  -8  -2  -2  179.38    6.77
  -8  -2  -1   23.78    2.50
   8   2  -1   24.85    3.85
   8  -2   1   33.06    5.95
   8  -2   1   23.45    3.58
   8  -2   1   38.93    4.82
   8  -2   1   30.40    3.48
   8   2  -1   35.72    4.57
  -8   2   1   22.27    3.38
   8   2  -1   24.78    3.67
   8  -2   1   30.98    5.98
   8  -2   1   39.56    9.05
   8   2  -1   27.28    3.37
   8   2  -1   27.51    3.59
  -8  -2  -1   21.74    2.91
  -8  -2  -1   22.21    2.58
  -8  -2   0  366.18   14.36
   8  -2   0  398.37   14.94
   8  -2   0  288.35   14.14
  -8   2   0  371.47   14.41
   8   2   0  460.36   15.06
   8   2   0  407.01   14.81
   8   2   0  408.57   14.60
   8   2   0  387.52   14.24
   8   2   0  447.90   14.93
   8  -2   0  434.24   15.85
   8   2   0  421.90   15.14
   8  -2   0  397.45   15.21
  -8   2   0  330.86   14.07
   8  -2   0  380.40   14.63
   8   2   0  396.57   14.49
  -8  -2   1   24.16    3.57
   8   2   1   39.30    5.60
  -8   2  -1   39.88    3.26
   8   2   1   20.66    3.65
   8   2   1   25.54    5.47
   8  -2  -1   23.33    3.21
   8   2   1   24.45    3.28
   8   2   1   31.53    4.92
   8   2   2  155.14    6.72
   8   2   2  143.53    6.07
   8  -2  -2  127.25    5.76
   8   2   2   91.11    8.38
  -8  -2   2  102.39    6.76
   8   2   2  103.65    8.27
   8   2   2  133.75    7.67
   8   2   3    3.60    6.31
   8   2   3    1.65    7.31
  -8  -2   3    3.39    4.93
   8   2   3    8.92    6.38
   8   2   3    8.68    4.50
   8   2   4  203.21   13.61
   8   2   4  229.89   12.61
   8   2   5   14.17    8.68
  -8  -2   5   14.21    8.36
  -8  -2   5   17.68    5.97
  -8  -2   5   10.91    7.89
   8   2   5    1.16   10.68
   8   2   5   16.08   10.16
  -8  -2   6   24.12    9.67
  -8  -2   6   52.80    6.64
   8   2   6   19.81   12.10
   8   2   7    2.52   13.15
   8  -2  -7    1.88   13.15
   8   2   7   -7.94   14.14
  -8  -2   7   -4.75    9.90
   8   2   7    9.06   17.04
   8   2   8   11.31   12.23
   8  -2  -8    1.31   13.54
   8   2   8   20.42   16.72
   8   2   9    4.20    8.90
   8   2   9   10.91    8.76
  -8  -2   9   12.45    7.41
   8   2   9    9.14   13.92
   8  -2  -9    1.97   11.08
   8   3  -9   -3.13   10.03
   8   3  -9    6.85    8.95
   8  -3   9   12.50   14.88
  -8   3   9    3.28    7.04
   8   3  -8   -3.53   12.80
  -8   3   8    8.16    8.73
   8   3  -8    8.26   10.46
   8   3  -8    4.62    9.96
   8   3  -7    0.22   12.19
   8  -3   7   16.71   18.75
  -8   3   7    8.54   10.90
   8  -3   7   23.73   12.69
   8  -3   7   16.93   11.72
   8   3  -7   25.70   10.56
  -8   3   7   18.49   10.00
   8   3  -6   28.67   11.92
  -8   3   6   57.01    8.52
   8  -3   6   21.63   11.44
   8  -3   6   35.15   10.93
  -8   3   6   33.09   10.87
   8   3  -6   58.49    8.64
   8  -3   6   32.96   17.65
   8  -3   6    4.01   11.52
   8   3  -5   72.18    7.89
   8   3  -5   41.34    9.82
   8  -3   5   39.10   14.86
   8  -3   5   50.03    9.67
  -8   3   5   54.81   10.03
   8  -3   5   25.24   11.11
   8  -3   5   36.54    9.69
   8  -3   4   80.73    5.53
  -8   3   4   61.78    8.13
   8  -3   4   59.38    8.41
   8   3  -4   58.21    8.25
   8  -3   3  226.89   12.96
   8  -3   3  267.70   15.37
   8  -3   3  223.95   11.67
   8  -3   3  255.72   14.14
  -8  -3  -3  329.26   12.01
   8   3  -3  344.75   12.52
   8  -3   3  309.58   13.11
   8  -3   2   88.63    8.31
   8  -3   2   99.93    5.01
   8   3  -2  104.30    6.85
   8  -3   2   98.82    6.50
   8  -3   2  101.98    5.76
   8  -3   2   85.63    7.79
  -8  -3  -2  112.03    5.06
   8  -3   2   88.45    7.95
  -8  -3  -2  125.47    6.27
   8  -3   2   96.64   10.33
   8   3  -2  116.04    5.75
   8  -3   2   86.76    5.51
   8  -3   1  202.80   10.76
   8  -3   1  207.52    9.12
   8  -3   1  186.51   10.15
   8   3  -1  185.85    9.59
  -8   3   1  201.28    8.88
   8   3  -1  201.63    8.54
  -8  -3  -1  177.91    8.75
   8  -3   1  212.53   10.53
  -8  -3  -1  197.17    8.38
   8   3  -1  201.99    8.52
   8   3  -1  207.24    9.08
   8  -3   1  183.70   12.73
   8  -3   1  242.20    8.90
   8   3   0  104.60    6.80
  -8  -3   0   45.04    4.36
   8  -3   0   44.87    6.04
   8  -3   0   93.39    4.92
  -8   3   0   80.75    4.89
   8   3   0   55.28    5.03
  -8  -3   0   67.25    4.29
   8   3   0   69.76    3.79
   8  -3   0   47.85    4.93
   8   3   0   52.64    4.46
   8  -3   0   84.41    3.61
   8   3   0  131.16    6.91
   8  -3  -1  206.02    8.62
   8   3   1  228.88    8.87
   8   3   1  190.76    9.29
   8  -3  -1  173.42    8.84
   8   3   1  224.49    9.47
  -8  -3   1  189.72    8.76
  -8  -3   1  184.17    8.89
   8   3   1  219.62    8.68
   8  -3  -2  107.38    5.29
   8   3   2  104.22    8.03
  -8  -3   2   96.97    6.22
   8   3   2  115.72    6.03
  -8  -3   2   95.92    6.37
   8   3   2   97.35    8.39
   8   3   2  110.61    7.25
   8   3   3  277.18   14.65
  -8  -3   3  269.22   12.93
  -8  -3   4   59.70    7.13
   8   3   4   77.36    8.64
  -8  -3   4   90.52    6.22
   8   3   4   44.67    7.21
  -8  -3   5   37.72    8.31
   8   3   5   25.85   10.64
   8   3   5   53.92   10.44
  -8  -3   5   60.13    6.64
   8   3   5   29.91    8.71
  -8  -3   6   55.69    6.92
  -8  -3   6   22.56    9.63
   8   3   6   58.02   12.62
   8   3   6   21.73   14.60
   8   3   7   14.85   13.14
   8  -3  -7   16.68   12.15
   8   3   7  -11.56   16.67
   8   3   8   -2.79   12.12
   8  -3  -8   19.07   13.69
   8  -3  -9   10.99   10.22
   8   3   9    7.97    8.28
  -8  -3   9   -2.84    6.76
   8   3   9   17.42   13.00
   8   3   9   20.22    8.38
   8   4  -9   -0.40    9.48
   8   4  -9    8.72    8.86
   8  -4   9   -4.81   14.01
   8   4  -8   16.44    9.65
   8   4  -8   10.70   10.90
  -8   4   8   27.64    8.51
   8   4  -8   -4.42   11.38
  -8   4   7   22.06    9.12
   8   4  -7   11.40   12.78
   8   4  -7   19.06   10.56
   8  -4   7    1.87   19.44
  -8   4   7   10.60   10.52
   8   4  -7   20.62   10.14
   8  -4   6   -3.94   12.36
   8  -4   6   16.02   11.40
   8  -4   6   -5.46   13.37
   8  -4   6    3.57   17.79
  -8   4   6    9.51   10.85
   8   4  -6   10.63   11.58
   8   4  -5   25.51   10.14
   8  -4   5   40.84   10.31
   8  -4   5   25.92   15.14
  -8   4   5   77.31    7.48
   8   4  -5   96.37    9.78
   8  -4   5   17.14   10.76
   8  -4   5   21.46   10.44
  -8   4   5   54.91   10.34
   8   4  -4   30.64    8.51
   8  -4   4   38.94    9.00
  -8  -4  -4   58.53    6.47
   8  -4   4   30.00   12.58
   8  -4   4   57.44    5.29
  -8   4   4   51.06    8.60
   8   4  -4   59.18    7.41
   8  -4   3   30.36   11.29
   8  -4   3   29.83    8.40
   8  -4   3   80.30    4.51
   8  -4   3   32.47    6.85
   8  -4   3   24.57    8.28
   8   4  -3   88.03    5.69
  -8  -4  -3   98.28    5.81
   8  -4   3   29.85    4.12
   8   4  -2  398.93   16.46
   8  -4   2  411.37   17.38
   8  -4   2  482.12   16.66
   8   4  -2  411.57   16.73
   8  -4   2  450.39   17.88
  -8   4   2  418.48   16.60
   8  -4   2  416.57   17.59
   8  -4   2  452.14   19.61
  -8   4   2  449.75   16.00
   8   4  -2  328.00   15.55
   8  -4   2  378.85   16.08
   8   4  -2  399.93   16.24
  -8  -4  -2  396.34   15.85
   8   4  -1   75.55    6.61
  -8   4   1   58.64    5.60
   8  -4   1   46.88    6.88
   8   4  -1  109.51    6.84
  -8   4   1   60.94    3.90
   8   4  -1   87.66    4.13
  -8  -4  -1   98.44    4.37
   8  -4   1   86.00    5.03
   8  -4   1   43.13    4.72
   8  -4   1   54.74    8.44
  -8  -4   0  373.77   16.08
   8   4   0  399.03   16.18
  -8   4   0  383.13   16.89
   8   4   0  461.38   16.64
   8  -4   0  417.30   16.44
   8  -4   0  379.74   16.20
   8   4   0  490.59   17.56
   8   4   0  432.93   16.39
  -8  -4   0  447.39   16.55
   8   4   0  538.88   17.71
  -8   4   0  384.40   16.61
   8   4   1   57.08    5.04
   8   4   1   68.14    4.68
   8   4   1   63.63    5.50
  -8  -4   1   64.64    3.76
  -8  -4   1   73.53    4.43
  -8  -4   2  465.36   18.20
   8  -4  -2  388.46   17.55
   8   4   2  475.06   18.53
  -8  -4   2  446.28   17.83
   8   4   2  418.48   18.93
   8   4   2  493.99   18.07
   8   4   3   33.94    7.39
   8   4   3   30.16    8.53
  -8  -4   3   34.06    6.08
   8   4   4   66.11    9.40
  -8  -4   4   66.95    6.25
   8   4   5   15.98    8.37
  -8  -4   5   64.09    6.84
   8   4   5   67.39   11.12
   8   4   5   25.31   11.19
  -8  -4   5   27.48    8.59
  -8  -4   6   24.47    6.78
  -8  -4   6    1.15    9.86
   8   4   6   33.56   12.57
   8   4   6    6.66   13.43
   8   4   7   23.22   13.12
   8   4   7    4.22   16.16
   8   4   8   15.24   12.07
   8  -4  -8   -5.24   12.86
   8   4   9    4.56    8.32
   8  -4  -9   -0.80    9.63
   8   4   9    2.14    7.98
   8   4   9    6.34   11.77
   8   5  -9    5.30    9.68
   8   5  -9    3.46    8.52
   8   5  -8   21.20   11.46
   8   5  -8   21.93   11.20
  -8   5   8    8.88    8.54
   8  -5   8    1.86   17.83
   8   5  -8    8.04    9.24
   8   5  -7   35.97   10.72
  -8   5   7   29.09    8.65
   8   5  -7   15.57   11.50
   8  -5   7    7.23   19.36
   8   5  -7   45.83   10.37
  -8   5   7   14.83   10.14
   8  -5   6   10.71   18.64
   8   5  -6   11.00    9.88
   8  -5   6  -14.04   12.76
   8   5  -6    8.23   11.35
   8  -5   6   12.83   11.34
  -8   5   6   -2.55   10.99
   8  -5   5   27.10   10.84
  -8   5   5   85.46    7.95
   8  -5   5   36.37   16.48
   8   5  -5   41.23    9.04
   8  -5   5   20.16   12.86
   8  -5   5   33.03   11.96
   8   5  -5   37.88   11.02
   8   5  -5   78.36    9.55
  -8   5   5   51.47   10.72
  -8   5   4   29.20    9.34
   8   5  -4   38.84    8.57
  -8   5   4   48.46    6.40
   8  -5   4   16.88   10.07
   8  -5   4   36.49    9.48
   8  -5   4   30.47   13.86
   8  -5   4   42.31    5.38
   8   5  -4   30.86    7.23
  -8  -5  -4   38.74    6.86
   8   5  -4   53.85    6.93
   8  -5   4   14.47   10.32
   8  -5   3   78.58    5.08
   8   5  -3   40.27    7.58
   8  -5   3   15.82   12.91
   8  -5   3   49.16    8.66
   8   5  -3   53.92    6.69
   8  -5   3   36.93    9.55
   8   5  -3   79.95    6.06
   8  -5   3   18.84    9.05
   8  -5   3   31.51    7.12
  -8  -5  -3   82.20    6.97
  -8   5   3   88.96    5.57
   8  -5   2  123.22   10.09
   8  -5   2  103.41    9.80
  -8  -5  -2  221.87    8.41
  -8  -5  -2  153.41    6.33
  -8   5   2   90.05    6.28
   8   5  -2  146.97    8.03
  -8   5   2  127.40    7.87
   8  -5   2  122.79   13.46
   8  -5   2  117.09    7.47
   8  -5   2   88.35    6.32
   8   5  -2  177.74    7.21
   8  -5   1  464.70   14.83
   8  -5   1  274.03   14.56
  -8  -5  -1  405.61   15.03
   8   5  -1  320.43   14.18
   8   5  -1  403.01   15.85
  -8   5   1  302.22   15.02
  -8   5   1  366.64   14.27
  -8  -5  -1  373.02   14.56
   8   5   0  148.03    7.12
   8   5   0  161.44   10.11
   8   5   0  160.73    6.98
  -8   5   0  100.90    7.30
   8  -5   0  154.57    6.88
  -8  -5   0  154.33    6.99
  -8  -5   0  137.95    6.52
  -8   5   0  112.72    8.01
   8   5   0  184.70    9.67
   8   5   1  358.30   13.67
  -8   5  -1  319.52   14.64
   8   5   1  330.56   14.04
  -8  -5   1  345.67   13.63
   8   5   1  330.28   14.24
   8   5   2  145.11    7.83
  -8  -5   2  137.24    6.81
  -8  -5   3   44.32    6.44
   8   5   3   24.85    7.20
   8   5   3   66.79    7.58
  -8  -5   3   77.56    5.74
   8   5   3   31.69    9.20
  -8  -5   4   51.10    6.24
   8   5   4   42.31    9.17
  -8  -5   4   33.04    7.63
   8   5   4   21.68   10.82
   8   5   5   20.42    8.57
  -8  -5   5   68.86    7.06
   8   5   5   29.33   11.92
  -8  -5   5   40.35    9.38
   8   5   5   56.11   11.62
  -8  -5   6    4.86    7.09
   8   5   6   -4.41   12.80
   8   5   6  -15.38   12.35
   8   5   7    5.84   12.86
   8   5   8   16.54   12.35
   8  -5  -8  -14.16   12.22
   8   5   8   -1.56   12.97
   8   5   8   20.22   12.21
   8   5   9    5.60    7.81
   8   5   9   17.03    7.80
   8  -5  -9   -1.90    9.03
   8   5   9   -8.25   10.25
   8   6  -9   -2.94    8.74
   8   6  -8    6.82    8.73
   8   6  -8   12.16   11.11
   8   6  -8   -0.13   11.63
   8   6  -7   23.53    9.77
   8  -6   7   10.38   19.38
  -8   6   7   16.98    8.97
   8   6  -6    6.20   11.02
  -8   6   6   10.33    8.03
  -8   6   6    3.66   11.24
   8   6  -6   13.45   10.14
   8   6  -6    8.42   11.96
   8  -6   6   -9.54   19.79
  -8  -6  -5   10.56    8.36
   8  -6   5    4.52   11.99
   8  -6   5   -9.12   17.71
   8   6  -5    6.75    9.74
  -8   6   5   17.79    7.08
   8   6  -5    5.71    8.57
   8   6  -5   -3.72   10.53
  -8   6   5    8.50   10.58
   8  -6   4    5.36    5.73
   8   6  -4    7.80    6.81
   8  -6   4    2.30   10.83
  -8  -6  -4   17.35    7.95
  -8   6   4   13.36    9.70
   8   6  -4   10.15    9.16
  -8   6   4   -1.28    5.62
   8   6  -4    9.92    8.23
   8  -6   4   24.40   15.15
  -8   6   3   31.49    7.60
   8  -6   3   47.91    5.65
  -8   6   3   46.96    5.12
   8   6  -3   58.78    6.61
   8   6  -3   25.43    8.49
  -8  -6  -3   75.89    8.52
   8   6  -3   41.58    7.56
  -8   6   2  214.52    9.88
   8   6  -2  199.31   11.92
  -8   6   1   90.06    7.97
   8  -6   1   72.67    6.43
   8   6  -1  107.97    5.73
   8  -6   1  184.05    7.28
   8   6  -1  145.46    9.76
  -8  -6  -1  131.33    6.37
  -8  -6  -1  139.11    6.63
  -8  -6  -1  166.13    7.87
  -8   6   0   50.74    6.92
   8   6   0   82.51    9.69
   8   6   0  101.99    8.44
  -8  -6   0   75.28    5.10
  -8  -6   0   72.10    5.04
  -8   6   0   46.05    5.83
   8  -6   0   88.29    6.36
   8   6   0   67.80    4.49
   8  -6   0   73.12    5.56
   8  -6  -1  139.58    7.73
   8   6   1  101.56    7.09
   8   6   1   72.63    8.07
   8   6   1  101.15    6.46
  -8  -6   1  138.84    6.43
  -8  -6   1  130.15    6.82
  -8   6  -1  103.83    9.20
   8  -6  -2  265.27   10.24
  -8  -6   2  230.16    9.60
  -8  -6   2  231.10    9.48
  -8  -6   2  149.38   10.00
   8   6   2   96.16   10.42
   8   6   3   36.79    7.59
  -8  -6   3   41.14    5.81
  -8  -6   4    6.77    6.24
   8   6   4    0.84   11.59
   8   6   4    8.30    9.31
  -8  -6   4   -5.10    7.78
   8   6   5    4.34   11.64
   8   6   5    2.38   13.17
  -8  -6   5   20.14    7.24
   8   6   6   16.71   12.61
   8   6   6   19.27   13.06
   8   6   7   -5.05   14.27
   8   6   8    7.91   11.78
   8  -6  -8    3.51   11.21
   8   6   8    7.63   11.63
   8   6   9   -5.53    7.07
   8   6   9    4.44    7.15
   8   6   9   -8.70    8.79
   8  -6  -9    4.90    8.17
   8   7  -9    6.66    7.51
   8   7  -8   -0.14    7.88
   8   7  -8    7.57   11.70
   8   7  -7   16.50    9.29
   8   7  -7   12.50   12.20
   8   7  -7   19.84   12.25
  -8   7   7    4.16    9.28
   8   7  -6   70.30   11.30
  -8   7   6   57.59    8.89
   8   7  -6   48.84   11.65
  -8   7   6   25.42   11.58
   8  -7   6   31.12   19.62
   8   7  -6   19.13   12.27
  -8   7   5   26.70   10.58
   8   7  -5   88.06    9.80
   8   7  -5   55.36   11.36
   8   7  -5   42.65   12.00
  -8   7   5   62.34    7.96
   8  -7   5   17.70   18.81
  -8  -7  -5   99.77    9.86
  -8  -7  -4   44.45    9.31
   8   7  -4   30.70    7.58
   8  -7   4   34.32    6.09
  -8   7   4   34.17    6.62
   8  -7   4   28.55    6.64
   8  -7   4   14.77   17.06
   8   7  -4   24.81   10.27
   8   7  -4   22.98    9.95
  -8   7   3    1.15    8.14
   8  -7   3   13.19    5.97
  -8   7   3   18.62    5.48
  -8  -7  -3    9.12    9.76
  -8  -7  -3    9.43    5.79
   8   7  -3    7.43    6.65
   8   7  -3    3.16    9.85
   8   7  -3   -2.66    9.29
  -8  -7  -2   70.19    7.79
  -8  -7  -2   52.95    4.74
   8   7  -2   54.54    9.21
   8  -7   1  349.56   15.64
  -8  -7  -1  360.48   15.37
  -8  -7  -1  401.06   16.20
  -8  -7   0  425.35   16.87
   8  -7   0  398.25   17.07
  -8  -7   0  454.96   16.98
   8   7   0  417.83   19.68
  -8   7  -1  283.48   16.25
   8  -7  -1  503.52   15.88
  -8  -7   1  311.75   14.31
   8   7   1  292.49   14.54
  -8  -7   1  324.40   14.46
   8  -7  -1  540.54   16.67
  -8  -7   1  318.78   14.26
   8   7   1  284.93   15.54
   8  -7  -2   48.03    7.04
  -8  -7   2   50.10    5.71
   8   7   2   23.54    7.55
  -8  -7   2   56.12    5.99
   8   7   2   37.31    7.61
   8   7   2   46.14    6.59
   8  -7  -2   43.09    7.33
  -8  -7   3    8.75    6.28
   8   7   3   11.93    7.62
  -8  -7   4   24.87    7.15
  -8  -7   4   36.08    6.20
   8   7   4   29.80    9.96
   8   7   5   60.37   12.23
  -8  -7   5   78.98    8.29
  -8  -7   5   65.71    6.80
   8   7   6   53.90   13.10
  -8  -7   6   56.93    7.86
   8   7   7    7.48   12.74
   8   7   8   12.48   10.79
   8  -7  -8    4.01    9.05
   8   7   8   -0.82   10.65
   8  -7  -8   -1.89   10.33
   8   7   9    1.26    6.06
   8  -7  -9    7.69    7.03
   8   7   9   -2.19    5.69
   8   8  -8   -1.83    6.94
   8   8  -8   -3.14   10.79
   8   8  -7    4.11    8.72
   8   8  -7   -1.76   13.13
  -8   8   7    1.10    8.39
   8   8  -6   71.75   11.75
   8   8  -6   57.39   13.54
  -8   8   6   28.22   11.11
   8   8  -6   29.32   11.97
   8   8  -5   30.36   13.67
  -8   8   5    8.12   10.84
   8   8  -5   22.88   12.06
   8   8  -4   41.82   12.76
   8   8  -4   35.12    8.35
   8  -8   4   48.47    7.01
   8   8  -4   16.73   10.95
  -8   8   3   22.25    9.17
   8   8  -3   52.77    7.35
   8  -8   3   38.74    6.86
  -8  -8  -3   31.49    6.72
  -8  -8  -3   73.66    9.00
   8   8  -3   52.55   11.45
  -8  -8  -2  139.88    7.43
   8   8  -2  149.78   12.51
  -8  -8  -1   28.17    7.62
  -8   8   1   18.97    8.40
  -8  -8  -1   27.59    5.24
   8   8  -1   39.10   10.90
  -8   8   1   22.30    8.19
   8   8  -1   23.26   13.14
  -8   8   0   58.38    9.21
  -8  -8   0  116.99    7.12
  -8   8   0   58.19    8.24
   8   8   0  110.49   12.55
  -8  -8   0  102.30    6.80
   8  -8   0  122.19    7.81
  -8  -8   1   29.76    5.50
   8  -8  -1   32.85    7.08
  -8  -8   1   29.00    5.96
   8   8   1   29.43    8.60
  -8   8  -1   15.95    9.67
   8  -8  -1   39.63    7.13
   8  -8  -1   39.80    7.08
  -8   8  -1   31.95    9.94
  -8  -8   1   34.59    5.77
  -8  -8   2  118.92    7.71
  -8  -8   2  102.69    7.64
  -8  -8   2  101.69    8.12
   8  -8  -2  118.28    9.71
   8  -8  -3   57.43    8.81
  -8  -8   3   44.40    6.49
  -8  -8   3   41.94    7.34
   8   8   3   28.09    8.44
  -8  -8   4   65.01    8.22
  -8  -8   4   43.59    6.92
   8  -8  -4   59.23    9.33
   8   8   4   29.01   13.80
   8   8   4   43.50   10.48
  -8  -8   5   14.54    7.68
   8   8   5   19.22   11.78
   8   8   5    4.63   14.82
  -8  -8   5   17.35    6.42
  -8  -8   6   52.50    8.07
   8   8   6   44.08   12.49
   8   8   6   21.07   13.39
   8  -8  -7    4.20    9.55
   8   8   7   -8.28   12.43
   8   8   7   11.98   12.32
   8   8   7   -8.22   11.56
   8  -8  -7    1.61   10.49
   8  -8  -8   -1.78    9.35
   8  -8  -8    1.66    8.28
   8   8   8   -3.90    9.27
   8   8   8   -0.57    9.86
   8   9  -8   13.13   10.57
   8   9  -7    8.38    7.81
   8   9  -7   29.01   13.04
  -8   9   7    3.61    7.83
   8   9  -6    7.32   10.97
   8   9  -5    7.33   13.95
  -8   9   5   10.98   10.80
   8   9  -5    8.52    9.22
  -8  -9  -5   28.16    9.92
   8   9  -4   33.67    8.20
   8  -9   4   40.98    7.51
  -8  -9  -4   36.98    7.69
  -8  -9  -4   51.39    9.86
   8   9  -4   57.24   13.65
   8   9  -3   15.46   13.35
   8  -9   3   17.98    7.23
  -8  -9  -3   21.38    9.23
  -8   9   3    3.76   10.52
  -8  -9  -3   10.63    7.39
  -8  -9  -2   18.43    5.64
  -8  -9  -2   11.85    8.64
  -8   9   2   -0.60   10.06
   8   9  -2    9.72   13.11
   8   9  -1   37.25   11.64
  -8   9   1    9.49    9.73
  -8  -9  -1   44.11    8.74
  -8  -9  -1   28.39    5.39
   8   9  -1   12.65   13.88
  -8  -9   0   48.93    6.38
   8  -9   0   58.78    7.33
   8  -9   0   35.33    6.61
  -8   9   0   23.66    9.61
   8  -9  -1   27.41    7.43
  -8  -9   1   28.04    6.63
  -8  -9   1   24.59    6.39
  -8  -9   1   30.41    5.99
   8  -9  -1   35.20    7.16
  -8   9  -1   27.42   11.08
   8  -9  -1   25.85    7.51
   8  -9  -2   13.06    7.93
  -8  -9   2   12.27    6.60
   8  -9  -2    4.75   10.26
   8   9   2    4.94    7.07
  -8  -9   2   17.13    6.25
   8  -9  -2    9.43    9.11
  -8  -9   2   14.90    6.97
   8   9   2    2.54    9.12
  -8  -9   3   19.22    6.71
   8  -9  -3   27.10   14.74
  -8  -9   3    9.99    7.28
   8  -9  -3   24.39   10.15
   8   9   3    5.10    8.57
  -8  -9   4   47.46    6.97
   8  -9  -4   47.38   10.33
  -8  -9   4   44.29    8.07
   8   9   4   39.46   10.57
   8   9   4   26.04   14.70
  -8  -9   5   11.77    6.59
   8  -9  -5   22.86   10.70
   8   9   5    5.48   11.67
   8   9   5   -1.34   14.05
  -8  -9   5    9.89    8.11
   8  -9  -6   21.40   11.49
   8  -9  -6   32.28   10.77
   8   9   6   -4.47   12.21
   8  -9  -7   16.40   10.52
   8   9   7    3.42   11.48
   8   9   7    1.31   11.11
   8  -9  -8    0.11    8.33
   8   9   8    1.16    8.68
   8   9   8    0.22    8.50
   8  10  -8   -0.10    8.54
   8  10  -8   14.33   10.09
  -8  10   7    1.52    7.86
   8  10  -7   -5.29    7.06
   8  10  -7  -11.47   13.41
  -8  10   6   16.73   10.07
   8  10  -6   41.22   14.55
   8  10  -6   83.49   10.94
  -8 -10  -6   55.92    8.96
  -8  10   5    9.08   10.61
  -8 -10  -5   21.21    9.95
   8  10  -5   22.32   14.50
   8  10  -5   15.94    9.17
   8  10  -4   35.28   15.15
  -8 -10  -4   39.52    8.27
  -8 -10  -4   40.97   10.31
   8  10  -4   25.86    8.60
   8  10  -3   22.63   15.15
  -8 -10  -3   34.69    9.64
  -8 -10  -3   21.44    8.27
  -8  10   3    1.75   11.45
   8 -10   3   30.26    8.01
   8  10  -2   49.27   14.61
  -8  10   2   17.34   11.32
  -8 -10  -2   35.41    6.54
   8  10  -2   29.82   17.13
  -8 -10  -2   52.14    9.46
  -8 -10  -1   22.00    9.54
  -8 -10  -1   10.33    6.11
  -8  10   1   -1.01   10.77
   8  10  -1    4.82   15.33
   8  10  -1   15.35   12.93
  -8 -10   0   45.68    6.04
  -8  10   0   11.32   11.14
   8 -10   0   35.53    7.33
   8 -10   0   19.30    7.25
  -8  10   0    5.25    9.42
   8  10   0   19.88   13.41
   8 -10  -1   14.69    8.72
  -8  10  -1   -3.12   12.25
  -8 -10   1   11.61    6.36
   8 -10  -1   15.01    7.70
   8  10   1   16.02    9.95
  -8  10  -1   -1.32   10.50
  -8 -10   1   10.24    6.71
   8 -10  -2   32.84   10.11
  -8 -10   2   18.80    6.85
  -8 -10   2   25.47    6.91
   8  10   2   10.67   10.39
   8 -10  -2   58.25    9.45
   8 -10  -2   45.34    7.57
  -8 -10   2   34.21    7.46
   8  10   2   11.96    7.61
  -8 -10   3   15.72    6.80
   8 -10  -3   31.80   11.66
   8 -10  -3   15.46    7.52
  -8 -10   3   17.73    7.73
   8  10   3    5.20    8.97
  -8 -10   3   10.50    6.89
   8  10   4   33.56   10.48
   8 -10  -4   45.82    9.04
   8  10   4   19.79   14.83
   8  10   5    7.69   14.33
   8  10   5    2.19   11.03
   8 -10  -5   11.49   12.00
  -8 -10   5    7.01    6.10
   8 -10  -5   12.00    7.98
   8  10   6   37.32   11.96
   8 -10  -6   58.82    7.03
   8 -10  -6   69.89   11.86
   8  10   7    2.70   10.10
   8  10   7    4.83   10.20
   8 -10  -7   16.21   10.19
   8 -10  -8   -9.65    6.82
   8  10   8   -7.42    7.10
   8  10   8  -10.85    7.03
   8  11  -7   -7.90   10.58
  -8  11   7   -0.04    7.12
   8  11  -7    0.78   13.46
   8  11  -6   -0.06   14.29
  -8  11   6    3.29    8.78
   8  11  -6    2.94    9.18
  -8 -11  -6   -9.34    7.56
   8 -11   5   13.29    6.94
   8  11  -5    9.03    8.71
  -8 -11  -5   29.50    9.50
  -8 -11  -4  122.88   11.23
  -8 -11  -4   86.89    9.90
   8  11  -4  115.54    9.91
   8 -11   4   96.73    9.44
   8  11  -4  110.08   16.37
  -8 -11  -3   16.92    8.89
   8  11  -3   29.12   15.22
  -8  11   3   13.47   11.74
   8  11  -3   11.27   18.86
  -8 -11  -2   87.06   10.54
   8  11  -2   48.35   17.73
  -8 -11  -2   61.49    9.07
  -8  11   2   37.34   12.51
  -8 -11  -2   70.52    7.14
   8  11  -2   67.50   14.70
   8  11  -1   47.89   16.80
  -8  11   1   27.73   12.21
  -8  11   0   10.64   11.47
   8  11   0   16.15   13.37
  -8 -11   0   22.96    6.48
   8 -11   0    5.00    7.92
  -8  11   0   22.48   12.16
  -8 -11   1   61.69    6.87
   8  11   1   41.65   10.68
   8 -11  -1   72.33    8.14
   8 -11  -1   69.78   10.00
  -8  11  -1   43.61   12.66
   8 -11  -2   69.59   11.23
  -8 -11   2   66.08    7.46
   8 -11  -2   85.36    8.43
  -8 -11   2   68.80    7.92
   8  11   3   33.94    9.23
   8 -11  -4  122.60    8.88
   8  11   4   72.63   11.36
  -8 -11   4   93.86    7.77
   8 -11  -4  145.96   13.22
   8  11   4   26.21   15.05
   8  11   5    5.45   13.54
   8 -11  -5   15.49   12.48
   8 -11  -5   12.38    7.11
  -8 -11   5    9.03    5.46
   8 -11  -6    7.09   11.63
   8  11   6    4.08   10.66
   8 -11  -6    3.51    5.59
   8  11   6   -4.87   10.58
   8  11   7    2.98    8.77
   8  11   7    4.07    8.56
   8  11   8    0.26    4.96
   8  12  -7   -6.15    8.32
  -8  12   7   -1.15    5.83
   8  12  -7    4.60    9.92
   8  12  -6   11.00    7.14
   8  12  -6  -12.62   14.30
   8  12  -6   14.72   11.88
  -8  12   6   -9.59    7.56
  -8 -12  -5   -4.88    8.25
  -8  12   5    8.34    9.54
   8  12  -5    2.72   14.22
   8  12  -5   -5.69    8.23
   8 -12   5    2.01    6.68
   8  12  -4    8.52   17.77
   8  12  -4   13.66    8.03
   8 -12   4    8.65    8.07
   8  12  -4    3.83   13.65
  -8 -12  -4    3.28    9.29
   8 -12   3   39.33    9.31
   8  12  -3   39.87   14.86
  -8 -12  -3   31.16    9.59
  -8 -12  -3   34.08   10.61
   8  12  -3   13.08   18.15
  -8  12   3   20.41   11.88
   8  12  -3   40.37    8.30
  -8 -12  -2   72.04   10.78
  -8 -12  -2   50.59    9.32
   8  12  -2   26.44   17.94
  -8  12   2   28.82   12.24
   8 -12   2   68.09    9.53
  -8 -12  -1   25.55    7.33
  -8  12   1   29.00   12.59
   8  12  -1   17.59   16.51
  -8 -12   0   58.65    7.67
  -8  12   0   21.89   12.62
   8  12   0   36.95   13.09
  -8  12   0   47.44   12.64
  -8 -12   1   39.58    6.99
  -8  12  -1   37.21   12.80
   8 -12  -1   38.78   10.08
   8  12   1   10.16   11.91
  -8  12  -1    8.16   10.65
   8 -12  -2   52.83    8.40
  -8 -12   2   66.23    8.24
  -8 -12   3   33.77    6.78
   8 -12  -3   28.74   10.07
   8 -12  -3   28.68    7.99
  -8  12  -3   17.05   14.09
   8 -12  -4    1.78   10.28
  -8 -12   4    6.79    6.25
   8 -12  -4   13.16    7.51
   8  12   4   17.40   14.24
   8 -12  -5    6.22    6.21
   8 -12  -5   -4.70    9.72
   8  12   5    2.11    9.82
  -8  12  -5   -6.13   11.80
   8  12   6    8.36    9.81
   8  12   6   -2.18    9.25
   8 -12  -6    7.01    8.01
   8  12   7   -5.51    6.95
   8  13  -7    0.73    6.14
   8  13  -6    3.55    9.67
   8  13  -6    1.67   11.43
  -8  13   5   16.84    8.82
   8  13  -5    2.47   12.42
   8  13  -5    9.17   14.78
   8  13  -5    6.36    7.40
  -8 -13  -5   -2.23    7.16
   8 -13   5    0.83    6.02
  -8  13   4   -2.97   10.74
   8 -13   4   20.03    7.32
   8  13  -4   12.43    7.31
  -8 -13  -4   21.21    8.99
   8 -13   4   11.84    7.97
  -8 -13  -4    4.10    8.95
   8  13  -4    2.54   13.59
   8 -13   3   24.78    8.63
  -8 -13  -3   11.30    9.85
   8  13  -3   18.42    7.83
   8  13  -3    4.61   17.02
   8 -13   2    2.74    8.90
  -8  13   2    3.78   11.95
  -8 -13  -2    5.56    9.24
   8  13  -2   35.03   17.10
  -8  13   1    3.35   12.49
  -8 -13  -1   11.29    7.07
  -8 -13  -1   10.00    8.46
   8  13  -1    4.54   14.50
  -8 -13   0   39.62    7.75
   8  13   0   13.36   12.38
  -8  13   0   19.50   12.37
  -8  13   0   19.74   13.14
  -8 -13   1   24.01    7.98
   8  13   1   -5.84   12.54
  -8  13  -1  -14.08   12.09
  -8  13  -1   -2.14   12.80
  -8  13  -2    8.44   12.66
  -8 -13   2    3.88    7.58
  -8 -13   2    4.50    7.82
   8 -13  -3   20.49    7.38
  -8 -13   3   21.96    7.43
   8  13   4   -1.15   13.03
   8 -13  -4   11.95    8.99
  -8  13  -4    5.34   12.48
   8  13   4   -6.65    8.84
  -8 -13   4    9.35    6.33
   8 -13  -4   22.46    6.52
   8  13   5    0.28   11.40
   8  13   5    5.36    8.46
  -8  13  -5   -6.43   10.25
   8 -13  -5   -0.07    7.82
   8  13   6   11.96    7.36
   8  13   6   -2.95    7.93
   8  14  -6   -1.22    8.12
   8  14  -5   -7.23   11.69
   8 -14   5   -0.10    5.16
  -8  14   5    4.51    6.89
   8  14  -4   10.81    6.06
  -8  14   4   13.66    9.74
   8  14  -4   18.89   13.99
  -8 -14  -4   12.61    7.83
   8 -14   4    8.47    7.12
   8  14  -3    8.59   10.55
   8 -14   3   27.46    8.08
  -8 -14  -3   21.94    8.84
   8 -14   2   14.39    9.33
   8  14  -2   -3.84   14.22
   8  14  -1   -5.26   12.33
  -8  14   0   -2.09   11.95
  -8 -14   0   13.60    7.23
  -8 -14   0    8.47    7.84
   8  14   0   14.76   10.56
   8  14   1   -0.28   11.78
  -8 -14   1   11.61    7.83
  -8 -14   2   16.41    7.38
  -8  14  -3   21.25   11.08
  -8 -14   3   22.00    6.77
  -8  14  -4   15.39    9.88
  -8 -14   4   17.18    5.33
   8  14   4    9.51   11.60
   8  14   5    4.73    6.95
  -8  14  -5    0.12    7.44
   8  14   5  -11.35    9.60
   8  14   6    6.51    5.90
   8  15  -5    0.23    5.90
   8  15  -5   -3.11    7.72
   8 -15   4    0.12    5.91
   8  15  -4   -1.16   10.12
  -8 -15  -4    0.12    6.53
  -8  15   4    7.45    7.46
   8  15  -4   -6.71    7.97
   8  15  -3   13.18    8.55
   8  15  -3   -8.48   11.22
   8 -15   3    9.97    7.68
   8 -15   3   11.49    7.01
  -8 -15  -3   15.49    8.14
   8  15  -2    5.67   10.81
  -8  15   2    4.37   10.77
  -8 -15  -2   23.86    8.58
  -8  15   1    1.56   10.86
   8 -15   1    9.39    8.59
  -8 -15  -1    0.47    8.67
  -8  15   0   17.69   11.36
  -8 -15   0    7.97    8.14
  -8  15  -1   -3.32   11.35
  -8 -15   1   10.92    7.64
  -8 -15   2   33.87    6.43
  -8 -15   2   28.43    6.70
   8  15   3   -0.47   11.58
  -8 -15   3    5.89    5.71
  -8  15  -3    3.59    9.61
   8  15   4   -1.23   10.08
  -8  15  -4   12.69    7.90
   8  15   5    0.11    6.83
  -8 -16  -4    2.98    4.98
   8  16  -4    1.47    6.30
   8 -16   4    4.02    4.42
  -8  16   4    8.37    5.06
   8 -16   3   11.76    5.99
  -8  16   3    4.86    7.59
  -8 -16  -3    4.93    6.50
   8  16  -3   -6.67    7.73
   8 -16   2    0.35    6.25
  -8 -16  -2    5.46    7.67
  -8  16   2   -2.23    8.72
   8  16  -2    1.26    7.86
  -8  16   1   -1.51    9.60
  -8 -16  -1   -5.41    7.63
   8 -16   1   -5.21    7.42
   8  16  -1    3.23    9.13
  -8  16   0   -5.42    9.77
  -8 -16   0   10.75    7.55
  -8  16  -1   13.77    9.41
   8 -16  -1    4.94    6.01
  -8 -16   1    5.08    6.83
  -8 -16   2   -0.92    5.89
  -8  16  -2   -2.74    8.73
  -8  16  -3   -0.56    7.54
   8  16   3   -5.43    9.33
  -8  16  -4    1.86    5.55
   8  16   4    5.58    7.61
   8  17  -3    1.52    5.37
   8 -17   3    7.11    4.34
  -8 -17  -3   -0.86    4.61
   8  17  -2   -0.90    6.65
   8 -17   2    6.79    5.23
  -8 -17  -2    1.61    5.82
   8 -17   1   -2.02    5.58
  -8 -17  -1   -0.83    6.35
  -8  17   1   -6.75    7.24
   8 -17   0    0.98    5.29
  -8 -17   0   10.78    5.96
  -8  17   0    1.35    7.33
   8 -17  -1    2.04    4.35
  -8  17  -1   -3.16    7.25
  -8 -17   1    3.78    5.34
  -8  17  -2   -2.75    6.40
   8  17   2   -3.46    7.73
  -8 -17   2    6.03    4.39
   8  17   3    2.23    6.56
  -8 -18  -1    0.30    4.17
  -8  18   0   -2.22    4.79
  -8 -18   0    1.38    4.31
   8  18   1    1.54    5.05
   8  18   2   -1.62    4.50
   9   0   0   -1.99    3.17
   9   0   0    1.03    4.86
   9   0   0   -8.99    5.36
   9   0   0   -0.49    5.43
  -9   0   0   -2.77    3.00
   9   0   1  252.70   11.01
   9   0   1  225.58   10.67
   9   0   1  254.04    9.95
   9   0  -1  246.30    9.85
   9   0  -1  241.45    9.52
   9   0   1  227.60    9.62
  -9   0  -1  197.23    9.11
  -9   0   1  199.64    9.70
   9   0   1  258.16   10.80
   9   0  -1  247.82    9.81
   9   0   1  213.60   10.57
   9   0   1  239.52   12.00
   9   0  -2   12.52    4.81
   9   0   2    8.18    6.50
   9   0   2    9.52    3.56
   9   0  -2   14.63    2.79
   9   0   2   13.93    6.11
   9   0   2   14.05    3.89
   9   0   2    8.86    6.08
   9   0   2    6.03    8.02
   9   0   2   -0.36    6.38
  -9   0   2    9.96    4.77
   9   0  -2   17.28    3.99
   9   0   3   39.86    4.18
   9   0   3   45.51    5.41
   9   0   3   42.53    8.24
   9   0  -3   51.70    5.32
   9   0  -3   52.14    5.91
   9   0   3   45.53    8.82
   9   0   3   56.44    7.08
   9   0   4    7.53    5.11
   9   0   4    1.99    8.51
  -9   0   4    3.01    6.99
   9   0  -4   13.76    7.26
   9   0  -4   22.70    6.22
   9   0   5    2.68   11.15
  -9   0   5    5.40    8.46
   9   0  -5   36.41    8.04
   9   0   5   12.15   10.03
   9   0   5   14.60   10.40
   9   0   5   11.39   12.80
   9   0  -5    7.29    8.96
  -9   0   6   51.64    6.83
   9   0  -6   32.45   12.34
  -9   0   6   13.84   10.57
   9   0  -6   61.27    9.56
   9   0   6   49.85   12.38
   9   0   6   20.75   13.19
  -9   0   6   10.25    9.77
   9   0   6   19.81   16.28
  -9   0   7   -0.05    9.98
   9   0   7   -2.87   18.59
   9   0   7    2.27   13.01
   9   0   7   -2.37   14.12
   9   0  -7   -1.15   13.26
   9   0   7    7.33   13.32
   9   0  -8   -0.92   13.34
   9   0   8    9.43   11.58
  -9   0   8    7.35    9.82
  -9   0   9   19.69    6.55
   9   0   9   -9.31   14.41
   9   0  -9  -18.18   10.53
  -9   1   9    5.38    6.77
   9  -1   9    8.30   14.90
   9   1  -9    9.28   10.01
   9   1  -9   17.17    8.43
   9  -1   8   -1.73   12.11
   9  -1   8    4.68   11.64
  -9   1   8    0.05    9.86
   9   1  -8   15.89   12.85
   9  -1   7   14.43   12.37
  -9   1   7   21.64   10.86
   9  -1   7    3.00   19.88
  -9   1   7   13.52    9.97
   9  -1   7  -20.14   13.01
   9   1  -7   40.04   10.67
   9   1  -7   18.63   12.40
   9  -1   7   13.28   12.54
   9  -1   6   11.61   13.20
  -9   1   6    2.24   10.38
   9  -1   6    7.98   17.14
   9  -1   6   -1.72   13.89
   9   1  -6    9.67    9.04
   9  -1   6   13.46   11.79
   9   1  -6   -5.11   11.78
   9  -1   5   65.14   11.05
   9  -1   5   61.24   11.73
   9   1  -5   92.67    8.28
  -9   1   5   58.54    9.59
   9   1  -5   71.41   10.37
   9  -1   5   61.64   10.56
   9  -1   5   52.79   13.95
   9  -1   4   20.82    4.95
   9   1  -4   18.67    7.69
   9   1  -4   36.44    6.05
  -9   1   4   26.00    7.57
   9  -1   4   17.81    8.19
   9  -1   4   25.14    4.13
   9  -1   3  497.09   24.50
   9  -1   3  519.86   23.23
   9  -1   3  555.95   22.43
   9   1  -3  543.51   23.12
   9  -1   3  574.93   22.62
   9  -1   3  502.93   23.72
   9   1  -2    8.20    4.55
   9  -1   2   15.38    8.39
   9  -1   2    8.46    3.71
   9  -1   2    6.23    6.12
   9  -1   2   14.58    4.15
   9  -1   2    5.99    6.83
   9  -1   2   12.75    6.23
   9   1  -2    6.75    3.54
  -9   1   2   10.25    4.92
   9   1  -1   17.48    4.29
   9   1  -1   20.96    3.00
   9   1  -1   17.08    2.95
   9   1  -1   11.81    3.87
   9  -1   1   20.59    5.48
   9  -1   1   25.25    3.93
   9  -1   1   19.61    8.53
   9  -1   1   17.27    5.21
   9  -1   1   17.29    5.34
   9  -1   1   31.75    3.65
   9   1  -1   18.80    3.02
   9   1   0   17.18    4.37
   9  -1   0   14.54    5.88
   9   1   0   20.13    3.41
   9   1   0   14.44    4.27
   9   1   0   22.63    3.26
   9   1   0   12.73    4.57
   9  -1   0   22.87    6.17
   9   1   0   19.93    3.30
   9  -1   0   21.79    3.27
   9  -1   0   12.18    2.58
  -9  -1   0    9.76    2.74
   9  -1   0   22.08    5.36
  -9  -1   1   21.62    3.61
   9   1   1   24.53    3.29
   9  -1  -1   18.23    3.13
   9  -1  -1   15.23    3.54
   9   1   1   22.42    5.24
   9   1   1   23.17    5.51
   9   1   1   24.04    6.22
   9  -1  -1   14.14    3.80
   9   1   1   12.23    5.14
   9   1   1   28.31    3.65
   9   1   1   22.43    6.67
   9   1   2   15.70    5.89
   9   1   2    7.82    3.40
   9  -1  -2    7.87    2.86
   9  -1  -2   11.00    4.25
   9   1   2   10.40    5.93
   9   1   2    4.94    7.37
   9   1   2   14.05    4.15
  -9  -1   2   10.87    4.52
   9   1   2   12.64    6.70
   9   1   3  533.53   24.66
   9  -1  -3  692.97   23.77
   9   1   3  553.03   24.23
   9   1   3  611.31   23.18
   9   1   3  426.95   24.22
   9   1   4   18.56    8.51
  -9  -1   4   20.16    6.73
   9  -1  -4   35.90    6.51
   9   1   5   70.45   11.13
  -9  -1   5   49.16    8.88
   9  -1  -5  104.13    8.53
  -9  -1   5   58.00    9.18
   9   1   5   59.79   10.01
   9   1   5   61.64   13.18
   9   1   5   59.10   13.46
   9  -1  -5   67.91    9.37
   9   1   6    5.06   13.26
   9   1   6    3.52   12.67
  -9  -1   6   -2.18    9.84
   9   1   6   -7.75   15.72
  -9  -1   6    8.84   10.45
   9  -1  -6   -6.52   11.46
  -9  -1   6    8.27    6.73
   9   1   7   -0.83   14.17
   9   1   7    6.83   17.43
  -9  -1   7   22.86   10.28
   9   1   7   16.35   14.54
   9   1   7   31.04   12.97
   9  -1  -7   26.08   13.62
   9   1   8   15.71   11.88
   9  -1  -8    2.87   12.73
   9  -1  -9   13.97   10.33
   9   1   9   -4.87    8.75
   9   1   9    6.60   13.62
  -9  -1   9    3.67    7.25
   9   1   9   -2.97    9.08
   9   2  -9    8.08    8.68
   9  -2   9    8.27   14.96
   9   2  -9    7.85    9.44
  -9   2   9    8.60    6.60
  -9   2   8    7.89    9.87
   9   2  -8   -7.55   12.09
   9  -2   7   -7.24   19.09
  -9   2   7   -7.37    9.78
   9   2  -7    5.30   12.49
  -9   2   7   -4.88    9.69
  -9   2   7    0.87   11.57
   9  -2   7   -3.50   13.06
   9  -2   7    5.32   12.02
   9   2  -7    2.29   10.65
   9  -2   7   10.76   12.99
   9  -2   6    3.90   11.46
   9   2  -6    1.42    8.96
   9  -2   6   24.74   12.18
   9   2  -6   -1.30   11.73
  -9   2   6   12.67   10.85
   9  -2   6    8.98   12.81
   9  -2   6  -12.42   18.39
   9  -2   5   55.53   10.87
  -9   2   5   66.71    9.96
   9   2  -5   88.60    8.07
   9  -2   5   49.67   11.38
   9   2  -5   81.32    9.91
   9  -2   5   44.71   15.37
   9  -2   5   83.08   11.19
   9  -2   5   33.32   12.18
   9  -2   4   79.30    9.60
   9   2  -4  109.08    8.90
   9  -2   4   88.47    5.88
   9   2  -4  107.56    7.51
  -9   2   4  100.84    8.86
   9   2  -3  158.24    7.94
   9  -2   3  139.62    7.63
   9  -2   3  154.06   10.31
   9  -2   3  160.06   12.41
   9  -2   3  161.40    9.17
   9  -2   2  301.10   14.09
   9  -2   2  254.84   11.98
   9   2  -2  252.33   11.33
   9  -2   2  244.90   12.01
   9  -2   2  314.69   11.65
   9  -2   2  242.42   10.56
   9   2  -2  235.16   10.65
   9  -2   2  269.30   10.77
  -9  -2  -2  222.75   10.02
   9  -2   1   45.35    6.77
   9  -2   1   54.77    4.20
   9  -2   1   53.98    5.43
   9   2  -1   55.09    4.91
   9  -2   1   39.60    9.63
   9  -2   1   50.98    6.72
  -9  -2  -1   46.00    3.15
   9  -2   1   64.54    3.99
  -9  -2  -1   45.18    3.18
   9   2  -1   37.06    4.04
   9   2  -1   52.41    3.46
   9   2  -1   51.14    4.25
   9   2   0   30.82    4.75
   9  -2   0   26.23    6.92
   9   2   0   30.97    3.21
   9  -2   0   25.10    3.65
   9  -2   0   18.08    4.62
   9  -2   0   22.97    5.18
  -9  -2   0   26.32    2.75
  -9   2   0   21.68    2.70
   9   2   0   28.43    4.46
   9   2   0   33.38    3.35
   9   2   0   34.22    2.32
   9   2   0   28.53    4.94
  -9   2   0   21.25    1.57
   9   2   0   35.92    4.30
   9   2   1   52.47    5.61
   9   2   1   54.95    7.11
   9   2   1   46.04    6.18
   9  -2  -1   35.95    3.66
   9   2   1   51.28    6.22
  -9  -2   1   49.12    3.99
   9  -2  -1   49.88    3.92
   9   2   1   55.99    3.83
   9   2   1   57.16    4.27
   9   2   2  310.81   11.65
   9   2   2  325.46   13.06
   9   2   2  263.55   11.23
   9  -2  -2  223.00   11.01
  -9  -2   2  266.73   11.71
   9   2   2  290.72   12.64
   9   2   2  281.10   13.11
   9   2   2  307.68   12.70
   9   2   3  165.26   10.88
   9   2   3  167.44   11.05
   9   2   3  195.38   10.75
   9   2   4   98.40    9.70
  -9  -2   4  102.49    8.13
   9   2   5   68.05   11.19
   9   2   5   39.40   12.52
  -9  -2   5   85.28    7.09
  -9  -2   5   98.16    9.64
   9   2   5   39.99    9.88
  -9  -2   5   54.64    9.05
  -9  -2   6    3.58    9.91
   9   2   6   -8.25   15.73
   9  -2  -6   -1.57   11.03
   9   2   6    3.46   12.59
  -9  -2   6    4.30    6.70
   9   2   7   -3.40   14.38
   9  -2  -7    6.07   13.37
   9   2   7  -16.98   13.09
   9   2   7   -1.80   14.61
  -9  -2   7    5.91   10.40
   9   2   7    8.95   16.36
   9  -2  -8    7.05   12.75
   9   2   8    6.06   12.14
   9  -2  -9   -6.22   10.20
   9   2   9    5.97   12.85
   9   2   9    3.03    8.74
   9   2   9   -4.14    8.82
   9   3  -9    8.03    8.53
   9   3  -9   10.02    9.52
   9  -3   9   -2.83   14.38
  -9   3   8    4.15    8.53
   9   3  -8   12.90   10.20
   9   3  -8    6.55   11.87
  -9   3   7   14.10   10.92
   9  -3   7   14.58   13.42
  -9   3   7   66.83   10.13
   9   3  -7   86.80   11.49
   9   3  -7   16.26   12.70
   9  -3   7    9.11   14.52
  -9   3   7   11.59    9.56
   9  -3   7   13.76   19.34
   9  -3   7   27.30   12.35
  -9   3   6    4.47   11.19
   9  -3   6   -4.55   12.50
   9   3  -6    3.46   11.77
   9  -3   6   -4.45   11.86
   9  -3   6   11.97   11.84
   9  -3   6    5.04   18.48
   9  -3   5    8.22   15.64
  -9   3   5    5.71    9.98
   9  -3   5   -9.93   10.18
   9  -3   5    8.39   11.18
   9  -3   5    6.92    9.85
   9   3  -5   12.38    9.72
   9   3  -5   10.09    7.48
   9  -3   4    8.81    9.94
   9  -3   4   13.31    8.24
   9  -3   4   21.12   12.60
  -9   3   4    7.71    8.12
   9   3  -4   21.59    6.79
   9  -3   4    8.22    8.62
   9  -3   4   13.77    4.85
   9   3  -4   10.04    8.21
   9  -3   3   88.11    5.81
   9  -3   3   85.64    8.48
   9  -3   3   75.93    8.04
   9  -3   3   68.82    9.40
   9  -3   3   83.05    8.73
  -9   3   3  100.33    7.95
   9  -3   3   81.16   11.67
   9  -3   2   46.50    4.69
   9   3  -2   50.72    6.00
   9  -3   2   22.95    7.77
   9  -3   2   24.38    7.63
   9  -3   2   27.80    5.48
   9  -3   2   31.49    7.47
  -9  -3  -2   72.23    3.67
   9   3  -2   82.59    5.08
   9   3  -2   59.82    5.02
   9  -3   2   43.23    4.26
   9  -3   2   24.42   11.04
   9  -3   1  273.76   12.49
   9   3  -1  248.68   11.42
   9  -3   1  261.74   11.15
   9  -3   1  305.21   11.71
   9   3  -1  282.40   11.97
  -9   3   1  255.14   11.19
   9   3  -1  254.13   10.82
   9  -3   1  258.87   12.98
   9   3  -1  302.35   11.75
  -9  -3  -1  244.42   10.90
   9  -3   1  278.00   13.38
   9   3  -1  279.85   11.11
  -9  -3  -1  242.83   10.69
   9  -3   0   10.61    3.59
  -9   3   0    6.46    3.34
  -9  -3   0    8.76    3.28
   9   3   0    4.76    4.09
   9  -3   0    8.07    4.12
   9   3   0    6.49    5.00
   9  -3   0    3.07    5.30
   9   3   0   16.13    5.31
   9   3   0    5.43    4.42
   9   3   0   12.80    3.34
   9   3   0   15.09    1.90
  -9   3  -1  248.96   10.93
   9   3   1  285.09   11.71
   9   3   1  282.21   12.51
  -9  -3   1  256.99   11.23
  -9  -3   1  261.90   11.04
   9  -3  -1  252.14   11.18
   9  -3  -1  244.76   10.99
   9   3   1  275.78   11.12
   9   3   1  265.25   11.73
   9   3   2   38.99    7.35
   9   3   2   37.91    7.47
   9   3   2   49.64    6.28
   9   3   2   60.52    5.26
   9  -3  -2   61.40    3.99
  -9  -3   2   38.03    5.16
   9   3   2   34.08    6.65
  -9  -3   2   44.64    5.01
   9   3   3   73.44    9.57
   9   3   3   84.21    9.33
  -9  -3   3   86.92    7.25
  -9  -3   4   10.10    6.79
  -9  -3   4    7.74    6.93
  -9  -3   4   17.83    5.69
   9   3   4   31.01    9.02
   9   3   4    9.82    9.49
   9   3   5    5.88   10.64
  -9  -3   5    7.45    8.51
   9   3   5    4.21    9.27
  -9  -3   5    6.43    6.44
   9   3   5   -0.87   11.27
   9   3   6   -1.49   15.09
   9   3   6   -2.11   12.66
   9   3   6    5.65   11.23
  -9  -3   6    4.92    6.90
  -9  -3   6    5.37    9.91
   9   3   6    5.40   15.39
  -9  -3   7   19.86   10.48
   9   3   7   22.85   16.24
   9   3   7   32.14   13.62
   9  -3  -7   -4.27   12.74
   9   3   8    8.22   12.08
   9  -3  -8  -17.87   13.10
   9   3   8  -20.56   12.96
   9   3   9    5.16   12.02
   9   3   9    8.68    8.49
   9  -3  -9   -2.18    9.77
   9   3   9    2.87    8.44
   9   4  -9   -2.62    9.13
   9   4  -9    3.02    8.86
   9   4  -8   21.64   10.67
   9   4  -8   21.98    9.35
  -9   4   8   17.14    8.04
   9  -4   8   14.82   18.11
   9   4  -8   17.41   11.37
   9  -4   7   -1.30   19.82
   9   4  -7   10.81   12.74
   9   4  -7    1.43   10.38
   9   4  -7   -7.77   10.64
   9  -4   6  -11.69   13.30
   9   4  -6   12.21   11.78
   9  -4   6   13.63   14.19
  -9   4   6    8.67   11.71
   9  -4   6   17.37   12.30
   9  -4   6   17.81   18.90
   9  -4   5   20.25   10.94
   9   4  -5   37.77    8.03
   9  -4   5    7.36   11.61
   9  -4   5   26.35   16.11
   9  -4   5   11.79   10.79
   9   4  -5   18.17   10.46
  -9   4   5   30.16    7.28
  -9   4   5   20.09   10.56
   9  -4   4   20.23    9.57
   9   4  -4   32.56    8.68
   9   4  -4   51.07    8.18
  -9   4   4   26.38    8.75
   9  -4   4    3.02    8.48
   9  -4   4   -9.67   10.03
   9  -4   4   10.20   13.60
   9  -4   4   21.18    5.12
   9  -4   4   16.92   10.07
   9   4  -3   96.70    8.30
   9  -4   3   91.73    9.67
   9   4  -3   93.51    6.76
   9  -4   3   86.16    8.99
   9  -4   3   63.60    5.38
   9  -4   3   80.86   13.13
   9  -4   3   74.02    9.59
   9   4  -3  134.85    7.04
   9  -4   3  126.91    6.39
   9  -4   3   97.04    7.77
   9   4  -2   32.02    5.50
   9   4  -2   17.38    6.40
   9   4  -2   26.95    2.69
  -9   4   2   23.41    5.21
   9  -4   2   24.44    5.08
   9  -4   2   18.87    7.35
   9  -4   2   19.06   11.90
   9  -4   2   23.50    8.44
  -9   4   2   33.43    3.75
   9   4  -2   43.45    4.27
   9  -4   2   26.22    4.19
   9  -4   1   84.87    5.22
   9   4  -1   95.99    6.91
  -9   4   1   55.06    5.52
  -9  -4  -1  117.33    4.69
   9   4  -1   97.84    4.52
   9  -4   1   45.96    7.31
   9  -4   1   44.48    5.30
  -9   4   1   66.84    4.11
   9  -4   1   48.36    9.09
   9   4  -1  122.81    7.07
   9   4   0   16.69    4.17
  -9  -4   0   13.73    3.32
  -9  -4   0   14.84    3.68
   9   4   0   17.07    6.37
   9   4   0   12.86    3.37
  -9   4   0   11.21    4.42
   9   4   0   13.55    6.17
   9  -4   0    7.16    3.83
   9  -4  -1   86.56    5.04
   9   4   1   80.17    6.17
   9   4   1   93.87    5.47
  -9  -4   1   82.13    5.06
  -9   4  -1   82.26    6.14
  -9  -4   2   26.68    5.30
   9   4   2   22.64    6.28
   9  -4  -2   26.46    3.72
   9   4   2   33.54    6.19
  -9  -4   2   41.62    4.41
   9   4   2   29.50    8.10
   9   4   2   23.33    7.23
  -9  -4   3   88.72    7.65
   9   4   3  121.75    8.75
  -9  -4   3  130.80    6.84
   9   4   3   80.43    8.81
   9   4   3   77.60    9.99
  -9  -4   4   24.62    6.04
   9   4   4   18.81   10.60
   9   4   4   26.57    9.18
  -9  -4   4   14.25    7.16
  -9  -4   5    8.77    8.53
  -9  -4   5   25.92    6.82
   9   4   5    4.63    9.20
   9   4   5   25.82   11.28
   9   4   5   10.35   12.04
   9   4   6    8.85   14.63
   9   4   6   -2.72   13.01
  -9  -4   6   19.60    7.08
  -9  -4   6   12.48   10.45
   9   4   7   18.13   15.83
   9   4   7   11.89   13.44
   9  -4  -7    4.75   12.10
   9   4   8   17.05   14.67
   9   4   8    1.98   12.68
   9  -4  -8    4.00   12.76
   9   4   8   19.37   11.85
   9   4   9    2.17   10.72
   9  -4  -9    1.31    9.19
   9   4   9    1.21    7.75
   9   4   9   -1.41    7.69
   9   5  -9    0.74    7.83
   9   5  -9    5.54    8.60
   9   5  -8    5.58    9.03
   9   5  -8    7.97   10.62
  -9   5   8   -1.65    8.08
   9   5  -8    3.31   11.33
   9  -5   8   10.04   17.50
   9   5  -7   20.70   10.05
  -9   5   7   20.20    8.54
   9   5  -7  -11.30   11.44
   9  -5   7   15.84   20.07
   9  -5   6   23.06   12.40
   9  -5   6   24.74   19.96
  -9   5   6   30.52   11.65
  -9   5   6   71.00    8.66
   9  -5   6   14.95   13.35
   9   5  -6   22.47   11.54
   9   5  -6   62.08    9.65
   9   5  -6   52.28   10.62
   9  -5   5   15.03   11.54
   9  -5   5    5.14   17.90
   9  -5   5    8.79   13.49
   9   5  -5   10.54    9.04
  -9   5   5   12.05   10.80
  -9   5   5   18.59    7.60
   9   5  -5   13.77    9.64
   9   5  -5   24.16   10.65
   9  -5   5    8.95   12.61
   9   5  -4   33.35    9.34
   9   5  -4   53.16    7.96
  -9   5   4   67.70    6.63
   9  -5   4   34.17   10.43
   9  -5   4   20.28   11.28
   9   5  -4   69.67    7.88
  -9   5   4   37.93    9.54
   9  -5   4   49.49    6.17
   9  -5   4   26.86   11.51
   9  -5   4   13.28   15.42
   9  -5   3   76.99   10.13
   9   5  -3   84.27    7.89
   9   5  -3  104.61    7.03
   9  -5   3   63.44    8.23
   9   5  -3   62.41    8.29
  -9  -5  -3  135.64    8.35
   9  -5   3  108.79    6.81
  -9   5   3  117.94    6.47
  -9  -5  -2   64.68    5.86
  -9  -5  -2   55.19    4.20
   9   5  -2   54.96    4.86
   9  -5   2   59.70    9.62
   9  -5   2   48.97    5.68
  -9   5   2   54.05    4.18
   9  -5   2   44.12    8.95
   9  -5   2   33.33    4.56
  -9   5   1  137.08    7.94
   9   5  -1  133.62    6.37
   9  -5   1  166.55    7.38
   9  -5   1  126.43    7.14
  -9  -5  -1  139.31    6.82
  -9  -5  -1  128.05    7.44
   9   5  -1  138.56    6.71
   9   5  -1  161.36    9.49
   9   5   0  263.59   11.70
   9   5   0  267.21   13.65
  -9  -5   0  281.18   11.74
   9   5   1  164.24    7.27
   9   5   1  151.61    8.05
  -9  -5   1  132.23    7.66
  -9   5  -1  129.00    8.74
  -9  -5   1  141.88    7.21
   9  -5  -2   45.89    4.31
  -9  -5   2   60.23    5.08
   9   5   2   37.97    7.34
  -9  -5   2   48.18    5.71
   9   5   3   87.35    8.35
  -9  -5   3  101.36    6.45
  -9  -5   4   59.01    6.63
   9   5   4   22.89   11.61
  -9  -5   4   31.61    7.93
   9   5   4   48.92    9.63
   9   5   4   15.23    7.30
  -9  -5   5   10.38    6.93
   9   5   5   13.46   12.43
  -9  -5   5    4.66    9.11
   9   5   5   12.45   11.53
   9   5   5   -4.00    9.02
   9   5   6   18.97   14.02
   9   5   6   29.00   13.65
   9   5   7   -2.60   14.71
   9   5   8   -7.12   12.13
   9   5   8   -2.70   13.31
[truncated: 322,794 more chars]
