# Supplementary material for: Coordination-Induced Spin Modulation: Overcoming Spin Blocking in C–H Methylation with High-Spin Ferrous Complexes
Source: ACS Catal. 2026 Mar 4;16(6):6088–97. doi: 10.1021/acscatal.6c01157 (PMC13001654; doi:10.1021/acscatal.6c01157)
Supplement: Supplementary file 3 [file cs6c01157_si_003.cif]

data_tyz70_1_auto
_audit_creation_date               2025-12-11
_audit_creation_method
;
Olex2 1.5
(compiled 2025.07.13 svn.rb7424aed for OlexSys, GUI svn.r7314)
;
_shelx_SHELXL_version_number       '2019/3'
_audit_contact_author_address      ?
_audit_contact_author_email        ?
_audit_contact_author_name         ''
_audit_contact_author_phone        ?
_publ_contact_author_id_orcid      ?
_publ_section_references
;
Dolomanov, O.V., Bourhis, L.J., Gildea, R.J, Howard, J.A.K. & Puschmann, H.
 (2009), J. Appl. Cryst. 42, 339-341.

Sheldrick, G.M. (2015). Acta Cryst. C71, 3-8.
;
_chemical_name_common              ?
_chemical_name_systematic          ?
_chemical_formula_moiety           '2(C18 H34 Fe P2)'
_chemical_formula_sum              'C36 H68 Fe2 P4'
_chemical_formula_weight           736.48
_chemical_absolute_configuration   ?
_chemical_melting_point            ?
_chemical_oxdiff_formula           'Fe P2 C50 H100'
loop_
  _atom_type_symbol
  _atom_type_description
  _atom_type_scat_dispersion_real
  _atom_type_scat_dispersion_imag
  _atom_type_scat_source
 'C' 'C' 0.0181 0.0091 'International Tables Vol C Tables 4.2.6.8 and 6.1.1.4'
 'H' 'H' 0.0000 0.0000 'International Tables Vol C Tables 4.2.6.8 and 6.1.1.4'
 'Fe' 'Fe' -1.1336 3.1974
 'International Tables Vol C Tables 4.2.6.8 and 6.1.1.4'
 'P' 'P' 0.2955 0.4335 'International Tables Vol C Tables 4.2.6.8 and 6.1.1.4'

_shelx_space_group_comment
;
The symmetry employed for this shelxl refinement is uniquely defined
by the following loop, which should always be used as a source of
symmetry information in preference to the above space-group names.
They are only intended as comments.
;
_space_group_crystal_system        'monoclinic'
_space_group_IT_number             4
_space_group_name_H-M_alt          'P 1 21 1'
_space_group_name_Hall             'P 2yb'
loop_
  _space_group_symop_operation_xyz
 'x, y, z'
 '-x, y+1/2, -z'

_cell_length_a                     12.8356(13)
_cell_length_b                     9.6214(7)
_cell_length_c                     17.6559(18)
_cell_angle_alpha                  90
_cell_angle_beta                   106.371(10)
_cell_angle_gamma                  90
_cell_volume                       2092.0(4)
_cell_formula_units_Z              2
_cell_measurement_reflns_used      12770
_cell_measurement_temperature      100.00(10)
_cell_measurement_theta_max        75.1990
_cell_measurement_theta_min        2.5850
_shelx_estimated_absorpt_T_max     0.627
_shelx_estimated_absorpt_T_min     0.205
_exptl_absorpt_coefficient_mu      7.151
_exptl_absorpt_correction_T_max    1.00000
_exptl_absorpt_correction_T_min    0.82924
_exptl_absorpt_correction_type     multi-scan
_exptl_absorpt_process_details
;
CrysAlisPro 1.171.44.128a (Rigaku Oxford Diffraction, 2025)
Empirical absorption correction using spherical harmonics,
implemented in SCALE3 ABSPACK scaling algorithm.
;
_exptl_absorpt_special_details     ?
_exptl_crystal_colour              'light yellow'
_exptl_crystal_colour_lustre       .
_exptl_crystal_colour_modifier     light
_exptl_crystal_colour_primary      yellow
_exptl_crystal_density_diffrn      1.169
_exptl_crystal_density_meas        ?
_exptl_crystal_density_method      ?
_exptl_crystal_description         plate
_exptl_crystal_F_000               792
_exptl_crystal_size_max            0.324
_exptl_crystal_size_mid            0.078
_exptl_crystal_size_min            0.072
_exptl_transmission_factor_max     ?
_exptl_transmission_factor_min     ?
_diffrn_reflns_av_R_equivalents    0.1169
_diffrn_reflns_av_unetI/netI       0.1136
_diffrn_reflns_Laue_measured_fraction_full  1.000
_diffrn_reflns_Laue_measured_fraction_max  0.967
_diffrn_reflns_limit_h_max         16
_diffrn_reflns_limit_h_min         -16
_diffrn_reflns_limit_k_max         11
_diffrn_reflns_limit_k_min         -10
_diffrn_reflns_limit_l_max         21
_diffrn_reflns_limit_l_min         -21
_diffrn_reflns_number              40011
_diffrn_reflns_point_group_measured_fraction_full  0.883
_diffrn_reflns_point_group_measured_fraction_max  0.836
_diffrn_reflns_theta_full          67.684
_diffrn_reflns_theta_max           76.222
_diffrn_reflns_theta_min           2.608
_diffrn_ambient_environment        N~2~
_diffrn_ambient_temperature        100.00(10)
_diffrn_detector                   'Hybrid Pixel Array Detector'
_diffrn_detector_area_resol_mean   10.0000
_diffrn_detector_type              'HyPix-Arc 150'
_diffrn_measured_fraction_theta_full  1.000
_diffrn_measured_fraction_theta_max  0.967
_diffrn_measurement_details
;
List of Runs (angles in degrees, time in seconds):

  # Type    Start    End  Width  t~exp~   \w     \q     \k     \f   Frames
--------------------------------------------------------------------------
  1  \w     71.00 107.00   0.50    0.30    --   68.00  73.00-113.46   72
  2  \w     40.00  76.00   0.50    0.30    --   36.00  71.00 -23.20   72
  3  \w     63.00  99.00   0.50    0.30    --   56.00  62.00   9.87   72
  4  \w     60.00  96.00   0.50    0.30    --   56.00  71.00  50.20   72
  5  \w     71.00 107.00   0.50    0.30    --   68.00  74.00  75.92   72
  6  \w     76.00 125.00   0.50    0.30    --   74.80  30.00  90.00   98
  7  \w     84.00 133.00   0.50    0.30    --   82.99  30.00 150.00   98
  8  \w     84.00 133.00   0.50    0.30    --   82.99  30.00 120.00   98
  9  \w     76.00 125.00   0.50    0.30    --   74.80  30.00 -30.00   98
 10  \w     84.00 133.00   0.50    0.30    --   82.99  30.00 -90.00   98
 11  \w     84.00 127.00   0.50    0.30    --   78.11  35.00-121.74   86
 12  \w     84.00 133.00   0.50    0.30    --   82.99  30.00-150.00   98
 13  \w     74.00 123.00   0.50    0.30    --   73.22  30.00-180.00   98
 14  \w     40.00 121.00   0.50    0.30    --   73.22  15.00  60.00  162
 15  \w    -35.00  -8.00   0.50    0.30    --  -57.40  30.00-120.00   54
 16  \w    -35.00  -8.00   0.50    0.30    --  -57.40  30.00 -90.00   54
 17  \w    -88.00 -14.00   0.50    0.30    --  -57.40 128.00-131.00  148
 18  \w    -98.00 -22.00   0.50    0.30    --  -57.40 143.00  38.00  152
 19  \w    -35.00  -8.00   0.50    0.30    --  -57.40  30.00  90.00   54
 20  \w   -107.00 -71.00   0.50    0.30    --  -64.50 -64.00 -34.74   72
 21  \w   -104.00 -69.00   0.50    0.30    --  -64.50 -71.00 123.01   70
 22  \w   -106.00 -70.00   0.50    0.30    --  -64.50 -68.00 164.13   72
 23  \w   -102.00 -66.00   0.50    0.30    --  -64.50 -76.00-126.00   72
 24  \w    -89.00 -53.00   0.50    0.30    --  -52.00 -77.00-173.21   72
 25  \w     33.00  84.00   0.50    0.30    --   73.22 -95.00-150.00  102
 26  \w     44.00 102.00   0.50    0.30    --   60.36-143.00 -16.00  116
 27  \w     44.00 114.00   0.50    0.30    --   73.22-143.00 -16.00  140
 28  \w     44.00 116.00   0.50    0.30    --   74.80-143.00 -16.00  144
 29  \w     44.00 124.00   0.50    0.30    --   82.99-143.00 -16.00  160
 30  \w     34.00 106.00   0.50    0.30    --   74.80-125.00-150.00  144
 31  \w     37.00 112.00   0.50    0.30    --   82.99-125.00  60.00  150
 32  \w     37.00 112.00   0.50    0.30    --   82.99-125.00  60.00  150
 33  \w     37.00 112.00   0.50    0.30    --   82.99-125.00  90.00  150
 34  \w     36.00  93.00   0.50    0.30    --   60.36-128.00 154.00  114
 35  \w     36.00 107.00   0.50    0.30    --   74.80-128.00 154.00  142
 36  \w     37.00 114.00   0.50    0.30    --   82.99-128.00 154.00  154
 37  \w     37.00 112.00   0.50    0.30    --   82.99-125.00  90.00  150
 38  \w     33.00  84.00   0.50    0.30    --   73.22 -95.00  60.00  102
 39  \w     35.00  86.00   0.50    0.30    --   74.80 -95.00 -30.00  102
 40  \w     43.00  94.00   0.50    0.30    --   82.99 -95.00   0.00  102
 41  \w     35.00  86.00   0.50    0.30    --   74.80 -95.00 -90.00  102
 42  \w     37.00 112.00   0.50    0.30    --   82.99-125.00 -90.00  150
 43  \w     37.00 112.00   0.50    0.30    --   82.99-125.00-180.00  150
;
_diffrn_measurement_device         'four-circle diffractometer'
_diffrn_measurement_device_type    'XtaLAB Synergy, Dualflex, HyPix-Arc 150'
_diffrn_measurement_method         '\w scans'
_diffrn_orient_matrix_type        
 'CrysAlisPro convention (1999,Acta A55,543-557)'
_diffrn_orient_matrix_UB_11        -0.0113740000
_diffrn_orient_matrix_UB_12        -0.0043325000
_diffrn_orient_matrix_UB_13        -0.0891166000
_diffrn_orient_matrix_UB_21        -0.1242272000
_diffrn_orient_matrix_UB_22        -0.0144208000
_diffrn_orient_matrix_UB_23        -0.0174165000
_diffrn_orient_matrix_UB_31        -0.0112864000
_diffrn_orient_matrix_UB_32        0.1592228000
_diffrn_orient_matrix_UB_33        -0.0040230000
_diffrn_oxdiff_digest_hkl
;
43adc74d81c854a3dd4225cd44d2e33ba96016
;
_diffrn_oxdiff_digest_od_ed
;

;
_diffrn_oxdiff_measurement_exp_name  TYZ70_1.par
_diffrn_radiation_monochromator    mirror
_diffrn_radiation_probe            x-ray
_diffrn_radiation_type             'Cu K\a'
_diffrn_radiation_wavelength       1.54184
_diffrn_source                     'micro-focus sealed X-ray tube'
_diffrn_source_type                'PhotonJet (Cu) X-ray Source'
_reflns_Friedel_coverage           0.627
_reflns_Friedel_fraction_full      0.751
_reflns_Friedel_fraction_max       0.687
_reflns_number_gt                  4045
_reflns_number_total               7320
_reflns_special_details
;
 Reflections were merged by SHELXL according to the crystal
 class for the calculation of statistics and refinement.
 
 _reflns_Friedel_fraction is defined as the number of unique
 Friedel pairs measured divided by the number that would be
 possible theoretically, ignoring centric projections and
 systematic absences.
;
_reflns_threshold_expression       'I > 2\s(I)'
_computing_cell_refinement         'CrysAlisPro 1.171.44.128a (Rigaku OD, 2025)'
_computing_data_collection         'CrysAlisPro 1.171.44.128a (Rigaku OD, 2025)'
_computing_data_reduction          'CrysAlisPro 1.171.44.128a (Rigaku OD, 2025)'
_computing_molecular_graphics      'Olex2 1.5 (Dolomanov et al., 2009)'
_computing_publication_material    'Olex2 1.5 (Dolomanov et al., 2009)'
_computing_structure_refinement    'SHELXL 2019/3 (Sheldrick, 2015)'
_computing_structure_solution      ?
_refine_diff_density_max           0.816
_refine_diff_density_min           -1.523
_refine_diff_density_rms           0.134
_refine_ls_abs_structure_details
;
 Flack x determined using 968 quotients [(I+)-(I-)]/[(I+)+(I-)]
 (Parsons, Flack and Wagner, Acta Cryst. B69 (2013) 249-259).
;
_refine_ls_abs_structure_Flack     -0.025(9)
_refine_ls_extinction_coef         .
_refine_ls_extinction_method       none
_refine_ls_goodness_of_fit_ref     1.107
_refine_ls_hydrogen_treatment      constr
_refine_ls_matrix_type             full
_refine_ls_number_parameters       399
_refine_ls_number_reflns           7320
_refine_ls_number_restraints       1
_refine_ls_R_factor_all            0.1758
_refine_ls_R_factor_gt             0.1061
_refine_ls_restrained_S_all        1.107
_refine_ls_shift/su_max            0.000
_refine_ls_shift/su_mean           0.000
_refine_ls_structure_factor_coef   Fsqd
_refine_ls_weighting_details      
 'w=1/[\s^2^(Fo^2^)+(0.1803P)^2^+3.3508P] where P=(Fo^2^+2Fc^2^)/3'
_refine_ls_weighting_scheme        calc
_refine_ls_wR_factor_gt            0.2615
_refine_ls_wR_factor_ref           0.3383
_refine_special_details            ?
_olex2_refinement_description
;
1. Fixed Uiso
 At 1.2 times of:
  All C(H) groups
 At 1.5 times of:
  All C(H,H,H) groups
2.a Aromatic/amide H refined with riding coordinates:
 C13(H13), C28(H28), C12(H12), C11(H11), C14(H14), C30(H30), C29(H29), C27(H27)
2.b Idealised Me refined as rotating group:
 C35(H35A,H35B,H35C), C9(H9A,H9B,H9C), C2(H2A,H2B,H2C), C8(H8A,H8B,H8C),
 C32(H32A,H32B,H32C), C24(H24A,H24B,H24C), C4(H4A,H4B,H4C), C5(H5A,H5B,H5C),
 C7(H7A,H7B,H7C), C21(H21A,H21B,H21C), C36(H36A,H36B,H36C), C3(H3A,H3B,H3C),
 C25(H25A,H25B,H25C), C1(H1A,H1B,H1C), C34(H34A,H34B,H34C), C19(H19A,H19B,H19C),
  C20(H20A,H20B,H20C), C16(H16A,H16B,H16C), C23(H23A,H23B,H23C), C18(H18A,H18B,
 H18C)
;
_atom_sites_solution_hydrogens     geom
_atom_sites_solution_primary       ?
_atom_sites_solution_secondary     ?
loop_
  _atom_site_label
  _atom_site_type_symbol
  _atom_site_fract_x
  _atom_site_fract_y
  _atom_site_fract_z
  _atom_site_U_iso_or_equiv
  _atom_site_adp_type
  _atom_site_occupancy
  _atom_site_site_symmetry_order
  _atom_site_calc_flag
  _atom_site_refinement_flags_posn
  _atom_site_refinement_flags_adp
  _atom_site_refinement_flags_occupancy
  _atom_site_disorder_assembly
  _atom_site_disorder_group
 Fe2 Fe 0.2403(2) 0.8859(3) 0.43723(15) 0.0517(7) Uani 1 1 d . . . . .
 Fe1 Fe 0.2948(2) 0.5314(3) 0.05690(15) 0.0528(7) Uani 1 1 d . . . . .
 P1 P 0.4783(4) 0.4365(5) 0.0970(3) 0.0498(11) Uani 1 1 d . . . . .
 P4 P 0.0665(4) 0.7706(5) 0.3858(3) 0.0509(11) Uani 1 1 d . . . . .
 P2 P 0.2579(4) 0.3263(5) 0.1248(3) 0.0532(11) Uani 1 1 d . . . . .
 P3 P 0.3034(4) 0.6499(5) 0.4652(3) 0.0536(11) Uani 1 1 d . . . . .
 C31 C 0.0886(13) 0.585(2) 0.3863(9) 0.050(4) Uani 1 1 d . . . . .
 C13 C 0.4668(14) -0.0042(19) 0.1928(10) 0.054(4) Uani 1 1 d . . . . .
 H13 H 0.465726 -0.093632 0.215384 0.065 Uiso 1 1 calc R U . . .
 C15 C 0.3765(13) 0.2126(19) 0.1466(10) 0.049(4) Uani 1 1 d . . . . .
 C26 C 0.1935(13) 0.535(2) 0.4166(9) 0.055(4) Uani 1 1 d . . . . .
 C6 C 0.5721(14) 0.5219(18) 0.1851(10) 0.053(4) Uani 1 1 d . . . . .
 C28 C 0.1254(16) 0.301(2) 0.3787(10) 0.063(5) Uani 1 1 d . . . . .
 H28 H 0.138976 0.204376 0.373969 0.076 Uiso 1 1 calc R U . . .
 C12 C 0.5571(14) 0.0395(19) 0.1723(10) 0.051(4) Uani 1 1 d . . . . .
 H12 H 0.618157 -0.020166 0.180176 0.061 Uiso 1 1 calc R U . . .
 C35 C -0.0165(16) 0.976(2) 0.2833(11) 0.066(5) Uani 1 1 d . . . . .
 H35A H -0.048504 1.009270 0.324236 0.099 Uiso 1 1 calc R U . . .
 H35B H -0.060431 1.008967 0.231534 0.099 Uiso 1 1 calc R U . . .
 H35C H 0.057560 1.012722 0.293634 0.099 Uiso 1 1 calc R U . . .
 C11 C 0.5593(13) 0.1686(19) 0.1405(10) 0.050(4) Uani 1 1 d . . . . .
 H11 H 0.621762 0.197528 0.126014 0.060 Uiso 1 1 calc R U . . .
 C9 C 0.5140(13) 0.533(2) 0.2485(10) 0.054(4) Uani 1 1 d . . . . .
 H9A H 0.451026 0.594460 0.230340 0.081 Uiso 1 1 calc R U . . .
 H9B H 0.563730 0.571108 0.296721 0.081 Uiso 1 1 calc R U . . .
 H9C H 0.489706 0.440527 0.259504 0.081 Uiso 1 1 calc R U . . .
 C10 C 0.4699(13) 0.259(2) 0.1291(9) 0.051(4) Uani 1 1 d . . . . .
 C14 C 0.3783(16) 0.082(2) 0.1807(10) 0.058(5) Uani 1 1 d . . . . .
 H14 H 0.316669 0.051243 0.195868 0.069 Uiso 1 1 calc R U . . .
 C2 C 0.2288(12) 0.515(2) -0.0661(9) 0.059(5) Uani 1 1 d . . . . .
 H2A H 0.226684 0.606911 -0.090232 0.089 Uiso 1 1 calc R U . . .
 H2B H 0.155008 0.477213 -0.078069 0.089 Uiso 1 1 calc R U . . .
 H2C H 0.274043 0.452543 -0.087461 0.089 Uiso 1 1 calc R U . . .
 C8 C 0.5897(14) 0.669(2) 0.1589(11) 0.060(5) Uani 1 1 d . . . . .
 H8A H 0.626708 0.664525 0.117381 0.090 Uiso 1 1 calc R U . . .
 H8B H 0.634336 0.721129 0.204008 0.090 Uiso 1 1 calc R U . . .
 H8C H 0.519324 0.714972 0.138385 0.090 Uiso 1 1 calc R U . . .
 C22 C 0.3412(15) 0.601(2) 0.5714(11) 0.060(5) Uani 1 1 d . . . . .
 C32 C -0.0262(15) 0.789(2) 0.4440(10) 0.062(5) Uani 1 1 d . . . . .
 H32A H 0.011878 0.771233 0.499540 0.093 Uiso 1 1 calc R U . . .
 H32B H -0.085596 0.721769 0.426026 0.093 Uiso 1 1 calc R U . . .
 H32C H -0.055867 0.883304 0.438193 0.093 Uiso 1 1 calc R U . . .
 C30 C 0.0028(15) 0.4888(18) 0.3571(11) 0.055(4) Uani 1 1 d . . . . .
 H30 H -0.069616 0.522563 0.339566 0.066 Uiso 1 1 calc R U . . .
 C33 C -0.0134(14) 0.820(2) 0.2838(10) 0.053(4) Uani 1 1 d . . . . .
 C29 C 0.0205(15) 0.349(2) 0.3534(10) 0.059(5) Uani 1 1 d . . . . .
 H29 H -0.038419 0.287057 0.333814 0.071 Uiso 1 1 calc R U . . .
 C24 C 0.4356(16) 0.696(2) 0.6146(11) 0.071(6) Uani 1 1 d . . . . .
 H24A H 0.498877 0.676384 0.595616 0.106 Uiso 1 1 calc R U . . .
 H24B H 0.453919 0.677679 0.671444 0.106 Uiso 1 1 calc R U . . .
 H24C H 0.414192 0.793178 0.604259 0.106 Uiso 1 1 calc R U . . .
 C27 C 0.2127(15) 0.390(2) 0.4111(10) 0.061(5) Uani 1 1 d . . . . .
 H27 H 0.284414 0.354450 0.429439 0.073 Uiso 1 1 calc R U . . .
 C4 C 0.2998(15) 0.966(3) 0.3495(11) 0.071(6) Uani 1 1 d . . . . .
 H4A H 0.314610 0.890358 0.317097 0.106 Uiso 1 1 calc R U . . .
 H4B H 0.367015 1.017531 0.373407 0.106 Uiso 1 1 calc R U . . .
 H4C H 0.245905 1.029396 0.316377 0.106 Uiso 1 1 calc R U . . .
 C5 C 0.5569(15) 0.423(2) 0.0270(10) 0.063(5) Uani 1 1 d . . . . .
 H5A H 0.516631 0.367514 -0.018434 0.095 Uiso 1 1 calc R U . . .
 H5B H 0.626352 0.377453 0.052311 0.095 Uiso 1 1 calc R U . . .
 H5C H 0.570229 0.515884 0.009307 0.095 Uiso 1 1 calc R U . . .
 C7 C 0.6815(13) 0.451(2) 0.2179(10) 0.057(5) Uani 1 1 d . . . . .
 H7A H 0.670477 0.356208 0.233750 0.086 Uiso 1 1 calc R U . . .
 H7B H 0.724510 0.503361 0.263924 0.086 Uiso 1 1 calc R U . . .
 H7C H 0.720168 0.449427 0.177345 0.086 Uiso 1 1 calc R U . . .
 C21 C 0.4142(15) 0.592(2) 0.4309(13) 0.069(6) Uani 1 1 d . . . . .
 H21A H 0.394498 0.599500 0.373224 0.103 Uiso 1 1 calc R U . . .
 H21B H 0.431060 0.495275 0.446590 0.103 Uiso 1 1 calc R U . . .
 H21C H 0.477980 0.650334 0.454030 0.103 Uiso 1 1 calc R U . . .
 C36 C 0.0499(16) 0.772(2) 0.2274(9) 0.072(6) Uani 1 1 d . . . . .
 H36A H 0.126359 0.798679 0.248508 0.108 Uiso 1 1 calc R U . . .
 H36B H 0.019695 0.816204 0.175768 0.108 Uiso 1 1 calc R U . . .
 H36C H 0.044429 0.670946 0.221483 0.108 Uiso 1 1 calc R U . . .
 C3 C 0.2420(15) 1.009(2) 0.5313(11) 0.067(5) Uani 1 1 d . . . . .
 H3A H 0.225417 1.104799 0.513371 0.101 Uiso 1 1 calc R U . . .
 H3B H 0.313956 1.005095 0.569587 0.101 Uiso 1 1 calc R U . . .
 H3C H 0.187320 0.975690 0.556156 0.101 Uiso 1 1 calc R U . . .
 C25 C 0.2424(15) 0.635(2) 0.6008(10) 0.069(6) Uani 1 1 d . . . . .
 H25A H 0.222000 0.732413 0.589840 0.103 Uiso 1 1 calc R U . . .
 H25B H 0.260510 0.618006 0.657791 0.103 Uiso 1 1 calc R U . . .
 H25C H 0.181410 0.575078 0.573581 0.103 Uiso 1 1 calc R U . . .
 C17 C 0.1371(16) 0.222(2) 0.0712(11) 0.065(5) Uani 1 1 d . . . . .
 C1 C 0.2643(15) 0.708(2) 0.1098(12) 0.070(6) Uani 1 1 d . . . . .
 H1A H 0.285176 0.694616 0.167117 0.106 Uiso 1 1 calc R U . . .
 H1B H 0.186650 0.729750 0.091016 0.106 Uiso 1 1 calc R U . . .
 H1C H 0.306265 0.784842 0.096727 0.106 Uiso 1 1 calc R U . . .
 C34 C -0.1304(15) 0.767(2) 0.2560(12) 0.074(6) Uani 1 1 d . . . . .
 H34A H -0.130199 0.665560 0.251212 0.110 Uiso 1 1 calc R U . . .
 H34B H -0.166864 0.808015 0.204517 0.110 Uiso 1 1 calc R U . . .
 H34C H -0.169065 0.793608 0.294353 0.110 Uiso 1 1 calc R U . . .
 C19 C 0.1046(18) 0.103(3) 0.1178(13) 0.082(7) Uani 1 1 d . . . . .
 H19A H 0.153118 0.023729 0.119665 0.123 Uiso 1 1 calc R U . . .
 H19B H 0.029584 0.075139 0.091865 0.123 Uiso 1 1 calc R U . . .
 H19C H 0.110335 0.134277 0.171693 0.123 Uiso 1 1 calc R U . . .
 C20 C 0.0444(16) 0.324(3) 0.0466(13) 0.079(6) Uani 1 1 d . . . . .
 H20A H 0.028070 0.361190 0.093575 0.119 Uiso 1 1 calc R U . . .
 H20B H -0.019805 0.276356 0.013314 0.119 Uiso 1 1 calc R U . . .
 H20C H 0.064697 0.400122 0.016743 0.119 Uiso 1 1 calc R U . . .
 C16 C 0.2386(16) 0.358(2) 0.2216(11) 0.069(5) Uani 1 1 d . . . . .
 H16A H 0.293846 0.422911 0.250978 0.103 Uiso 1 1 calc R U . . .
 H16B H 0.245237 0.269658 0.250587 0.103 Uiso 1 1 calc R U . . .
 H16C H 0.166220 0.396963 0.215284 0.103 Uiso 1 1 calc R U . . .
 C23 C 0.373(2) 0.449(2) 0.5888(13) 0.086(7) Uani 1 1 d . . . . .
 H23A H 0.310139 0.389884 0.564182 0.129 Uiso 1 1 calc R U . . .
 H23B H 0.394577 0.434127 0.646025 0.129 Uiso 1 1 calc R U . . .
 H23C H 0.433021 0.426045 0.567431 0.129 Uiso 1 1 calc R U . . .
 C18 C 0.1612(18) 0.162(2) -0.0035(11) 0.074(6) Uani 1 1 d . . . . .
 H18A H 0.193243 0.233829 -0.029063 0.111 Uiso 1 1 calc R U . . .
 H18B H 0.093495 0.128556 -0.040342 0.111 Uiso 1 1 calc R U . . .
 H18C H 0.212204 0.083779 0.011628 0.111 Uiso 1 1 calc R U . . .

loop_
  _atom_site_aniso_label
  _atom_site_aniso_U_11
  _atom_site_aniso_U_22
  _atom_site_aniso_U_33
  _atom_site_aniso_U_23
  _atom_site_aniso_U_13
  _atom_site_aniso_U_12
 Fe2 0.0480(15) 0.0610(17) 0.0421(14) 0.0001(12) 0.0060(11) -0.0024(13)
 Fe1 0.0491(15) 0.0611(18) 0.0441(14) 0.0018(13) 0.0065(11) -0.0005(13)
 P1 0.044(2) 0.058(3) 0.044(2) 0.0024(19) 0.0068(18) -0.0029(18)
 P4 0.045(2) 0.061(3) 0.043(2) 0.0015(19) 0.0058(18) -0.001(2)
 P2 0.049(2) 0.061(3) 0.046(2) 0.004(2) 0.0072(19) -0.002(2)
 P3 0.048(2) 0.058(3) 0.050(2) -0.001(2) 0.0070(19) 0.002(2)
 C31 0.046(9) 0.068(12) 0.034(8) 0.003(7) 0.008(7) -0.005(7)
 C13 0.059(11) 0.049(11) 0.051(10) -0.006(8) 0.009(8) -0.001(8)
 C15 0.039(9) 0.057(11) 0.046(9) -0.004(7) 0.005(7) -0.006(7)
 C26 0.050(9) 0.080(13) 0.032(7) 0.001(8) 0.009(7) -0.001(9)
 C6 0.054(10) 0.042(10) 0.064(11) 0.006(8) 0.018(8) 0.007(8)
 C28 0.076(13) 0.061(13) 0.047(10) -0.005(8) 0.009(9) -0.016(10)
 C12 0.055(10) 0.045(9) 0.054(9) -0.002(8) 0.018(8) 0.000(8)
 C35 0.054(11) 0.084(15) 0.053(11) -0.001(10) 0.004(8) -0.009(10)
 C11 0.047(9) 0.049(10) 0.057(10) 0.000(8) 0.018(8) 0.002(7)
 C9 0.045(9) 0.067(11) 0.046(9) -0.002(9) 0.006(7) -0.004(9)
 C10 0.045(9) 0.073(12) 0.038(8) 0.000(8) 0.015(7) 0.010(8)
 C14 0.062(11) 0.067(12) 0.040(9) -0.001(8) 0.006(8) 0.000(9)
 C2 0.033(8) 0.091(15) 0.051(10) 0.000(10) 0.008(7) -0.010(9)
 C8 0.054(10) 0.061(12) 0.058(11) 0.006(9) 0.006(8) 0.000(9)
 C22 0.051(10) 0.059(12) 0.063(11) -0.011(9) 0.004(9) -0.003(8)
 C32 0.078(13) 0.060(12) 0.049(10) -0.005(8) 0.020(9) 0.005(9)
 C30 0.054(10) 0.045(10) 0.063(11) 0.005(8) 0.012(8) -0.009(8)
 C33 0.055(10) 0.056(11) 0.049(9) -0.007(8) 0.015(8) -0.008(8)
 C29 0.061(11) 0.062(12) 0.047(10) -0.006(8) 0.006(8) -0.016(9)
 C24 0.065(12) 0.070(14) 0.064(12) 0.011(10) -0.004(9) 0.007(10)
 C27 0.062(11) 0.069(13) 0.048(9) -0.004(9) 0.009(8) 0.001(10)
 C4 0.044(10) 0.109(18) 0.053(11) 0.004(11) 0.002(8) -0.003(10)
 C5 0.062(11) 0.073(14) 0.049(10) 0.008(9) 0.005(8) -0.006(9)
 C7 0.041(9) 0.071(13) 0.055(10) -0.002(9) 0.006(7) 0.002(8)
 C21 0.052(11) 0.063(12) 0.088(15) -0.005(10) 0.013(10) -0.001(9)
 C36 0.089(15) 0.091(15) 0.025(8) 0.000(8) -0.001(8) -0.001(12)
 C3 0.059(11) 0.061(13) 0.070(12) 0.011(10) -0.001(9) 0.006(9)
 C25 0.072(13) 0.084(15) 0.041(9) 0.009(9) -0.001(8) -0.001(11)
 C17 0.073(13) 0.059(12) 0.056(11) 0.010(9) 0.010(9) -0.002(9)
 C1 0.049(11) 0.087(15) 0.066(13) 0.001(11) 0.002(9) -0.001(10)
 C34 0.062(12) 0.075(14) 0.068(12) 0.017(10) -0.008(9) -0.018(10)
 C19 0.078(14) 0.094(17) 0.066(13) 0.031(12) 0.007(11) -0.013(12)
 C20 0.059(12) 0.098(18) 0.074(14) 0.019(13) 0.006(10) 0.015(11)
 C16 0.070(13) 0.072(15) 0.060(12) 0.005(9) 0.012(9) 0.012(10)
 C23 0.110(18) 0.055(13) 0.073(14) 0.008(11) -0.007(12) -0.006(12)
 C18 0.092(15) 0.070(14) 0.053(11) 0.006(10) 0.011(10) -0.004(12)

_geom_special_details
;
 All esds (except the esd in the dihedral angle between two l.s. planes)
 are estimated using the full covariance matrix.  The cell esds are taken
 into account individually in the estimation of esds in distances, angles
 and torsion angles; correlations between esds in cell parameters are only
 used when they are defined by crystal symmetry.  An approximate (isotropic)
 treatment of cell esds is used for estimating esds involving l.s. planes.
;
loop_
  _geom_bond_atom_site_label_1
  _geom_bond_atom_site_label_2
  _geom_bond_distance
  _geom_bond_site_symmetry_2
  _geom_bond_publ_flag
 Fe2 P4 2.428(5) . ?
 Fe2 P3 2.415(6) . ?
 Fe2 C4 2.06(2) . ?
 Fe2 C3 2.03(2) . ?
 Fe1 P1 2.437(5) . ?
 Fe1 P2 2.423(6) . ?
 Fe1 C2 2.104(16) . ?
 Fe1 C1 2.03(2) . ?
 P1 C6 1.867(18) . ?
 P1 C10 1.81(2) . ?
 P1 C5 1.807(19) . ?
 P4 C31 1.80(2) . ?
 P4 C32 1.786(18) . ?
 P4 C33 1.865(18) . ?
 P2 C15 1.825(17) . ?
 P2 C17 1.86(2) . ?
 P2 C16 1.820(19) . ?
 P3 C26 1.808(19) . ?
 P3 C22 1.86(2) . ?
 P3 C21 1.78(2) . ?
 C31 C26 1.39(2) . ?
 C31 C30 1.42(2) . ?
 C13 H13 0.9500 . ?
 C13 C12 1.37(2) . ?
 C13 C14 1.37(2) . ?
 C15 C10 1.40(2) . ?
 C15 C14 1.39(3) . ?
 C26 C27 1.42(3) . ?
 C6 C9 1.51(2) . ?
 C6 C8 1.52(3) . ?
 C6 C7 1.52(2) . ?
 C28 H28 0.9500 . ?
 C28 C29 1.38(3) . ?
 C28 C27 1.40(2) . ?
 C12 H12 0.9500 . ?
 C12 C11 1.37(2) . ?
 C35 H35A 0.9800 . ?
 C35 H35B 0.9800 . ?
 C35 H35C 0.9800 . ?
 C35 C33 1.51(3) . ?
 C11 H11 0.9500 . ?
 C11 C10 1.41(2) . ?
 C9 H9A 0.9800 . ?
 C9 H9B 0.9800 . ?
 C9 H9C 0.9800 . ?
 C14 H14 0.9500 . ?
 C2 H2A 0.9800 . ?
 C2 H2B 0.9800 . ?
 C2 H2C 0.9800 . ?
 C8 H8A 0.9800 . ?
 C8 H8B 0.9800 . ?
 C8 H8C 0.9800 . ?
 C22 C24 1.53(3) . ?
 C22 C25 1.53(3) . ?
 C22 C23 1.53(3) . ?
 C32 H32A 0.9800 . ?
 C32 H32B 0.9800 . ?
 C32 H32C 0.9800 . ?
 C30 H30 0.9500 . ?
 C30 C29 1.37(3) . ?
 C33 C36 1.52(3) . ?
 C33 C34 1.53(2) . ?
 C29 H29 0.9500 . ?
 C24 H24A 0.9800 . ?
 C24 H24B 0.9800 . ?
 C24 H24C 0.9800 . ?
 C27 H27 0.9500 . ?
 C4 H4A 0.9800 . ?
 C4 H4B 0.9800 . ?
 C4 H4C 0.9800 . ?
 C5 H5A 0.9800 . ?
 C5 H5B 0.9800 . ?
 C5 H5C 0.9800 . ?
 C7 H7A 0.9800 . ?
 C7 H7B 0.9800 . ?
 C7 H7C 0.9800 . ?
 C21 H21A 0.9800 . ?
 C21 H21B 0.9800 . ?
 C21 H21C 0.9800 . ?
 C36 H36A 0.9800 . ?
 C36 H36B 0.9800 . ?
 C36 H36C 0.9800 . ?
 C3 H3A 0.9800 . ?
 C3 H3B 0.9800 . ?
 C3 H3C 0.9800 . ?
 C25 H25A 0.9800 . ?
 C25 H25B 0.9800 . ?
 C25 H25C 0.9800 . ?
 C17 C19 1.54(3) . ?
 C17 C20 1.51(3) . ?
 C17 C18 1.55(3) . ?
 C1 H1A 0.9800 . ?
 C1 H1B 0.9800 . ?
 C1 H1C 0.9800 . ?
 C34 H34A 0.9800 . ?
 C34 H34B 0.9800 . ?
 C34 H34C 0.9800 . ?
 C19 H19A 0.9800 . ?
 C19 H19B 0.9800 . ?
 C19 H19C 0.9800 . ?
 C20 H20A 0.9800 . ?
 C20 H20B 0.9800 . ?
 C20 H20C 0.9800 . ?
 C16 H16A 0.9800 . ?
 C16 H16B 0.9800 . ?
 C16 H16C 0.9800 . ?
 C23 H23A 0.9800 . ?
 C23 H23B 0.9800 . ?
 C23 H23C 0.9800 . ?
 C18 H18A 0.9800 . ?
 C18 H18B 0.9800 . ?
 C18 H18C 0.9800 . ?

loop_
  _geom_angle_atom_site_label_1
  _geom_angle_atom_site_label_2
  _geom_angle_atom_site_label_3
  _geom_angle
  _geom_angle_site_symmetry_1
  _geom_angle_site_symmetry_3
  _geom_angle_publ_flag
 P3 Fe2 P4 82.32(18) . . ?
 C4 Fe2 P4 112.7(5) . . ?
 C4 Fe2 P3 109.4(7) . . ?
 C3 Fe2 P4 111.6(6) . . ?
 C3 Fe2 P3 117.0(6) . . ?
 C3 Fe2 C4 118.3(9) . . ?
 P2 Fe1 P1 81.87(18) . . ?
 C2 Fe1 P1 110.3(5) . . ?
 C2 Fe1 P2 111.8(6) . . ?
 C1 Fe1 P1 118.4(5) . . ?
 C1 Fe1 P2 111.4(6) . . ?
 C1 Fe1 C2 117.7(8) . . ?
 C6 P1 Fe1 114.9(6) . . ?
 C10 P1 Fe1 107.8(6) . . ?
 C10 P1 C6 103.6(8) . . ?
 C5 P1 Fe1 120.6(6) . . ?
 C5 P1 C6 104.4(8) . . ?
 C5 P1 C10 103.8(9) . . ?
 C31 P4 Fe2 108.8(6) . . ?
 C31 P4 C33 107.4(8) . . ?
 C32 P4 Fe2 115.6(7) . . ?
 C32 P4 C31 102.9(9) . . ?
 C32 P4 C33 104.8(9) . . ?
 C33 P4 Fe2 116.2(6) . . ?
 C15 P2 Fe1 109.0(6) . . ?
 C15 P2 C17 108.1(9) . . ?
 C17 P2 Fe1 115.9(6) . . ?
 C16 P2 Fe1 115.3(7) . . ?
 C16 P2 C15 103.1(8) . . ?
 C16 P2 C17 104.5(10) . . ?
 C26 P3 Fe2 107.9(7) . . ?
 C26 P3 C22 105.8(8) . . ?
 C22 P3 Fe2 114.8(6) . . ?
 C21 P3 Fe2 118.5(8) . . ?
 C21 P3 C26 103.8(9) . . ?
 C21 P3 C22 105.0(10) . . ?
 C26 C31 P4 118.8(14) . . ?
 C26 C31 C30 118.5(18) . . ?
 C30 C31 P4 122.6(13) . . ?
 C12 C13 H13 120.1 . . ?
 C14 C13 H13 120.1 . . ?
 C14 C13 C12 119.8(18) . . ?
 C10 C15 P2 118.5(14) . . ?
 C14 C15 P2 123.0(14) . . ?
 C14 C15 C10 118.5(17) . . ?
 C31 C26 P3 120.7(16) . . ?
 C31 C26 C27 119.0(17) . . ?
 C27 C26 P3 120.3(13) . . ?
 C9 C6 P1 108.1(11) . . ?
 C9 C6 C8 107.8(15) . . ?
 C9 C6 C7 110.1(14) . . ?
 C8 C6 P1 105.7(12) . . ?
 C7 C6 P1 115.6(13) . . ?
 C7 C6 C8 109.2(15) . . ?
 C29 C28 H28 119.3 . . ?
 C29 C28 C27 121.3(19) . . ?
 C27 C28 H28 119.3 . . ?
 C13 C12 H12 119.9 . . ?
 C11 C12 C13 120.2(17) . . ?
 C11 C12 H12 119.9 . . ?
 H35A C35 H35B 109.5 . . ?
 H35A C35 H35C 109.5 . . ?
 H35B C35 H35C 109.5 . . ?
 C33 C35 H35A 109.5 . . ?
 C33 C35 H35B 109.5 . . ?
 C33 C35 H35C 109.5 . . ?
 C12 C11 H11 119.6 . . ?
 C12 C11 C10 120.8(16) . . ?
 C10 C11 H11 119.6 . . ?
 C6 C9 H9A 109.5 . . ?
 C6 C9 H9B 109.5 . . ?
 C6 C9 H9C 109.5 . . ?
 H9A C9 H9B 109.5 . . ?
 H9A C9 H9C 109.5 . . ?
 H9B C9 H9C 109.5 . . ?
 C15 C10 P1 120.3(13) . . ?
 C15 C10 C11 118.9(17) . . ?
 C11 C10 P1 120.8(13) . . ?
 C13 C14 C15 121.6(19) . . ?
 C13 C14 H14 119.2 . . ?
 C15 C14 H14 119.2 . . ?
 Fe1 C2 H2A 109.5 . . ?
 Fe1 C2 H2B 109.5 . . ?
 Fe1 C2 H2C 109.5 . . ?
 H2A C2 H2B 109.5 . . ?
 H2A C2 H2C 109.5 . . ?
 H2B C2 H2C 109.5 . . ?
 C6 C8 H8A 109.5 . . ?
 C6 C8 H8B 109.5 . . ?
 C6 C8 H8C 109.5 . . ?
 H8A C8 H8B 109.5 . . ?
 H8A C8 H8C 109.5 . . ?
 H8B C8 H8C 109.5 . . ?
 C24 C22 P3 107.3(14) . . ?
 C24 C22 C25 108.7(17) . . ?
 C25 C22 P3 106.5(12) . . ?
 C23 C22 P3 115.0(15) . . ?
 C23 C22 C24 109.9(16) . . ?
 C23 C22 C25 109.2(19) . . ?
 P4 C32 H32A 109.5 . . ?
 P4 C32 H32B 109.5 . . ?
 P4 C32 H32C 109.5 . . ?
 H32A C32 H32B 109.5 . . ?
 H32A C32 H32C 109.5 . . ?
 H32B C32 H32C 109.5 . . ?
 C31 C30 H30 118.8 . . ?
 C29 C30 C31 122.5(18) . . ?
 C29 C30 H30 118.8 . . ?
 C35 C33 P4 105.5(12) . . ?
 C35 C33 C36 108.3(17) . . ?
 C35 C33 C34 108.0(17) . . ?
 C36 C33 P4 107.8(12) . . ?
 C36 C33 C34 110.2(16) . . ?
 C34 C33 P4 116.6(13) . . ?
 C28 C29 H29 120.7 . . ?
 C30 C29 C28 118.7(17) . . ?
 C30 C29 H29 120.7 . . ?
 C22 C24 H24A 109.5 . . ?
 C22 C24 H24B 109.5 . . ?
 C22 C24 H24C 109.5 . . ?
 H24A C24 H24B 109.5 . . ?
 H24A C24 H24C 109.5 . . ?
 H24B C24 H24C 109.5 . . ?
 C26 C27 H27 120.1 . . ?
 C28 C27 C26 119.7(18) . . ?
 C28 C27 H27 120.1 . . ?
 Fe2 C4 H4A 109.5 . . ?
 Fe2 C4 H4B 109.5 . . ?
 Fe2 C4 H4C 109.5 . . ?
 H4A C4 H4B 109.5 . . ?
 H4A C4 H4C 109.5 . . ?
 H4B C4 H4C 109.5 . . ?
 P1 C5 H5A 109.5 . . ?
 P1 C5 H5B 109.5 . . ?
 P1 C5 H5C 109.5 . . ?
 H5A C5 H5B 109.5 . . ?
 H5A C5 H5C 109.5 . . ?
 H5B C5 H5C 109.5 . . ?
 C6 C7 H7A 109.5 . . ?
 C6 C7 H7B 109.5 . . ?
 C6 C7 H7C 109.5 . . ?
 H7A C7 H7B 109.5 . . ?
 H7A C7 H7C 109.5 . . ?
 H7B C7 H7C 109.5 . . ?
 P3 C21 H21A 109.5 . . ?
 P3 C21 H21B 109.5 . . ?
 P3 C21 H21C 109.5 . . ?
 H21A C21 H21B 109.5 . . ?
 H21A C21 H21C 109.5 . . ?
 H21B C21 H21C 109.5 . . ?
 C33 C36 H36A 109.5 . . ?
 C33 C36 H36B 109.5 . . ?
 C33 C36 H36C 109.5 . . ?
 H36A C36 H36B 109.5 . . ?
 H36A C36 H36C 109.5 . . ?
 H36B C36 H36C 109.5 . . ?
 Fe2 C3 H3A 109.5 . . ?
 Fe2 C3 H3B 109.5 . . ?
 Fe2 C3 H3C 109.5 . . ?
 H3A C3 H3B 109.5 . . ?
 H3A C3 H3C 109.5 . . ?
 H3B C3 H3C 109.5 . . ?
 C22 C25 H25A 109.5 . . ?
 C22 C25 H25B 109.5 . . ?
 C22 C25 H25C 109.5 . . ?
 H25A C25 H25B 109.5 . . ?
 H25A C25 H25C 109.5 . . ?
 H25B C25 H25C 109.5 . . ?
 C19 C17 P2 116.2(14) . . ?
 C19 C17 C18 108.8(19) . . ?
 C20 C17 P2 106.0(15) . . ?
 C20 C17 C19 109.1(18) . . ?
 C20 C17 C18 109.2(17) . . ?
 C18 C17 P2 107.2(14) . . ?
 Fe1 C1 H1A 109.5 . . ?
 Fe1 C1 H1B 109.5 . . ?
 Fe1 C1 H1C 109.5 . . ?
 H1A C1 H1B 109.5 . . ?
 H1A C1 H1C 109.5 . . ?
 H1B C1 H1C 109.5 . . ?
 C33 C34 H34A 109.5 . . ?
 C33 C34 H34B 109.5 . . ?
 C33 C34 H34C 109.5 . . ?
 H34A C34 H34B 109.5 . . ?
 H34A C34 H34C 109.5 . . ?
 H34B C34 H34C 109.5 . . ?
 C17 C19 H19A 109.5 . . ?
 C17 C19 H19B 109.5 . . ?
 C17 C19 H19C 109.5 . . ?
 H19A C19 H19B 109.5 . . ?
 H19A C19 H19C 109.5 . . ?
 H19B C19 H19C 109.5 . . ?
 C17 C20 H20A 109.5 . . ?
 C17 C20 H20B 109.5 . . ?
 C17 C20 H20C 109.5 . . ?
 H20A C20 H20B 109.5 . . ?
 H20A C20 H20C 109.5 . . ?
 H20B C20 H20C 109.5 . . ?
 P2 C16 H16A 109.5 . . ?
 P2 C16 H16B 109.5 . . ?
 P2 C16 H16C 109.5 . . ?
 H16A C16 H16B 109.5 . . ?
 H16A C16 H16C 109.5 . . ?
 H16B C16 H16C 109.5 . . ?
 C22 C23 H23A 109.5 . . ?
 C22 C23 H23B 109.5 . . ?
 C22 C23 H23C 109.5 . . ?
 H23A C23 H23B 109.5 . . ?
 H23A C23 H23C 109.5 . . ?
 H23B C23 H23C 109.5 . . ?
 C17 C18 H18A 109.5 . . ?
 C17 C18 H18B 109.5 . . ?
 C17 C18 H18C 109.5 . . ?
 H18A C18 H18B 109.5 . . ?
 H18A C18 H18C 109.5 . . ?
 H18B C18 H18C 109.5 . . ?

loop_
  _geom_torsion_atom_site_label_1
  _geom_torsion_atom_site_label_2
  _geom_torsion_atom_site_label_3
  _geom_torsion_atom_site_label_4
  _geom_torsion
  _geom_torsion_site_symmetry_1
  _geom_torsion_site_symmetry_2
  _geom_torsion_site_symmetry_3
  _geom_torsion_site_symmetry_4
  _geom_torsion_publ_flag
 Fe2 P4 C31 C26 2.4(15) . . . . ?
 Fe2 P4 C31 C30 -177.8(13) . . . . ?
 Fe2 P4 C33 C35 -50.2(14) . . . . ?
 Fe2 P4 C33 C36 65.4(15) . . . . ?
 Fe2 P4 C33 C34 -170.1(13) . . . . ?
 Fe2 P3 C26 C31 -13.0(15) . . . . ?
 Fe2 P3 C26 C27 169.0(12) . . . . ?
 Fe2 P3 C22 C24 -62.0(14) . . . . ?
 Fe2 P3 C22 C25 54.3(14) . . . . ?
 Fe2 P3 C22 C23 175.4(14) . . . . ?
 Fe1 P1 C6 C9 47.8(13) . . . . ?
 Fe1 P1 C6 C8 -67.3(12) . . . . ?
 Fe1 P1 C6 C7 171.7(11) . . . . ?
 Fe1 P1 C10 C15 -16.2(15) . . . . ?
 Fe1 P1 C10 C11 167.0(12) . . . . ?
 Fe1 P2 C15 C10 5.0(15) . . . . ?
 Fe1 P2 C15 C14 -175.5(12) . . . . ?
 Fe1 P2 C17 C19 -172.5(15) . . . . ?
 Fe1 P2 C17 C20 -51.1(15) . . . . ?
 Fe1 P2 C17 C18 65.5(15) . . . . ?
 P4 C31 C26 P3 7.2(19) . . . . ?
 P4 C31 C26 C27 -174.8(13) . . . . ?
 P4 C31 C30 C29 176.2(14) . . . . ?
 P2 C15 C10 P1 7.6(19) . . . . ?
 P2 C15 C10 C11 -175.6(12) . . . . ?
 P2 C15 C14 C13 176.7(13) . . . . ?
 P3 C26 C27 C28 175.2(13) . . . . ?
 C31 P4 C33 C35 -172.3(13) . . . . ?
 C31 P4 C33 C36 -56.7(15) . . . . ?
 C31 P4 C33 C34 67.8(17) . . . . ?
 C31 C26 C27 C28 -3(3) . . . . ?
 C31 C30 C29 C28 0(3) . . . . ?
 C13 C12 C11 C10 1(3) . . . . ?
 C15 P2 C17 C19 64.9(19) . . . . ?
 C15 P2 C17 C20 -173.7(13) . . . . ?
 C15 P2 C17 C18 -57.1(15) . . . . ?
 C26 P3 C22 C24 179.2(14) . . . . ?
 C26 P3 C22 C25 -64.5(15) . . . . ?
 C26 P3 C22 C23 56.6(18) . . . . ?
 C26 C31 C30 C29 -4(3) . . . . ?
 C6 P1 C10 C15 106.0(14) . . . . ?
 C6 P1 C10 C11 -70.8(15) . . . . ?
 C12 C13 C14 C15 1(3) . . . . ?
 C12 C11 C10 P1 173.3(13) . . . . ?
 C12 C11 C10 C15 -3(3) . . . . ?
 C10 P1 C6 C9 -69.6(13) . . . . ?
 C10 P1 C6 C8 175.3(11) . . . . ?
 C10 P1 C6 C7 54.3(14) . . . . ?
 C10 C15 C14 C13 -4(3) . . . . ?
 C14 C13 C12 C11 1(3) . . . . ?
 C14 C15 C10 P1 -171.9(12) . . . . ?
 C14 C15 C10 C11 5(2) . . . . ?
 C22 P3 C26 C31 110.2(15) . . . . ?
 C22 P3 C26 C27 -67.7(15) . . . . ?
 C32 P4 C31 C26 -120.7(14) . . . . ?
 C32 P4 C31 C30 59.1(16) . . . . ?
 C32 P4 C33 C35 78.7(14) . . . . ?
 C32 P4 C33 C36 -165.7(14) . . . . ?
 C32 P4 C33 C34 -41.2(18) . . . . ?
 C30 C31 C26 P3 -172.6(13) . . . . ?
 C30 C31 C26 C27 5(2) . . . . ?
 C33 P4 C31 C26 129.0(13) . . . . ?
 C33 P4 C31 C30 -51.2(17) . . . . ?
 C29 C28 C27 C26 -2(3) . . . . ?
 C27 C28 C29 C30 3(3) . . . . ?
 C5 P1 C6 C9 -177.9(13) . . . . ?
 C5 P1 C6 C8 66.9(13) . . . . ?
 C5 P1 C6 C7 -54.1(15) . . . . ?
 C5 P1 C10 C15 -145.2(14) . . . . ?
 C5 P1 C10 C11 38.0(15) . . . . ?
 C21 P3 C26 C31 -139.5(15) . . . . ?
 C21 P3 C26 C27 42.5(16) . . . . ?
 C21 P3 C22 C24 69.8(15) . . . . ?
 C21 P3 C22 C25 -173.9(14) . . . . ?
 C21 P3 C22 C23 -52.8(18) . . . . ?
 C17 P2 C15 C10 131.8(14) . . . . ?
 C17 P2 C15 C14 -48.8(16) . . . . ?
 C16 P2 C15 C10 -117.9(15) . . . . ?
 C16 P2 C15 C14 61.5(16) . . . . ?
 C16 P2 C17 C19 -44.5(19) . . . . ?
 C16 P2 C17 C20 76.9(15) . . . . ?
 C16 P2 C17 C18 -166.5(14) . . . . ?

_shelx_res_file
;
TITL tyz70_1_auto_a.res in P2(1)
    tyz70_1_auto.res
    created by SHELXL-2019/3 at 16:44:58 on 11-Dec-2025
REM Old TITL TYZ70_1_auto in P2(1)
REM SHELXT solution in P2(1): R1 0.168, Rweak 0.058, Alpha 0.005
REM <I/s> 0.861 for 6 systematic absences, Orientation as input
REM Flack x = -0.002 ( 0.008 ) from 1110 Parsons' quotients
REM Formula found by SHELXT: C34 Fe1 P3
CELL 1.54184 12.835575 9.621391 17.655925 90 106.371 90
ZERR 2 0.001284 0.000717 0.001785 0 0.0101 0
LATT -1
SYMM -X,0.5+Y,-Z
SFAC C H Fe P
UNIT 72 136 4 8

L.S. 30
PLAN  24
SIZE 0.072 0.078 0.324
TEMP -173
CONF
BOND
fmap 2
MORE -1
BOND $H
ACTA
REM <olex2.extras>
REM <HklSrc "%.\\TYZ70_1_auto.hkl">
REM </olex2.extras>

WGHT    0.180300    3.350800
FVAR       2.93093
FE2   3    0.240345    0.885936    0.437232    11.00000    0.04804    0.06102 =
         0.04210    0.00009    0.00604   -0.00235
FE1   3    0.294818    0.531405    0.056903    11.00000    0.04911    0.06108 =
         0.04406    0.00175    0.00654   -0.00051
P1    4    0.478267    0.436546    0.097031    11.00000    0.04404    0.05824 =
         0.04381    0.00241    0.00682   -0.00294
P4    4    0.066499    0.770585    0.385808    11.00000    0.04474    0.06081 =
         0.04321    0.00147    0.00585   -0.00065
P2    4    0.257946    0.326311    0.124754    11.00000    0.04878    0.06141 =
         0.04558    0.00373    0.00720   -0.00236
P3    4    0.303446    0.649863    0.465175    11.00000    0.04788    0.05846 =
         0.05019   -0.00078    0.00696    0.00161
C31   1    0.088616    0.585476    0.386319    11.00000    0.04603    0.06769 =
         0.03401    0.00281    0.00813   -0.00527
C13   1    0.466838   -0.004189    0.192834    11.00000    0.05882    0.04946 =
         0.05086   -0.00611    0.00864   -0.00058
AFIX  43
H13   2    0.465726   -0.093632    0.215384    11.00000   -1.20000
AFIX   0
C15   1    0.376507    0.212636    0.146629    11.00000    0.03932    0.05703 =
         0.04593   -0.00409    0.00524   -0.00625

C26   1    0.193501    0.534861    0.416603    11.00000    0.04965    0.07990 =
         0.03245    0.00052    0.00876   -0.00074
C6    1    0.572096    0.521872    0.185053    11.00000    0.05425    0.04205 =
         0.06368    0.00642    0.01756    0.00702
C28   1    0.125408    0.300605    0.378652    11.00000    0.07607    0.06112 =
         0.04684   -0.00462    0.00912   -0.01607
AFIX  43
H28   2    0.138976    0.204376    0.373969    11.00000   -1.20000
AFIX   0

C12   1    0.557080    0.039546    0.172283    11.00000    0.05498    0.04539 =
         0.05379   -0.00205    0.01758   -0.00010
AFIX  43
H12   2    0.618157   -0.020166    0.180176    11.00000   -1.20000
AFIX   0

C35   1   -0.016460    0.976378    0.283262    11.00000    0.05434    0.08360 =
         0.05266   -0.00085    0.00432   -0.00915
AFIX 137
H35A  2   -0.048504    1.009270    0.324236    11.00000   -1.50000
H35B  2   -0.060431    1.008967    0.231534    11.00000   -1.50000
H35C  2    0.057560    1.012722    0.293634    11.00000   -1.50000
AFIX   0

C11   1    0.559272    0.168605    0.140539    11.00000    0.04696    0.04883 =
         0.05656   -0.00034    0.01842    0.00219
AFIX  43
H11   2    0.621762    0.197528    0.126014    11.00000   -1.20000
AFIX   0
C9    1    0.514017    0.532971    0.248500    11.00000    0.04531    0.06658 =
         0.04613   -0.00244    0.00576   -0.00378
AFIX 137
H9A   2    0.451026    0.594460    0.230340    11.00000   -1.50000
H9B   2    0.563730    0.571108    0.296721    11.00000   -1.50000
H9C   2    0.489706    0.440527    0.259504    11.00000   -1.50000
AFIX   0
C10   1    0.469937    0.259472    0.129051    11.00000    0.04504    0.07303 =
         0.03812    0.00038    0.01514    0.00965
C14   1    0.378254    0.081771    0.180681    11.00000    0.06211    0.06674 =
         0.03957   -0.00098    0.00574    0.00020
AFIX  43
H14   2    0.316669    0.051243    0.195868    11.00000   -1.20000
AFIX   0
C2    1    0.228826    0.514801   -0.066146    11.00000    0.03289    0.09142 =
         0.05081   -0.00003    0.00763   -0.01024
AFIX 137
H2A   2    0.226684    0.606911   -0.090232    11.00000   -1.50000
H2B   2    0.155008    0.477213   -0.078069    11.00000   -1.50000
H2C   2    0.274043    0.452543   -0.087461    11.00000   -1.50000
AFIX   0
C8    1    0.589684    0.668713    0.158873    11.00000    0.05449    0.06069 =
         0.05829    0.00643    0.00601   -0.00036
AFIX 137
H8A   2    0.626708    0.664525    0.117381    11.00000   -1.50000
H8B   2    0.634336    0.721129    0.204008    11.00000   -1.50000
H8C   2    0.519324    0.714972    0.138385    11.00000   -1.50000
AFIX   0

C22   1    0.341163    0.601414    0.571378    11.00000    0.05110    0.05877 =
         0.06295   -0.01137    0.00374   -0.00293
C32   1   -0.026235    0.788775    0.443952    11.00000    0.07795    0.06010 =
         0.04917   -0.00523    0.02028    0.00451
AFIX 137
H32A  2    0.011878    0.771233    0.499540    11.00000   -1.50000
H32B  2   -0.085596    0.721769    0.426026    11.00000   -1.50000
H32C  2   -0.055867    0.883304    0.438193    11.00000   -1.50000
AFIX   0
C30   1    0.002771    0.488812    0.357136    11.00000    0.05435    0.04504 =
         0.06291    0.00545    0.01204   -0.00862
AFIX  43
H30   2   -0.069616    0.522563    0.339566    11.00000   -1.20000
AFIX   0
C33   1   -0.013394    0.819978    0.283848    11.00000    0.05524    0.05588 =
         0.04898   -0.00716    0.01544   -0.00777
C29   1    0.020518    0.349244    0.353426    11.00000    0.06136    0.06151 =
         0.04749   -0.00628    0.00567   -0.01579
AFIX  43
H29   2   -0.038419    0.287057    0.333814    11.00000   -1.20000
AFIX   0
C24   1    0.435553    0.695666    0.614571    11.00000    0.06494    0.06982 =
         0.06361    0.01093   -0.00364    0.00715
AFIX 137
H24A  2    0.498877    0.676384    0.595616    11.00000   -1.50000
H24B  2    0.453919    0.677679    0.671444    11.00000   -1.50000
H24C  2    0.414192    0.793178    0.604259    11.00000   -1.50000
AFIX   0
C27   1    0.212709    0.390253    0.411145    11.00000    0.06175    0.06877 =
         0.04809   -0.00435    0.00860    0.00077
AFIX  43
H27   2    0.284414    0.354450    0.429439    11.00000   -1.20000
AFIX   0
C4    1    0.299755    0.966344    0.349535    11.00000    0.04387    0.10933 =
         0.05256    0.00358    0.00203   -0.00283
AFIX 137
H4A   2    0.314610    0.890358    0.317097    11.00000   -1.50000
H4B   2    0.367015    1.017531    0.373407    11.00000   -1.50000
H4C   2    0.245905    1.029396    0.316377    11.00000   -1.50000
AFIX   0

C5    1    0.556862    0.422773    0.027047    11.00000    0.06186    0.07305 =
         0.04897    0.00757    0.00500   -0.00621
AFIX 137
H5A   2    0.516631    0.367514   -0.018434    11.00000   -1.50000
H5B   2    0.626352    0.377453    0.052311    11.00000   -1.50000
H5C   2    0.570229    0.515884    0.009307    11.00000   -1.50000
AFIX   0
C7    1    0.681527    0.451467    0.217937    11.00000    0.04145    0.07083 =
         0.05480   -0.00200    0.00598    0.00163
AFIX 137
H7A   2    0.670477    0.356208    0.233750    11.00000   -1.50000
H7B   2    0.724510    0.503361    0.263924    11.00000   -1.50000
H7C   2    0.720168    0.449427    0.177345    11.00000   -1.50000
AFIX   0

C21   1    0.414221    0.592255    0.430894    11.00000    0.05195    0.06311 =
         0.08793   -0.00468    0.01321   -0.00053
AFIX 137
H21A  2    0.394498    0.599500    0.373224    11.00000   -1.50000
H21B  2    0.431060    0.495275    0.446590    11.00000   -1.50000
H21C  2    0.477980    0.650334    0.454030    11.00000   -1.50000
AFIX   0
C36   1    0.049925    0.772185    0.227359    11.00000    0.08935    0.09051 =
         0.02542   -0.00004   -0.00107   -0.00079
AFIX 137
H36A  2    0.126359    0.798679    0.248508    11.00000   -1.50000
H36B  2    0.019695    0.816204    0.175768    11.00000   -1.50000
H36C  2    0.044429    0.670946    0.221483    11.00000   -1.50000
AFIX   0
C3    1    0.241970    1.008791    0.531264    11.00000    0.05862    0.06131 =
         0.07006    0.01055   -0.00130    0.00582
AFIX 137
H3A   2    0.225417    1.104799    0.513371    11.00000   -1.50000
H3B   2    0.313956    1.005095    0.569587    11.00000   -1.50000
H3C   2    0.187320    0.975690    0.556156    11.00000   -1.50000
AFIX   0
C25   1    0.242351    0.634736    0.600804    11.00000    0.07152    0.08410 =
         0.04060    0.00890   -0.00056   -0.00146
AFIX 137
H25A  2    0.222000    0.732413    0.589840    11.00000   -1.50000
H25B  2    0.260510    0.618006    0.657791    11.00000   -1.50000
H25C  2    0.181410    0.575078    0.573581    11.00000   -1.50000
AFIX   0

C17   1    0.137092    0.222348    0.071211    11.00000    0.07296    0.05920 =
         0.05637    0.01038    0.01003   -0.00155
C1    1    0.264280    0.707977    0.109775    11.00000    0.04946    0.08684 =
         0.06594    0.00071    0.00186   -0.00061
AFIX 137
H1A   2    0.285176    0.694616    0.167117    11.00000   -1.50000
H1B   2    0.186650    0.729750    0.091016    11.00000   -1.50000
H1C   2    0.306265    0.784842    0.096727    11.00000   -1.50000
AFIX   0

C34   1   -0.130393    0.767033    0.255979    11.00000    0.06186    0.07457 =
         0.06822    0.01698   -0.00794   -0.01841
AFIX 137
H34A  2   -0.130199    0.665560    0.251212    11.00000   -1.50000
H34B  2   -0.166864    0.808015    0.204517    11.00000   -1.50000
H34C  2   -0.169065    0.793608    0.294353    11.00000   -1.50000
AFIX   0

C19   1    0.104588    0.103067    0.117832    11.00000    0.07796    0.09357 =
         0.06564    0.03142    0.00693   -0.01299
AFIX 137
H19A  2    0.153118    0.023729    0.119665    11.00000   -1.50000
H19B  2    0.029584    0.075139    0.091865    11.00000   -1.50000
H19C  2    0.110335    0.134277    0.171693    11.00000   -1.50000
AFIX   0
C20   1    0.044428    0.323861    0.046560    11.00000    0.05925    0.09760 =
         0.07356    0.01877    0.00592    0.01535
AFIX 137
H20A  2    0.028070    0.361190    0.093575    11.00000   -1.50000
H20B  2   -0.019805    0.276356    0.013314    11.00000   -1.50000
H20C  2    0.064697    0.400122    0.016743    11.00000   -1.50000
AFIX   0
C16   1    0.238576    0.357568    0.221576    11.00000    0.06957    0.07224 =
         0.06016    0.00544    0.01171    0.01206
AFIX 137
H16A  2    0.293846    0.422911    0.250978    11.00000   -1.50000
H16B  2    0.245237    0.269658    0.250587    11.00000   -1.50000
H16C  2    0.166220    0.396963    0.215284    11.00000   -1.50000
AFIX   0

C23   1    0.372533    0.449246    0.588815    11.00000    0.10992    0.05530 =
         0.07308    0.00757   -0.00682   -0.00552
AFIX 137
H23A  2    0.310139    0.389884    0.564182    11.00000   -1.50000
H23B  2    0.394577    0.434127    0.646025    11.00000   -1.50000
H23C  2    0.433021    0.426045    0.567431    11.00000   -1.50000
AFIX   0

C18   1    0.161234    0.161520   -0.003533    11.00000    0.09239    0.07008 =
         0.05318    0.00584    0.01139   -0.00422
AFIX 137
H18A  2    0.193243    0.233829   -0.029063    11.00000   -1.50000
H18B  2    0.093495    0.128556   -0.040342    11.00000   -1.50000
H18C  2    0.212204    0.083779    0.011628    11.00000   -1.50000
AFIX   0
HKLF 4


REM  tyz70_1_auto_a.res in P2(1)
REM wR2 = 0.3383, GooF = S = 1.107, Restrained GooF = 1.107 for all data
REM R1 = 0.1061 for 4045 Fo > 4sig(Fo) and 0.1758 for all 7320 data
REM 399 parameters refined using 1 restraints

END

WGHT      0.1798      3.4001

REM Highest difference peak  0.816,  deepest hole -1.523,  1-sigma level  0.134
Q1    1   0.3954  0.5451  0.0673  11.00000  0.05    0.82
Q2    1   0.1407  0.8901  0.4205  11.00000  0.05    0.79
Q3    1   0.1749  0.7594  0.4080  11.00000  0.05    0.71
Q4    1   0.1565  0.8782  0.3895  11.00000  0.05    0.69
Q5    1   0.3823  0.5244  0.1024  11.00000  0.05    0.66
Q6    1   0.2010  0.5318  0.0467  11.00000  0.05    0.60
Q7    1   0.3367  0.8897  0.4503  11.00000  0.05    0.60
Q8    1   0.3285  0.8907  0.4848  11.00000  0.05    0.58
Q9    1   0.2024  0.4602  0.0802  11.00000  0.05    0.57
Q10   1   0.2201  0.6508  0.4140  11.00000  0.05    0.57
Q11   1   0.2037  0.5325  0.0182  11.00000  0.05    0.55
Q12   1   0.2749  0.3836  0.0524  11.00000  0.05    0.53
Q13   1   0.3953  0.4530  0.0466  11.00000  0.05    0.52
Q14   1   0.3252  0.5757  0.1416  11.00000  0.05    0.52
Q15   1   0.3465  0.3987  0.0902  11.00000  0.05    0.52
Q16   1   0.2767  0.4143  0.0013  11.00000  0.05    0.50
Q17   1   0.2442  0.5268  0.4268  11.00000  0.05    0.49
Q18   1   0.3446  0.3262  0.1427  11.00000  0.05    0.49
Q19   1   0.2198  1.0213  0.3959  11.00000  0.05    0.49
Q20   1   0.2230  1.0396  0.4449  11.00000  0.05    0.47
Q21   1   0.2532  0.7521  0.3999  11.00000  0.05    0.47
Q22   1   0.2988  1.0206  0.4566  11.00000  0.05    0.46
Q23   1   0.2136  0.6522  0.4553  11.00000  0.05    0.45
Q24   1   0.4011  0.4409  0.0885  11.00000  0.05    0.45
;
_shelx_res_checksum                86723
_shelx_hkl_file
;
   0  -9  -9 1120.41 623.635  24
   0  -9 -10 652.853 559.939  24
   0  -8 -10 3676.92 849.911  24
   0  -8 -11 137.442 658.036  24
   0  -8 -12 94.3905 580.214  24
   0  -8 -13 801.995 522.660  24
   0  -7  10 3980.37 752.293   3
   0  -7 -11 229.738 791.894  24
   0  -7  11 973.059 651.445   3
   0  -7 -12 4591.40 922.269  24
   0  -7  12 4858.87 791.495   3
   0  -7 -13 1258.55 699.392  24
   0  -7  13 456.991 561.816   3
   0  -7 -14 3297.85 687.721  24
   0  -7  14 3815.68 638.716   3
   0  -7 -16 15.9580 352.463  11
   0  -7 -16 19.8902 444.289  22
   0  -6   5 2320.89 476.934   2
   0  -6   7 238.854 442.094   2
   0  -6  11 1414.92 699.669   3
   0  -6 -11 1542.49 842.138  24
   0  -6 -12 3894.95 913.693  24
   0  -6  12 4199.84 832.002   3
   0  -6 -12 1758.37 545.264  12
   0  -6 -13 860.279 808.697  24
   0  -6  13 1258.56 717.617   3
   0  -6 -13 766.380 474.374  12
   0  -6  14 2561.37 730.216   3
   0  -6 -14 2401.99 743.692  24
   0  -6 -15 2578.44 711.573  24
   0  -6  15 3060.41 675.356   3
   0  -6 -15 2613.35 512.236  12
   0  -6  16 3618.57 604.925   3
   0  -6 -16 2682.45 465.221  12
   0  -6 -17 2836.82 372.403  12
   0  -6 -17 400.055 429.390  22
   0  -6 -18-39.2199 299.096  11
   0  -5   5 3126.72 467.646   2
   0  -5   6 22443.6 1506.20   2
   0  -5   7 9397.70 821.311   2
   0  -5  -9 202.058 477.210  23
   0  -5   9 850.961 474.218   2
   0  -5 -10 966.842 532.777  23
   0  -5  10 3645.06 600.723   2
   0  -5 -11 1858.00 598.976  12
   0  -5 -11 701.374 537.921  23
   0  -5 -12 6098.81 775.168  12
   0  -5 -12 8390.39 1011.75  24
   0  -5  12 7829.76 947.818   3
   0  -5 -13 3500.15 724.687  12
   0  -5  13 4380.88 890.930   3
   0  -5 -13 4474.64 930.781  24
   0  -5 -14 6149.84 837.033  12
   0  -5  14 8664.25 1059.65   3
   0  -5 -14 6214.44 985.809  24
   0  -5 -15 3123.52 653.333  12
   0  -5 -15 2025.72 738.445  24
   0  -5  16 1033.70 523.798  14
   0  -5 -16 1095.44 635.344  24
   0  -5  16 2206.49 687.815   3
   0  -5 -16 2273.71 564.565  12
   0  -5 -17 450.852 509.291  22
   0  -5 -17 471.673 461.908  12
   0  -5  17 534.115 535.210   3
   0  -5 -18 482.998 365.226  12
   0  -5 -19 767.896 246.108  12
   0  -5 -19 270.393 301.282  11
   0  -4   3 6869.42 523.725  14
   0  -4  -3 6967.26 516.869  13
   0  -4   4 399.094 261.527  14
   0  -4  -4 154.180 269.855  13
   0  -4   5 2679.84 408.685   2
   0  -4  -5 2086.28 380.025  13
   0  -4   5 1743.77 349.723  14
   0  -4   6 871.964 375.646   2
   0  -4   6 755.089 338.095  14
   0  -4  -6 1012.45 365.933  13
   0  -4   7 27689.7 1779.18  14
   0  -4  -7 25202.5 1746.57  13
   0  -4   7 29153.3 1769.85   2
   0  -4   8 1304.23 433.776  14
   0  -4   8 1711.21 437.076   2
   0  -4  -8 1150.30 459.790  23
   0  -4   9 38282.9 2146.76  14
   0  -4  -9 25576.2 2032.72  23
   0  -4   9 34390.7 2055.55   2
   0  -4  -9 29585.0 2054.19  13
   0  -4 -10 1563.00 545.852  23
   0  -4 -10 1858.70 600.089  13
   0  -4  10 2765.22 613.279  14
   0  -4 -11 1918.68 617.607  23
   0  -4 -11 3634.99 739.396  24
   0  -4  11 3915.24 722.767  14
   0  -4 -11 3949.56 701.544  13
   0  -4  11 4754.56 802.515   3
   0  -4 -12 3217.47 713.072  12
   0  -4 -12 1210.70 605.029  23
   0  -4  12 3873.43 748.093  14
   0  -4 -12 1986.67 716.482  13
   0  -4  12 4310.34 816.415   3
   0  -4  13 1771.62 704.723  14
   0  -4 -13 1127.21 690.850  12
   0  -4 -13 2078.35 751.062  24
   0  -4 -13 182.932 557.294  23
   0  -4 -13 1742.14 716.977  13
   0  -4  13 2157.07 806.157   3
   0  -4 -14 333.412 670.056  12
   0  -4  14 375.213 800.897   3
   0  -4  14 1221.90 696.486  14
   0  -4 -14 1306.14 742.643  24
   0  -4 -15 1915.52 699.760  12
   0  -4  15 3524.68 900.329   3
   0  -4 -15 1196.81 760.129  24
   0  -4  16 6694.03 948.933  14
   0  -4 -16 8553.64 950.479  12
   0  -4 -16 7474.35 991.736  24
   0  -4  17 1406.56 618.341  14
   0  -4 -17 1022.70 571.068  12
   0  -4  17 2353.56 690.689   3
   0  -4 -17 630.448 533.032  22
   0  -4 -17 1032.01 575.852  24
   0  -4  18 379.322 479.381  14
   0  -4 -18 906.608 523.892  12
   0  -4 -19 339.658 406.890  11
   0  -4  19 201.440 339.729  14
   0  -4 -19 195.070 382.891  12
   0  -4 -20 626.268 235.954  12
   0  -3  -2 19323.9 1158.54  13
   0  -3   3 16389.5 1022.73   9
   0  -3   3 17319.0 1061.86  14
   0  -3  -3 17464.1 1055.75  13
   0  -3   4 1017.73 263.604  14
   0  -3  -4 853.540 289.724  13
   0  -3   4 805.519 223.872   9
   0  -3  -4 1114.22 236.551   7
   0  -3   5 26705.5 1580.87  14
   0  -3   5 23399.9 1453.34  15
   0  -3   5 25237.4 1520.81   9
   0  -3  -5 24619.8 1525.36   7
   0  -3  -5 27296.7 1568.87  13
   0  -3   5 27918.9 1575.68   2
   0  -3   6 6514.04 610.591  14
   0  -3   6 5490.19 544.374   9
   0  -3  -6 5856.10 556.368   7
   0  -3   6 8042.76 609.068   2
   0  -3  -6 7385.16 629.469  13
   0  -3  -7 9211.73 806.723  13
   0  -3   7 9225.41 754.408   9
   0  -3   7 9662.36 828.638  14
   0  -3   7 11014.4 791.314   2
   0  -3   8 4954.62 556.121   2
   0  -3  -8 4615.12 574.094  23
   0  -3  -9 4117.60 590.268  23
   0  -3   9 5680.74 685.084  14
   0  -3   9 5942.42 630.400   2
   0  -3  -9 4405.31 661.584  13
   0  -3 -10 160.527 538.016  24
   0  -3 -10 892.788 494.698  23
   0  -3  10 471.488 516.290  14
   0  -3 -10 320.952 569.636  13
   0  -3 -11 12881.5 1318.71  23
   0  -3 -11 15733.3 1350.63  24
   0  -3  11 21987.5 1479.08  14
   0  -3  11 24223.6 1508.49   3
   0  -3 -11 17344.6 1403.99  13
   0  -3  12 842.361 662.465   3
   0  -3 -12 161.142 563.956  24
   0  -3 -12 269.355 552.715  23
   0  -3  12 858.962 666.358  14
   0  -3 -12 275.496 724.862  13
   0  -3 -13 4654.15 900.382  23
   0  -3 -13 9317.60 1081.77  12
   0  -3 -13 9454.99 1116.41  13
   0  -3  13 14065.9 1177.69  14
   0  -3  13 14795.5 1192.48   3
   0  -3 -14 1936.87 741.225  24
   0  -3 -14 2235.06 848.471  13
   0  -3 -14 2414.31 819.221  12
   0  -3  14 2912.41 820.437  14
   0  -3  14 3040.83 867.355   3
   0  -3 -15 1174.27 739.598  12
   0  -3  15 628.706 721.012  14
   0  -3  15 210.770 826.398   3
   0  -3 -15 790.720 705.670  24
   0  -3  16 575.159 818.296   3
   0  -3 -16-550.454 676.728  24
   0  -3 -16-72.4658 639.158  12
   0  -3  17 1300.14 714.984  14
   0  -3  17 2896.07 792.319   3
   0  -3 -18 2165.72 657.293  12
   0  -3  18 877.787 630.215  14
   0  -3 -19 218.128 468.709  12
   0  -3  19 368.252 501.617  14
   0  -3 -20 667.282 342.710  12
   0  -3 -20 434.134 295.955  11
   0  -2   2 2987.16 245.233   9
   0  -2  -3 10424.7 646.856  13
   0  -2   3 9095.61 561.147  21
   0  -2   3 9006.71 606.928   9
   0  -2  -3 10338.9 587.848   4
   0  -2  -4 10749.3 708.195  19
   0  -2  -4 12022.8 782.537  13
   0  -2   4 10970.0 745.408   9
   0  -2  -4 10856.2 755.353   7
   0  -2  -5 267.363 287.693   7
   0  -2   5 8.33815 257.516   9
   0  -2   5 122.042 262.440   2
   0  -2  -5 258.563 326.573  13
   0  -2   5 69.3795 283.041  14
   0  -2  -5 21.2769 169.909  19
   0  -2   6 19308.0 1241.26   9
   0  -2   6 19936.3 1288.15  14
   0  -2  -6 16540.4 1237.59   7
   0  -2  -6 18581.8 1271.76  13
   0  -2   7 20298.6 1341.53   9
   0  -2  -7 18924.5 1347.01   7
   0  -2   7 21670.4 1395.96  14
   0  -2  -7 18547.6 1369.95  13
   0  -2   7 23443.6 1356.42   2
   0  -2  -8 48269.4 3177.51   7
   0  -2   8 59968.5 3251.32  14
   0  -2   8 60571.0 3196.42   2
   0  -2  -8 49562.9 3196.38  13
   0  -2  -8 48209.5 3184.29  23
   0  -2  -9 17297.7 1337.12  23
   0  -2  -9 18259.6 1343.31  24
   0  -2  10 468.683 407.241  15
   0  -2  10 433.081 537.623   3
   0  -2  10 561.097 530.719  14
   0  -2 -10 406.667 554.375  13
   0  -2 -10 450.030 470.660  24
   0  -2 -10 718.552 475.638  23
   0  -2  11 494.759 614.154   3
   0  -2  11 543.471 608.924  14
   0  -2 -11 952.517 689.875  13
   0  -2 -11 583.220 500.164  24
   0  -2 -11 409.780 519.146  23
   0  -2  12 6659.06 867.956   3
   0  -2 -12 4594.65 705.040  24
   0  -2 -12 2850.90 692.281  23
   0  -2  12 7598.68 904.704  14
   0  -2 -12 4950.90 913.169  13
   0  -2  13 15377.2 1331.18  14
   0  -2 -13 10631.9 1126.58  24
   0  -2 -13 11614.7 1303.62  13
   0  -2 -13 12764.8 1266.91  12
   0  -2  13 17138.5 1318.47   3
   0  -2  14 5397.59 925.596  14
   0  -2 -14 3528.15 962.170  13
   0  -2 -14 3475.49 759.416  24
   0  -2 -14 2937.26 906.525  12
   0  -2  15 8033.33 1071.32  14
   0  -2 -15 4487.72 895.642  24
   0  -2  15 8270.95 1085.61   3
   0  -2 -15 7052.22 1029.01  12
   0  -2 -16 633.716 694.509  12
   0  -2  16 126.905 807.948   3
   0  -2  17 5760.01 1000.88  14
   0  -2 -17 6313.26 892.605  12
   0  -2  18 424.969 697.523  14
   0  -2 -18 1074.98 599.774  12
   0  -2  19 1124.25 645.798  14
   0  -2 -19 2842.42 521.956  11
   0  -2 -19 2647.10 609.334  12
   0  -2  20 119.480 422.427  14
   0  -2 -20 855.119 395.652  12
   0  -2 -20 535.236 303.315  11
   0  -1  -1 2739.92 217.006  17
   0  -1   1 3024.67 219.651  17
   0  -1   1 3084.66 217.707  18
   0  -1  -1 2762.03 215.828  18
   0  -1  -2 96791.7 5429.48   3
   0  -1   2 94205.4 5417.06   9
   0  -1  -2 83628.3 5416.00  17
   0  -1   2 100197. 5422.08  17
   0  -1  -2 96987.1 5427.23  13
   0  -1  -2 94622.2 5411.79  19
   0  -1   2 98449.0 5420.40  18
   0  -1  -2 82657.1 5415.28  18
   0  -1   3 22522.6 1150.40   2
   0  -1   3 20679.1 1114.56  17
   0  -1  -3 15334.5 1105.37  17
   0  -1   3 19591.9 1135.79   9
   0  -1   3 21461.7 1134.89  24
   0  -1   3 20912.4 1119.21  16
   0  -1  -3 18587.8 1150.79  13
   0  -1   3 20687.7 1112.08  18
   0  -1  -3 15728.9 1105.17  18
   0  -1  -3 17747.5 1122.75  19
   0  -1   4 61757.6 2941.51   2
   0  -1  -4 42476.9 2877.56  17
   0  -1   4 56026.2 2932.37   9
   0  -1  -4 48862.7 2930.41   7
   0  -1   4 57305.1 2914.37  16
   0  -1  -4 52849.5 2941.97  13
   0  -1  -4 48866.7 2917.88  19
   0  -1  -4 42876.1 2878.00  18
   0  -1   4 59029.4 2885.39  18
   0  -1  -5 77431.6 4942.46  19
   0  -1  -5 77289.8 4946.28   2
   0  -1   5 93584.5 4961.83   2
   0  -1  -5 78081.0 4954.09   7
   0  -1  -5 99259.1 4987.01  23
   0  -1   5 96541.2 4987.91  14
   0  -1   5 89482.7 4937.87  16
   0  -1  -5 81029.6 4963.48  13
   0  -1   5 86805.0 4957.82   9
   0  -1  -6 15055.0 1085.97  19
   0  -1  -6 14839.5 1085.35   2
   0  -1   6 20074.2 1121.46   2
   0  -1  -6 15306.4 1122.25   7
   0  -1  -6 20106.4 1144.84  23
   0  -1   6 17487.1 1082.93  16
   0  -1   6 18727.9 1146.54  14
   0  -1  -6 16135.9 1142.68  13
   0  -1   6 17002.9 1121.09   9
   0  -1  -7 7282.69 634.975  24
   0  -1  -7 7525.63 659.522  23
   0  -1   7 9410.26 719.476  14
   0  -1  -7 7472.82 706.736   7
   0  -1  -7 7995.25 731.921  13
   0  -1   8 9827.21 747.534   3
   0  -1  -8 7818.79 765.759   7
   0  -1   8 9598.78 776.817  14
   0  -1  -8 8218.30 693.305  24
   0  -1  -8 7761.51 701.693  23
   0  -1  -8 6846.36 657.123  19
   0  -1  -8 7795.26 791.253  13
   0  -1  -9 8732.66 824.591  23
   0  -1  -9 9112.87 804.645  24
   0  -1  10 5420.25 696.070   3
   0  -1 -10 3515.33 595.994  23
   0  -1 -10 3941.57 550.904  24
   0  -1  10 4712.00 652.489  14
   0  -1 -10 4354.69 698.326  13
   0  -1  11 2415.50 587.393  15
   0  -1  11 3880.68 681.941   3
   0  -1 -11 1490.26 560.829  23
   0  -1 -11 3326.75 576.823  24
   0  -1 -11 3310.39 750.919  13
   0  -1  11 3512.44 697.109  14
   0  -1  12 10848.1 1045.57  14
   0  -1  12 7556.97 868.596  15
   0  -1  12 10480.9 986.283   3
   0  -1 -12 8119.84 928.450  12
   0  -1 -12 9265.69 1072.36  13
   0  -1 -12 6060.56 807.190  24
   0  -1 -13 161.454 536.807  24
   0  -1  13 810.989 675.903   3
   0  -1 -13 792.667 934.003  13
   0  -1  13 837.222 819.899  14
   0  -1 -13 303.893 643.304  12
   0  -1  13 589.815 594.175  15
   0  -1 -14 7236.10 1203.01  13
   0  -1 -14 9736.30 1087.72  12
   0  -1  14 10270.7 1205.76  14
   0  -1  14 8765.55 980.986  15
   0  -1  15 1267.01 807.038   3
   0  -1 -15 1085.35 749.633  12
   0  -1  15 572.033 844.811  14
   0  -1  16 1741.71 853.109   3
   0  -1  16 2047.80 846.359  14
   0  -1 -16 1551.67 719.709  12
   0  -1  17 2389.37 858.856  14
   0  -1 -17 1590.96 669.917  12
   0  -1  18 722.876 783.126  14
   0  -1 -18 1271.86 611.186  12
   0  -1  19 1319.55 679.081  14
   0  -1 -19 1868.93 439.819  11
   0  -1 -19 1426.48 541.157  12
   0  -1  20 174.188 479.162  14
   0  -1 -20 1883.91 426.086  12
   0  -1 -21 537.888 221.548  12
   0   0   1 1621.40 119.044  16
   0   0  -1 1761.45 121.520  23
   0   0  -1 1678.34 120.300  19
   0   0  -1 1592.37 117.320   2
   0   0   2 57140.3 3624.51   9
   0   0  -2 73054.0 3638.10  23
   0   0   2 61228.6 3624.85  16
   0   0  -2 64988.9 3631.39  19
   0   0  -2 63567.3 3624.71   2
   0   0   3 20055.0 1261.06   9
   0   0  -3 20221.7 1264.17   7
   0   0  -3 21079.6 1252.05  24
   0   0  -3 24739.6 1274.89  23
   0   0  -3 21176.6 1263.33  19
   0   0  -3 20146.5 1250.01   2
   0   0   3 20330.0 1256.24  16
   0   0  -4 91343.7 4831.20  23
   0   0  -4 81975.6 4806.34  24
   0   0   4 81855.7 4810.79  16
   0   0  -4 84714.5 4822.90  19
   0   0  -4 80324.7 4806.86   2
   0   0   5 34447.1 2170.92   9
   0   0  -5 36287.1 2182.22   7
   0   0  -5 34785.0 2154.12  24
   0   0  -5 41755.1 2194.56  23
   0   0   5 35705.0 2178.15  14
   0   0   5 34862.5 2162.80  16
   0   0   5 40535.3 2183.47   3
   0   0  -5 35492.8 2159.01   2
   0   0  -5 35647.5 2174.56  19
   0   0  -6 84205.4 4839.79   2
   0   0  -6 87984.3 4867.14   7
   0   0  -6 100756. 4884.86  23
   0   0   6 90706.0 4873.90  14
   0   0   6 87132.2 4846.56  16
   0   0  -6 87813.6 4864.56  13
   0   0  -7 3832.72 445.568  19
   0   0   7 4903.94 470.335   3
   0   0  -7 4539.51 541.128   7
   0   0  -7 2988.59 303.639  39
   0   0  -7 4173.38 419.140  24
   0   0  -7 5144.52 499.319  23
   0   0   7 4317.44 517.987  14
   0   0  -7 4244.19 565.905  13
   0   0   8 4603.67 594.516  14
   0   0  -8 4420.70 644.170  13
   0   0   8 5147.03 561.014   3
   0   0  -8 4574.77 530.490  19
   0   0   8 4893.92 532.297  16
   0   0  -8 4920.86 539.641  23
   0   0  -8 4856.80 505.351  24
   0   0   9 296.461 401.911   3
   0   0  -9 145.046 340.414  24
   0   0  -9 65.3114 386.179  23
   0   0 -10 7519.06 841.714  13
   0   0  10 8735.63 811.426   3
   0   0  10 7640.16 808.546  14
   0   0 -10 6741.93 700.215  24
   0   0 -11 343.244 658.693  13
   0   0  11 656.844 568.065  14
   0   0  11 56.6338 528.999   3
   0   0 -11-172.448 436.162  24
   0   0  12 7504.47 931.891  14
   0   0 -12 7606.91 1031.08  13
   0   0 -12 7600.46 829.434  12
   0   0  12 5977.71 834.645   3
   0   0  12 7760.83 941.055  15
   0   0 -12 6492.67 773.006  24
   0   0  13-324.676 628.348   3
   0   0 -13-32.4764 570.825  12
   0   0  13 205.617 699.285  15
   0   0 -13-65.6000 927.783  13
   0   0  13-35.7309 746.704  14
   0   0  14-635.483 658.053   3
   0   0 -14 69.6729 632.911  12
   0   0  14-318.763 704.886  15
   0   0  14 694.778 778.458  14
   0   0 -15 685.249 671.138  12
   0   0  15 526.871 817.894  14
   0   0  15 560.572 815.015  15
   0   0  15 332.434 712.369   3
   0   0  16 2803.08 875.308  14
   0   0 -16 4134.78 786.629  12
   0   0  17 1229.47 732.564  15
   0   0  17 270.240 779.880  14
   0   0 -17 801.088 572.416  12
   0   0  18 1339.74 774.307  14
   0   0 -18 2619.11 610.169  12
   0   0  19 143.213 623.312  14
   0   0 -19 256.769 450.545  12
   0   0  20-109.113 461.808  14
   0   0 -20 49.6675 333.426  12
   0   1   0-37.9237 97.4333  25
   0   1   0-3.33852 105.462  17
   0   1   0 26.0752 99.7594  18
   0   1   0 2.93595 64.6983  38
   0   1  -1 2240.55 178.206  28
   0   1   1 1949.42 175.026  27
   0   1   1 1804.58 174.841  28
   0   1  -1 1874.13 175.026  27
   0   1  -1 2482.11 194.111  25
   0   1   1 2166.45 185.721  26
   0   1  -1 1973.47 184.368  26
   0   1  -1 2106.96 172.494  34
   0   1   1 2124.38 173.953  34
   0   1   1 1860.88 150.884  39
   0   1   1 1775.30 160.138  38
   0   1  -1 1998.41 182.187  17
   0   1   1 1867.79 184.562  17
   0   1  -1 2390.66 189.779  30
   0   1   1 1951.45 180.471  18
   0   1  -1 2075.97 168.791  19
   0   1  -1 2145.71 179.203  18
   0   1   1 1890.23 176.153  16
   0   1  -1 1977.90 167.866  35
   0   1   1 1781.12 166.667  35
   0   1   2 76699.7 4736.89  17
   0   1  -2 89524.3 4740.84  17
   0   1  -2 87398.8 4731.62  22
   0   1  -2 102702. 4773.58  30
   0   1   2 78129.6 4737.31  35
   0   1  -2 81519.2 4738.17  35
   0   1   2 81907.3 4754.39  16
   0   1   2 75963.5 4738.82  14
   0   1  -2 85423.0 4740.76  27
   0   1   2 80605.6 4738.72  27
   0   1  -2 84838.0 4740.13  28
   0   1   2 78672.5 4737.58  28
   0   1  -2 83659.4 4747.03  13
   0   1  -2 88678.6 4740.21  18
   0   1   2 76021.0 4735.97  18
   0   1  -2 85137.4 4758.34  19
   0   1   2 80101.4 4738.22  34
   0   1  -2 82753.7 4740.33  34
   0   1  -2 85315.6 4755.41  41
   0   1   2 80830.9 4738.40  26
   0   1  -2 89534.0 4741.58  26
   0   1  -3 12316.3 690.379  34
   0   1   3 10684.6 688.089  34
   0   1  -3 13692.9 756.066  19
   0   1  -3 12413.2 694.171  17
   0   1   3 10211.0 693.163  17
   0   1  -3 12480.0 694.495  18
   0   1   3 10296.7 691.476  18
   0   1   3 12282.9 688.078   4
   0   1  -3 12165.8 751.014   7
   0   1  -3 11925.7 691.034  27
   0   1   3 9997.93 687.991  28
   0   1  -3 11496.6 689.419  28
   0   1   3 9771.67 688.310  27
   0   1  -3 12546.3 743.807  13
   0   1   3 12193.8 731.532   3
   0   1  -3 11618.3 696.083  22
   0   1  -3 11828.8 688.010  35
   0   1   3 10141.6 685.703  35
   0   1  -3 13330.4 748.062  41
   0   1   3 10280.3 719.324  14
   0   1   3 11194.5 751.741  16
   0   1   3 10393.9 691.723  26
   0   1  -3 12195.1 693.992  26
   0   1   4 38743.4 2352.58  17
   0   1  -4 45539.0 2354.65  17
   0   1  -4 43433.0 2350.67  35
   0   1   4 37588.9 2348.50  35
   0   1   4 43478.1 2423.55  16
   0   1   4 40355.7 2404.72  14
   0   1   4 39132.4 2362.28   4
   0   1   4 37019.6 2347.18  27
   0   1   4 38017.7 2348.43  28
   0   1  -4 41567.6 2348.85  27
   0   1  -4 41427.8 2349.48  28
   0   1  -4 43926.6 2413.91  13
   0   1  -4 50253.6 2439.39  19
   0   1   4 43513.5 2412.40   3
   0   1  -4 45242.8 2351.24  34
   0   1   4 37347.2 2347.94  34
   0   1  -4 42830.6 2350.18  26
   0   1   4 39190.2 2349.56  26
   0   1  -4 43054.7 2399.06  24
   0   1  -4 40664.7 2370.22  22
   0   1  -5 88415.2 3965.57  13
   0   1   5 83029.7 3954.08   3
   0   1  -5 71025.8 3895.93  22
   0   1  -5 73746.4 3931.83  24
   0   1  -5 89223.0 3977.01   7
   0   1  -5 91790.8 3988.95  19
   0   1   5 76084.5 3948.81  14
   0   1   5 85565.1 3973.12  16
   0   1   5 70601.8 3853.72  35
   0   1   5 74949.7 3853.82  28
   0   1  -5 77777.5 3852.07  27
   0   1  -5 75989.8 3851.68  28
   0   1   5 71576.8 3852.18  27
   0   1  -6 11719.1 832.214  22
   0   1   6 11977.4 904.032  14
   0   1  -6 14261.6 859.293  39
   0   1  -6 14385.2 939.600  13
   0   1  -6 14093.9 946.358   7
   0   1  -7 10968.2 753.897  19
   0   1   7 9714.63 718.160   3
   0   1  -7 7753.76 634.320  22
   0   1  -7 8060.65 677.690  24
   0   1  -7 9198.87 649.758  39
   0   1   7 10249.5 748.269  16
   0   1   7 7617.57 727.308  14
   0   1  -7 11895.8 804.500  13
   0   1   8 6755.35 691.585  14
   0   1   8 8084.52 699.592  16
   0   1  -8 8586.80 757.597  13
   0   1   8 7769.14 573.883   4
   0   1  -8 7318.91 567.170  39
   0   1  -8 6576.21 623.572  24
   0   1  -8 6209.38 565.326  22
   0   1   8 7244.05 668.995   3
   0   1  -8 9992.21 720.125  19
   0   1   9 10746.3 837.362   3
   0   1  -9 8733.80 702.401  22
   0   1  -9 9943.18 785.436  24
   0   1  10 7947.96 798.303  14
   0   1 -10 8892.63 882.566  13
   0   1 -10 8147.81 759.003  12
   0   1  10 7066.56 775.426   3
   0   1 -11 3825.03 760.909  13
   0   1  11 4225.70 684.865  14
   0   1  11 3480.95 638.987   3
   0   1  12 8169.97 1007.51  15
   0   1 -12 7333.52 806.864  12
   0   1  12 7457.82 933.235  14
   0   1 -12 9953.17 1063.78  13
   0   1  12 7408.84 872.434   3
   0   1  13 1902.67 825.052  15
   0   1 -13 1460.06 551.223  12
   0   1  13 873.834 712.021  14
   0   1  13 752.528 605.886   3
   0   1 -14 4664.44 737.570  12
   0   1  14 4413.82 869.328  14
   0   1  14 5118.50 960.215  15
   0   1 -15 2074.45 654.210  12
   0   1  15 1879.90 923.704  15
   0   1  15 1658.61 787.326  14
   0   1 -16 566.561 561.133  12
   0   1  16 747.625 719.399  14
   0   1  16 734.467 895.540  15
   0   1 -17 2216.61 574.732  12
   0   1  17 1226.60 750.985  14
   0   1  17 3095.64 892.553  15
   0   1 -18 419.687 436.457  12
   0   1  18-296.983 657.331  14
   0   1 -19 1676.76 422.060  12
   0   1  19 975.199 585.375  14
   0   1  20 391.850 402.162  14
   0   1 -21 11.5795 223.453  31
   0   1 -21-160.926 249.246  32
   0   2   0 17050.5 1141.22  18
   0   2   0 19030.2 1145.61  41
   0   2   0 19699.0 1160.84  25
   0   2   0 18253.2 1148.09  17
   0   2   0 18015.6 1083.56  15
   0   2   0 18659.4 1087.28  16
   0   2   0 19352.9 1126.32  38
   0   2   0 19332.5 1135.01  39
   0   2   1 7062.59 536.978  34
   0   2  -1 7895.56 537.695  34
   0   2  -1 7231.54 523.657  33
   0   2  -1 8131.55 551.790  43
   0   2  -1 8079.69 556.512  17
   0   2   1 6901.41 554.863  17
   0   2   1 7946.94 507.148  16
   0   2   1 7653.65 524.331  38
   0   2   1 7208.14 512.893  39
   0   2   1 7432.55 532.661  29
   0   2  -1 7930.72 535.776  29
   0   2   1 8083.38 552.124  27
   0   2   1 7517.83 548.808  28
   0   2  -1 8542.62 553.206  27
   0   2  -1 7866.18 550.530  28
   0   2   1 7362.46 536.629  35
   0   2  -1 7839.03 540.543  35
   0   2  -1 8145.74 563.612  26
   0   2  -1 8777.13 577.540  25
   0   2   1 7395.36 557.687  26
   0   2  -1 7976.11 529.349  37
   0   2  -1 7631.13 537.158  36
   0   2   1 7004.85 532.490  36
   0   2   1 6868.67 514.554  40
   0   2  -1 8046.03 557.251  18
   0   2   1 6763.96 544.844  18
   0   2  -1 8098.68 500.994  19
   0   2   2 6434.03 482.587  34
   0   2  -2 7122.48 488.834  33
   0   2  -2 6990.07 490.326  34
   0   2   2 6360.60 504.191  43
   0   2  -2 7265.32 501.197  43
   0   2   2 5553.85 486.903  18
   0   2  -2 6685.52 501.062  17
   0   2   2 6785.01 505.802  17
   0   2  -2 9032.53 547.242  25
   0   2  -2 7078.47 502.809  26
   0   2   2 6531.76 502.203  26
   0   2   2 6906.85 535.175  30
   0   2  -2 6663.37 484.982  29
   0   2   2 6493.90 486.808  29
   0   2   2 5379.43 421.092  14
   0   2   2 6984.96 487.515  16
   0   2   2 6385.76 492.672  28
   0   2   2 6789.71 497.815  27
   0   2  -2 7104.97 495.360  27
   0   2  -2 6983.28 494.603  28
   0   2  -2 7165.68 488.426  35
   0   2   2 7294.59 490.638  35
   0   2   2 6397.06 457.097  40
   0   2  -2 7252.04 479.172  19
   0   2  -2 6867.92 496.399  18
   0   2   2 6875.36 446.934  39
   0   2   2 6548.52 482.884  36
   0   2  -2 6595.94 480.269  37
   0   2  -2 6606.20 484.550  36
   0   2   3 6376.05 465.574  18
   0   2  -3 6599.59 472.037  17
   0   2   3 5995.96 469.708  17
   0   2  -3 6443.89 467.762  18
   0   2  -3 6122.48 464.873  43
   0   2  -3 7037.32 514.338  42
   0   2   3 6084.36 483.509  43
   0   2  -3 7965.48 522.686  30
   0   2  -3 5630.15 445.549  29
   0   2   3 5545.42 451.142  29
   0   2   3 6411.15 471.886  26
   0   2  -3 6649.71 473.044  26
   0   2   3 5716.77 450.288  36
   0   2  -3 5975.43 447.951  36
   0   2   3 6342.65 465.645  27
   0   2  -3 5803.19 455.057  27
   0   2   3 5678.94 464.742  28
   0   2  -3 5798.11 452.787  28
   0   2   3 6322.14 487.609  16
   0   2   3 5674.94 421.187  14
   0   2  -3 5870.08 441.489  34
   0   2   3 5711.57 448.782  34
   0   2  -3 5900.83 444.437  35
   0   2   3 6028.73 448.100  35
   0   2  -3 6455.76 474.216  19
   0   2   3 5855.00 396.974  39
   0   2   4 8774.40 624.972  18
   0   2   4 8023.33 624.710  17
   0   2  -4 10715.8 634.554  18
   0   2  -4 10295.2 634.316  17
   0   2   4 8559.33 626.020  14
   0   2   4 9976.15 682.981  16
   0   2  -4 9931.67 707.514  41
   0   2  -4 8972.03 614.036  29
   0   2   4 8446.84 615.546  29
   0   2   4 8579.48 613.527  36
   0   2  -4 8977.83 614.270  36
   0   2   4 8794.81 623.315  27
   0   2  -4 9162.18 623.420  27
   0   2   4 8040.57 621.411  28
   0   2  -4 9709.22 627.946  28
   0   2  -4 9260.09 626.948  26
   0   2   4 8680.35 627.959  26
   0   2   4 8941.43 611.636  34
   0   2  -4 9288.11 616.015  34
   0   2  -4 8871.75 614.583  35
   0   2   4 9121.95 616.689  35
   0   2  -4 9632.74 635.900  43
   0   2  -4 11677.9 702.968  42
   0   2   4 9357.65 656.810  43
   0   2  -4 9395.42 660.792  13
   0   2  -4 8893.28 603.758  12
   0   2  -4 10753.0 682.532  19
   0   2  -5 277.023 169.386  29
   0   2   5 152.390 175.717  29
   0   2  -5 247.552 247.985  39
   0   2   5 316.739 188.855  27
   0   2  -5 242.004 182.979  28
   0   2   5 97.8001 190.729  28
   0   2  -5 80.3321 181.755  27
   0   2  -5 103.542 195.974  26
   0   2   5 409.272 213.731  26
   0   2   5 183.240 209.144  17
   0   2  -5 247.241 203.587  17
   0   2  -5 267.530 163.688  34
   0   2   5 570.205 179.574  34
   0   2  -5 246.946 188.375  12
   0   2   5 517.439 255.814  43
   0   2   5 124.465 239.451  14
   0   2  -5 390.556 317.527  13
   0   2   5 199.585 183.644  36
   0   2  -5 159.704 175.017  36
   0   2   5 400.777 179.641  35
   0   2  -5 120.762 163.883  35
   0   2   6 10439.6 815.864  29
   0   2  -6 14239.4 820.501  29
   0   2  -6 14755.4 825.109  27
   0   2  -6 14397.1 825.677  28
   0   2   6 11350.3 820.438  27
   0   2   6 11227.4 824.737  28
   0   2  -6 15088.7 829.149  26
   0   2   6 13570.1 832.313  26
   0   2  -6 15045.4 828.148  35
   0   2   6 13071.3 826.898  35
   0   2  -6 15558.7 927.606  39
   0   2   6 12856.4 890.019  43
   0   2   6 15841.8 965.235  16
   0   2   6 14185.4 915.643  14
   0   2  -6 18639.3 988.187  19
   0   2   6 10007.0 775.433  20
   0   2  -6 14497.1 891.891  12
   0   2  -6 16497.8 965.699  13
   0   2  -6 14095.2 821.829  36
   0   2   6 12467.2 822.471  36
   0   2  -7 8170.53 707.344  22
   0   2   7 8558.64 757.247  43
   0   2  -7 11958.1 809.476  39
   0   2   7 11575.5 831.050  14
   0   2   7 12247.8 885.643  16
   0   2  -7 12729.1 800.441  12
   0   2  -7 13431.0 886.295  13
   0   2  -7 14122.6 890.218  19
   0   2  -8 58920.7 3542.80  12
   0   2  -8 61672.0 3586.81  13
   0   2  -8 61675.3 3543.22  39
   0   2   8 55454.2 3558.21  14
   0   2   8 60178.5 3606.95  16
   0   2  -9 22945.4 1493.36  39
   0   2  -9 23155.3 1521.13  12
   0   2 -10 1060.12 372.688  12
   0   2  10 1059.49 452.656  14
   0   2 -10 1732.53 586.861  13
   0   2  11 1924.59 550.034  14
   0   2  12 5208.12 950.171  15
   0   2  12 4763.81 764.568  14
   0   2 -12 5567.01 662.125  12
   0   2  13 13803.6 1275.83  14
   0   2  13 15990.6 1418.43  15
   0   2 -13 13318.8 1154.88  12
   0   2  14 3171.05 786.182  14
   0   2 -14 2918.02 602.030  12
   0   2  15 8600.68 1059.06  14
   0   2  15 9859.42 1305.38  15
   0   2 -15 8715.81 893.712  12
   0   2  16 181.857 968.491  15
   0   2 -16-237.709 462.581  12
   0   2  17 5418.37 1049.53  15
   0   2  17 4622.92 795.061  14
   0   2  18 354.587 551.448  14
   0   2  19 732.191 472.012  14
   0   2 -20 139.375 380.964  32
   0   2 -20 210.745 351.894  31
   0   3   0 85.6681 246.410  35
   0   3   0-115.021 264.662  36
   0   3   0 260.739 234.838  34
   0   3   0-97.2961 317.965  17
   0   3   0-52.6998 301.734  18
   0   3   0 314.911 230.473  33
   0   3   0 226.592 230.711  32
   0   3   0 260.959 220.763  31
   0   3   0 112.134 318.598  42
   0   3   0 413.685 326.433  41
   0   3   0-54.1276 265.548  29
   0   3   0 365.007 318.542  30
   0   3   0-21.3377 293.812  28
   0   3   0-216.091 295.798  27
   0   3   0-178.232 320.985  26
   0   3   0-245.461 297.103  43
   0   3   0 29.0656 248.413  40
   0   3   0 145.915 238.573  39
   0   3   0 250.206 335.464  25
   0   3   0 419.481 227.659  37
   0   3   0 582.345 215.938  38
   0   3  -1 2217.14 333.919  36
   0   3   1 1861.30 321.408  35
   0   3   1 1796.38 319.881  36
   0   3  -1 2024.12 330.708  35
   0   3   1 1899.99 307.780  34
   0   3  -1 2172.26 312.942  34
   0   3   1 2182.77 363.824  17
   0   3  -1 2425.11 354.903  18
   0   3  -1 2247.04 358.981  17
   0   3   1 1683.19 336.756  18
   0   3  -1 2794.76 391.029  41
   0   3  -1 2172.69 362.839  42
   0   3   1 1601.40 372.843  42
   0   3   1 1783.36 368.424  41
   0   3   1 2084.46 294.221  33
   0   3   1 2074.26 305.146  32
   0   3  -1 2278.43 307.842  32
   0   3  -1 2202.64 310.143  33
   0   3  -1 2006.47 287.735  31
   0   3   1 2209.07 293.766  31
   0   3  -1 2014.35 332.000  29
   0   3   1 2005.74 377.059  30
   0   3   1 1955.40 325.680  29
   0   3  -1 1921.51 361.784  30
   0   3   1 1993.51 259.514  15
   0   3   1 2018.74 244.676  16
   0   3  -1 1794.16 347.111  28
   0   3   1 2131.58 360.119  28
   0   3  -1 1720.32 351.952  27
   0   3   1 1776.75 369.735  26
   0   3   1 2365.72 362.377  27
   0   3  -1 1909.70 368.628  26
   0   3  -1 2827.09 353.559  43
   0   3   1 2175.02 369.240  43
   0   3   1 1705.24 292.425  40
   0   3   1 1732.88 284.822  39
   0   3  -1 2041.54 322.875  39
   0   3   1 2320.12 288.495  38
   0   3  -1 2554.09 392.340  25
   0   3   1 1926.73 385.637  25
   0   3   1 2379.74 296.221  37
   0   3  -1 2416.42 313.607  37
   0   3  -1 2364.66 284.450  38
   0   3   2 20170.6 1221.88  34
   0   3   2 19009.6 1210.22  33
   0   3  -2 19777.0 1221.90  34
   0   3  -2 18964.5 1212.05  33
   0   3  -2 18580.5 1219.68  18
   0   3   2 17638.0 1220.39  17
   0   3  -2 19472.4 1224.94  17
   0   3   2 17035.4 1208.95  18
   0   3   2 18793.2 1187.00  40
   0   3  -2 20081.0 1248.09  41
   0   3  -2 18686.3 1221.21  32
   0   3   2 19469.5 1214.96  32
   0   3  -2 18661.5 1219.25  31
   0   3   2 19949.9 1215.82  31
   0   3  -2 20287.5 1262.16  30
   0   3   2 18362.7 1258.65  30
   0   3   2 18555.4 1181.78  16
   0   3   2 17609.5 1214.04  29
   0   3  -2 18460.3 1223.22  29
   0   3  -2 19287.8 1227.79  28
   0   3  -2 20030.3 1232.08  27
   0   3   2 19030.6 1230.09  28
   0   3   2 19271.5 1229.19  27
   0   3   2 19138.3 1229.59  26
   0   3  -2 21403.2 1258.38  25
   0   3  -2 19913.0 1229.72  26
   0   3   2 18748.5 1181.07  39
   0   3   2 20508.6 1212.70  38
   0   3  -2 20509.6 1243.63  39
   0   3  -2 18157.1 1223.36  43
   0   3  -2 19709.5 1241.43  42
   0   3   2 18306.4 1234.02  43
   0   3   2 18241.9 1250.98  42
   0   3  -2 19883.2 1213.78  37
   0   3  -2 18688.6 1216.10  36
   0   3   2 19560.6 1219.02  36
   0   3   2 19713.4 1216.62  37
   0   3  -2 19566.4 1220.93  35
   0   3   2 18357.5 1212.63  35
   0   3   3 20871.0 1290.79  34
   0   3  -3 19706.6 1291.79  33
   0   3  -3 20315.6 1284.39  34
   0   3   3 21283.5 1294.47  33
   0   3  -3 20846.4 1299.78  17
   0   3  -3 19997.3 1289.89  18
   0   3   3 19249.6 1298.70  17
   0   3   3 20070.0 1296.09  18
   0   3   3 21110.6 1259.31  40
   0   3  -3 21480.3 1332.18  41
   0   3  -3 20197.6 1307.33  32
   0   3   3 21974.6 1302.30  32
   0   3  -3 23054.0 1353.32  30
   0   3   3 22421.5 1301.38  31
   0   3   3 19444.6 1342.62  30
   0   3  -3 21969.4 1313.48  31
   0   3   3 16774.5 1203.87  14
   0   3   3 21019.8 1285.53  16
   0   3  -3 18921.6 1283.51  29
   0   3   3 20877.7 1296.21  29
   0   3  -3 19721.4 1290.87  27
   0   3  -3 19354.4 1291.67  28
   0   3   3 20950.5 1298.07  27
   0   3   3 20834.3 1299.79  28
   0   3   3 20254.8 1295.56  26
   0   3  -3 25271.5 1352.19  25
   0   3  -3 20438.6 1299.55  26
   0   3  -3 21694.5 1327.02  39
   0   3   3 20551.8 1242.60  39
   0   3  -3 19947.4 1297.39  43
   0   3  -3 20970.1 1327.76  42
   0   3   3 21136.7 1321.56  43
   0   3  -3 20777.9 1294.76  37
   0   3  -3 19927.8 1287.53  36
   0   3   3 22285.1 1303.44  37
   0   3   3 19696.1 1286.21  36
   0   3  -3 20194.8 1291.02  35
   0   3   3 20686.6 1290.57  35
   0   3   4 770.124 263.915  35
   0   3   4 748.670 289.073  36
   0   3  -4 872.455 272.461  35
   0   3  -4 440.878 271.692  36
   0   3   4 705.638 308.268  33
   0   3   4 1040.76 251.843  34
   0   3  -4 643.088 238.872  34
   0   3   4 423.060 285.131  18
   0   3  -4 491.555 278.680  18
   0   3  -4 1062.30 399.650  41
   0   3   4 955.037 319.315  32
   0   3  -4 840.507 298.691  33
   0   3  -4 906.375 379.009  30
   0   3   4 873.079 299.496  31
   0   3   4 531.805 193.077  14
   0   3  -4 375.707 294.850  17
   0   3   4 421.001 308.344  17
   0   3  -4 576.361 252.736  29
   0   3   4 662.963 274.003  29
   0   3   4 689.078 400.910  30
   0   3   4 750.907 303.884  28
   0   3  -4 599.869 284.455  28
   0   3   4 811.149 311.402  26
   0   3   4 849.794 298.528  27
   0   3  -4 787.223 293.942  27
   0   3  -4 507.910 284.950  26
   0   3  -4 732.986 332.640  39
   0   3  -4 387.996 291.255  37
   0   3   4 788.708 307.194  37
   0   3  -4 634.817 294.636  43
   0   3  -4 645.431 392.187  42
   0   3   4 242.157 316.264  43
   0   3  -4 407.106 136.570  12
   0   3  -5 21227.5 1332.93  35
   0   3   5 22183.5 1338.95  35
   0   3   5 19006.4 1311.13  14
   0   3   5 24494.4 1405.08  16
   0   3  -5 25160.2 1449.43  41
   0   3   5 21116.7 1340.85  29
   0   3  -5 20102.7 1327.16  29
   0   3  -5 20404.3 1323.98  34
   0   3   5 21055.8 1333.71  34
   0   3   5 20306.0 1341.77  28
   0   3  -5 21738.4 1333.56  27
   0   3  -5 21874.1 1336.43  28
   0   3   5 20877.3 1342.47  27
   0   3  -5 21718.0 1335.84  26
   0   3   5 20753.3 1343.82  26
   0   3  -5 23380.2 1415.03  39
   0   3  -5 19913.2 1327.63  36
   0   3   5 21423.0 1338.32  36
   0   3   5 20308.1 1341.54  18
   0   3  -5 23191.7 1355.47  18
   0   3  -5 23822.5 1354.24  17
   0   3   5 20329.5 1353.30  17
   0   3  -5 22387.5 1358.47  43
   0   3  -5 27206.1 1449.33  42
   0   3   5 21751.6 1386.11  43
   0   3  -5 17991.0 1280.22  12
   0   3   6 5028.62 466.980  35
   0   3  -6 5123.56 452.458  35
   0   3   6 5319.83 452.680  34
   0   3   6 4375.21 489.847  17
   0   3  -6 6634.37 493.755  17
   0   3  -6 5970.72 465.345  27
   0   3  -6 5247.29 467.019  28
   0   3   6 5270.46 471.259  27
   0   3   6 5584.68 477.937  28
   0   3   6 4960.21 478.687  26
   0   3  -6 5397.98 473.061  26
   0   3  -6 6285.14 574.814  39
   0   3   6 5131.11 579.380  16
   0   3   6 4350.36 468.461  14
   0   3  -6 4292.78 418.097  12
   0   3  -6 4658.61 442.190  29
   0   3   6 5208.96 459.948  29
   0   3  -6 4799.62 458.408  36
   0   3   6 4481.56 459.311  36
   0   3   6 5294.05 547.404  43
   0   3  -7 12448.4 870.525  12
   0   3   7 11285.4 922.307  43
   0   3  -7 13200.4 966.914  39
   0   3   7 12352.5 914.665  14
   0   3  -8 5701.18 582.506  39
   0   3   8 4769.73 541.307  14
   0   3   8 6054.27 693.679  16
   0   3  -8 4778.26 485.936  12
   0   3  10 778.775 739.633  15
   0   3  10 660.513 420.647  14
   0   3 -10 601.766 354.293  39
   0   3  11 18925.4 1478.19  15
   0   3  11 14701.0 1254.37  14
   0   3  12 265.773 847.571  15
   0   3  12 629.579 532.504  14
   0   3  13 16467.6 1498.53  15
   0   3  13 13698.5 1258.66  14
   0   3  14 3243.57 1084.20  15
   0   3  14 2948.79 703.250  14
   0   3  15 645.218 1062.19  15
   0   3  16 1492.68 1036.11  15
   0   3  17 1720.56 959.543  15
   0   3 -18 309.780 538.627  31
   0   3 -18 139.778 572.340  32
   0   3 -19 196.164 426.154  31
   0   3 -19-108.086 447.714  32
   0   3 -20-73.5228 294.551  31
   0   3 -20-87.3684 303.559  32
   0   4   0 5937.78 538.704  33
   0   4   0 4954.11 569.175  17
   0   4   0 5336.20 561.432  18
   0   4   0 5538.12 539.054  32
   0   4   0 5577.72 627.830  30
   0   4   0 5354.03 524.732  31
   0   4   0 5655.78 593.661  41
   0   4   0 5250.19 538.868  40
   0   4   0 5070.55 626.793  42
   0   4   0 5390.18 580.077  29
   0   4   0 5347.65 602.088  28
   0   4   0 5793.87 600.500  27
   0   4   0 5541.28 614.848  25
   0   4   0 5716.35 530.854  37
   0   4   0 5411.83 565.170  36
   0   4   0 5729.44 563.139  35
   0   4   0 5654.75 527.249  39
   0   4   0 5754.31 506.558  38
   0   4   0 5123.29 583.509  43
   0   4   1 20416.8 1290.68  33
   0   4  -1 18593.0 1286.10  33
   0   4   1 19205.6 1316.20  17
   0   4  -1 19893.8 1313.65  17
   0   4  -1 20680.3 1308.55  18
   0   4   1 19573.4 1302.45  18
   0   4   1 18180.6 1272.81  40
   0   4  -1 17816.1 1292.11  40
   0   4   1 18708.9 1310.47  41
   0   4  -1 19926.4 1334.70  41
   0   4   1 19345.9 1288.17  32
   0   4  -1 18976.6 1291.41  32
   0   4   1 18111.4 1350.07  30
   0   4  -1 18744.5 1286.01  31
   0   4  -1 19979.9 1351.35  30
   0   4   1 19066.9 1283.59  31
   0   4   1 18294.4 1186.89  15
   0   4  -1 20536.9 1315.49  29
   0   4   1 20853.5 1315.93  29
   0   4   1 19687.7 1317.79  27
   0   4   1 19452.2 1319.82  28
   0   4  -1 22052.4 1336.65  27
   0   4  -1 20781.7 1327.33  28
   0   4   1 18823.1 1341.51  25
   0   4  -1 19604.6 1337.54  25
   0   4   1 19247.6 1300.00  36
   0   4  -1 19402.9 1290.42  37
   0   4  -1 21519.4 1315.74  36
   0   4   1 19860.9 1291.65  37
   0   4   1 20843.6 1307.52  35
   0   4  -1 21039.2 1313.07  35
   0   4   1 19759.4 1271.41  39
   0   4  -1 19510.1 1268.69  38
   0   4   1 19745.8 1271.39  38
   0   4  -1 21302.3 1315.95  39
   0   4  -1 19701.7 1341.61  42
   0   4   1 19560.5 1333.25  43
   0   4   1 19127.7 1338.47  42
   0   4  -1 19979.5 1330.60  43
   0   4  -2 15284.1 1018.54  33
   0   4  -2 13915.9 998.731  34
   0   4   2 15291.4 1014.35  33
   0   4   2 13898.3 997.091  34
   0   4   2 13392.4 1009.50  18
   0   4  -2 13303.4 1017.03  17
   0   4   2 14563.2 1038.47  17
   0   4  -2 15572.5 1025.21  18
   0   4   2 13465.1 969.226  40
   0   4  -2 14747.5 1061.72  41
   0   4   2 13324.8 1019.75  41
   0   4   2 14575.6 1012.81  32
   0   4  -2 13531.5 1009.29  32
   0   4  -2 14021.1 1072.37  30
   0   4   2 13446.7 1075.76  30
   0   4  -2 13097.2 1005.99  31
   0   4   2 13447.8 994.920  31
   0   4   2 13055.4 931.782  15
   0   4   2 13905.2 1020.92  29
   0   4  -2 14243.9 1023.79  29
   0   4  -2 15337.5 1040.83  28
   0   4  -2 14471.2 1031.27  27
   0   4   2 14650.9 1037.09  27
   0   4   2 14713.4 1033.70  28
   0   4  -2 16120.0 1072.99  25
   0   4   2 13865.5 1077.66  25
   0   4   2 14250.0 1024.19  26
   0   4  -2 15199.7 1017.54  37
   0   4   2 14725.7 1008.18  37
   0   4  -2 14366.3 1023.93  36
   0   4   2 14456.4 1021.01  36
   0   4   2 14943.6 1017.68  35
   0   4  -2 14787.3 1025.55  35
   0   4  -2 14638.8 984.558  38
   0   4   2 15504.3 999.513  38
   0   4  -2 14777.9 1038.13  39
   0   4   2 14039.8 967.799  39
   0   4  -2 16200.0 1071.86  42
   0   4   2 13400.0 1046.54  43
   0   4   2 14409.7 1082.30  42
   0   4  -2 14032.0 1037.24  43
   0   4  -3 7291.92 670.889  34
   0   4  -3 9410.77 721.322  33
   0   4   3 8553.34 689.210  34
   0   4   3 8770.30 714.770  33
   0   4   3 7826.45 720.563  17
   0   4  -3 8328.69 706.161  18
   0   4   3 7717.28 701.086  18
   0   4  -3 8843.20 724.156  17
   0   4  -3 8629.50 721.155  32
   0   4   3 9068.30 715.342  32
   0   4  -3 9369.03 795.148  30
   0   4   3 8977.98 711.732  31
   0   4   3 8572.72 805.520  30
   0   4  -3 8473.54 714.142  31
   0   4  -3 9151.64 792.476  41
   0   4   3 8303.61 655.767  40
   0   4  -3 8330.34 710.919  29
   0   4   3 8723.06 718.863  29
   0   4  -3 8142.79 720.847  28
   0   4  -3 8627.22 726.206  27
   0   4   3 7538.37 720.218  27
   0   4   3 7877.41 730.643  28
   0   4  -3 9774.76 788.492  25
   0   4   3 8060.07 720.325  26
   0   4  -3 9117.78 718.916  26
   0   4  -3 8110.17 701.446  36
   0   4  -3 8645.00 707.240  37
   0   4   3 8642.30 716.272  36
   0   4   3 8754.19 718.015  37
   0   4   3 8477.57 701.731  35
   0   4  -3 8758.26 706.914  35
   0   4   3 7450.17 628.556  39
   0   4  -3 8623.50 675.760  38
   0   4  -3 9653.74 753.953  39
   0   4  -3 8856.22 731.364  43
   0   4  -3 8727.79 780.446  42
   0   4   3 8441.63 814.984  42
   0   4   3 8206.07 762.530  43
   0   4  -4 272.086 275.207  34
   0   4   4 510.228 387.839  33
   0   4   4 416.294 281.628  34
   0   4  -4 394.200 332.301  18
   0   4   4 461.225 353.681  18
   0   4   4 177.642 514.632  42
   0   4  -4 204.907 479.973  41
   0   4   4 902.998 390.638  32
   0   4  -4 311.195 369.110  32
   0   4  -4 243.911 355.498  33
   0   4  -4 313.234 358.606  31
   0   4  -4 1484.17 480.064  30
   0   4   4 542.402 367.180  31
   0   4   4 182.214 297.536  16
   0   4   4-174.290 387.731  15
   0   4  -4 229.028 353.830  17
   0   4   4 258.395 370.304  17
   0   4  -4 235.159 335.661  29
   0   4   4 309.699 345.207  29
   0   4   4 243.098 475.503  30
   0   4   4 137.346 359.813  27
   0   4  -4 261.368 352.853  28
   0   4   4 382.081 372.738  28
   0   4  -4 232.128 341.087  27
   0   4  -4 143.432 337.901  26
   0   4   4 241.059 349.152  26
   0   4   4 526.166 382.230  37
   0   4  -4 361.272 341.024  37
   0   4   4 351.134 351.147  36
   0   4  -4 239.244 322.388  35
   0   4   4 304.379 319.364  35
   0   4  -4 330.754 334.341  36
   0   4  -4 558.028 378.289  39
   0   4   4 421.597 222.239  39
   0   4  -4 228.650 479.631  42
   0   4   4-72.7516 420.446  43
   0   4  -4 78.0026 395.445  43
   0   4   5 2017.83 457.677  33
   0   4   5 1171.45 316.682  34
   0   4  -5 1487.10 316.416  34
   0   4  -5 1263.46 365.704  18
   0   4  -5 1122.66 428.086  32
   0   4  -5 926.997 385.959  33
   0   4  -5 1708.75 527.124  41
   0   4   5 1050.82 496.976  30
   0   4   5 1162.52 363.136  29
   0   4  -5 1002.89 341.732  29
   0   4   5 930.874 379.749  17
   0   4   5 1054.22 379.345  16
   0   4   5 755.399 452.959  15
   0   4  -5 1234.25 366.409  17
   0   4  -5 1493.16 413.639  31
   0   4   5 922.415 379.124  28
   0   4  -5 1623.75 384.701  28
   0   4  -5 1331.26 369.061  27
   0   4   5 1694.83 382.419  27
   0   4  -5 1590.45 375.900  26
   0   4   5 1774.84 390.621  26
   0   4   5 1722.75 440.626  37
   0   4  -5 1025.08 385.828  37
   0   4  -5 1331.21 368.123  36
   0   4   5 1610.83 377.528  36
   0   4   5 1067.01 356.895  35
   0   4  -5 1693.09 363.595  35
   0   4  -5 1422.49 416.703  39
   0   4  -5 1279.58 527.218  42
   0   4  -5 1030.49 395.472  43
   0   4   5 1450.35 436.809  43
   0   4  -6 389.121 299.833  27
   0   4   6 237.308 322.146  28
   0   4   6 457.695 322.574  27
   0   4  -6 1047.42 324.502  28
   0   4   6 503.193 331.520  26
   0   4  -6 500.005 307.427  26
   0   4  -6 536.895 380.049  37
   0   4  -6 304.284 286.026  35
   0   4   6-100.912 335.598  36
   0   4   6 390.660 323.625  35
   0   4  -6 321.693 331.938  36
   0   4  -6 435.744 381.319  33
   0   4  -6 492.051 359.727  43
   0   4   6 566.820 393.886  43
   0   4  -6 1480.45 565.198  42
   0   4   6 312.329 505.034  30
   0   4  -6 297.047 292.116  29
   0   4   6 886.449 320.492  29
   0   4  -6 558.824 328.011  17
   0   4   6 295.132 348.726  17
   0   4   6 520.097 462.282  15
   0   4   6 286.470 400.387  16
   0   4   6 244.666 281.235  34
   0   4   7 23075.3 1538.54  43
   0   4  -7 20887.8 1512.66  37
   0   4   7 25761.6 1590.76  15
   0   4  -7 21501.2 1514.81  33
   0   4  -8 1303.79 447.091  37
   0   4  -8 1241.66 432.965  33
   0   4  -8 821.050 425.144  39
   0   4   8 750.618 547.374  30
   0   4   8 1583.52 639.047  15
   0   4  -9 35676.0 2213.00  39
   0   4   9 37360.6 2293.10  15
   0   4 -10 998.716 470.105  37
   0   4 -10 1367.68 478.918  39
   0   4 -10 665.744 463.033  33
   0   4  10 627.897 615.762  30
   0   4  10 1603.72 785.097  15
   0   4 -11 3045.97 576.263  37
   0   4 -11 4840.69 651.888  39
   0   4 -11 2352.54 555.903  33
   0   4  11 4028.22 778.593  30
   0   4  11 5710.47 953.862  15
   0   4 -12 1288.52 518.007  37
   0   4 -12 1182.77 527.314  33
   0   4  12 2680.47 753.238  30
   0   4  13 544.586 672.150  30
   0   4 -13 696.781 511.257  37
   0   4  14 1024.37 1053.68  15
   0   4  15 3677.86 1145.07  15
   0   4 -15 1646.30 618.518  40
   0   4 -16 1691.64 664.476  31
   0   4 -16 2694.10 710.629  32
   0   4 -17-60.7777 548.545  31
   0   4 -17 693.559 604.150  32
   0   4 -18 24.4845 482.955  31
   0   4 -18 315.699 497.796  32
   0   4  19 44.0538 453.825  25
   0   4 -19 159.225 371.125  32
   0   4 -19-125.074 350.863  31
   0   5   0-19.9384 358.544  34
   0   5   0 538.450 448.426  18
   0   5   0-61.7879 554.807  42
   0   5   0-19.4722 467.630  41
   0   5   0-276.528 390.126  33
   0   5   0-116.308 413.259  32
   0   5   0-137.688 388.469  31
   0   5   0-103.059 474.046  17
   0   5   0-193.559 499.796  30
   0   5   0-280.569 461.397  29
   0   5   0 79.2703 477.298  28
   0   5   0 38.9489 466.781  26
   0   5   0 18.8951 384.171  37
   0   5   0 237.104 410.277  35
   0   5   0-268.125 437.220  36
   0   5   0 367.026 346.176  39
   0   5   0-159.684 340.280  38
   0   5   0 108.827 386.678  40
   0   5   0-169.687 482.157  43
   0   5   1 5546.42 611.918  34
   0   5  -1 5300.03 598.044  34
   0   5  -1 6603.92 630.884  33
   0   5   1 5458.72 614.564  33
   0   5   1 5103.96 662.410  18
   0   5   1 5800.93 706.444  17
   0   5  -1 5503.55 661.170  18
   0   5  -1 6292.62 715.652  17
   0   5   1 6128.74 623.085  32
   0   5  -1 6721.84 641.921  32
   0   5  -1 5340.34 705.362  30
   0   5   1 5709.59 610.611  31
   0   5  -1 5526.06 608.498  31
   0   5  -1 5490.49 638.913  40
   0   5   1 5156.77 738.265  42
   0   5   1 5652.57 600.716  40
   0   5  -1 4732.94 714.688  42
   0   5   1 5500.49 661.905  41
   0   5  -1 6330.77 711.578  41
   0   5  -1 5422.38 666.624  29
   0   5   1 5317.93 663.828  29
   0   5   1 4805.25 700.764  30
   0   5   1 5278.40 670.887  28
   0   5  -1 5382.44 660.677  28
   0   5  -1 5526.65 670.530  26
   0   5   1 5443.60 673.300  26
   0   5   1 5498.96 668.167  36
   0   5  -1 5414.99 616.545  37
   0   5  -1 5667.25 653.024  36
   0   5   1 6363.05 636.589  37
   0   5  -1 5471.30 628.030  35
   0   5   1 6169.53 632.132  35
   0   5   1 6100.96 573.085  38
   0   5  -1 5566.60 618.573  39
   0   5  -1 5166.53 558.798  38
   0   5   1 5855.46 578.898  39
   0   5   1 5054.13 683.182  43
   0   5  -1 6082.25 693.964  43
   0   5  -2 2876.61 474.250  34
   0   5   2 3005.99 475.147  34
   0   5   2 2411.90 500.780  33
   0   5  -2 2800.54 535.150  18
   0   5   2 2620.01 546.741  18
   0   5   2 2699.43 541.086  41
   0   5  -2 2599.88 606.994  42
   0   5   2 2782.12 628.599  42
   0   5  -2 3086.33 508.690  33
   0   5   2 3488.39 515.798  32
   0   5  -2 2998.63 504.095  32
   0   5   2 2538.61 470.216  31
   0   5  -2 2281.70 474.062  31
   0   5   2 2734.15 579.028  17
   0   5  -2 2678.03 562.300  17
   0   5  -2 3305.29 533.138  29
   0   5   2 2628.53 529.843  29
   0   5  -2 2880.21 544.313  28
   0   5   2 3164.06 570.716  26
   0   5  -2 2394.01 532.161  26
   0   5  -2 2842.81 414.918  38
   0   5   2 2613.44 516.217  37
   0   5  -2 3147.31 510.000  37
   0   5   2 1372.53 553.961  43
   0   5  -2 2145.16 529.466  43
   0   5   2 2954.88 525.723  36
   0   5  -2 2815.69 513.874  36
   0   5   2 2388.66 406.392  39
   0   5   2 2171.38 431.471  40
   0   5  -2 2458.09 525.226  40
   0   5  -3 10945.2 900.096  31
   0   5   3 11993.4 910.836  31
   0   5   3 10550.2 835.348  40
   0   5   3 9745.71 913.069  41
   0   5  -3 9595.50 938.370  40
   0   5  -3 10503.7 898.903  29
   0   5   3 11217.1 927.954  29
   0   5  -3 11293.2 942.360  43
   0   5   3 10148.7 1008.78  42
   0   5  -3 10755.2 992.770  42
   0   5   3 9877.34 951.184  43
   0   5   3 9368.20 808.300  39
   0   5  -3 10871.3 856.122  38
   0   5  -3 11020.9 909.040  32
   0   5   3 12919.7 927.712  32
   0   5   3 11330.6 928.690  18
   0   5   3 11742.3 965.947  17
   0   5  -3 11644.8 946.393  17
   0   5  -3 13012.7 947.463  18
   0   5   3 11087.8 906.068  33
   0   5   3 12198.1 898.810  34
   0   5  -3 11074.7 903.581  33
   0   5  -3 10130.9 869.744  34
   0   5   3 10045.7 921.162  26
   0   5  -3 11339.6 917.935  26
   0   5   3 12281.5 930.166  37
   0   5  -3 10523.0 893.821  37
   0   5  -3 10481.9 896.798  36
   0   5   3 11955.8 917.809  36
   0   5   4 7310.43 735.514  32
   0   5  -4 7031.46 720.740  32
   0   5  -4 7392.90 739.475  17
   0   5  -4 7802.92 732.054  18
   0   5   4 7513.83 770.365  17
   0   5   4 7853.76 732.781  31
   0   5  -4 6881.42 711.863  31
   0   5   4 6911.69 647.848  15
   0   5  -4 8174.26 808.325  41
   0   5   4 5953.86 723.427  41
   0   5   4 6096.99 853.808  42
   0   5  -4 6932.73 701.030  29
   0   5   4 7161.52 718.453  29
   0   5  -4 6278.41 716.183  43
   0   5  -4 6741.25 812.085  42
   0   5   4 6703.69 762.708  43
   0   5  -4 7735.30 743.860  39
   0   5  -4 7730.61 683.841  34
   0   5   4 7963.02 744.267  33
   0   5  -4 6556.70 707.976  33
   0   5   4 7605.07 684.016  34
   0   5   4 8066.93 745.344  37
   0   5   4 7819.86 725.202  36
   0   5  -4 7415.04 713.599  36
   0   5  -4 7134.63 719.464  37
   0   5   4 6437.42 728.704  26
   0   5  -4 6653.22 703.767  26
   0   5   4 6160.79 792.906  25
   0   5  -5 2443.84 523.123  32
   0   5  -5 2582.45 508.663  33
   0   5  -5 2561.94 516.580  31
   0   5  -5 1940.93 494.074  17
   0   5   5 2035.11 512.960  17
   0   5   5 2116.64 476.634  15
   0   5   5 2143.09 512.415  41
   0   5  -5 3402.38 630.620  41
   0   5   5 2049.40 675.315  42
   0   5  -5 2687.77 467.734  29
   0   5   5 2515.45 484.252  29
   0   5   5 2166.60 583.341  30
   0   5  -5 2259.56 624.523  42
   0   5   5 2375.25 534.740  43
   0   5  -5 2288.81 488.993  43
   0   5   5 2439.70 516.220  26
   0   5  -5 2559.88 481.494  26
   0   5  -5 2189.57 492.444  37
   0   5   5 2359.56 535.480  37
   0   5  -5 1670.56 474.945  36
   0   5   5 1726.88 466.561  36
   0   5   5 2420.48 440.779  34
   0   5  -5 2200.28 418.744  34
   0   5   5 3195.79 553.152  33
   0   5  -5 2313.08 508.899  39
   0   5   6 21378.3 1504.76  17
   0   5  -6 23367.5 1492.41  17
   0   5   6 19371.6 1585.05  30
   0   5   6 21533.9 1487.99  15
   0   5  -6 19866.5 1453.38  38
   0   5  -6 23981.4 1557.91  39
   0   5  -6 21511.6 1440.47  29
   0   5   6 20924.0 1457.28  29
   0   5   6 20517.7 1453.66  27
   0   5   6 20289.8 1473.98  26
   0   5  -6 20665.8 1451.90  26
   0   5  -6 19496.3 1478.23  33
   0   5  -6 20445.8 1485.77  37
   0   5   6 22011.4 1466.66  36
   0   5  -6 20166.6 1442.32  36
   0   5  -6 26341.0 1600.66  41
   0   5  -6 22134.1 1481.08  43
   0   5   6 21797.9 1527.73  43
   0   5   7 6770.27 754.639  43
   0   5   7 4382.32 805.952  30
   0   5   7 7335.62 805.853  15
   0   5  -7 7072.60 788.306  39
   0   5  -7 6890.38 675.019  26
   0   5   7 6573.96 685.742  26
   0   5  -7 6625.85 751.671  31
   0   5  -7 6087.64 752.612  32
   0   5  -8 5074.90 668.850  33
   0   5  -8 5852.74 761.343  32
   0   5  -8 5748.13 677.273  37
   0   5  -8 6555.10 775.188  39
   0   5   8 6346.37 832.030  15
   0   5   8 4275.08 883.213  42
   0   5  -8 4965.95 709.548  31
   0   5   8 5086.21 835.306  30
   0   5  -9 650.345 492.108  33
   0   5  -9 204.416 563.745  32
   0   5  -9 428.602 488.998  37
   0   5  -9 408.892 523.687  39
   0   5   9 877.672 682.255  15
   0   5   9 291.239 772.638  42
   0   5  -9-171.392 532.774  31
   0   5   9 669.422 696.202  30
   0   5 -10 2844.81 635.614  33
   0   5 -10 4577.20 769.645  32
   0   5 -10 3384.36 628.921  37
   0   5 -10 5955.59 780.143  39
   0   5  10 6946.42 956.630  15
   0   5  10 2743.58 943.537  42
   0   5 -10 4459.19 773.942  31
   0   5  10 4273.99 848.277  30
   0   5 -11 1068.57 525.793  33
   0   5 -11 2982.48 741.688  32
   0   5 -11 987.556 519.140  37
   0   5 -11 2193.17 616.646  39
   0   5  11 3900.40 897.853  15
   0   5  11 1694.94 914.195  42
   0   5 -11 2616.27 688.882  31
   0   5  11 2869.50 812.717  30
   0   5 -12 980.863 555.290  33
   0   5 -12 6354.54 893.616  32
   0   5 -12 1178.32 554.380  37
   0   5  12 1026.81 885.086  42
   0   5 -12 6354.89 884.282  31
   0   5  12 3073.53 797.224  30
   0   5 -12 9242.64 804.038  39
   0   5  13 6849.63 1112.68  15
   0   5 -13 5976.90 880.775  40
   0   5 -13 3782.35 799.677  31
   0   5  13 684.764 880.993  42
   0   5 -13 2531.57 770.395  32
   0   5  14 5827.20 1092.88  15
   0   5 -14 6146.87 849.442  40
   0   5  14-529.869 797.856  42
   0   5 -14 2695.45 706.966  31
   0   5 -14 2638.87 743.994  32
   0   5 -15 566.719 639.768  32
   0   5 -15 1034.45 618.456  31
   0   5 -16-185.716 607.849  32
   0   5 -16 312.039 584.757  31
   0   5 -16 1450.66 539.124  40
   0   5  17 398.853 704.247  25
   0   5 -17-433.120 518.005  32
   0   5 -17 282.756 498.173  31
   0   5  18 525.142 535.073  25
   0   5 -18-409.263 387.087  31
   0   5 -18 57.8221 409.398  32
   0   5 -19 88.0929 244.817  31
   0   5 -19-434.229 279.759  32
   0   6   0 1731.74 567.632  27
   0   6   0 2393.11 614.880  28
   0   6   0 2287.77 613.630  41
   0   6   0 1999.17 514.526  34
   0   6   0 2492.68 509.459  40
   0   6   0 1272.26 462.624  39
   0   6   0 1709.75 431.047  38
   0   6   0 1861.13 530.389  35
   0   6   0 1388.83 680.023  17
   0   6   0 1764.65 611.162  30
   0   6   0 1957.04 616.924  25
   0   6   0 2078.06 665.261  26
   0   6  -1 5113.26 761.220  30
   0   6  -1 4433.06 806.450  17
   0   6   1 4981.34 817.900  17
   0   6   1 4836.09 707.096  27
   0   6  -1 5875.70 740.806  28
   0   6   1 5779.44 755.263  28
   0   6  -1 4501.58 699.450  27
   0   6  -1 5374.33 753.333  41
   0   6   1 5858.46 665.657  40
   0   6   1 5175.26 734.365  41
   0   6  -1 5533.91 683.566  34
   0   6   1 5715.41 695.287  34
   0   6  -1 6599.14 688.332  39
   0   6   1 5294.48 611.001  38
   0   6   1 4832.74 611.248  39
   0   6  -1 4870.95 582.904  38
   0   6  -1 4114.32 669.908  40
   0   6   1 5729.22 697.777  35
   0   6  -1 6405.37 710.052  35
   0   6   1 4564.49 748.697  30
   0   6   1 4898.39 752.096  25
   0   6   1 6440.92 806.741  26
   0   6  -1 5724.28 774.278  26
   0   6  -1 5273.31 749.635  25
   0   6  -2 2644.47 669.601  30
   0   6  -2 3938.16 736.915  17
   0   6   2 2882.25 733.508  17
   0   6  -2 3062.84 621.245  27
   0   6   2 2742.05 637.324  27
   0   6   2 4032.09 677.721  28
   0   6  -2 3753.66 643.272  28
   0   6   2 3472.91 637.529  41
   0   6   2 2980.84 525.065  40
   0   6  -2 3378.34 698.021  41
   0   6   2 4011.42 614.750  34
   0   6  -2 3792.46 594.201  34
   0   6  -2 3403.24 509.696  38
   0   6   2 3539.30 551.701  38
   0   6  -2 3872.17 602.373  39
   0   6   2 4339.81 623.789  35
   0   6  -2 2538.80 579.734  35
   0   6   2 3313.34 705.216  30
   0   6   2 3765.59 718.146  25
   0   6  -2 3574.51 680.137  25
   0   6  -2 3810.16 694.786  26
   0   6   2 2863.83 666.540  26
   0   6  -3 610.616 573.370  30
   0   6  -3 211.231 564.175  17
   0   6   3 963.999 626.565  17
   0   6  -3 547.326 482.587  39
   0   6  -3 306.256 356.718  38
   0   6   3 710.658 626.196  30
   0   6   3 779.916 548.697  27
   0   6   3 810.245 561.162  28
   0   6  -3 861.668 525.578  28
   0   6  -3 798.664 524.843  27
   0   6   3 642.086 539.277  41
   0   6   3 628.586 420.504  40
   0   6  -3 393.587 637.309  41
   0   6   3 694.145 469.373  34
   0   6  -3 328.947 459.704  34
   0   6   3 583.862 475.700  35
   0   6  -3 850.559 496.215  35
   0   6  -3 798.748 573.500  26
   0   6   3 1150.62 591.997  26
   0   6  -3 985.929 586.898  25
   0   6   3 1418.82 644.275  25
   0   6   4 1682.27 502.571  34
   0   6   4 1258.09 537.685  33
   0   6  -4 1621.18 473.763  34
   0   6  -4 715.450 668.561  42
   0   6  -4 1126.57 538.120  32
   0   6  -4 730.002 488.694  33
   0   6   4 1594.96 540.907  32
   0   6   4 1589.35 594.584  26
   0   6  -4 1776.37 586.946  26
   0   6  -4 1944.48 662.224  30
   0   6  -4 846.409 485.615  31
   0   6   4 1679.18 520.165  31
   0   6   4 1444.66 658.788  30
   0   6  -4 1339.06 607.048  17
   0   6   4 999.425 611.059  17
   0   6  -4 2134.86 550.726  28
   0   6   4 1395.17 555.629  27
   0   6  -4 2098.65 538.760  27
   0   6   4 2246.99 586.396  28
   0   6   4 2059.09 717.609  42
   0   6   4 1469.05 571.545  41
   0   6  -4 1902.40 700.794  41
   0   6   4 1609.54 521.949  35
   0   6  -4 1792.86 507.067  35
   0   6  -4 1834.29 527.103  37
   0   6   4 1141.70 534.799  37
   0   6  -4 1662.90 429.486  38
   0   6  -4 1753.14 573.164  39
   0   6  -4 1773.60 616.958  40
   0   6   4 1678.47 710.262  25
   0   6   5 4177.89 673.462  33
   0   6   5 2917.55 647.696  43
   0   6  -5 3693.66 632.997  43
   0   6  -5 3586.96 763.678  42
   0   6  -5 2497.26 614.730  32
   0   6  -5 2736.78 588.130  33
   0   6  -5 3518.82 650.864  26
   0   6   5 2979.84 651.098  26
   0   6  -5 2335.92 571.525  31
   0   6   5 2731.75 588.726  29
   0   6   5 2030.04 732.917  30
   0   6  -5 2683.19 612.080  17
   0   6   5 3042.08 673.419  17
   0   6   5 3198.57 642.935  28
   0   6  -5 3318.49 600.854  28
   0   6   5 2637.11 595.354  27
   0   6  -5 2736.79 558.878  27
   0   6   5 1844.22 772.105  42
   0   6  -5 3964.79 791.531  41
   0   6   5 3195.96 634.733  41
   0   6  -5 2735.45 575.810  36
   0   6   5 2563.46 593.624  36
   0   6   5 2600.83 551.812  35
   0   6  -5 3359.41 568.133  35
   0   6   5 4965.08 673.090  37
   0   6  -5 2904.21 511.324  38
   0   6  -5 3034.39 611.846  37
   0   6  -5 2878.52 675.709  39
   0   6  -5 2495.85 668.061  40
   0   6   5 2879.96 812.761  25
   0   6  -6 7269.45 869.745  33
   0   6  -6 9402.27 893.792  43
   0   6   6 9816.41 948.549  43
   0   6  -6 12504.0 1087.36  42
   0   6  -6 8834.05 902.206  31
   0   6  -6 8597.75 924.633  32
   0   6  -6 10016.2 989.484  39
   0   6  -6 8340.34 812.442  38
   0   6   6 7719.73 1026.40  30
   0   6  -6 7493.66 817.571  29
   0   6   6 7221.54 852.948  29
   0   6   6 8747.50 892.557  27
   0   6  -6 9160.58 854.911  27
   0   6  -6 8507.25 853.245  28
   0   6   6 7689.05 886.033  28
   0   6   6 9009.71 1079.35  42
   0   6  -6 9283.61 1010.99  40
   0   6   6 10190.5 888.565  35
   0   6  -6 9463.80 846.354  35
   0   6  -6 8570.95 835.087  36
   0   6  -6 7587.52 863.502  37
   0   6   6 8261.09 855.556  36
   0   6   6 8996.70 921.598  26
   0   6  -6 9327.07 876.969  26
   0   6   6 6775.42 1047.25  25
   0   6  -7-238.546 566.877  32
   0   6  -7 58.7743 510.927  33
   0   6   7-30.0854 533.538  43
   0   6  -7-68.7135 528.589  31
   0   6   7 202.759 682.639  30
   0   6   7-240.268 489.835  28
   0   6  -7-22.4610 437.249  27
   0   6  -7 426.141 461.511  28
   0   6   7 241.051 463.716  27
   0   6   7-36.7276 773.372  42
   0   6   7 186.031 450.688  36
   0   6   7 469.887 448.546  35
   0   6  -7 140.347 405.732  38
   0   6  -7-119.446 514.379  37
   0   6  -7 69.0175 683.483  40
   0   6  -7-206.381 590.275  39
   0   6   7 426.697 522.999  15
   0   6   7-582.481 835.632  25
   0   6  -8 12981.1 1168.28  32
   0   6   8 12125.0 1382.00  25
   0   6  -8 16479.2 1318.65  40
   0   6   8 10618.7 1296.47  42
   0   6  -8 10651.6 1076.77  33
   0   6  -8 10274.5 1060.00  37
   0   6   8 10691.2 1255.49  30
   0   6  -8 12826.4 1165.80  31
   0   6  -8 12246.6 1066.72  38
   0   6  -8 14971.8 1240.95  39
   0   6   8 16487.5 1202.35  15
   0   6   9 131.565 773.997  30
   0   6   9 1494.76 667.619  15
   0   6  -9 984.840 555.853  37
   0   6  -9 979.663 472.854  38
   0   6  -9 783.215 566.802  33
   0   6  -9 1468.67 679.245  32
   0   6   9 1088.75 913.221  42
   0   6   9 982.660 936.110  25
   0   6  -9 1062.43 627.029  31
   0   6  -9 254.621 690.087  39
   0   6  -9 1091.79 795.486  40
   0   6  10 4111.49 894.809  30
   0   6  10 5179.73 1106.51  25
   0   6 -10 6318.74 713.335  38
   0   6 -10 2859.27 688.265  37
   0   6 -10 2819.46 676.322  33
   0   6 -10 5693.05 884.404  32
   0   6  10 2482.47 987.120  42
   0   6 -10 7066.92 889.799  31
   0   6 -10 10684.7 973.410  39
   0   6 -10 10452.9 1081.17  40
   0   6  11 534.628 748.303  30
   0   6  11 1926.32 828.926  15
   0   6  11 1453.85 996.683  25
   0   6 -11 476.239 510.558  37
   0   6  11-249.327 888.058  42
   0   6 -11 219.141 523.625  33
   0   6 -11 1584.21 714.766  32
   0   6 -11 398.801 685.753  31
   0   6 -11 1697.47 657.822  39
   0   6 -11 774.342 815.405  40
   0   6 -12 1896.77 689.023  31
   0   6  12 2138.73 858.563  15
   0   6  12-362.227 847.897  42
   0   6 -12 2363.17 617.104  39
   0   6 -12 3282.85 840.175  40
   0   6 -12 1883.37 725.513  32
   0   6  12 2258.89 1003.27  25
   0   6  12 643.059 689.467  30
   0   6 -13 1327.39 667.896  31
   0   6 -13 35.5978 686.938  40
   0   6  13 301.211 775.834  42
   0   6 -13-601.924 643.251  32
   0   6  14 1442.83 925.262  25
   0   6 -15 245.587 559.483  31
   0   6  15 759.031 857.600  25
   0   6 -15 273.692 569.824  32
   0   6 -16 127.443 476.113  31
   0   6  16-133.636 696.162  25
   0   6 -16 201.813 500.379  32
   0   6 -17-174.395 401.352  32
   0   6  17 232.358 542.293  25
   0   6 -17-176.461 391.648  31
   0   6 -18-128.495 271.935  32
   0   6 -18 13.0648 254.337  31
   0   7   0-769.373 601.949  32
   0   7   0 65.3370 702.605  43
   0   7   0-150.943 796.768  30
   0   7   0-562.233 592.017  31
   0   7   0 99.9574 734.443  17
   0   7   0-875.947 539.695  39
   0   7   0-28.0034 436.200  38
   0   7   0-996.226 593.805  40
   0   7   0 61.4595 599.318  29
   0   7   0-302.107 681.769  27
   0   7   0 333.465 693.020  28
   0   7   0-478.727 724.956  41
   0   7   0 64.4357 761.897  42
   0   7   0 123.456 614.981  35
   0   7   0-446.914 649.239  36
   0   7   0-204.119 591.530  33
   0   7   0-211.654 700.711  26
   0   7   0 243.478 697.836  25
   0   7   0-359.385 606.698  37
   0   7  -1 2100.99 613.350  32
   0   7   1 792.713 596.564  32
   0   7   1 1494.12 673.992  43
   0   7  -1 1743.09 779.352  42
   0   7  -1 354.673 681.517  43
   0   7  -1 1176.48 559.028  31
   0   7   1 309.436 575.612  31
   0   7  -1 1079.62 735.276  30
   0   7   1 1953.82 751.053  30
   0   7  -1 727.781 736.330  17
   0   7   1 1745.07 767.542  17
   0   7   1 1040.29 526.792  40
   0   7   1 1600.69 522.896  38
   0   7   1 737.023 492.136  39
   0   7  -1 1315.02 598.254  39
   0   7  -1 1029.25 465.908  38
   0   7  -1 1026.98 577.747  40
   0   7  -1 1251.50 626.027  29
   0   7   1 1855.79 656.480  29
   0   7  -1 1776.55 706.662  28
   0   7   1 1495.28 728.254  28
   0   7  -1 1530.51 702.889  27
   0   7   1 2341.34 752.100  27
   0   7  -1 1153.57 758.337  41
   0   7   1 1067.25 695.847  41
   0   7   1 529.851 784.354  42
   0   7   1 1015.82 657.417  36
   0   7  -1 1138.92 643.626  35
   0   7  -1 832.009 659.113  36
   0   7   1 897.572 615.940  35
   0   7  -1 1707.28 597.561  33
   0   7   1 819.189 610.556  33
   0   7  -1 1026.44 683.945  25
   0   7   1 1072.47 743.544  25
   0   7   1 1095.58 731.938  26
   0   7  -1 2042.66 743.076  26
   0   7   1 1232.73 616.748  37
   0   7  -1 1269.35 600.785  37
   0   7   2 5178.40 794.759  32
   0   7  -2 4505.92 753.358  32
   0   7   2 5281.07 855.894  43
   0   7  -2 4306.50 837.666  43
   0   7  -2 5613.53 968.667  42
   0   7  -2 5908.34 776.152  31
   0   7   2 6171.61 967.585  30
   0   7  -2 5805.35 946.685  30
   0   7   2 3865.16 740.352  31
   0   7  -2 5680.60 929.321  17
   0   7   2 4426.29 902.794  17
   0   7  -2 4728.19 664.621  38
   0   7   2 4830.45 656.942  39
   0   7  -2 5546.44 813.251  39
   0   7  -2 6062.31 803.857  40
   0   7  -2 6486.28 831.655  29
   0   7   2 6315.05 842.357  29
   0   7  -2 6377.01 864.683  27
   0   7  -2 6068.80 863.112  28
   0   7   2 6630.69 929.011  28
   0   7   2 5780.47 872.202  27
   0   7  -2 5506.45 940.516  41
   0   7   2 5290.79 957.915  42
   0   7   2 4431.40 855.922  41
   0   7   2 5546.99 835.300  36
   0   7   2 5803.29 838.048  35
   0   7  -2 5340.36 799.878  35
   0   7  -2 5574.11 828.533  36
   0   7  -2 4913.63 751.234  37
   0   7   2 6249.61 824.563  37
   0   7  -2 5769.25 770.504  33
   0   7   2 5780.26 821.674  33
   0   7  -2 6205.68 887.040  26
   0   7  -2 6254.76 889.773  25
   0   7   2 6521.13 922.295  26
   0   7   2 3050.87 887.800  25
   0   7   3 1248.26 648.222  33
   0   7   3 2317.24 714.040  43
   0   7  -3-94.8330 836.136  42
   0   7  -3 789.492 681.114  43
   0   7   3 2095.84 657.715  32
   0   7  -3 1123.86 605.840  32
   0   7  -3 1296.80 566.000  33
   0   7  -3 1357.72 683.899  26
   0   7   3 1042.61 693.181  26
   0   7  -3 1514.88 796.927  30
   0   7  -3 1172.96 587.139  31
   0   7   3 815.457 607.542  31
   0   7   3 1331.92 642.978  29
   0   7  -3 871.728 620.129  29
   0   7   3 1865.86 786.332  30
   0   7  -3 1528.62 723.576  17
   0   7   3 1459.46 761.621  17
   0   7   3 671.056 668.221  27
   0   7  -3 1146.68 690.393  28
   0   7  -3 792.607 640.345  27
   0   7   3 1069.85 712.447  28
   0   7   3 1062.46 663.721  41
   0   7   3 1293.52 861.096  42
   0   7  -3 599.501 793.841  41
   0   7  -3 989.762 581.222  37
   0   7   3 1194.17 651.860  37
   0   7  -3 699.026 626.924  35
   0   7   3 1455.68 658.458  36
   0   7  -3 496.552 615.990  36
   0   7   3 1267.39 622.363  35
   0   7  -3 1801.94 688.451  40
   0   7  -3 695.932 623.554  39
   0   7  -3 790.323 468.127  38
   0   7   3 1082.60 773.770  25
   0   7  -4 9690.12 1033.28  32
   0   7   4 11392.1 1083.64  32
   0   7   4 10877.4 1064.18  43
   0   7  -4 10201.5 1154.28  42
   0   7  -4 9610.78 1038.09  43
   0   7  -4 10661.3 1149.45  30
   0   7  -4 9161.28 1006.92  31
   0   7   4 9534.26 1022.43  31
   0   7  -4 7627.36 854.094  38
   0   7  -4 10189.0 1082.67  39
   0   7   4 7521.42 1108.28  30
   0   7  -4 9728.37 1008.64  29
   0   7   4 9757.49 1022.95  29
   0   7   4 8959.00 1167.93  25
   0   7   4 10059.7 1067.32  28
   0   7  -4 9317.79 1016.61  27
   0   7   4 9335.40 1036.50  27
   0   7  -4 8837.44 1015.39  28
   0   7   4 9891.40 1021.23  41
   0   7  -4 12332.3 1208.78  41
   0   7  -4 8817.28 1039.19  40
   0   7   4 8915.78 1168.11  42
   0   7   4 10117.6 1055.49  33
   0   7  -4 8099.07 940.230  33
   0   7  -4 9622.14 1001.03  35
   0   7  -4 7971.70 956.552  36
   0   7   4 11084.1 1024.16  35
   0   7  -4 10277.7 1036.13  26
   0   7   4 10036.3 1073.27  26
   0   7   4 9246.37 996.932  36
   0   7  -4 8600.33 950.121  37
   0   7   4 9180.26 1030.43  37
   0   7  -5 1667.43 688.838  32
   0   7  -5 1977.71 646.157  33
   0   7  -5 1284.29 595.783  37
   0   7   5 1207.73 824.616  30
   0   7   5 1403.68 641.579  29
   0   7  -5 1408.83 622.654  29
   0   7  -5 1112.62 503.066  38
   0   7  -5 1494.91 745.976  39
   0   7  -5 1361.98 732.733  40
   0   7   5 1656.94 685.596  28
   0   7   5 2227.97 692.496  27
   0   7  -5 1927.36 658.928  28
   0   7  -5 1587.95 632.941  27
   0   7  -5 2007.12 664.353  26
   0   7   5 2894.42 725.909  26
   0   7  -5 2080.35 885.539  42
   0   7   5 2342.69 707.661  43
   0   7  -5 2319.91 689.243  43
   0   7   5 1845.88 642.071  36
   0   7  -5 1801.59 594.372  35
   0   7  -5 1929.78 625.188  36
   0   7   5 1922.61 622.810  35
   0   7   5 1911.90 898.051  25
   0   7  -5 2406.93 677.512  31
   0   7  -5 2536.80 927.746  41
   0   7   5 754.012 868.367  42
   0   7  -6 1376.09 667.836  31
   0   7  -6 2614.61 828.852  40
   0   7  -6 961.190 764.602  39
   0   7   6 1571.88 651.511  28
   0   7  -6 1314.51 608.766  28
   0   7  -6 1528.16 595.634  27
   0   7   6 1052.01 624.320  27
   0   7   6 1136.39 934.463  42
   0   7  -6 1952.39 680.124  43
   0   7  -6 2017.76 909.255  42
   0   7   6 2268.58 702.485  43
   0   7  -6 949.321 589.042  37
   0   7  -6 2127.93 529.059  38
   0   7   6 1977.13 613.489  35
   0   7  -6 1608.88 580.966  35
   0   7   6 1236.68 603.061  36
   0   7  -6 1026.38 583.446  36
   0   7  -6 1192.82 572.646  29
   0   7   6 1023.08 812.051  30
   0   7   6 941.858 606.139  29
   0   7   6 1289.36 919.522  25
   0   7  -6 1089.58 617.025  33
   0   7  -6 551.597 669.471  32
   0   7  -7 3068.90 753.432  31
   0   7  -7 4367.52 875.992  39
   0   7  -7 4208.47 926.194  40
   0   7   7 3983.92 683.036  27
   0   7   7 2560.08 663.141  28
   0   7  -7 4443.32 667.497  28
   0   7  -7 3878.97 639.524  27
   0   7   7 2067.87 992.141  42
   0   7   7 4960.23 782.857  43
   0   7  -7 2573.37 548.724  38
   0   7  -7 1928.88 663.735  37
   0   7   7 5123.28 700.377  35
   0   7   7 4017.52 672.537  36
   0   7   7 2721.43 882.713  30
   0   7   7 1741.11 600.369  29
   0   7  -7 4127.44 637.976  29
   0   7   7 2266.22 985.054  25
   0   7  -7 3874.51 799.417  32
   0   7  -7 2542.68 673.960  33
   0   7  -8 235.519 662.435  31
   0   7  -8 197.584 857.039  40
   0   7  -8 1190.84 739.450  39
   0   7  -8 155.488 688.480  32
   0   7  -8 424.734 597.945  33
   0   7  -8 133.321 580.955  37
   0   7   8 357.145 593.229  43
   0   7   8 371.035 905.630  42
   0   7   8 733.955 813.782  30
   0   7   8 432.920 915.810  25
   0   7  -9 2346.55 716.875  31
   0   7  -9 3429.56 940.320  40
   0   7  -9 2608.10 786.707  39
   0   7  -9 395.066 579.032  37
   0   7   9 951.416 922.998  42
   0   7   9 2262.44 964.202  25
   0   7   9 1876.30 797.512  30
   0   7  -9 806.828 578.981  33
   0   7  -9 1655.80 716.743  32
   0   7 -10 1701.43 688.018  31
   0   7 -10 2172.06 696.553  39
   0   7 -10 477.280 547.276  37
   0   7  10 244.166 856.853  42
   0   7  10 1143.13 943.533  25
   0   7 -10 823.625 683.266  32
   0   7 -10 124.772 554.480  33
   0   7  10 984.156 771.455  30
   0   7 -11-59.6255 491.917  37
   0   7 -11-115.472 637.688  31
   0   7 -11-419.616 659.539  32
   0   7 -11 314.920 591.329  39
   0   7 -11 610.015 768.892  40
   0   7  11 350.531 792.944  42
   0   7 -12 218.351 569.750  31
   0   7 -12-36.0585 625.304  32
   0   7  12 114.458 636.348  30
   0   7 -12 2870.21 616.583  39
   0   7 -12 3277.19 803.341  40
   0   7  12 1621.17 961.276  25
   0   7 -13 52.4518 457.630  39
   0   7  13 42.6818 900.989  25
   0   7  13-278.004 691.516  42
   0   7 -14 172.769 515.586  31
   0   7  14 1274.69 822.838  25
   0   7 -14 2025.95 629.594  40
   0   7 -14 512.632 555.662  32
   0   7 -15 737.027 471.200  31
   0   7  15 469.976 668.182  25
   0   7 -15 383.453 484.559  40
   0   7 -15-258.108 463.733  32
   0   7 -16 54.4758 353.497  31
   0   7  16-363.945 508.344  25
   0   7 -16-89.4177 367.994  32
   0   7 -16-14.5410 372.974  40
   0   7 -17 69.7477 244.826  32
   0   7 -17 106.660 239.708  31
   0   8   0 7793.27 1057.94  31
   0   8   0 10454.7 1267.41  30
   0   8   0 8322.21 984.413  39
   0   8   0 8890.86 1090.57  37
   0   8   0 11831.3 1184.06  36
   0   8   0 8819.53 1168.35  29
   0   8   0 11836.3 1280.53  28
   0   8   0 10655.7 1219.99  27
   0   8   0 9793.98 1192.24  25
   0   8   0 12666.9 1241.47  26
   0   8   0 9459.62 1101.77  33
   0   8   0 11278.0 1215.94  43
   0   8   0 10282.6 1270.66  42
   0   8   0 12251.7 1181.10  35
   0   8   0 9950.99 1114.49  32
   0   8   0 10370.0 1177.50  41
   0   8   0 9435.33 1019.47  40
   0   8  -1 7825.80 1063.24  31
   0   8   1 9389.14 1220.83  30
   0   8   1 7883.12 1059.54  31
   0   8  -1 11532.6 1290.36  30
   0   8  -1 11354.4 1071.01  39
   0   8   1 8769.09 956.150  39
   0   8  -1 7383.97 912.921  38
   0   8   1 12490.4 1211.56  36
   0   8  -1 7994.24 1085.86  37
   0   8  -1 13210.5 1209.98  36
   0   8   1 10027.4 1126.96  37
   0   8  -1 9828.18 1179.70  29
   0   8   1 12177.2 1242.99  29
   0   8   1 11124.3 1249.76  28
   0   8  -1 10189.7 1189.88  27
   0   8  -1 10155.1 1213.97  28
   0   8   1 12169.3 1236.61  27
   0   8  -1 13610.3 1216.47  26
   0   8   1 9011.27 1195.71  25
   0   8  -1 11560.5 1214.28  25
   0   8   1 11985.5 1212.99  26
   0   8  -1 9028.17 1095.07  33
   0   8   1 9552.05 1103.07  33
   0   8  -1 10559.3 1321.36  42
   0   8   1 10273.0 1196.19  43
   0   8  -1 11592.0 1223.17  43
   0   8   1 12164.7 1165.80  35
   0   8  -1 12829.6 1180.89  35
   0   8  -1 7859.18 1093.65  32
   0   8   1 8227.45 1093.50  32
   0   8  -1 12839.3 1254.51  41
   0   8   1 10709.9 1295.29  42
   0   8   1 8068.80 956.066  40
   0   8  -1 9728.71 1062.27  40
   0   8   1 11957.5 1183.89  41
   0   8   2 5360.18 896.003  31
   0   8   2 5200.68 1043.08  30
   0   8  -2 8685.16 1146.07  30
   0   8  -2 5943.13 897.093  31
   0   8  -2 6460.14 922.339  39
   0   8  -2 5451.54 758.863  38
   0   8  -2 6646.26 939.100  40
   0   8   2 7240.94 998.542  37
   0   8  -2 4526.53 878.068  37
   0   8  -2 6714.55 1003.23  29
   0   8   2 5754.79 1027.01  29
   0   8  -2 7550.24 1059.70  27
   0   8   2 5581.40 986.745  27
   0   8   2 7850.09 1079.82  28
   0   8  -2 6835.59 1038.20  28
   0   8   2 5274.39 1057.24  25
   0   8   2 9059.44 1066.28  26
   0   8  -2 8862.82 1060.21  26
   0   8  -2 5758.24 926.982  33
   0   8   2 7035.21 1008.04  33
   0   8  -2 7386.74 1169.06  42
   0   8   2 7437.98 1090.15  43
   0   8  -2 7035.73 1019.86  43
   0   8  -2 7591.38 1018.00  36
   0   8   2 7963.00 1023.14  36
   0   8  -2 8537.70 987.236  35
   0   8   2 9150.10 1028.33  35
   0   8   2 6493.83 977.108  32
   0   8  -2 6447.04 946.061  32
   0   8  -2 8532.93 1100.71  41
   0   8   2 5903.37 983.245  41
   0   8   2 6924.98 1146.33  42
   0   8  -3 562.298 662.425  31
   0   8  -3-499.315 858.418  30
   0   8   3 820.765 718.695  31
   0   8   3-180.768 812.669  30
   0   8  -3 393.997 730.201  40
   0   8  -3-191.839 684.001  39
   0   8  -3 31.1217 465.130  38
   0   8   3-349.161 743.468  37
   0   8  -3 34.8985 674.348  37
   0   8   3-69.5878 767.620  29
   0   8  -3-1073.39 761.682  29
   0   8  -3-730.590 745.909  27
   0   8   3 34.4447 807.035  28
   0   8   3 275.776 784.450  27
   0   8  -3-364.913 766.167  28
   0   8   3 1232.89 764.623  26
   0   8  -3 1051.00 765.694  26
   0   8   3-43.0863 835.032  25
   0   8   3 170.090 760.714  33
   0   8  -3-68.0391 692.612  33
   0   8  -3-390.709 939.802  42
   0   8  -3-425.014 771.512  43
   0   8   3-1130.87 880.520  43
   0   8  -3 712.477 704.628  36
   0   8   3 100.116 736.254  36
   0   8  -3 518.660 666.151  35
   0   8   3 635.187 689.947  35
   0   8  -3-147.999 685.625  32
   0   8   3 525.210 757.337  32
   0   8   3-310.308 943.999  42
   0   8   3-32.4899 744.878  41
   0   8  -3 711.480 898.450  41
   0   8   4 2851.18 909.816  30
   0   8  -4 2898.72 776.865  31
   0   8  -4 3615.22 839.730  39
   0   8  -4 2544.14 571.833  38
   0   8  -4 3089.85 844.544  40
   0   8  -4 2675.72 731.418  37
   0   8  -4 2521.45 785.010  29
   0   8   4 2690.18 821.320  29
   0   8   4 2427.89 814.399  28
   0   8  -4 2072.77 794.575  28
   0   8  -4 2709.91 779.094  27
   0   8   4 2099.40 792.336  27
   0   8   4 2311.03 921.676  25
   0   8  -4 1592.31 714.899  33
   0   8   4 1797.57 836.456  43
   0   8  -4 3932.75 873.515  43
   0   8  -4 3696.31 1060.17  42
   0   8  -4 3308.97 762.435  35
   0   8  -4 2788.97 785.403  36
   0   8   4 3620.40 841.027  36
   0   8   4 5814.42 832.586  35
   0   8  -4 2822.18 783.138  32
   0   8  -4 3796.12 1004.13  41
   0   8   4 3045.91 1008.73  42
   0   8  -5 3889.04 821.770  31
   0   8   5 2190.09 887.809  30
   0   8  -5 5235.99 922.905  40
   0   8  -5 4771.80 910.089  39
   0   8   5 2895.13 781.242  29
   0   8  -5 4205.57 807.117  29
   0   8   5 2603.86 966.021  25
   0   8   5 3554.42 789.933  27
   0   8  -5 4052.03 791.119  27
   0   8   5 3559.00 816.707  28
   0   8  -5 4222.29 826.686  28
   0   8   5 4026.83 1066.30  42
   0   8  -5 2645.36 732.895  33
   0   8  -5 6063.31 1090.37  42
   0   8   5 3765.49 891.451  43
   0   8  -5 4192.51 853.716  43
   0   8  -5 3826.67 748.168  35
   0   8   5 5401.67 841.506  36
   0   8   5 4952.83 806.177  35
   0   8  -5 3831.82 768.610  36
   0   8  -5 1912.43 709.361  37
   0   8  -5 2917.27 782.019  32
   0   8  -6 977.715 705.757  31
   0   8  -6 2019.53 801.023  39
   0   8  -6 2033.96 826.779  40
   0   8   6 1062.31 658.092  29
   0   8  -6 1407.53 621.827  29
   0   8   6 790.633 842.708  30
   0   8   6 1216.77 881.722  25
   0   8   6 403.518 650.537  28
   0   8   6 1101.07 666.718  27
   0   8  -6 765.409 596.641  27
   0   8  -6 1483.71 656.125  28
   0   8   6 856.366 927.872  42
   0   8  -6 673.460 618.680  33
   0   8  -6 517.512 616.829  37
   0   8  -6 887.930 738.293  32
   0   8  -6 1285.02 608.687  36
   0   8   6 1508.49 652.917  36
   0   8   6 359.631 746.211  43
   0   8  -7-156.822 661.552  31
   0   8  -7 118.137 810.514  40
   0   8  -7 321.565 718.104  39
   0   8  -7-131.639 565.090  33
   0   8  -7 696.563 669.355  32
   0   8  -7 202.287 586.476  37
   0   8   7 871.495 582.573  36
   0   8   7 344.188 682.939  43
   0   8   7 80.9465 934.951  42
   0   8   7 636.766 562.120  29
   0   8   7 278.060 819.161  30
   0   8  -7 567.780 530.523  29
   0   8   7 190.154 834.275  25
   0   8  -8 1978.98 713.809  31
   0   8  -8 3974.45 806.891  39
   0   8  -8 3946.05 895.198  40
   0   8  -8 665.157 593.809  33
   0   8  -8 1456.00 692.155  32
   0   8  -8 259.552 579.294  37
   0   8   8 2924.30 707.012  43
   0   8   8 200.468 910.578  42
   0   8   8 1761.77 789.788  30
   0   8   8 2089.56 913.108  25
   0   8  -9-213.786 492.747  37
   0   8  -9 753.712 622.023  31
   0   8  -9 334.883 644.718  32
   0   8  -9 149.104 509.083  33
   0   8  -9 1521.79 813.209  40
   0   8   9 38.5027 853.457  42
   0   8 -10 1290.23 579.212  31
   0   8 -10 70.7648 596.912  32
   0   8  10 477.399 685.863  30
   0   8  10 808.868 875.948  25
   0   8 -10 2786.64 694.091  39
   0   8 -10 2062.87 745.625  40
   0   8  11 378.696 886.114  25
   0   8 -11 491.296 564.535  39
   0   8  11-105.327 613.898  30
   0   8  11 287.092 725.246  42
   0   8  12-268.977 635.344  42
   0   8  12-204.116 519.903  30
   0   8 -12-383.796 525.460  31
   0   8 -12 182.803 481.635  39
   0   8 -12-353.502 625.002  40
   0   8  12-38.1631 805.644  25
   0   8 -12-29.1289 524.778  32
   0   8  13-270.654 506.768  42
   0   8 -13 303.709 461.426  31
   0   8  13 264.817 717.737  25
   0   8 -13 1267.67 606.131  40
   0   8 -13-249.590 480.932  32
   0   8 -14 347.860 397.749  31
   0   8  14-108.934 589.751  25
   0   8 -14-688.070 499.960  40
   0   8 -14 100.787 401.497  32
   0   8 -15-15.0883 291.641  31
   0   8 -15-89.0737 315.801  32
   0   8 -15-232.350 357.955  40
   0   8  15-268.051 448.681  25
   0   9   0 44.2080 858.172  30
   0   9   0-883.219 715.486  31
   0   9   0 894.104 537.629  39
   0   9   0 35.4753 761.978  37
   0   9   0 1044.89 880.296  29
   0   9   0 1535.36 834.182  27
   0   9   0 749.858 836.759  28
   0   9   0 907.425 827.411  25
   0   9   0-103.573 772.186  33
   0   9   0 151.365 859.407  43
   0   9   0-1584.39 1086.25  42
   0   9   0 207.441 781.825  36
   0   9   0 297.523 732.560  35
   0   9   0-145.196 758.726  32
   0   9   0 381.550 811.193  41
   0   9   1 4156.88 1020.86  30
   0   9   1 4223.39 878.318  31
   0   9  -1 3194.85 845.455  31
   0   9  -1 5275.74 1035.82  30
   0   9  -1 4998.58 805.756  39
   0   9   1 5598.37 937.532  37
   0   9   1 10026.5 1078.67  36
   0   9  -1 4360.73 853.019  37
   0   9  -1 7596.77 1041.95  29
   0   9   1 6115.13 999.971  29
   0   9  -1 7016.32 1018.56  28
   0   9   1 6320.11 1012.47  28
   0   9   1 6260.07 1005.20  27
   0   9  -1 8127.21 1041.29  27
   0   9   1 4474.73 991.959  25
   0   9  -1 4628.62 886.755  33
   0   9   1 5515.82 962.250  33
   0   9  -1 6678.80 1065.52  43
   0   9  -1 6444.18 1173.22  42
   0   9   1 5995.33 1063.77  43
   0   9   1 4917.68 1102.41  42
   0   9  -1 8303.88 985.001  35
   0   9   1 8222.28 1002.12  35
   0   9  -1 7577.39 1019.27  36
   0   9   1 5679.18 944.044  32
   0   9  -1 4108.55 896.845  32
   0   9   1 7768.48 1018.82  41
   0   9  -1 7373.25 1053.00  41
   0   9  -1 3827.43 782.480  40
   0   9   2 693.744 711.251  31
   0   9  -2-261.140 693.969  31
   0   9  -2 731.137 863.853  30
   0   9   2 946.563 879.945  30
   0   9  -2 1314.21 638.702  39
   0   9   2 1395.38 812.900  37
   0   9  -2 738.763 734.772  37
   0   9  -2 797.525 798.010  29
   0   9   2 177.417 803.595  29
   0   9   2 1021.96 803.272  28
   0   9  -2 1109.08 775.573  27
   0   9  -2 757.123 775.244  28
   0   9   2 710.183 769.453  27
   0   9   2 596.543 809.859  25
   0   9   2 591.487 783.743  33
   0   9  -2 445.889 746.840  33
   0   9   2 1139.15 838.059  43
   0   9  -2-400.797 990.830  42
   0   9  -2 367.175 777.447  43
   0   9   2 1163.43 985.645  42
   0   9  -2 1705.49 748.103  35
   0   9   2 1069.69 751.403  35
   0   9  -2 669.058 783.589  36
   0   9   2 2022.37 858.631  36
   0   9   2 1040.56 767.303  32
   0   9  -2 589.329 747.308  32
   0   9   2 985.010 734.071  41
   0   9  -2 2214.16 907.835  41
   0   9  -2 297.728 665.125  40
   0   9   3 8579.23 1086.80  28
   0   9  -3 10531.8 1079.13  27
   0   9  -3 12465.8 1121.84  28
   0   9   3 8821.71 1070.74  27
   0   9   3 4616.38 1046.24  25
   0   9  -3 4576.04 910.953  33
   0   9   3 6670.40 1162.46  42
   0   9   3 11860.8 1168.76  43
   0   9  -3 10382.1 1098.74  43
   0   9  -3 12595.6 1301.92  42
   0   9  -3 3416.13 879.808  37
   0   9   3 14495.3 1174.17  36
   0   9  -3 11810.1 1085.50  36
   0   9  -3 7376.84 1002.89  32
   0   9  -3 10634.2 1027.02  39
   0   9  -3 6685.70 972.599  40
   0   9  -3 4632.67 940.780  31
   0   9   3 5054.60 1077.59  30
   0   9  -3 12928.8 1135.96  29
   0   9   3 9159.03 1075.95  29
   0   9  -4 223.474 677.084  31
   0   9   4-718.609 843.315  30
   0   9  -4-38.1232 626.945  39
   0   9  -4-457.407 755.989  40
   0   9  -4-813.501 696.049  37
   0   9  -4 575.650 673.852  29
   0   9   4 868.353 699.266  29
   0   9  -4 571.993 697.485  28
   0   9  -4 1799.86 713.533  27
   0   9   4 841.404 715.297  27
   0   9   4 531.490 724.006  28
   0   9   4 827.298 791.406  25
   0   9  -4 330.721 665.598  33
   0   9   4 921.204 789.776  43
   0   9  -4 2071.91 979.030  42
   0   9   4 1320.18 719.664  36
   0   9  -4 900.256 658.210  36
   0   9  -4-441.253 732.804  32
   0   9   4 346.374 921.903  42
   0   9  -5 2471.52 680.501  31
   0   9  -5 3821.44 833.778  40
   0   9  -5 4719.43 734.637  36
   0   9  -5 957.351 647.111  37
   0   9   5 1640.10 939.570  42
   0   9  -5 709.036 663.936  33
   0   9   5 5164.21 870.960  43
   0   9   5 5343.83 803.079  36
   0   9   5 2581.80 718.054  29
   0   9  -5 4755.11 768.843  29
   0   9  -5 2441.79 700.744  32
   0   9   6 1412.59 643.879  28
   0   9   6 753.171 582.529  29
   0   9  -6 1367.92 573.192  29
   0   9  -6 715.615 645.185  32
   0   9   6 259.119 827.362  42
   0   9  -6-276.730 632.509  33
   0   9   6 762.539 646.033  43
   0   9  -6 434.526 594.518  31
   0   9  -6-125.955 609.148  37
   0   9  -6-141.870 764.040  40
   0   9  -7-104.689 707.863  40
   0   9  -7 680.811 674.920  39
   0   9   7 751.558 793.393  42
   0   9   7-81.1942 768.184  30
   0   9  -7 802.286 554.352  31
   0   9   7-548.011 856.147  25
   0   9  -7 416.235 578.464  32
   0   9  -8-314.454 536.622  33
   0   9  -8-135.327 629.166  39
   0   9   8-693.909 855.344  25
   0   9  -8-402.300 526.931  37
   0   9   8 37.7575 702.123  30
   0   9  -9 278.586 602.610  39
   0   9  -9-311.461 718.623  40
   0   9  -9-345.484 482.003  33
   0   9   9-191.866 809.065  25
   0   9   9 30.2939 690.893  42
   0   9  -9-259.212 481.109  37
   0   9  -9 30.3048 527.895  32
   0   9  -9-30.6956 518.800  31
   0   9   9-272.694 678.974  30
   0   9  10-706.242 622.150  42
   0   9  10-105.509 752.572  25
   0   9 -10 550.225 540.300  39
   0   9 -10-395.995 719.998  40
   0   9 -10-245.773 509.367  32
   0   9  10-410.006 576.804  30
   0   9 -10 27.6665 480.193  31
   0   9  11-451.645 541.305  42
   0   9  11 280.958 676.040  25
   0   9 -11-47.5637 469.714  32
   0   9  11-213.070 474.862  30
   0   9 -11 265.124 441.567  31
   0   9 -11-467.983 654.822  40
   0   9  12-78.9485 583.226  25
   0   9 -12 19.7697 401.952  32
   0   9 -12 240.530 400.906  31
   0   9 -12-245.216 529.407  40
   0   9  13-189.100 440.221  25
   0   9 -13 123.101 302.624  31
   0   9 -13 106.218 333.259  32
   0   9 -13 157.835 400.032  40
   0   9 -14-51.9747 265.051  40
   0  10   0 2526.97 739.068  36
   0  10   0 125.027 705.166  29
   0  10   0 1484.68 840.277  28
   0  10   0 1223.44 816.066  27
   0  10  -1 5571.50 909.345  27
   0  10  -1 7785.34 982.580  28
   0  10   1 6264.21 944.032  28
   0  10   1 5635.45 939.737  27
   0  10  -2 527.870 548.421  40
   0  10   2 689.979 794.095  30
   0  10   2 845.644 758.720  28
   0  10  -2 1330.89 762.411  28
   0  10   3-416.110 751.466  30
   0  10   3 145.524 688.930  28
   0  10  -3 818.730 684.646  28
   0  10  -3 406.910 562.007  40
   0  10   3 72.5010 725.188  25
   0  10   4 214.339 722.456  25
   0  10   4 584.446 754.615  30
   0  10  -4 91.6620 576.238  31
   0  10  -4-134.948 553.231  33
   0  10  -4-386.941 539.673  37
   0  10  -4 520.918 564.208  40
   0  10   4-917.749 830.714  42
   0  10   4 272.085 664.740  43
   0  10  -4 1082.40 604.682  29
   0  10   4 685.166 616.330  29
   0  10  -4-272.032 612.957  32
   0  10   5 2332.22 786.846  25
   0  10  -5 233.681 567.422  31
   0  10   5 175.202 690.841  30
   0  10  -5 301.653 518.921  33
   0  10  -5-180.147 519.234  37
   0  10  -5 898.486 599.277  40
   0  10   5-541.965 841.206  42
   0  10   5 3176.90 687.278  43
   0  10  -5 4376.66 623.104  29
   0  10   5 349.568 539.765  29
   0  10  -5-57.7887 576.823  32
   0  10   6 268.161 682.436  25
   0  10   6-261.199 644.819  30
   0  10  -6-193.968 538.610  31
   0  10  -6 137.182 477.189  33
   0  10  -6-397.768 466.687  37
   0  10  -6 53.0286 576.205  40
   0  10   6-1788.15 830.256  42
   0  10   6-75.9669 533.870  43
   0  10   6 916.185 499.583  29
   0  10  -6 708.948 473.985  29
   0  10  -6-191.802 574.784  32
   0  10   7 472.704 639.942  25
   0  10   7-594.281 719.159  42
   0  10   7 1883.73 516.053  43
   0  10  -7 123.409 421.108  37
   0  10   7-444.545 603.451  30
   0  10  -7-307.111 513.397  31
   0  10  -7-177.118 523.452  32
   0  10  -7-120.661 435.604  33
   0  10  -7 802.752 578.851  40
   0  10   8-610.554 616.095  25
   0  10   8-954.110 643.970  42
   0  10  -8 308.662 363.901  37
   0  10   8 103.736 520.228  30
   0  10  -8-278.759 503.131  31
   0  10  -8-184.620 369.124  33
   0  10  -8 92.4648 537.834  40
   0  10  -8-367.373 500.240  32
   0  10   9-581.086 545.995  42
   0  10  -9 164.999 505.431  40
   0  10  -9-120.199 429.401  32
   0  10   9-414.879 550.947  25
   0  10   9-191.078 439.366  30
   0  10  -9-344.634 420.642  31
   0  10  10-432.726 420.410  42
   0  10 -10-152.013 338.382  31
   0  10  10 66.3149 471.316  25
   0  10 -10-17.5260 442.313  40
   0  10 -10-66.7424 353.622  32
   0  10 -11-51.6567 275.317  31
   0  10 -11-153.044 285.198  32
   0  10 -11 477.513 364.156  40
   0  10 -12-68.4897 240.815  40
   0  11   0 813.194 704.494  42
   0  11   0 286.014 593.800  29
   0  11   1 669.475 690.678  42
   0  11   1 1178.33 597.416  29
   0  11  -1 1752.67 591.158  29
   0  11   2 792.397 667.729  42
   0  11   2 969.594 559.332  29
   0  11  -2 1202.82 546.489  29
   0  11  -3 355.612 428.886  31
   0  11  -3 661.029 472.751  32
   0  11   3 238.215 628.180  42
   0  11  -4 491.992 410.266  31
   0  11  -4 369.189 428.268  32
   0  11   4 937.942 602.971  42
   0  11  -5 181.337 380.876  31
   0  11  -5-358.444 394.039  32
   0  11   5 351.830 537.778  42
   0  11  -6 113.167 332.128  31
   0  11  -6 575.246 353.669  32
   0  11   6 677.357 464.908  42
   0  11  -7 41.3784 282.436  31
   0  11  -7-40.9093 291.899  32
   0  11   7 759.088 409.122  42
   0  11  -8 64.7882 237.512  32
   0  11  -8 185.509 236.413  31
   1  -9 -11 107.811 471.204  24
   1  -9 -10 1926.46 582.164  24
   1  -9  -9-158.175 576.712  24
   1  -9  -8 593.114 600.561  24
  -1  -9 -10 315.636 529.426  24
  -1  -8  13 397.868 457.084   3
   1  -8 -13 29.3191 529.210  24
  -1  -8  12 1931.16 553.525   3
   1  -8 -12 1351.32 640.819  24
  -1  -8  11 1151.40 551.455   3
   1  -8 -11 1458.79 695.507  24
   1  -8 -10 837.092 732.510  24
  -1  -8 -11 926.727 651.105  24
  -1  -8 -12 654.502 583.685  24
   1  -7 -17 1858.50 354.161  11
   1  -7 -16 200.759 516.909  22
  -1  -7  15 1121.31 512.476   3
   1  -7 -15 262.402 536.530  24
  -1  -7  14 1233.30 598.120   3
   1  -7 -14 745.144 635.069  24
  -1  -7  13 277.036 626.062   3
   1  -7 -13 175.410 673.967  24
  -1  -7  12 4085.77 806.131   3
   1  -7 -12 4601.56 880.466  24
   1  -7 -11 2542.15 820.733  24
  -1  -7   8 1340.34 537.251   2
  -1  -7   7 6729.79 794.713   2
  -1  -7   6 2506.25 580.020   2
   1  -7  10-449.521 559.364   3
   1  -7  11 819.879 585.369   3
  -1  -7 -11 486.527 771.099  24
   1  -7  12 615.046 533.976   3
  -1  -7 -12 458.673 706.404  24
   1  -7  13 1830.23 553.429   3
  -1  -7 -13 2080.81 678.666  24
   1  -7  14 206.082 428.750   3
  -1  -7 -14 339.568 520.302  24
  -1  -7 -15 4197.90 563.854  11
  -1  -7 -16 372.567 298.953  11
   1  -6 -18 753.600 254.030  12
   1  -6 -17-304.829 348.538  12
   1  -6 -17 815.822 516.083  22
   1  -6 -16 2719.91 512.063  12
   1  -6 -16 1881.16 639.170  24
   1  -6 -15 599.521 469.394  12
  -1  -6  15 2285.37 703.393   3
   1  -6 -15 2198.09 713.438  24
   1  -6 -14 334.317 462.756  12
  -1  -6  14-112.944 682.112   3
   1  -6 -14 1440.05 736.908  24
  -1  -6  13 13794.9 1200.76   3
   1  -6 -13 12391.4 1217.35  24
   1  -6 -12 1129.29 533.031  12
  -1  -6  12 2054.83 752.574   3
   1  -6 -12 2026.10 844.281  24
  -1  -6  11 6519.69 790.191   2
   1  -6 -11 8398.36 1029.29  24
  -1  -6  10 7767.93 860.505   2
  -1  -6   9 6624.94 804.995   2
  -1  -6   8 1186.51 543.528   2
  -1  -6   7 1536.94 531.102   2
   1  -6   9 16527.4 1053.27   3
  -1  -6  -9 1586.73 722.063  23
  -1  -6 -10-71.3946 544.030  23
   1  -6  11 7070.62 931.583   3
   1  -6  12 1168.46 681.862   3
  -1  -6 -12-251.479 549.520  23
  -1  -6 -12 1277.67 796.718  24
   1  -6  13 653.139 629.797   3
  -1  -6 -13 786.600 739.672  24
   1  -6  14 4164.88 731.637   3
  -1  -6 -14 3511.42 751.330  24
  -1  -6 -15-178.665 381.952  12
   1  -6  15 749.155 525.858   3
  -1  -6 -15 506.656 553.264  24
  -1  -6 -16 261.121 315.531  12
  -1  -6 -17-56.8477 216.766  12
  -1  -6 -17-112.951 381.126  11
   1  -5 -19 411.561 295.225  12
  -1  -5  18 1014.56 381.831  14
   1  -5 -18 767.535 451.573  22
  -1  -5  17 1531.29 505.246  14
   1  -5 -17 719.626 601.903  22
   1  -5 -17 1623.57 613.906  24
   1  -5 -17 2819.83 584.477  12
  -1  -5  16 2623.34 605.299  14
   1  -5 -16 2828.85 783.921  24
  -1  -5  15 944.308 581.250  14
   1  -5 -15 505.733 564.748  12
  -1  -5  15 1610.33 802.662   3
   1  -5 -15 1449.18 783.614  24
   1  -5 -14-317.541 578.690  12
  -1  -5  14 449.042 774.664   3
   1  -5 -14 1083.58 795.318  24
   1  -5 -13 6123.43 993.597  24
  -1  -5  13 6802.16 982.786   3
  -1  -5  13 5625.28 785.695  14
  -1  -5  12 5615.94 813.712  14
   1  -5 -12 8129.07 1043.43  24
  -1  -5  11 15456.5 1293.14  14
  -1  -5  11 16131.3 1293.30   2
  -1  -5  10 7880.02 850.089   2
  -1  -5   9 3078.49 592.247   2
  -1  -5   7 883.919 444.026   2
  -1  -5   6 1253.81 446.260   2
   1  -5   4 2861.51 407.457   2
   1  -5   5 6893.92 629.594   2
   1  -5   6 2888.39 442.316   2
  -1  -5  -8 4772.61 600.097  12
  -1  -5  -9 1094.49 459.503  12
  -1  -5  -9 703.429 562.494  23
  -1  -5 -10 1166.29 517.293  12
   1  -5  10 709.096 607.526   3
  -1  -5 -10 205.225 571.599  23
  -1  -5 -11 295.000 524.199  12
  -1  -5 -11 180.286 580.356  23
  -1  -5 -12 612.723 562.409  12
   1  -5  12 317.155 701.143   3
  -1  -5 -12 37.6045 579.260  23
  -1  -5 -12 1483.47 781.460  24
  -1  -5 -13 1262.50 582.238  12
   1  -5  13 1194.90 725.391   3
  -1  -5 -13 1762.33 763.100  24
  -1  -5 -13-112.970 602.878  23
  -1  -5 -14 3483.28 645.879  12
   1  -5  14 3669.48 827.631   3
  -1  -5 -14 3969.44 774.522  24
   1  -5  15 288.512 644.121   3
  -1  -5 -15 66.7221 609.199  24
  -1  -5 -16 3844.00 584.346  12
   1  -5  16 1659.06 626.415   4
   1  -5  16 3044.78 682.244   3
  -1  -5 -16 2983.02 639.567  24
  -1  -5 -17 144.250 397.680  12
  -1  -5 -18 32.6691 387.209  11
  -1  -5 -18 379.181 301.200  12
   1  -4 -20 213.361 293.434  11
   1  -4 -20 231.025 285.713  12
   1  -4 -19 1009.59 450.620  12
  -1  -4  19 251.200 397.282  14
  -1  -4  18 640.189 536.206  14
   1  -4 -18 526.355 463.982  22
   1  -4 -18 757.101 538.973  12
  -1  -4  18-498.275 588.523   3
  -1  -4  17 2888.09 752.384   3
  -1  -4  17 1412.83 635.371  14
   1  -4 -17 633.703 615.490  22
   1  -4 -17 2141.22 693.067  24
  -1  -4  16 3826.63 806.264  14
   1  -4 -16 2402.54 825.352  24
   1  -4 -16 3221.78 729.269  12
  -1  -4  16 5500.75 954.661   3
  -1  -4  15 3452.31 773.162  14
   1  -4 -15 2328.17 738.726  12
  -1  -4  15 4151.77 952.793   3
   1  -4 -15 1957.84 833.425  24
   1  -4 -14 4069.45 835.406  12
   1  -4 -14 5064.12 921.243  24
  -1  -4  14 6656.35 1023.55   3
   1  -4 -14 3885.09 853.714  13
  -1  -4  14 5740.81 879.461  14
   1  -4 -13 1251.54 739.272  13
  -1  -4  13 3017.18 749.318  14
   1  -4 -13 2656.96 779.007  24
  -1  -4  12 11088.8 1011.95  14
  -1  -4  12 12953.6 1083.10   3
   1  -4 -12 10467.3 998.321  13
   1  -4 -11 1219.19 504.601  23
   1  -4 -11 1511.48 632.878  24
  -1  -4  11 1405.92 595.169   2
  -1  -4  11 775.850 594.567  14
   1  -4 -11 1108.25 648.099  13
  -1  -4  10 6087.20 749.837  14
   1  -4 -10 6621.79 755.661  13
   1  -4  -9 116.496 374.354  23
  -1  -4   9 549.446 442.586   2
   1  -4  -9 243.494 468.058  13
  -1  -4   9 124.873 452.392  14
   1  -4  -8 15008.0 1239.84  23
  -1  -4   8 23153.7 1338.51   2
   1  -4  -7 3843.60 532.556  13
  -1  -4   7 4034.32 535.482  14
  -1  -4   7 4486.36 550.820   2
   1  -4  -6 12926.2 950.086  13
  -1  -4   6 13189.6 976.224   2
  -1  -4   6 12826.9 948.337  14
   1  -4  -5 6226.81 572.835  13
  -1  -4   4 39939.9 2365.52   9
   1  -4   3 3619.81 351.372  14
   1  -4   4 38198.5 2460.96  14
   1  -4   4 45228.6 2489.46   2
   1  -4   5 6043.06 564.865  14
   1  -4   5 6740.39 573.256   2
   1  -4   6 43927.7 2688.92  14
   1  -4   6 44222.2 2668.19   2
   1  -4   7 4047.05 502.121   2
   1  -4   8 1411.76 445.373  14
   1  -4   8 828.382 384.797   2
  -1  -4  -9-325.221 439.842  12
  -1  -4  -9-57.9797 524.899  23
   1  -4   9 712.820 462.374  14
  -1  -4  -9 136.243 470.305  13
   1  -4   9 29.9083 532.270   3
  -1  -4 -10 2708.10 585.115  12
   1  -4  10 1894.60 602.624  14
  -1  -4 -10 1657.41 613.294  23
  -1  -4 -10 2500.98 614.522  13
   1  -4  10 3964.18 715.139   3
   1  -4  11-97.8789 588.431  14
  -1  -4 -11 865.217 591.891  24
  -1  -4 -11 695.649 604.302  23
  -1  -4 -11 623.970 571.693  12
   1  -4  11 512.373 631.075   3
   1  -4  12 4496.67 798.800  14
  -1  -4 -12 3768.37 779.916  24
  -1  -4 -12 1562.87 677.868  23
  -1  -4 -12 3652.81 744.456  12
   1  -4  13 5241.08 839.492  14
  -1  -4 -13 5412.00 854.573  24
  -1  -4 -13 4987.77 820.115  12
   1  -4  14 919.048 664.850  14
  -1  -4 -14-38.7935 644.264  23
  -1  -4 -14 1498.57 716.038  24
  -1  -4 -14 1235.41 683.440  12
   1  -4  14 576.921 788.010   3
   1  -4  15 316.990 651.671  14
  -1  -4 -15 208.926 636.907  24
  -1  -4 -15 173.575 584.454  12
   1  -4  15-80.0631 746.644   3
   1  -4  16 2078.76 749.832   3
   1  -4  16 1091.18 598.396   4
   1  -4  16 1142.05 624.171  14
  -1  -4 -16 940.580 607.949  24
  -1  -4 -17 2050.83 575.950  12
   1  -4  17 1639.18 576.067  14
  -1  -4 -18 543.697 440.358  12
  -1  -4 -18-593.682 523.324  11
   1  -4  18-267.914 425.752  14
  -1  -4 -19 756.169 312.761  12
  -1  -4 -19 580.896 348.228  11
   1  -3 -21 445.866 217.607  12
   1  -3 -20 458.822 402.978  12
   1  -3 -20 369.666 351.597  11
  -1  -3  20 293.218 372.687  14
  -1  -3  19 100.755 535.068  14
   1  -3 -19 144.432 523.175  12
  -1  -3  18 1765.45 714.239  14
   1  -3 -18 1787.43 666.948  12
  -1  -3  17-425.721 712.606  14
   1  -3 -17 723.524 618.587  12
  -1  -3  17 349.057 717.596   3
   1  -3 -17 83.2707 547.510  22
   1  -3 -16 5101.50 851.650  12
   1  -3 -16 2367.66 745.188  22
   1  -3 -16 3607.26 849.101  24
   1  -3 -15 2860.87 827.466  12
   1  -3 -15 3500.08 852.769  24
  -1  -3  15 4072.27 959.996   3
   1  -3 -15 2108.59 870.760  13
  -1  -3  15 4519.46 888.687  14
   1  -3 -14 4929.86 887.473  24
  -1  -3  14 6275.31 948.835  14
   1  -3 -14 3562.58 920.778  13
   1  -3 -13 3411.04 857.768  13
  -1  -3  13 3244.98 814.911  14
  -1  -3  13 4174.88 788.226   3
   1  -3 -12 8483.55 894.128  24
  -1  -3  12 10484.3 1026.95   3
  -1  -3  12 10208.3 993.852  14
   1  -3 -11 1328.51 662.595  13
  -1  -3  11 855.169 613.005  14
   1  -3 -11 1119.18 573.979  24
   1  -3 -11 1025.34 468.568  23
   1  -3 -10 9159.51 885.950   7
   1  -3 -10 7560.96 813.162  23
   1  -3 -10 10905.1 960.492  24
  -1  -3  10 11514.7 972.415  14
   1  -3 -10 8009.07 914.167  13
  -1  -3  10 11034.4 884.171   2
  -1  -3   9 11221.5 892.394   9
   1  -3  -9 9902.50 899.361   7
   1  -3  -9 8489.74 843.558  23
  -1  -3   9 11886.9 962.191  14
   1  -3  -9 11350.0 960.272  13
  -1  -3   9 13416.7 931.580   2
   1  -3  -8 23786.4 1691.07  23
  -1  -3   8 26906.6 1704.23   9
   1  -3  -8 24760.6 1706.58   7
   1  -3  -7 426.674 430.970  13
  -1  -3   7 1168.88 389.954   2
   1  -3  -7 399.771 376.697   7
  -1  -3   7 703.774 363.437   9
  -1  -3   6 4824.56 477.923   9
   1  -3  -6 4597.76 543.250  13
   1  -3  -6 4471.54 489.236   7
  -1  -3   6 5172.22 532.562   2
   1  -3  -5 4610.87 445.368   7
  -1  -3   5 4614.62 435.345   9
   1  -3  -4 21906.4 1346.82   7
  -1  -3   4 22292.3 1351.64   9
  -1  -3   0 18197.3 1084.31  19
   1  -3   1 28561.8 1656.72  14
  -1  -3  -2 35527.8 2092.68  13
   1  -3   2 34642.9 2071.60  15
   1  -3   2 39769.7 2111.78  14
  -1  -3  -3 8726.46 621.560  13
   1  -3   3 9366.17 632.891  14
  -1  -3  -4 12156.9 767.241  13
   1  -3   4 13055.5 767.108   2
   1  -3   4 12027.3 776.651  14
  -1  -3  -5 480.955 340.595  13
   1  -3   5 652.826 319.719  14
  -1  -3  -5 454.554 174.182  19
   1  -3   5 921.155 300.227   2
   1  -3   6 19475.9 1299.73  14
   1  -3   6 20295.0 1254.74   2
  -1  -3  -6 17581.2 1274.95  13
   1  -3   7 4790.55 580.692  14
   1  -3   7 5689.68 541.946   2
  -1  -3  -7 4264.46 576.557  13
  -1  -3  -8 38202.4 2433.92  23
   1  -3   9 9645.64 873.971  14
  -1  -3  -9 7509.89 843.509  23
  -1  -3  -9 8033.05 847.987  13
   1  -3   9 10339.8 935.233   3
   1  -3  10 22593.3 1508.00  14
  -1  -3 -10 17042.5 1427.35  13
  -1  -3 -10 17628.9 1411.82  12
   1  -3  10 23880.4 1541.24   3
  -1  -3 -10 16187.7 1409.96  23
  -1  -3 -11 63.6162 554.149  12
  -1  -3 -11 268.038 528.280  24
  -1  -3 -11 628.089 589.448  23
   1  -3  11 487.592 636.586  14
  -1  -3 -11-514.283 664.084  13
   1  -3  11 381.127 641.111   3
   1  -3  12 9376.58 1016.07  14
  -1  -3 -12 6196.12 861.679  24
  -1  -3 -12 5029.78 868.353  23
  -1  -3 -12 7696.66 955.932  12
   1  -3  12 11061.3 1054.65   3
   1  -3  13 915.065 729.570  14
  -1  -3 -13 468.173 602.013  24
  -1  -3 -13-232.643 654.583  23
  -1  -3 -13 1177.05 724.921  12
   1  -3  14 10869.4 1166.92  14
  -1  -3 -14 8774.47 1045.56  24
  -1  -3 -14 9508.93 1152.96  12
   1  -3  14 12287.0 1256.49   3
   1  -3  15 1558.16 742.005  14
  -1  -3 -15 1162.68 657.858  24
  -1  -3 -15 1742.30 720.647  12
   1  -3  15 2902.80 891.075   3
   1  -3  16 3406.11 810.512  14
  -1  -3 -16 2934.69 691.435  24
  -1  -3 -16 4127.91 759.260  12
   1  -3  16 5033.73 917.934   3
  -1  -3 -17 701.332 611.458  12
   1  -3  17 325.724 655.769  14
  -1  -3 -18 3133.77 635.473  12
  -1  -3 -18 3361.45 657.634  11
   1  -3  18 1389.38 606.436  14
  -1  -3 -19 1093.02 426.478  12
  -1  -3 -19 463.217 393.850  11
   1  -3  19 561.329 432.289  14
  -1  -3 -20 681.644 266.343  12
   1  -2 -21 353.737 273.340  12
   1  -2 -20 850.634 452.773  12
   1  -2 -20 1528.92 384.766  11
  -1  -2  20 530.137 489.960  14
  -1  -2  19 1032.58 669.265  14
   1  -2 -19 1307.63 589.970  12
  -1  -2  18 1160.87 770.737  14
  -1  -2  18 2254.54 723.934   3
  -1  -2  17 1296.01 761.658  14
   1  -2 -17 1250.68 674.633  12
  -1  -2  17 1327.17 758.344   3
   1  -2 -16 2760.94 803.175  12
  -1  -2  16 3336.64 860.866  14
  -1  -2  16 5029.01 898.528   3
   1  -2 -16 1703.85 769.085  24
   1  -2 -15-37.9813 772.573  12
   1  -2 -15 521.081 576.664  22
   1  -2 -15 469.628 725.564  24
  -1  -2  15 331.307 760.267   3
  -1  -2  15 926.737 797.234  14
   1  -2 -15 108.968 896.635  13
  -1  -2  14 1975.85 827.857  14
   1  -2 -14 1785.54 946.312  13
   1  -2 -13 1975.86 656.702  24
  -1  -2  13 4038.57 782.296   3
  -1  -2  13 3276.30 843.776  14
   1  -2 -13 2544.77 921.711  13
   1  -2 -12 1862.14 581.115  24
   1  -2 -12 1743.23 785.544  13
  -1  -2  12 2033.70 718.495  14
  -1  -2  12 3270.58 696.229   3
   1  -2 -11 15114.7 1310.43  24
   1  -2 -11 13410.3 1280.75  23
  -1  -2  11 22213.4 1441.26  14
   1  -2 -11 18156.3 1407.99  13
  -1  -2  11 23672.0 1457.82   3
   1  -2 -10 3756.85 556.510  23
   1  -2 -10 3051.96 587.221  24
  -1  -2  10 3968.91 523.807  15
   1  -2 -10 3578.36 625.748   7
  -1  -2  10 4952.33 654.683  14
   1  -2 -10 3380.43 654.297  13
   1  -2  -9 9070.02 825.589   7
   1  -2  -9 8956.91 798.154  24
   1  -2  -9 6355.53 719.170  23
  -1  -2   9 8097.32 702.080  15
  -1  -2   9 10530.1 809.147   9
  -1  -2   9 10745.6 805.117   2
  -1  -2   8 12470.0 915.877   9
   1  -2  -8 9755.97 911.823   7
   1  -2  -8 10756.5 947.091  13
  -1  -2   7 24372.2 1544.46   9
   1  -2  -7 21669.9 1541.23   7
   1  -2  -7 23313.5 1527.89  23
  -1  -2   7 23899.6 1489.19  15
   1  -2  -7 22978.6 1573.72  13
  -1  -2   6 40955.7 2356.05   9
   1  -2  -6 36483.2 2346.18   7
   1  -2  -6 39641.8 2350.96  23
  -1  -2   6 36907.6 2300.59  15
   1  -2  -6 38146.1 2370.80  13
  -1  -2   6 45247.9 2384.10   2
  -1  -2   5 6160.05 449.658  15
   1  -2  -5 5470.54 510.454   7
  -1  -2   5 7184.97 534.728   2
  -1  -2   5 6012.02 508.980   9
   1  -2  -4 10143.2 704.452   8
   1  -2  -4 11182.8 728.330   7
  -1  -2   4 11623.9 732.737   9
   1  -2  -2 19368.8 1141.79   3
   1  -2   0 86495.9 4692.33  15
   1  -2   0 78498.9 4685.63  16
  -1  -2  -1 43083.4 2540.80  13
   1  -2   1 46040.4 2553.52  14
   1  -2   2 1895.54 233.755  14
  -1  -2  -2 1975.11 244.070  13
   1  -2   3 21679.3 1338.44  14
  -1  -2  -3 22489.3 1333.98  13
   1  -2   3 21452.3 1304.06  24
   1  -2   3 22261.5 1321.88   2
  -1  -2  -4 40189.4 2359.16  13
   1  -2   4 41820.9 2344.54   2
   1  -2   4 41371.6 2383.55  14
   1  -2   4 37804.4 2301.38  16
  -1  -2  -5 27387.6 1663.80  13
  -1  -2  -5 24321.0 1613.59  19
   1  -2   5 28446.5 1636.23   2
   1  -2   5 30015.6 1691.07  14
   1  -2   5 25968.9 1590.84  16
  -1  -2  -6 7605.07 692.877  13
   1  -2   6 7449.41 560.087  16
   1  -2   6 9128.32 700.828  14
  -1  -2  -6 6969.50 586.402  19
   1  -2   6 8241.28 631.781   2
   1  -2   7 13273.1 937.912  14
  -1  -2  -7 10991.2 888.340  23
  -1  -2  -7 10580.9 924.757  13
  -1  -2  -8 5621.03 640.882  23
  -1  -2  -8 5071.00 533.426  19
  -1  -2  -9 5548.20 635.571  23
  -1  -2  -9 4329.00 656.637  13
   1  -2   9 4768.73 625.662  14
  -1  -2  -9 3202.90 481.634  19
   1  -2   9 5200.15 666.471   3
   1  -2  10 43783.2 2404.13  14
  -1  -2 -10 33322.0 2320.65  13
   1  -2  10 43927.6 2412.92   3
  -1  -2 -10 32871.0 2309.03  23
  -1  -2 -10 29199.9 2241.96  24
  -1  -2 -11 3744.55 679.782  12
   1  -2  11 4616.78 795.523  14
  -1  -2 -11 4400.80 810.607  13
   1  -2  11 4081.39 753.076   3
  -1  -2 -11 3267.87 692.775  23
  -1  -2 -11 3407.51 619.767  24
  -1  -2 -12 5675.19 863.656  12
  -1  -2 -12 4821.51 689.810  24
  -1  -2 -12 4449.91 808.597  23
   1  -2  12 6916.35 934.302  14
  -1  -2 -12 5341.66 944.650  13
   1  -2  12 6984.85 890.809   3
   1  -2  13 5935.24 946.201  14
  -1  -2 -13 3481.83 777.445  23
  -1  -2 -13 4194.77 886.043  12
   1  -2  13 4819.32 873.151   3
   1  -2  14 8226.14 1110.66  14
  -1  -2 -14 6562.61 905.025  24
  -1  -2 -14 8871.42 1122.05  12
   1  -2  14 10011.9 1161.60   3
   1  -2  15 1637.81 802.905  14
  -1  -2 -15 244.588 593.677  24
  -1  -2 -15 2005.60 814.961  12
   1  -2  15 1336.38 862.024   3
  -1  -2 -16 650.625 665.456  12
   1  -2  16 712.783 823.039   3
   1  -2  17 934.032 751.645  14
  -1  -2 -18 356.590 581.629  12
  -1  -2 -18 683.063 511.766  11
   1  -2  18-30.7612 658.581  14
  -1  -2 -19 2357.90 542.577  12
  -1  -2 -19 2403.77 450.272  11
  -1  -2 -20 866.868 325.370  12
   1  -1 -21 89.9887 257.888  12
   1  -1 -20 1851.55 466.832  12
  -1  -1  20 382.590 517.949  14
   1  -1 -19 1219.38 537.908  12
  -1  -1  19 1064.53 693.031  14
  -1  -1  18 891.081 790.654  14
  -1  -1  17 2787.04 800.185   3
   1  -1 -17 2489.86 714.088  12
   1  -1 -16 1452.63 759.397  12
  -1  -1  16 2080.63 810.350   3
  -1  -1  16 2891.88 849.643  14
   1  -1 -15 3106.97 821.464  12
   1  -1 -15 3404.34 1021.98  13
  -1  -1  15 3828.39 959.165  14
  -1  -1  15 3718.27 827.965   3
   1  -1 -14 1802.73 718.186  12
   1  -1 -14 1614.82 588.585  22
  -1  -1  14 2757.83 889.530  14
   1  -1 -14 2511.11 1004.09  13
  -1  -1  14 3716.04 751.553   3
  -1  -1  14 3241.84 691.644  15
   1  -1 -13 628.195 600.733  24
  -1  -1  13 2044.25 828.591  14
   1  -1 -13 2253.02 916.968  13
  -1  -1  13 1716.63 672.310   3
  -1  -1  13 1680.25 618.367  15
   1  -1 -12 412.196 508.391  24
   1  -1 -12 636.162 753.673  13
  -1  -1  12-31.8461 669.113  14
  -1  -1  12 344.038 578.877   3
  -1  -1  12 209.206 561.721  15
   1  -1 -11 6632.73 773.966  24
  -1  -1  11 8186.42 885.690  14
  -1  -1  11 7551.58 795.693  15
   1  -1 -11 6795.13 875.727  13
  -1  -1  11 8726.52 850.886   3
   1  -1 -10 1247.90 581.974   7
   1  -1 -10 1599.11 466.017  24
   1  -1 -10 783.768 432.578  23
  -1  -1  10 1180.86 483.075  15
  -1  -1  10 2594.77 537.175  14
   1  -1 -10 1410.05 570.981  13
  -1  -1  10 2405.99 526.787   3
   1  -1  -9 17576.2 1379.58  23
   1  -1  -9 22137.2 1411.34  24
  -1  -1   9 21999.0 1391.89  15
   1  -1  -9 19452.4 1441.87   7
  -1  -1   9 22689.5 1440.51   9
  -1  -1   8 35949.2 2220.05   9
   1  -1  -8 31851.8 2215.57   7
   1  -1  -8 36450.4 2213.16  24
  -1  -1   8 34525.4 2175.05  15
  -1  -1   8 41513.6 2225.20   2
   1  -1  -8 34342.8 2236.74  13
   1  -1  -7 27890.4 1889.49   7
  -1  -1   7 34390.8 1887.88   2
   1  -1  -7 29016.7 1869.19  23
   1  -1  -7 30744.9 1877.87  24
   1  -1  -7 28891.8 1902.95  13
  -1  -1   7 31015.8 1888.68   9
  -1  -1   6 97210.5 4701.81   9
   1  -1  -6 83980.2 4676.99   2
  -1  -1   6 109910. 4712.66   2
   1  -1  -6 87210.6 4695.67   7
   1  -1  -6 96856.9 4699.12  23
   1  -1  -6 97509.8 4706.95  24
  -1  -1   6 84287.5 4593.81  18
   1  -1  -6 92181.2 4709.75  13
  -1  -1   5 32268.2 1495.28   2
   1  -1  -5 24632.3 1462.56   2
   1  -1  -5 17825.3 1397.43  17
   1  -1  -5 23341.9 1472.04   7
   1  -1  -5 28956.9 1482.64  23
  -1  -1   5 25605.8 1451.62  15
  -1  -1   5 25052.7 1404.16  18
  -1  -1   5 27692.3 1481.70   9
   1  -1  -4 7316.67 472.388   2
   1  -1  -4 6104.19 481.543   8
   1  -1  -4 6654.32 492.018   7
  -1  -1   4 7206.07 466.886  15
  -1  -1   4 7492.65 491.164   9
  -1  -1   4 6397.84 428.141  18
   1  -1  -4 7697.21 476.950  23
  -1  -1   3 4719.73 345.447  18
  -1  -1   3 5627.85 391.405  24
   1  -1  -3 5527.12 358.284  23
  -1  -1   3 5315.72 362.189  15
   1  -1  -3 4619.01 324.797   5
  -1  -1   3 5174.45 384.885   9
   1  -1  -3 4948.50 368.122   2
   1  -1  -2 100619. 5889.64  17
  -1  -1   2 105742. 5890.24  18
   1  -1  -1 169063. 9976.99  15
   1  -1  -1 186336. 9988.15  18
   1  -1  -1 173333. 9987.01  17
   1  -1   0 27538.5 1547.96  14
   1  -1   0 25749.6 1564.62  18
   1  -1   1 15243.5 840.281   2
   1  -1   1 13473.4 860.492  17
  -1  -1  -1 14507.2 860.737   4
   1  -1   1 13475.8 855.375  14
  -1  -1  -1 14739.9 825.783  20
  -1  -1  -1 12976.0 851.409  13
   1  -1   2 14347.1 853.201  24
   1  -1   2 15287.0 901.125  14
  -1  -1  -2 13971.3 896.876  13
   1  -1   2 14607.4 856.335  21
   1  -1   2 14407.4 875.025  17
   1  -1   3 5187.08 403.369  14
   1  -1   3 4621.96 355.431   2
  -1  -1  -3 4353.16 409.702  13
   1  -1   3 4652.49 334.377  17
   1  -1   4 42788.9 2196.59  17
   1  -1   4 40942.0 2232.06   2
   1  -1   4 46332.9 2281.15  14
  -1  -1  -4 39526.2 2258.40  13
  -1  -1  -5 49244.9 2366.58  23
  -1  -1  -5 43886.1 2338.21  13
   1  -1   5 45569.2 2304.67  16
   1  -1   5 52622.7 2370.84  14
   1  -1   5 42336.5 2229.33  17
   1  -1   6 10920.0 565.286  16
   1  -1   6 11515.8 663.534  14
  -1  -1  -6 10723.2 631.045  23
  -1  -1  -6 9305.30 660.130  13
   1  -1   6 11692.2 630.482   3
  -1  -1  -7 7234.30 676.057  19
   1  -1   7 10454.9 759.202   3
  -1  -1  -7 8160.64 787.494  13
   1  -1   7 9662.71 780.064  14
   1  -1   8 2781.68 397.549  16
  -1  -1  -8 2106.50 441.002  23
  -1  -1  -8 2242.20 394.794  24
  -1  -1  -8 2017.26 401.469  19
  -1  -1  -8 1864.15 576.631  13
   1  -1   8 2841.21 499.619   3
   1  -1   9 13362.2 947.914  16
   1  -1   9 14721.5 1063.41  14
  -1  -1  -9 10897.4 934.352  24
  -1  -1  -9 11568.7 998.108  23
  -1  -1  -9 13263.4 1063.22  13
   1  -1   9 15199.4 1077.96   3
  -1  -1  -9 11105.0 952.121  19
  -1  -1 -10 1469.39 430.859  24
  -1  -1 -10 684.330 519.768  23
  -1  -1 -10 709.118 408.661  19
   1  -1  10 1189.09 570.765   3
  -1  -1 -10 945.168 623.458  13
   1  -1  10 1560.23 561.344  14
  -1  -1 -11 19953.4 1513.02  12
  -1  -1 -11 18958.3 1586.93  13
   1  -1  11 24612.5 1609.29  14
  -1  -1 -11 18631.4 1523.13  23
  -1  -1 -11 17083.2 1397.30  24
   1  -1  11 24802.4 1601.19   3
  -1  -1 -12 450.743 648.802  23
  -1  -1 -12 1482.53 511.896  24
   1  -1  12 1595.99 764.648  14
  -1  -1 -12 1817.22 854.568  13
  -1  -1 -12 2200.41 660.565  12
   1  -1  12 2404.95 710.184   3
  -1  -1 -13 140.509 672.408  12
   1  -1  13 1159.33 657.890  15
   1  -1  13 113.982 779.338  14
  -1  -1 -13 752.156 531.607  24
   1  -1  13 313.227 678.942   3
  -1  -1 -14 332.084 566.831  24
  -1  -1 -14 1184.54 753.578  12
   1  -1  14 849.503 831.045  14
  -1  -1 -15 9745.94 1129.15  12
   1  -1  15 10316.8 1198.25  14
   1  -1  15 8099.06 1159.75   3
  -1  -1 -16 507.039 670.641  12
  -1  -1 -17 9526.62 987.206  12
   1  -1  17 7714.29 1127.77  14
  -1  -1 -18 651.804 461.375  11
  -1  -1 -18 252.492 559.381  12
   1  -1  18 292.116 725.464  14
  -1  -1 -19 1313.18 361.301  11
  -1  -1 -19 263.352 461.708  12
   1  -1  19 470.775 574.387  14
  -1  -1 -20 557.521 325.743  12
   1  -1  20 37.5367 399.633  14
   1   0 -21 194.859 218.001  12
   1   0 -20 390.644 370.219  12
  -1   0  20-71.7979 515.965  14
   1   0 -19-326.758 488.590  12
  -1   0  19 484.067 664.421  14
  -1   0  18 921.299 747.024  14
   1   0 -17 375.196 565.488  12
   1   0 -16 35.7574 616.071  12
  -1   0  16 685.655 805.692  14
  -1   0  16 519.254 749.644  15
  -1   0  16-40.6567 703.060   3
   1   0 -15 5828.97 893.823  12
  -1   0  15 5475.14 1008.36  14
   1   0 -15 6623.93 1114.87  13
  -1   0  14-150.059 762.747  14
   1   0 -14-345.307 896.818  13
  -1   0  14-154.643 699.273  15
   1   0 -14 338.222 585.858  12
  -1   0  14 223.392 597.818   3
  -1   0  13 8646.04 958.587  15
   1   0 -13 5468.29 733.376  22
  -1   0  13 8119.96 921.892   3
   1   0 -13 8608.58 1110.07  13
  -1   0  13 8649.57 1001.88  14
  -1   0  12 2474.73 699.975  15
   1   0 -12 1246.13 490.768  22
   1   0 -12 2141.81 598.293  24
  -1   0  12 1858.68 600.941   3
  -1   0  12 2660.05 681.483  14
   1   0 -12 2455.14 801.260  13
  -1   0  11 1160.89 614.409  15
   1   0 -11 1207.75 647.757  13
  -1   0  11 1100.98 549.516  14
   1   0 -11 1126.52 495.648  24
   1   0 -11 541.752 431.927  22
  -1   0  11 1130.40 518.476   3
  -1   0  10 1651.85 605.389  15
   1   0 -10 3281.70 656.116   7
   1   0 -10 3396.32 617.145  13
  -1   0  10 3305.58 572.238  14
   1   0 -10 3151.62 531.682  24
  -1   0  10 3650.60 556.007   3
  -1   0   9-267.452 496.212  15
   1   0  -9 208.392 364.431  24
  -1   0   9-96.8576 370.959   3
   1   0  -9-39.2514 534.709   7
   1   0  -8 656.610 495.058   7
   1   0  -8 1552.59 369.925  24
   1   0  -8 1348.14 506.586  13
  -1   0   8 1142.36 440.273  14
  -1   0   8 1072.99 467.743   9
  -1   0   8 1253.36 357.103   3
   1   0  -7 2217.51 492.579  13
   1   0  -7 2792.22 403.165  23
   1   0  -7 3259.62 391.440  24
  -1   0   7 2322.33 365.398   3
   1   0  -7 2051.98 465.069   7
  -1   0   7 1814.78 443.480   9
   1   0  -6 14345.7 970.396   7
   1   0  -6 14345.2 981.334  13
  -1   0   6 14625.6 966.824   9
   1   0  -6 13758.0 929.213  24
   1   0  -6 14750.3 956.481  23
   1   0  -6 13227.4 928.167   2
   1   0  -5 12984.6 724.376   2
   1   0  -5 14650.5 745.903  23
   1   0  -4 1004.08 221.674   2
   1   0  -4 1311.85 231.517  24
   1   0  -4 1181.03 219.363  23
   1   0  -3 552628. 30278.7   8
  -1   0   3 503475. 30262.4  15
   1   0  -3 616213. 30282.5  24
   1   0  -3 499238. 30266.6  23
   1   0  -3 522435. 30270.9   2
  -1   0   3 532152. 30267.9   2
   1   0  -2 705.299 132.965  15
  -1   0   2 996.073 155.883  15
   1   0  -2 731.583 132.021  24
   1   0  -2 876.088 140.475   5
   1   0  -1 112.329 83.6888   5
   1   0  -1 40.6410 69.1871  24
   1   0  -1 116.344 76.4731  22
  -1   0   1 111.281 61.7344  24
  -1   0   1 86.1890 69.5141   1
  -1   0   1 81.0482 71.1256  20
  -1   0   0 6797.26 430.436   4
  -1   0   0 6770.88 426.464  20
   1   0   0 7916.17 435.711  21
   1   0   1 183826. 10280.3  21
  -1   0  -1 171764. 10282.0   3
   1   0   1 187651. 10285.5   3
  -1   0  -2 1985.27 241.716  23
  -1   0  -2 1953.54 166.424  39
  -1   0  -3 3224.69 294.387   2
  -1   0  -3 3871.67 339.972  23
  -1   0  -3 3273.09 241.877  39
  -1   0  -4 5884.07 441.439   2
  -1   0  -4 5761.03 387.217  39
  -1   0  -4 6692.99 497.602  23
  -1   0  -5 7713.23 559.859  19
  -1   0  -5 5955.78 437.170  39
  -1   0  -5 6588.28 513.407   2
   1   0   5 8194.71 585.418  14
  -1   0  -5 8436.50 587.320  23
  -1   0  -5 6067.98 499.113  24
  -1   0  -5 7937.89 611.943  13
  -1   0  -6 22.1061 118.556  39
  -1   0  -6 157.680 227.143   2
   1   0   6-184.730 272.943   3
  -1   0  -6 144.545 308.156  23
   1   0   6-56.4580 344.793  14
  -1   0  -6 13.2806 430.821  13
   1   0   7 3157.66 436.790  16
  -1   0  -7 3474.97 585.054  13
   1   0   7 4066.05 534.510  14
   1   0   7 3743.84 465.789   3
  -1   0  -7 2828.79 369.053  24
  -1   0  -7 3133.33 440.586  19
   1   0   8 15679.7 1130.93  16
   1   0   8 15721.1 1168.25  14
  -1   0  -8 14915.8 1191.99  13
  -1   0  -8 15648.1 1154.57  12
   1   0   8 17015.2 1166.93   3
  -1   0  -8 14727.7 1068.77  24
  -1   0  -8 17303.5 1158.75  23
  -1   0  -8 16072.9 1142.43  19
  -1   0  -9 3823.57 560.445  19
   1   0   9 4700.77 579.223  16
  -1   0  -9 4665.82 687.044  13
   1   0   9 5253.56 623.447  14
   1   0   9 5525.65 650.082   3
  -1   0  -9 4526.50 512.949  24
  -1   0  -9 4461.62 609.032  23
  -1   0  -9 4443.93 614.719  12
   1   0  10 1299.02 483.566  16
   1   0  10 1185.29 541.404   3
  -1   0 -10 989.736 641.734  13
   1   0  10 776.222 526.771  14
  -1   0 -10 953.250 510.687  23
  -1   0 -10 791.854 394.486  24
  -1   0 -10 1494.12 468.565  19
  -1   0 -11 864.834 432.076  24
  -1   0 -11 1457.92 771.545  13
   1   0  11 974.609 624.043  14
  -1   0 -11 1095.44 518.344  12
   1   0  11 1518.09 597.468   3
   1   0  12 2624.99 748.888  14
  -1   0 -12 1359.28 488.145  24
  -1   0 -12 2496.44 634.677  12
   1   0  12 2456.18 679.711   3
  -1   0 -13 22149.4 1749.57  12
   1   0  13 25556.0 1878.01  14
   1   0  13 24354.9 1801.48  15
   1   0  13 21954.3 1778.91   3
   1   0  14 3935.19 924.864  14
  -1   0 -14 3253.97 784.578  12
   1   0  15 6812.85 1074.84  14
   1   0  15 8261.91 1035.77  15
  -1   0 -15 6607.74 933.227  12
   1   0  16 1184.79 806.060  15
  -1   0 -16 351.404 618.768  12
   1   0  17 1053.64 792.375  14
   1   0  17-28.6901 657.080  15
  -1   0 -17-256.782 552.904  12
   1   0  18 623.833 722.946  14
  -1   0 -18 729.911 518.395  12
   1   0  19 449.016 581.887  14
  -1   0 -19 2421.92 484.814  12
   1   0  20 375.079 397.864  14
  -1   0 -20-96.5459 271.240  12
   1   1 -21 56.9173 297.761  32
   1   1 -21 71.6458 276.080  31
  -1   1  20 282.918 445.139  14
  -1   1  19 652.245 595.274  14
   1   1 -19 917.019 400.143  12
  -1   1  18 1044.88 700.879  14
   1   1 -18 850.679 475.479  12
   1   1 -17 1851.05 564.232  12
  -1   1  16 1951.30 763.393  14
  -1   1  16 2139.13 900.839  15
   1   1 -16 1632.38 583.100  12
   1   1 -15 5086.13 764.931  12
  -1   1  15 5537.34 947.164  14
   1   1 -14 3596.55 700.808  12
  -1   1  14 4114.29 902.827  15
  -1   1  14 5042.83 876.564  14
   1   1 -14 4631.94 972.902  13
  -1   1  14 2408.38 689.075   3
   1   1 -13 1307.66 515.505  12
  -1   1  13 1970.07 777.630  15
   1   1 -13 1948.54 844.029  13
  -1   1  13 1412.70 680.440  14
  -1   1  13 1099.65 579.729   3
   1   1 -12 215.081 442.045  12
  -1   1  12 385.551 709.480  15
  -1   1  12 207.156 496.431   3
   1   1 -12 84.9684 701.628  13
  -1   1  12 483.038 595.573  14
  -1   1  11 7519.88 802.175   3
  -1   1  11 9809.16 884.142  14
  -1   1  11 8187.84 964.181  15
   1   1 -11 10027.2 929.091  13
   1   1 -11 6485.90 669.771  22
  -1   1  10 1984.51 468.614   3
   1   1 -10 1728.11 370.514  22
  -1   1  10 1342.95 641.091  15
  -1   1  10 1942.43 506.211  14
   1   1 -10 2641.47 584.843  13
   1   1  -9 25795.8 1649.26   7
  -1   1   9 22046.0 1592.18  14
  -1   1   9 23979.4 1620.40  15
  -1   1   9 23565.0 1561.53   3
  -1   1   8 33104.4 2006.77   3
   1   1  -8 28874.2 1955.46  22
   1   1  -8 32700.0 2016.02  24
  -1   1   8 29564.2 2025.11  14
   1   1  -8 35109.0 2046.49  13
   1   1  -8 37197.3 2075.76   7
   1   1  -7 27156.1 1589.24   7
   1   1  -7 22440.5 1492.56  22
   1   1  -7 24584.7 1536.51  24
  -1   1   7 23431.2 1559.95   9
  -1   1   7 22430.7 1541.31  14
   1   1  -7 26842.7 1568.82  13
   1   1  -6 88029.3 4156.73   7
  -1   1   6 60370.6 4018.47  35
   1   1  -6 81629.9 4132.07  24
   1   1  -6 76292.1 4089.94  22
  -1   1   6 82262.4 4139.07   9
   1   1  -6 69751.1 4022.07  28
   1   1  -6 72840.2 4024.20  27
   1   1  -6 85527.1 4137.22  13
  -1   1   6 66315.4 4018.39  18
  -1   1   6 60758.5 4018.19  34
  -1   1   6 79397.8 4110.08   3
   1   1  -6 76580.1 4023.37  17
   1   1  -6 72048.5 4022.62  26
   1   1  -5 21830.1 1234.12   7
  -1   1   5 16041.9 1132.99  35
   1   1  -5 20578.7 1186.93  22
  -1   1   5 21532.2 1193.06   3
  -1   1   5 20897.8 1223.90   9
   1   1  -5 20141.1 1144.03  27
   1   1  -5 19823.1 1141.46  28
   1   1  -5 22068.3 1228.45  13
  -1   1   5 17094.8 1132.04  18
   1   1  -5 20925.3 1139.68  17
   1   1  -5 20614.1 1141.11  26
  -1   1   5 16931.1 1133.72  34
   1   1  -4 9350.12 594.024   7
  -1   1   4 7151.61 512.688  34
  -1   1   4 7348.61 516.050  18
  -1   1   4 6708.28 513.073  35
   1   1  -4 8974.58 583.816  13
   1   1  -4 8905.31 570.130  41
   1   1  -4 9068.79 560.835  22
   1   1  -4 8181.75 524.452  17
  -1   1   4 9437.27 552.205   3
  -1   1   4 8833.22 587.749   9
  -1   1   3 6150.03 484.761  15
  -1   1   3 5042.98 402.000  19
  -1   1   3 5724.61 415.899  18
  -1   1   3 6892.73 414.506  20
   1   1  -3 5379.23 391.434  21
  -1   1   3 6138.64 410.144  28
  -1   1   3 6532.53 412.047  27
   1   1  -3 6322.79 448.236  13
  -1   1   3 6245.35 412.302   3
   1   1  -3 6477.14 467.814   8
   1   1  -3 6074.42 455.322   7
   1   1  -3 6779.95 457.558  41
  -1   1   3 5461.77 450.578   9
   1   1  -3 6635.44 429.774  17
   1   1  -3 5953.13 442.371  22
   1   1  -2 108285. 5874.18  41
  -1   1   2 100469. 5869.73  15
   1   1  -2 108431. 5845.94  15
  -1   1   2 105222. 5861.90  27
  -1   1   2 103717. 5861.19  28
  -1   1   2 111993. 5876.33  38
   1   1  -2 103957. 5863.19  35
   1   1  -2 107051. 5868.71  17
  -1   1   2 102277. 5864.76  18
  -1   1   2 102054. 5856.66  20
   1   1  -2 103440. 5851.48  21
  -1   1   2 89406.2 5842.91   3
  -1   1   2 101070. 5861.87   9
   1   1  -2 102763. 5870.41  22
  -1   1   1 145535. 8242.69  28
  -1   1   1 148393. 8243.78  27
   1   1  -1 142511. 8250.64  30
   1   1  -1 145052. 8244.14  35
   1   1  -1 152526. 8256.65  25
  -1   1   1 144674. 8244.90  38
   1   1  -1 149482. 8223.21  38
  -1   1   1 150792. 8243.78  39
  -1   1   1 146865. 8245.18  18
  -1   1   1 141272. 8224.45   9
   1   1  -1 145828. 8248.52  17
  -1   1   1 133228. 8226.44  41
   1   1   0 17717.7 1062.17   6
   1   1   0 18948.8 1089.49  25
  -1   1   0 18403.7 1067.74  25
   1   1   0 17566.6 1078.70  30
  -1   1   0 19440.2 1086.17  30
   1   1   0 18079.9 1083.34  17
  -1   1   0 18649.5 1083.88  18
  -1   1   0 17594.8 1072.75  41
  -1   1  -1 7197.00 474.103  18
   1   1   1 7040.72 465.537  14
  -1   1  -1 7020.97 474.085  39
  -1   1  -1 7947.70 475.971  30
   1   1   1 6940.39 473.957  30
   1   1   1 7036.43 482.236  17
   1   1   1 7710.60 467.456  35
   1   1   1 7617.05 468.532   5
  -1   1  -1 6422.10 462.144  28
  -1   1  -1 6783.36 463.964  27
  -1   1  -2 16055.4 874.680  30
   1   1   2 13962.6 875.596  14
   1   1   2 12179.0 820.075  20
  -1   1  -2 16278.4 870.159  18
  -1   1  -2 13981.6 853.912  27
  -1   1  -2 14032.2 853.268  28
   1   1   2 15551.5 877.584   4
   1   1   2 15190.4 848.679   5
  -1   1  -2 14581.7 838.305   1
  -1   1  -2 15284.1 886.963  23
  -1   1  -2 14913.5 870.510  12
   1   1   2 14475.0 869.015  17
  -1   1  -2 14175.1 876.182  39
   1   1   3 4429.55 379.062  14
  -1   1  -3 5162.55 332.755  18
  -1   1  -3 4603.87 355.805  39
   1   1   3 4907.66 358.908   4
   1   1   3 3960.49 337.316  17
  -1   1  -3 4534.79 323.290  35
  -1   1  -3 5167.75 364.899  12
  -1   1  -3 3857.97 289.616  22
  -1   1  -3 4948.68 391.117  23
  -1   1  -3 4161.77 304.282   1
  -1   1  -3 4850.52 324.947  34
   1   1   4 36397.5 2309.34  17
  -1   1  -4 41770.9 2313.42  35
  -1   1  -4 43837.3 2352.73  39
   1   1   4 40676.0 2371.51  14
  -1   1  -4 43970.3 2313.69  18
   1   1   4 36414.2 2311.82  28
   1   1   4 37202.1 2312.52  27
  -1   1  -4 43610.6 2388.85  13
  -1   1  -4 43434.6 2370.73  12
   1   1   4 41804.2 2381.21   3
  -1   1  -4 38950.6 2345.30   2
  -1   1  -4 42956.3 2314.28  34
   1   1   4 39283.2 2313.55  26
   1   1   4 40945.2 2346.16   4
  -1   1  -4 33750.1 2326.11  24
  -1   1  -4 44297.8 2390.38  23
   1   1   5 38736.2 2352.31  17
  -1   1  -5 45870.8 2356.79  18
   1   1   5 44264.1 2454.10  14
  -1   1  -5 39880.5 2350.40  35
   1   1   5 38159.1 2352.23  28
   1   1   5 37119.4 2351.72  27
  -1   1  -5 47429.4 2472.57  13
  -1   1  -5 48450.4 2454.13  12
  -1   1  -5 40645.6 2419.52   2
   1   1   5 41200.0 2354.12  26
  -1   1  -5 45016.0 2410.02  39
  -1   1  -5 48430.7 2481.58  23
  -1   1  -5 33075.5 2388.59  24
  -1   1  -5 41101.9 2350.66  34
   1   1   5 42836.6 2412.51   4
  -1   1  -6 8682.65 702.175   2
   1   1   6 9410.18 754.179   3
  -1   1  -6 11632.5 788.525  23
  -1   1  -6 11129.0 782.004  19
   1   1   6 9765.49 775.229  14
   1   1   6 10182.1 766.891  16
   1   1   6 9459.63 698.029   4
  -1   1  -6 11267.2 826.332  13
  -1   1  -6 9983.24 741.827  12
  -1   1  -6 9733.88 675.533  39
  -1   1  -7 17304.0 1126.32  39
   1   1   7 18705.0 1237.33  16
   1   1   7 18104.6 1234.64  14
   1   1   7 18326.2 1224.79   3
  -1   1  -7 22262.1 1267.43  19
  -1   1  -7 20039.2 1224.57  12
  -1   1  -7 20050.4 1284.69  13
   1   1   8 2469.21 503.419  14
  -1   1  -8 2836.66 466.515  12
   1   1   8 2392.05 496.627  16
  -1   1  -8 1937.97 354.832  24
  -1   1  -8 3326.06 493.298  19
   1   1   8 2442.31 483.331   3
   1   1   9 12587.7 1043.65   3
   1   1   9 13161.7 1053.03  16
   1   1   9 13809.3 1057.26  14
  -1   1  -9 10925.3 935.011  24
  -1   1  -9 14878.6 1077.13  19
  -1   1  -9 14045.9 1085.64  13
  -1   1  -9 14235.9 1036.19  12
   1   1  10 493.084 505.975   3
  -1   1 -10 1272.78 515.490  19
   1   1  10 844.416 510.837  14
   1   1  10 968.001 528.932  16
  -1   1 -11 20688.3 1434.70  12
   1   1  11 16671.1 1453.53   3
   1   1  11 20041.5 1492.11  14
  -1   1 -12 2311.94 588.439  12
   1   1  12 3606.55 772.390  14
  -1   1 -13 1040.00 599.588  12
   1   1  13 1162.03 842.238  15
   1   1  13 1700.87 781.809  14
  -1   1 -14 1943.25 663.816  12
   1   1  14 2636.94 819.479  14
  -1   1 -15 6392.68 867.052  12
   1   1  15 7140.58 1026.41  14
   1   1  15 8649.59 1158.44  15
  -1   1 -16 461.247 544.019  12
   1   1  16 1413.88 895.068  15
   1   1  17 4747.78 921.379  14
   1   1  17 10856.0 1093.48  15
  -1   1 -18 729.072 448.763  12
   1   1  18-52.3556 625.468  15
   1   1  18 281.548 645.808  14
  -1   1 -19 1340.51 373.999  12
   1   1  19 319.006 516.570  14
  -1   1 -20 93.1337 322.857  32
  -1   1 -20 234.355 321.186  31
   1   2 -21 24.6023 248.437  32
   1   2 -21 86.8951 241.666  31
   1   2 -20 39.4808 401.445  32
   1   2 -20 258.587 398.489  31
  -1   2  19-196.566 486.078  14
  -1   2  18 966.984 622.558  14
  -1   2  17 1508.58 661.117  14
  -1   2  16 2050.82 693.235  14
  -1   2  16 2199.32 1027.74  15
   1   2 -15 456.202 479.379  12
  -1   2  15 1216.85 988.783  15
  -1   2  15 1025.22 693.776  14
   1   2 -14 3681.85 599.993  12
  -1   2  14 3510.76 763.026  14
  -1   2  14 3742.99 982.174  15
   1   2 -13 1787.64 496.679  12
   1   2 -13 2202.33 776.960  13
  -1   2  13 1919.64 672.501  14
  -1   2  13 3047.61 905.264  15
   1   2 -12 2702.89 731.457  13
  -1   2  12 1733.45 606.497  14
  -1   2  12 2582.90 867.941  15
   1   2 -12 2928.37 485.838  12
  -1   2  11 19135.7 1557.26  14
  -1   2  11 24427.1 1705.14  15
   1   2 -11 21802.6 1519.86  12
   1   2 -11 24682.2 1618.43  13
   1   2 -10 2060.19 406.658  12
  -1   2  10 1381.39 735.966  15
  -1   2  10 2068.47 475.325  14
   1   2 -10 2793.29 588.889  13
  -1   2  10 1610.61 438.808   3
   1   2 -10 2247.07 396.873  39
  -1   2   9 7313.57 712.852   3
   1   2  -9 8931.98 712.857  39
  -1   2   9 8953.38 776.051  14
  -1   2   9 8536.50 899.429  15
   1   2  -8 11295.0 820.047  13
   1   2  -8 7029.95 665.347  22
  -1   2   8 9297.76 763.570  14
  -1   2   8 10863.5 874.701  15
   1   2  -8 12309.7 872.177   7
  -1   2   8 8113.06 718.255   3
  -1   2   7 22217.3 1431.27  14
  -1   2   7 20077.9 1324.28  20
   1   2  -7 28498.2 1515.58   7
   1   2  -7 22845.8 1335.44  28
   1   2  -7 23155.0 1335.56  27
   1   2  -7 28585.8 1474.45  13
  -1   2   7 20465.7 1328.14  34
   1   2  -7 17316.0 1363.92  22
  -1   2   7 19194.8 1328.15  35
   1   2  -7 24770.8 1337.22  26
  -1   2   7 20320.0 1334.21  18
   1   2  -7 26603.5 1344.48  17
  -1   2   6 23342.6 1490.65  35
  -1   2   6 23005.3 1490.14  34
   1   2  -6 20596.3 1512.00  22
   1   2  -6 27153.4 1501.75  17
  -1   2   6 21951.5 1486.47  36
  -1   2   6 24015.1 1545.65  14
  -1   2   6 24643.8 1485.21  29
   1   2  -6 26833.9 1496.74  29
  -1   2   6 22759.0 1464.01  20
  -1   2   6 22608.6 1491.70  18
   1   2  -6 27934.3 1502.41  28
   1   2  -6 27722.4 1500.78  27
   1   2  -6 28393.0 1581.25  13
   1   2  -6 27455.8 1504.37  26
  -1   2   6 21433.6 1517.16   3
   1   2  -6 29119.0 1615.99   7
   1   2  -6 31818.8 1598.24  41
   1   2  -5 2246.91 270.893  36
   1   2  -5 2308.19 280.202  17
  -1   2   5 1804.21 271.019  18
  -1   2   5 2318.53 270.437  35
  -1   2   5 2314.31 277.761  36
   1   2  -5 2211.90 266.294  35
   1   2  -5 2367.39 383.941   7
  -1   2   5 2179.70 264.913  34
   1   2  -5 1963.07 265.121  29
  -1   2   5 1902.28 251.338  29
   1   2  -5 2174.74 278.376  28
  -1   2   5 1751.55 269.762  28
  -1   2   5 2141.45 267.527  27
   1   2  -5 2175.22 293.013  26
   1   2  -5 2348.70 279.870  27
   1   2  -5 2649.32 394.131  41
   1   2  -5 3209.54 379.356  42
  -1   2   5 2036.37 293.500  14
   1   2  -5 2317.28 350.852  13
  -1   2   5 2079.16 221.137  20
  -1   2   4 16026.1 1102.99  36
  -1   2   4 18922.8 1119.08  37
   1   2  -4 15977.0 1089.80  36
  -1   2   4 17599.8 1105.55  34
  -1   2   4 19857.4 1120.05  33
  -1   2   4 17443.5 1107.53  35
   1   2  -4 17235.2 1096.95  35
   1   2  -4 19581.7 1117.35  17
  -1   2   4 18147.7 1145.75  15
  -1   2   4 15831.4 1090.94  14
  -1   2   4 17136.5 1094.77  29
   1   2  -4 17909.5 1107.89  29
   1   2  -4 18020.0 1129.63   7
  -1   2   4 18360.3 1100.65  27
   1   2  -4 19222.4 1117.61  28
  -1   2   4 17863.5 1100.78  28
   1   2  -4 18456.7 1115.90  27
  -1   2   4 17832.4 1104.08  26
   1   2  -4 19148.2 1118.80  26
   1   2  -4 18544.1 1151.60  41
   1   2  -4 17332.4 1126.20  43
   1   2  -4 20708.9 1145.90  42
   1   2  -4 17843.5 1104.25  13
  -1   2   4 16680.0 1102.95  18
  -1   2   3 1403.95 228.775  37
   1   2  -3 1598.49 218.290  37
   1   2  -3 1519.21 228.161  35
  -1   2   3 1171.26 242.809  36
   1   2  -3 1222.00 228.129  36
  -1   2   3 1394.25 237.485  35
  -1   2   3 1317.77 234.271  34
  -1   2   3 1608.65 230.527  33
   1   2  -3 1393.66 262.446  17
  -1   2   3 1280.15 263.465  18
   1   2  -3 1763.64 224.832  33
  -1   2   3 1729.78 268.974  17
  -1   2   3 1286.23 314.453  15
   1   2  -3 1556.41 261.921   7
  -1   2   3 1668.04 232.403  29
   1   2  -3 1306.20 234.878  29
   1   2  -3 1299.52 257.520  28
  -1   2   3 1623.94 256.023  28
  -1   2   3 1297.88 238.396  27
   1   2  -3 1613.37 273.818  26
  -1   2   3 1385.95 261.604  26
   1   2  -3 1383.34 252.851  27
  -1   2   3 851.106 132.876  19
   1   2  -3 1660.34 317.167  41
   1   2  -3 1511.56 267.432  43
   1   2  -3 1721.67 293.183  42
   1   2  -3 1073.91 210.571  13
   1   2  -2 26792.4 1602.13  37
  -1   2   2 27699.2 1610.85  37
   1   2  -2 26942.5 1612.17  36
  -1   2   2 26716.3 1620.60  36
   1   2  -2 28308.0 1617.15  35
  -1   2   2 28224.9 1624.17  35
  -1   2   2 28448.9 1625.39  34
   1   2  -2 25911.1 1598.88  33
  -1   2   2 27916.6 1610.28  33
   1   2  -2 27627.4 1616.14  34
   1   2  -2 26819.6 1623.40  17
  -1   2   2 27216.5 1626.59  17
   1   2  -2 27770.7 1626.21  42
  -1   2   2 26068.5 1622.95  42
   1   2  -2 27229.2 1618.34  32
   1   2  -2 28145.5 1618.59  31
  -1   2   2 27940.9 1611.83  29
   1   2  -2 26016.7 1620.33  29
  -1   2   2 26606.8 1606.22  15
  -1   2   2 27965.6 1616.37  28
   1   2  -2 26866.8 1626.95  27
  -1   2   2 28419.1 1616.59  27
   1   2  -2 27938.5 1626.94  28
  -1   2   2 25520.5 1615.17  18
  -1   2   2 28369.4 1601.99  39
   1   2  -2 27206.4 1629.80  26
  -1   2   2 28217.6 1619.32  26
   1   2  -2 24364.9 1561.52  13
  -1   2   2 27784.4 1611.30  40
  -1   2   2 25850.6 1597.30  41
   1   2  -1 7232.99 463.503  38
  -1   2   1 7452.82 498.227  39
   1   2  -1 6706.18 481.978  33
   1   2  -1 6869.37 529.835  17
  -1   2   1 7324.68 533.597  17
   1   2  -1 7053.35 482.200  37
  -1   2   1 6881.04 524.140  18
   1   2  -1 7147.49 531.173  42
  -1   2   1 6767.39 523.453  42
   1   2  -1 6725.89 484.010  31
  -1   2   1 7594.00 507.571  40
  -1   2   1 6302.01 494.776  41
   1   2  -1 7092.22 491.730  32
   1   2   0 95302.7 5392.33  32
  -1   2   0 98614.3 5415.73  17
   1   2   0 90824.3 5404.92  17
   1   2   0 95166.1 5392.24  31
  -1   2   0 98702.2 5426.40  30
   1   2   0 93986.3 5417.69  30
  -1   2   0 95551.8 5417.26  43
   1   2   0 93841.4 5406.37  43
  -1   2   0 92564.4 5401.73  42
   1   2   0 91015.6 5390.79  33
   1   2   0 91054.9 5380.78  38
  -1   2   0 93778.2 5405.85  18
  -1   2   0 91927.0 5394.62  41
  -1   2   0 101714. 5406.27  25
   1   2   0 90728.1 5390.08  37
   1   2   1 41898.6 2399.04  35
  -1   2  -1 39949.4 2404.51  35
  -1   2  -1 42177.1 2409.13  34
   1   2   1 41968.1 2400.37  34
   1   2   1 38949.3 2403.25  17
  -1   2  -1 42856.2 2409.38  17
   1   2   1 39982.5 2402.77  43
  -1   2  -1 40929.5 2408.06  43
   1   2   1 41689.3 2390.00  32
  -1   2  -1 44023.3 2420.91  30
   1   2   1 39956.1 2416.24  30
   1   2   1 39990.8 2386.97  31
  -1   2  -1 41436.6 2396.48  29
   1   2   1 40190.4 2405.95  29
   1   2   1 38720.1 2368.06  14
   1   2   1 41337.0 2411.59  27
  -1   2  -1 42198.4 2398.39  27
   1   2   1 41835.1 2410.92  28
  -1   2  -1 43322.3 2400.26  28
  -1   2  -1 40601.6 2403.17  18
  -1   2  -1 41398.1 2403.40  36
   1   2   1 39327.3 2393.33  36
   1   2   1 37929.5 2348.87   6
  -1   2  -1 43369.0 2409.09  41
   1   2   1 41001.5 2409.29  26
  -1   2  -1 43919.1 2400.16  25
  -1   2  -1 42163.0 2404.90  26
   1   2   2 7190.30 496.259  35
  -1   2  -2 6271.48 492.644  35
  -1   2  -2 6721.37 495.968  34
  -1   2  -2 7634.70 514.003  17
   1   2   2 6746.01 513.488  17
   1   2   2 7240.96 507.199  43
  -1   2  -2 6946.86 502.312  43
   1   2   2 6907.33 487.899  32
   1   2   2 6738.51 533.253  30
  -1   2  -2 7681.74 530.182  30
   1   2   2 7641.24 492.910  31
   1   2   2 6539.42 503.749  29
  -1   2  -2 6841.83 484.193  29
   1   2   2 6504.53 467.118  14
   1   2   2 6459.58 513.855  27
  -1   2  -2 7155.07 494.066  28
  -1   2  -2 6889.50 487.851  27
   1   2   2 7140.57 521.242  28
  -1   2  -2 6407.22 450.372  12
  -1   2  -2 6656.28 500.910  18
  -1   2  -2 6203.80 431.606  11
  -1   2  -2 6608.92 499.626  26
   1   2   2 7073.20 523.420  26
   1   2   2 6476.20 489.733  36
  -1   2  -2 6745.84 494.321  36
  -1   2  -3 13084.3 824.697  35
   1   2   3 13823.0 822.532  35
  -1   2  -3 13514.8 824.878  34
  -1   2  -3 13248.5 823.782  43
   1   2   3 13231.8 835.045  43
   1   2   3 13762.3 839.213  17
   1   2   3 13471.8 840.377  26
  -1   2  -3 13811.9 825.110  26
  -1   2  -3 15379.8 868.380  30
   1   2   3 13484.4 873.973  30
   1   2   3 12926.2 830.757  29
  -1   2  -3 12022.8 810.110  29
   1   2   3 13070.0 839.495  28
  -1   2  -3 12818.8 817.826  28
  -1   2  -3 12812.7 815.657  27
   1   2   3 12793.1 837.868  27
   1   2   3 12243.0 818.409  14
  -1   2  -3 14203.0 860.607  19
  -1   2  -3 14764.9 838.675  18
  -1   2  -3 11663.6 778.081  11
   1   2   3 13381.6 819.046  36
  -1   2  -3 12133.0 820.431  36
   1   2   3 10883.9 759.599  39
  -1   2  -3 13178.3 854.989  39
  -1   2  -3 12399.5 806.725  12
  -1   2  -4 30101.5 1771.63  34
  -1   2  -4 29310.1 1767.06  36
   1   2   4 30101.8 1761.23  36
   1   2   4 28730.7 1775.03  17
  -1   2  -4 33615.7 1834.09  19
  -1   2  -4 33672.7 1777.80  18
   1   2   4 30459.3 1792.00  14
   1   2   4 27906.6 1771.91  29
  -1   2  -4 27829.5 1752.61  29
   1   2   4 30047.9 1780.99  43
  -1   2  -4 29025.2 1761.31  43
  -1   2  -4 30291.6 1759.88  27
   1   2   4 28882.3 1774.91  28
  -1   2  -4 30727.1 1761.05  28
   1   2   4 29740.8 1777.42  27
  -1   2  -4 30517.0 1779.48  12
  -1   2  -4 26637.5 1744.68  11
   1   2   4 30917.4 1767.39  35
  -1   2  -4 29998.2 1769.89  35
   1   2   4 28991.3 1775.94  26
  -1   2  -4 30220.0 1810.77  39
   1   2   5 29681.7 1891.30  17
  -1   2  -5 33269.0 1891.44  35
   1   2   5 34597.6 1975.95  16
   1   2   5 32356.4 1938.07  14
  -1   2  -5 32609.0 1886.54  43
   1   2   5 29884.0 1899.20  43
   1   2   5 29854.9 1886.77  29
  -1   2  -5 31069.7 1874.12  29
   1   2   5 31432.8 1893.84  26
   1   2   5 30313.1 1890.40  28
   1   2   5 30794.8 1893.03  27
  -1   2  -5 33130.8 1880.58  27
  -1   2  -5 31796.6 1876.31  28
  -1   2  -5 33165.9 1892.51  34
  -1   2  -5 31860.3 1888.43  36
   1   2   5 30829.3 1878.92  36
  -1   2  -5 35399.0 1896.66  18
  -1   2  -5 31837.4 1922.13  12
  -1   2  -5 34274.0 1951.14  39
  -1   2  -6 9326.92 619.629  35
  -1   2  -6 9992.04 617.526  34
  -1   2  -6 11816.8 639.426  18
   1   2   6 8312.73 634.746  17
  -1   2  -6 12875.6 812.649  19
   1   2   6 8042.09 627.432  26
  -1   2  -6 10554.9 712.630  39
   1   2   6 8292.54 647.085  43
   1   2   6 10758.7 746.812  14
   1   2   6 11501.9 797.267  16
   1   2   6 8147.44 647.608   4
  -1   2  -6 9368.74 608.497  29
  -1   2  -6 10968.8 718.990  12
   1   2   6 7689.71 624.768  27
   1   2   6 7752.17 626.669  28
  -1   2  -7 13490.2 904.249  12
  -1   2  -7 16427.8 1005.74  19
  -1   2  -7 13787.8 895.222  39
   1   2   7 12893.7 938.451  14
   1   2   7 14218.8 994.782  16
  -1   2  -8 5641.08 575.008  12
  -1   2  -8 7105.28 682.940  19
  -1   2  -8 5608.77 540.766  39
   1   2   8 6257.39 698.896  16
   1   2   8 5464.18 624.682  14
  -1   2  -9 5954.52 622.912  12
  -1   2  -9 6529.22 736.096  19
   1   2   9 5767.21 662.292  14
   1   2   9 6204.02 752.980  16
  -1   2 -10 49795.5 2851.85  19
   1   2  10 39981.5 2762.22  14
   1   2  10 43017.7 2813.14  16
   1   2  11 3605.99 674.214  14
  -1   2 -11 2270.04 477.809  12
   1   2  12 10595.4 1086.85  14
  -1   2 -12 10520.7 962.949  12
   1   2  13 2679.29 926.720  15
   1   2  13 3003.08 761.805  14
  -1   2 -13 2669.32 596.866  12
   1   2  14 5609.83 874.290  14
  -1   2 -14 4287.28 703.383  12
   1   2  15 2586.73 768.934  14
   1   2  15 1414.87 1044.50  15
  -1   2 -15 658.583 496.429  12
   1   2  16 748.255 954.331  15
  -1   2 -16 438.760 459.242  12
   1   2  17 332.824 624.385  14
   1   2  17 1730.63 855.246  15
   1   2  18 331.054 534.994  14
   1   2  18 1102.35 700.294  15
  -1   2 -19-616.296 439.661  31
  -1   2 -19 105.502 436.533  32
   1   2  19 141.846 410.989  14
  -1   2 -20-69.5269 291.420  32
  -1   2 -20-182.215 288.121  31
   1   3 -20-235.417 355.877  32
   1   3 -20 390.287 340.369  31
   1   3 -19-188.985 480.342  32
   1   3 -19-47.6370 455.469  31
  -1   3  16 6735.67 1274.19  15
  -1   3  15 2879.76 1112.69  15
  -1   3  15 304.999 706.369  30
  -1   3  14 2913.67 669.975  14
  -1   3  13 4123.11 1022.23  15
  -1   3  13 3948.08 702.325  14
  -1   3  12 11237.2 1197.57  15
  -1   3  12 8185.27 913.156  14
   1   3 -11 1592.51 414.935  39
  -1   3  11 1076.98 470.371  14
  -1   3  11 1896.06 833.042  15
   1   3 -10 13482.1 1040.79  39
   1   3 -10 14218.5 1083.09  13
  -1   3  10 13859.2 1231.31  15
  -1   3  10 11389.5 1000.42  14
  -1   3   9 11177.3 1060.05  15
  -1   3   8 19820.6 1547.10  43
  -1   3   8 23440.9 1525.85  14
  -1   3   8 26075.5 1651.61  15
   1   3  -8 25498.1 1576.28  13
   1   3  -8 24776.3 1596.30  39
   1   3  -7 1679.55 299.654  28
  -1   3   7 1410.56 300.682  28
  -1   3   7 1641.28 304.018  27
   1   3  -7 1829.49 306.903  26
   1   3  -7 1784.75 302.074  27
  -1   3   7 1905.72 436.465  43
  -1   3   7 1537.27 308.994  36
  -1   3   7 1341.13 297.032  35
   1   3  -7 1509.39 302.704  17
  -1   3   7 1042.79 535.771  15
   1   3  -7 1670.98 294.766  29
  -1   3   7 1530.49 292.690  29
  -1   3   7 1645.35 277.248  34
   1   3  -7 1207.91 399.967  13
  -1   3   7 1720.03 337.521  14
  -1   3   6 5652.77 512.756  34
   1   3  -6 6657.67 560.391  33
  -1   3   6 5321.59 529.228  28
   1   3  -6 5721.86 532.458  28
  -1   3   6 5947.21 526.968  27
   1   3  -6 6105.00 537.021  27
   1   3  -6 6982.50 546.532  26
  -1   3   6 5762.27 617.225  43
   1   3  -6 9088.45 676.740  42
   1   3  -6 6770.64 560.073  37
  -1   3   6 6231.80 537.835  36
   1   3  -6 5613.66 513.503  36
  -1   3   6 5542.44 506.992  14
  -1   3   6 5733.31 639.563  15
   1   3  -6 7909.13 675.068  41
   1   3  -6 6308.00 528.384  29
  -1   3   6 5610.88 525.369  29
  -1   3   6 6901.53 537.600  35
   1   3  -6 6265.74 526.293  35
   1   3  -6 6336.29 569.613  13
  -1   3   5 6059.72 485.665  33
   1   3  -5 3939.24 441.109  33
  -1   3   5 4396.45 423.502  34
  -1   3   5 3702.93 368.344  14
  -1   3   5 4503.96 502.396  15
   1   3  -5 5447.32 561.449  41
  -1   3   5 4123.91 430.520  29
   1   3  -5 4155.26 427.140  29
   1   3  -5 4336.60 450.557  27
  -1   3   5 4099.06 444.556  27
  -1   3   5 4071.43 441.131  28
   1   3  -5 4294.00 447.645  28
  -1   3   5 3808.32 444.640  26
   1   3  -5 4262.71 456.342  26
   1   3  -5 6167.71 543.502  42
  -1   3   5 4010.92 516.354  43
   1   3  -5 4366.68 479.361  43
  -1   3   5 5580.81 481.290  37
  -1   3   5 3910.11 433.894  36
   1   3  -5 4326.96 445.637  37
   1   3  -5 3980.18 421.852  36
  -1   3   5 4468.99 438.809  35
   1   3  -5 4510.05 430.207  35
   1   3  -5 3967.77 423.493  13
  -1   3   4 22694.3 1303.51  33
  -1   3   4 19615.2 1289.41  34
   1   3  -4 19436.3 1282.34  33
  -1   3   4 19512.3 1303.84  17
   1   3  -4 19868.3 1292.18  17
   1   3  -4 21637.3 1343.53  41
  -1   3   4 23630.6 1324.99  32
   1   3  -4 21676.7 1357.49  30
  -1   3   4 23717.4 1323.23  31
  -1   3   4 17106.8 1207.87  14
  -1   3   4 20398.8 1283.07  29
   1   3  -4 18958.2 1292.06  29
   1   3  -4 20586.6 1305.51  27
   1   3  -4 19625.5 1298.87  28
  -1   3   4 21472.4 1290.42  27
  -1   3   4 21892.2 1296.40  28
   1   3  -4 19658.9 1297.42  26
  -1   3   4 21697.7 1297.79  26
  -1   3   4 20011.8 1295.09  36
   1   3  -4 18724.7 1275.99  36
   1   3  -4 21318.5 1289.29  37
  -1   3   4 22168.2 1305.32  37
  -1   3   4 19768.7 1290.20  18
   1   3  -4 20161.1 1287.32  35
  -1   3   4 20865.5 1297.04  35
  -1   3   4 20245.5 1338.93  43
   1   3  -4 22135.7 1331.23  42
   1   3  -4 20156.2 1305.10  43
  -1   3   4 20528.5 1340.43  42
   1   3  -3 15431.0 980.075  35
  -1   3   3 15790.7 989.112  35
  -1   3   3 17344.2 988.118  33
   1   3  -3 15481.8 974.918  34
   1   3  -3 14796.8 963.186  33
  -1   3   3 15812.2 985.326  34
  -1   3   3 15207.0 998.952  17
   1   3  -3 15104.7 991.122  17
  -1   3   3 17468.1 974.678  40
   1   3  -3 15345.1 1024.79  41
  -1   3   3 14693.9 961.778  41
  -1   3   3 16786.3 991.622  32
   1   3  -3 14903.8 988.069  32
   1   3  -3 16712.5 1039.36  30
  -1   3   3 13698.8 1041.17  30
   1   3  -3 14899.5 984.381  31
  -1   3   3 17108.4 992.781  31
   1   3  -3 13915.6 982.112  29
  -1   3   3 15397.7 975.767  29
  -1   3   3 14977.6 967.590  15
  -1   3   3 9799.73 859.616  14
   1   3  -3 14821.1 998.908  28
  -1   3   3 16367.6 983.623  27
   1   3  -3 15361.0 1003.79  27
  -1   3   3 15965.7 987.239  28
   1   3  -3 19297.3 1066.62  25
  -1   3   3 15691.8 987.294  26
   1   3  -3 14651.1 992.654  26
  -1   3   3 14641.1 982.402  18
  -1   3   3 14785.2 985.574  36
   1   3  -3 14553.3 971.732  36
   1   3  -3 15847.1 968.543  37
  -1   3   3 16769.4 985.208  37
  -1   3   3 15345.1 1020.45  42
   1   3  -3 15905.4 1009.75  42
   1   3  -3 15871.7 1002.00  43
  -1   3   3 15787.7 1029.28  43
  -1   3   3 16163.0 947.605  39
  -1   3   3 17456.5 995.218  38
   1   3  -2 20723.8 1293.04  35
  -1   3   2 21727.0 1304.69  35
   1   3  -2 20799.9 1291.22  34
  -1   3   2 21170.2 1304.46  34
  -1   3   2 21252.5 1287.07  33
   1   3  -2 19657.4 1275.60  33
  -1   3   2 20247.4 1311.22  17
   1   3  -2 19963.4 1303.22  17
  -1   3   2 19176.0 1274.72  41
   1   3  -2 20781.0 1323.67  41
  -1   3   2 21251.4 1285.17  40
   1   3  -2 19773.0 1287.21  32
  -1   3   2 22021.0 1298.01  32
  -1   3   2 20090.2 1339.93  30
   1   3  -2 21094.1 1333.33  30
  -1   3   2 22322.2 1298.49  31
   1   3  -2 20094.2 1286.81  31
   1   3  -2 20136.7 1303.84  29
  -1   3   2 21633.0 1295.49  29
  -1   3   2 19530.0 1256.62  15
   1   3  -2 20388.9 1312.08  28
   1   3  -2 20037.5 1311.06  27
  -1   3   2 21180.6 1299.73  28
  -1   3   2 21412.9 1300.15  27
   1   3  -2 21523.0 1337.28  25
   1   3  -2 20362.2 1312.80  26
  -1   3   2 20373.7 1296.96  26
  -1   3   2 19195.1 1293.63  18
   1   3  -2 20328.9 1278.38  37
  -1   3   2 20026.5 1298.91  36
   1   3  -2 20451.2 1291.33  36
  -1   3   2 20990.7 1289.30  37
  -1   3   2 20585.6 1319.15  42
   1   3  -2 20545.2 1305.99  43
   1   3  -2 19067.3 1306.13  42
  -1   3   2 20107.2 1321.47  43
  -1   3   2 21302.6 1274.88  39
  -1   3   2 21485.3 1294.03  38
   1   3  -2 18750.3 1251.90  38
   1   3  -1 19864.6 1181.93  35
  -1   3   1 19055.1 1185.29  35
   1   3  -1 18560.4 1164.11  32
  -1   3   1 18701.1 1173.13  32
   1   3  -1 18079.2 1184.73  18
  -1   3   1 17902.2 1189.85  17
   1   3  -1 18292.7 1191.85  17
   1   3  -1 18717.2 1171.92  34
  -1   3   1 18507.6 1168.27  33
  -1   3   1 18553.5 1183.17  34
   1   3  -1 17528.3 1157.21  33
  -1   3   1 18795.8 1220.30  30
  -1   3   1 18790.2 1172.64  31
   1   3  -1 17602.3 1158.72  31
   1   3  -1 18500.9 1209.86  30
  -1   3   1 17980.9 1170.62  41
   1   3  -1 17093.2 1197.96  41
  -1   3   1 19075.5 1175.33  40
  -1   3   1 18081.3 1170.87  29
   1   3  -1 18554.4 1188.72  29
  -1   3   1 19378.1 1184.73  28
   1   3  -1 19042.2 1201.61  27
  -1   3   1 18887.8 1179.81  27
   1   3  -1 18118.1 1190.20  28
   1   3  -1 19813.6 1221.16  25
  -1   3   1 17286.2 1191.22  25
  -1   3   1 18847.1 1184.46  26
   1   3  -1 18471.1 1195.51  26
  -1   3   1 17267.2 1176.82  18
  -1   3   1 18493.1 1168.83  37
   1   3  -1 18176.2 1159.31  37
  -1   3   1 17736.0 1179.35  36
   1   3  -1 18571.9 1173.28  36
  -1   3   1 17847.0 1193.83  42
   1   3  -1 17821.2 1201.41  42
  -1   3   1 18374.1 1202.88  43
   1   3  -1 18047.3 1186.14  43
   1   3  -1 17929.2 1137.81  38
  -1   3   1 19581.5 1172.75  39
  -1   3   1 19916.4 1175.65  38
  -1   3   0 42169.0 2468.84  35
   1   3   0 42631.1 2460.45  35
  -1   3   0 43279.8 2466.12  32
   1   3   0 38531.8 2438.94  32
   1   3   0 38520.9 2460.82  17
  -1   3   0 40673.4 2472.65  17
   1   3   0 40603.6 2465.13  18
   1   3   0 40214.5 2442.04  33
  -1   3   0 40468.7 2452.11  33
  -1   3   0 42714.6 2473.24  34
   1   3   0 43111.9 2462.37  34
   1   3   0 40182.6 2443.50  31
   1   3   0 40301.4 2484.39  30
  -1   3   0 43931.7 2499.40  30
  -1   3   0 42460.8 2463.86  31
  -1   3   0 42191.4 2464.56  40
  -1   3   0 42193.0 2459.05  41
  -1   3   0 43858.9 2464.71  29
   1   3   0 39019.6 2461.79  29
   1   3   0 41060.1 2472.82  27
  -1   3   0 43667.2 2465.78  27
   1   3   0 41441.2 2472.80  28
  -1   3   0 43278.4 2467.44  28
  -1   3   0 42935.4 2465.57  26
   1   3   0 40524.3 2470.27  26
  -1   3   0 44413.5 2473.37  25
   1   3   0 41657.3 2490.05  25
  -1   3   0 38850.9 2384.79  19
  -1   3   0 39379.9 2459.66  18
  -1   3   0 42036.9 2468.17  36
  -1   3   0 42342.1 2458.39  37
   1   3   0 40833.3 2453.20  36
   1   3   0 38894.4 2440.05  37
  -1   3   0 42982.8 2475.24  42
   1   3   0 39451.9 2474.90  42
  -1   3   0 40090.4 2475.55  43
   1   3   0 41345.1 2469.20  43
   1   3   0 38964.6 2426.38  38
  -1   3   0 45116.8 2468.46  39
  -1   3   0 42532.2 2457.67  38
  -1   3  -1 33474.3 1939.02  35
   1   3   1 32158.6 1926.34  35
   1   3   1 31899.6 1922.24  34
  -1   3  -1 31242.2 1921.93  33
   1   3   1 29808.7 1908.80  33
  -1   3  -1 32020.9 1933.70  34
   1   3   1 30294.1 1932.73  17
  -1   3  -1 32981.0 1942.30  17
  -1   3  -1 33538.1 1938.39  32
   1   3   1 31170.8 1908.85  32
   1   3   1 31589.6 1959.43  30
   1   3   1 31462.6 1910.52  31
  -1   3  -1 32661.7 1933.93  31
  -1   3  -1 34742.8 1963.94  30
  -1   3  -1 31700.0 1932.54  40
  -1   3  -1 33983.4 1941.70  41
   1   3   1 26514.8 1880.54  40
  -1   3  -1 32760.6 1928.77  29
   1   3   1 30845.4 1935.55  29
   1   3   1 32215.5 1945.50  27
   1   3   1 30859.6 1939.51  28
  -1   3  -1 33727.8 1932.02  27
  -1   3  -1 34608.8 1934.61  28
  -1   3  -1 33033.5 1933.08  26
   1   3   1 28573.7 1958.15  25
  -1   3  -1 35341.3 1942.52  25
   1   3   1 30682.5 1940.06  26
  -1   3  -1 30001.3 1928.57  18
  -1   3  -1 33172.1 1880.49  19
  -1   3  -1 33621.5 1931.22  37
  -1   3  -1 32062.5 1936.59  36
   1   3   1 31777.7 1923.95  36
   1   3   1 30575.0 1912.88  37
   1   3   1 31208.0 1936.57  43
  -1   3  -1 31045.2 1943.45  43
  -1   3  -1 33862.6 1945.16  42
   1   3   1 29809.6 1951.04  42
   1   3   1 28539.2 1897.58  39
  -1   3  -1 33746.2 1941.15  39
   1   3   1 31545.6 1902.72  38
  -1   3  -1 33967.0 1932.36  38
   1   3   2 45281.3 2642.50  35
  -1   3  -2 44803.7 2646.37  35
  -1   3  -2 45699.9 2651.50  34
   1   3   2 43611.8 2634.82  33
   1   3   2 43587.2 2637.52  34
  -1   3  -2 46177.0 2653.55  33
  -1   3  -2 47080.4 2657.05  17
   1   3   2 41261.9 2643.61  17
   1   3   2 39165.2 2586.32  40
  -1   3  -2 49392.8 2669.69  41
   1   3   2 44352.6 2634.35  32
  -1   3  -2 44633.5 2657.01  32
  -1   3  -2 46502.2 2660.82  31
   1   3   2 42533.8 2674.98  30
  -1   3  -2 49987.5 2681.81  30
   1   3   2 45520.5 2636.53  31
   1   3   2 38898.1 2579.67  14
  -1   3  -2 44173.2 2637.62  29
   1   3   2 43017.0 2650.09  29
   1   3   2 43287.5 2655.44  27
  -1   3  -2 46514.7 2641.11  27
  -1   3  -2 46365.8 2643.71  28
   1   3   2 41757.4 2649.54  28
  -1   3  -2 45115.9 2639.82  26
   1   3   2 44200.2 2655.79  26
  -1   3  -2 52122.3 2666.81  25
  -1   3  -2 45016.9 2646.43  36
  -1   3  -2 45964.4 2654.00  37
   1   3   2 44861.9 2640.55  36
   1   3   2 45300.9 2640.81  37
  -1   3  -2 44873.7 2652.13  43
   1   3   2 44794.5 2653.71  43
  -1   3  -2 47658.3 2666.68  42
  -1   3  -2 50145.2 2630.06  19
  -1   3  -2 41233.3 2637.63  18
  -1   3  -2 48085.0 2672.12  39
   1   3   2 40058.0 2600.15  39
   1   3   3 12076.4 765.499  37
  -1   3  -3 11179.8 751.822  36
   1   3   3 11190.1 741.706  36
   1   3   3 11063.7 738.776  35
  -1   3  -3 11022.9 745.985  35
   1   3   3 12789.7 772.370  33
  -1   3  -3 10995.8 743.888  34
   1   3   3 10591.4 761.446  17
  -1   3  -3 11277.8 758.302  17
   1   3   3 12464.6 759.631  32
  -1   3  -3 11499.2 777.863  32
   1   3   3 11785.2 749.957  31
   1   3   3 10976.1 805.486  30
  -1   3  -3 12569.7 800.703  30
  -1   3  -3 11928.3 779.860  31
   1   3   3 8787.13 675.975  14
  -1   3  -3 10144.2 740.511  18
  -1   3  -3 11466.0 739.099  19
   1   3   3 11114.5 754.954  29
  -1   3  -3 10927.6 730.990  29
   1   3   3 10653.6 765.617  28
   1   3   3 10873.3 770.381  27
  -1   3  -3 11477.1 744.023  28
  -1   3  -3 10741.8 739.345  27
  -1   3  -3 10693.8 744.617  26
   1   3   3 10746.2 766.263  26
   1   3   3 7489.41 611.238   6
  -1   3  -3 11622.5 787.817  39
   1   3   3 9086.82 662.426  39
  -1   3  -3 11699.5 816.034  41
   1   3   3 9286.35 665.874  40
  -1   3  -3 11311.9 809.609  42
   1   3   3 10193.4 757.319  43
  -1   3  -3 10311.3 746.898  43
  -1   3  -4 11102.5 750.867  36
   1   3   4 11263.8 746.921  36
  -1   3  -4 10898.1 744.227  34
   1   3   4 11679.6 750.929  35
  -1   3  -4 10619.4 740.167  35
   1   3   4 11389.5 836.218  30
  -1   3  -4 13691.1 818.350  30
   1   3   4 10911.1 767.422  27
  -1   3  -4 10643.1 736.474  28
  -1   3  -4 10809.0 734.175  27
   1   3   4 11060.5 768.640  28
   1   3   4 11002.4 768.688  26
  -1   3  -4 11233.4 745.983  26
  -1   3  -4 10661.2 747.509  43
  -1   3  -4 12770.3 849.563  42
   1   3   4 9989.28 771.844  43
  -1   3  -4 10785.2 753.538  18
   1   3   4 7530.93 631.276   6
   1   3   4 12046.6 798.451  16
   1   3   4 10598.4 717.413  14
   1   3   4 10743.3 756.698  29
  -1   3  -4 11021.1 732.107  29
  -1   3  -4 10250.5 684.902  12
  -1   3  -4 12076.2 805.529  39
   1   3   4 8568.89 638.766  39
  -1   3  -5 471.370 286.880  43
   1   3   5 383.706 303.209  43
   1   3   5 424.877 274.874  14
   1   3   5 750.266 379.048  16
  -1   3  -5 305.809 227.091  34
   1   3   5 47.8038 275.514  29
   1   3   5 327.279 421.165  30
  -1   3  -5 366.056 244.193  29
  -1   3  -5 554.874 274.096  28
  -1   3  -5 587.121 278.775  27
   1   3   5 364.832 297.334  28
  -1   3  -5 609.719 218.776  12
  -1   3  -5 387.162 327.257  39
  -1   3  -5 497.747 316.820  19
   1   3   5 492.964 268.511  36
  -1   3  -5 547.337 263.796  35
  -1   3  -5 432.376 272.100  36
   1   3   5 620.744 265.148  35
   1   3   5 403.897 317.589  26
   1   3   5 665.861 309.147  27
  -1   3  -6 15717.2 992.220  35
  -1   3  -6 15466.6 988.015  34
   1   3   6 15006.6 1026.32  43
  -1   3  -6 16560.5 1002.93  43
   1   3   6 14124.1 1113.04  30
   1   3   6 18264.7 1135.24  16
   1   3   6 14103.9 1024.95  14
   1   3   6 13368.1 1001.23  26
  -1   3  -6 14090.9 967.948  29
   1   3   6 13882.6 996.750  29
   1   3   6 13533.0 1000.68  28
   1   3   6 13927.3 1000.75  27
  -1   3  -6 14530.7 977.268  28
  -1   3  -6 14544.6 979.716  27
  -1   3  -6 16390.7 1077.46  39
  -1   3  -6 16574.5 1101.92  19
  -1   3  -6 17006.2 1010.18  18
  -1   3  -6 14914.6 989.397  36
   1   3   6 15731.8 988.426  36
  -1   3  -6 14736.9 991.907  12
  -1   3  -7 3138.46 505.078  19
  -1   3  -7 3128.65 459.564  39
   1   3   7 3089.53 456.545  14
   1   3   7 3492.05 567.801  16
  -1   3  -7 2985.04 380.676  12
  -1   3  -8 44111.7 2555.18  19
  -1   3  -8 38093.5 2443.03  39
  -1   3  -8 34986.5 2396.10  12
   1   3   8 45638.7 2553.53  16
  -1   3  -9 8739.73 764.284  12
   1   3   9 8450.40 828.406  14
   1   3   9 9905.64 989.734  16
   1   3  10 23783.3 1670.59  16
   1   3  10 20143.2 1526.48  14
   1   3  11 294.155 519.136  14
   1   3  12 7994.63 914.129  14
   1   3  12 7614.94 1116.83  15
   1   3  13 1106.73 619.743  14
   1   3  14 9524.65 1341.93  15
   1   3  14 8463.11 979.198  14
   1   3  15 1805.25 1090.75  15
  -1   3 -15 806.929 510.005  33
   1   3  16 2694.83 682.050  14
   1   3  16 4478.30 1102.06  15
   1   3  17 717.352 823.613  15
  -1   3 -18-25.2783 481.895  31
  -1   3 -18 250.840 519.537  32
  -1   3 -19 37.2142 367.482  31
  -1   3 -19-295.292 389.104  32
   1   3  19 354.814 411.934  25
  -1   3 -20-164.271 225.370  32
  -1   3 -20 288.054 219.771  31
   1   4 -20 87.5864 262.160  32
   1   4 -20-164.862 247.604  31
   1   4 -19-78.5644 401.522  32
   1   4 -19 277.684 389.529  31
   1   4 -18 286.312 519.889  32
   1   4 -18-104.969 493.323  31
   1   4 -17 63.0482 575.817  32
   1   4 -17 508.311 559.633  31
   1   4 -16 1397.74 646.890  32
   1   4 -16 1623.88 612.328  31
  -1   4  15 3715.93 1161.23  15
  -1   4  14 2249.44 810.712  30
  -1   4  14 7811.02 1204.01  15
  -1   4  13 2078.97 837.629  30
   1   4 -12 13614.2 1084.15  39
  -1   4  12 15168.2 1344.97  15
  -1   4  11 2020.23 784.355  30
   1   4 -11 3005.28 577.013  39
  -1   4  11 2425.34 882.265  15
  -1   4  10 2676.53 727.265  30
  -1   4  10 3746.72 840.429  15
   1   4 -10 3673.53 613.656  39
   1   4  -9 134.435 433.800  39
   1   4  -9 66.1881 392.202  33
   1   4  -9 826.068 411.273  37
  -1   4   9-479.199 703.564  15
   1   4  -8 23257.2 1541.89  39
   1   4  -8 20804.4 1458.41  37
   1   4  -8 19978.4 1446.29  33
  -1   4   8 22247.5 1523.11  43
  -1   4   8 18279.6 1568.32  30
  -1   4   8 25816.8 1592.90  15
   1   4  -7 4187.80 508.137  33
  -1   4   7 3993.24 496.033  18
   1   4  -7 4208.20 480.781  17
  -1   4   7 3782.63 660.092  15
  -1   4   7 4663.81 594.863  43
   1   4  -7 3456.18 457.122  29
  -1   4   7 3999.23 478.245  29
  -1   4   7 4094.18 488.636  28
   1   4  -7 3497.62 464.781  27
   1   4  -7 3842.27 475.376  28
  -1   4   7 4255.13 484.109  27
  -1   4   7 4068.33 685.309  42
  -1   4   7 3894.90 471.226  36
  -1   4   7 4304.57 474.263  35
  -1   4   7 4310.47 454.642  34
   1   4  -7 3931.59 470.318  26
   1   4  -7 4288.86 513.235  37
   1   4  -7 3921.24 462.803  36
   1   4  -6 13278.3 996.950  31
  -1   4   6 14182.1 1004.64  15
  -1   4   6 13319.1 1080.14  42
   1   4  -6 15686.4 1046.65  42
  -1   4   6 12763.8 1013.57  43
  -1   4   6 12254.6 929.649  29
   1   4  -6 11407.5 917.228  29
   1   4  -6 12093.4 929.849  28
  -1   4   6 13572.7 950.666  28
   1   4  -6 11984.5 931.109  27
  -1   4   6 12945.2 938.341  27
   1   4  -6 12317.2 994.595  32
   1   4  -6 13317.4 939.112  17
  -1   4   6 11477.5 940.233  18
   1   4  -6 12988.9 928.726  35
  -1   4   6 13001.3 938.960  35
  -1   4   6 12750.2 936.789  36
   1   4  -6 13028.6 947.047  37
   1   4  -6 12758.3 922.156  36
   1   4  -6 12728.8 941.243  33
  -1   4   6 12299.6 921.700  34
   1   4  -6 12324.4 928.058  26
   1   4  -5 7502.79 666.873  33
  -1   4   5 9179.54 714.620  33
  -1   4   5 7533.41 658.584  34
  -1   4   5 7348.91 680.827  18
   1   4  -5 7096.57 667.876  17
   1   4  -5 7397.30 703.247  43
  -1   4   5 7115.07 783.378  42
  -1   4   5 7874.51 756.186  43
   1   4  -5 8047.78 762.420  42
   1   4  -5 7169.49 704.598  32
  -1   4   5 10093.1 757.689  32
  -1   4   5 6926.05 797.974  30
   1   4  -5 8078.31 709.463  31
  -1   4   5 9315.86 743.568  31
   1   4  -5 6818.71 661.425  29
  -1   4   5 7889.65 683.141  29
  -1   4   5 7827.62 696.131  15
  -1   4   5 8152.96 696.246  28
   1   4  -5 7193.43 681.712  28
   1   4  -5 6929.02 673.503  27
  -1   4   5 7322.16 678.745  27
   1   4  -5 8636.90 752.499  39
   1   4  -5 7662.90 665.103  35
  -1   4   5 7749.88 674.351  35
  -1   4   5 8317.11 688.131  36
  -1   4   5 8990.39 716.171  37
   1   4  -5 8562.61 679.341  37
   1   4  -5 7426.72 662.216  36
  -1   4   5 7848.29 685.309  26
   1   4  -5 7077.58 663.901  26
  -1   4   5 6653.88 648.937  41
   1   4  -5 8385.24 783.797  41
   1   4  -4 28653.7 1914.54  33
  -1   4   4 32443.9 1944.63  34
  -1   4   4 31387.7 1936.88  33
  -1   4   4 29787.5 1934.75  18
   1   4  -4 31220.5 1940.37  17
  -1   4   4 33515.3 1967.36  17
  -1   4   4 31121.6 1992.37  42
   1   4  -4 29836.3 1965.05  42
  -1   4   4 30699.8 1988.24  43
   1   4  -4 31516.4 1960.51  43
  -1   4   4 31723.9 1959.33  32
   1   4  -4 28453.4 1941.93  32
  -1   4   4 27112.4 2004.08  30
  -1   4   4 34696.0 1970.73  31
   1   4  -4 30039.4 1949.44  31
   1   4  -4 34078.6 2021.44  30
   1   4  -4 28681.5 1935.28  29
  -1   4   4 32068.8 1934.88  29
  -1   4   4 30348.2 1906.20  15
   1   4  -4 29130.1 1943.46  28
  -1   4   4 32987.0 1943.62  27
   1   4  -4 29290.4 1941.42  27
  -1   4   4 32970.1 1946.12  28
   1   4  -4 30763.9 1981.28  39
   1   4  -4 29048.4 1894.75  38
   1   4  -4 29359.8 1925.92  35
  -1   4   4 30946.6 1940.16  35
   1   4  -4 30051.5 1923.22  37
   1   4  -4 30881.4 1929.69  36
  -1   4   4 33817.3 1953.16  37
  -1   4   4 32026.2 1946.34  36
   1   4  -4 29901.0 1939.69  26
  -1   4   4 33907.3 1945.62  26
   1   4  -4 30821.7 1980.14  41
  -1   4   4 33954.9 1924.83  40
  -1   4   4 28395.7 1905.74  41
   1   4  -3 4407.78 541.820  36
  -1   4   3 4659.52 547.899  35
   1   4  -3 4874.32 540.547  35
  -1   4   3 4971.36 547.678  32
   1   4  -3 4362.68 533.787  32
   1   4  -3 5388.76 572.842  17
  -1   4   3 5328.94 586.966  17
  -1   4   3 6017.28 556.390  33
  -1   4   3 4219.86 503.701  34
   1   4  -3 5254.46 514.256  34
   1   4  -3 4569.65 520.422  33
   1   4  -3 4705.58 516.119  31
   1   4  -3 6016.90 642.512  30
  -1   4   3 5691.85 550.446  31
   1   4  -3 5878.88 601.066  43
  -1   4   3 5534.45 610.171  43
   1   4  -3 4735.74 552.924  29
  -1   4   3 5050.34 553.477  29
  -1   4   3 4430.45 646.368  30
  -1   4   3 5727.49 571.598  28
   1   4  -3 4934.12 579.355  28
  -1   4   3 5963.88 574.166  27
   1   4  -3 4668.45 461.487  38
  -1   4   3 6005.07 541.014  38
   1   4  -3 4992.05 574.988  39
  -1   4   3 5248.36 476.684  39
  -1   4   3 4848.89 551.433  18
   1   4  -3 4872.20 517.653  37
  -1   4   3 5328.96 546.995  37
  -1   4   3 5327.08 572.316  36
   1   4  -3 5376.19 568.893  26
  -1   4   3 4926.63 548.398  26
   1   4  -3 5580.71 648.743  25
   1   4  -3 4826.48 576.943  27
  -1   4   3 6207.82 534.499  40
   1   4  -3 5766.73 647.769  41
   1   4  -3 4725.92 610.753  42
  -1   4   3 5665.57 640.398  42
  -1   4   3 5112.17 536.420  41
  -1   4   2 21524.0 1361.40  35
   1   4  -2 20365.9 1343.32  35
   1   4  -2 19380.2 1317.52  33
   1   4  -2 20168.4 1333.39  34
  -1   4   2 20279.7 1345.53  34
  -1   4   2 21527.4 1339.01  33
  -1   4   2 19727.7 1363.29  17
   1   4  -2 19307.3 1348.33  17
  -1   4   2 21619.4 1352.72  32
   1   4  -2 18834.2 1325.97  32
  -1   4   2 21343.3 1345.16  31
  -1   4   2 20130.9 1412.97  30
   1   4  -2 20325.3 1400.23  30
   1   4  -2 20306.4 1331.07  31
  -1   4   2 20719.7 1390.48  43
   1   4  -2 20824.6 1368.17  43
  -1   4   2 19983.4 1378.97  42
   1   4  -2 19342.5 1373.18  42
  -1   4   2 21838.6 1355.66  29
   1   4  -2 20123.7 1356.90  29
   1   4  -2 21500.8 1376.54  27
   1   4  -2 20552.9 1366.62  28
  -1   4   2 21713.8 1360.69  27
  -1   4   2 21574.7 1362.63  28
   1   4  -2 19052.7 1286.32  38
   1   4  -2 20299.9 1358.58  39
  -1   4   2 21895.2 1322.23  39
  -1   4   2 22382.7 1347.67  38
  -1   4   2 19150.9 1339.79  18
   1   4  -2 20366.6 1345.08  36
   1   4  -2 20107.7 1324.05  37
  -1   4   2 19945.5 1356.10  36
  -1   4   2 20984.0 1337.46  37
  -1   4   2 19157.8 1374.01  25
   1   4  -2 19800.4 1399.16  25
  -1   4   2 20635.2 1347.07  26
   1   4  -2 20493.7 1355.65  26
  -1   4   2 19781.0 1332.18  41
  -1   4   2 19945.8 1321.40  40
   1   4  -2 18484.6 1380.29  41
   1   4  -1 24341.8 1475.42  35
  -1   4   1 22787.6 1479.60  35
  -1   4   1 22101.6 1467.13  34
  -1   4   1 23931.4 1462.17  33
   1   4  -1 22942.6 1446.48  33
   1   4  -1 22778.0 1455.86  34
   1   4  -1 22857.4 1482.79  17
  -1   4   1 23339.5 1493.85  17
   1   4  -1 21398.8 1489.45  42
   1   4  -1 22432.3 1481.80  43
  -1   4   1 23114.3 1502.33  42
  -1   4   1 22470.1 1501.02  43
  -1   4   1 22292.3 1463.20  32
   1   4  -1 21496.7 1447.24  32
  -1   4   1 23140.0 1465.35  31
  -1   4   1 23008.1 1525.90  30
   1   4  -1 22129.7 1448.69  31
   1   4  -1 22754.2 1517.45  30
  -1   4   1 24444.5 1479.87  29
   1   4  -1 23713.8 1485.96  29
   1   4  -1 19747.3 1331.99  16
   1   4  -1 23012.8 1493.56  28
  -1   4   1 24103.7 1482.43  27
  -1   4   1 24237.8 1491.62  28
   1   4  -1 23138.0 1495.74  27
   1   4  -1 22104.4 1412.78  38
   1   4  -1 21992.5 1465.14  39
  -1   4   1 23767.8 1459.94  39
  -1   4   1 22971.0 1459.37  38
  -1   4   1 21763.0 1465.13  18
  -1   4   1 23986.1 1465.99  37
  -1   4   1 23399.8 1483.12  36
   1   4  -1 23498.9 1453.74  37
   1   4  -1 23523.8 1470.42  36
   1   4  -1 22064.8 1474.44  26
   1   4  -1 23849.2 1523.69  25
  -1   4   1 22167.1 1493.49  25
  -1   4   1 22754.3 1467.77  26
  -1   4   1 23450.6 1459.45  40
   1   4  -1 21976.7 1500.82  41
  -1   4   1 22194.4 1461.69  41
  -1   4   0 34284.1 2070.81  35
   1   4   0 35346.2 2059.33  35
  -1   4   0 34542.6 2053.71  33
   1   4   0 33690.7 2046.29  34
   1   4   0 33908.8 2034.09  33
  -1   4   0 32089.4 2051.72  34
  -1   4   0 33565.2 2071.82  17
   1   4   0 32978.3 2063.19  17
   1   4   0 32941.4 2084.45  42
  -1   4   0 33450.4 2082.73  43
   1   4   0 33439.4 2070.70  43
  -1   4   0 35542.4 2086.44  42
   1   4   0 33370.8 2035.12  32
  -1   4   0 32822.0 2051.83  32
   1   4   0 32773.8 2034.59  31
   1   4   0 31865.1 2090.53  30
  -1   4   0 32959.8 2050.79  31
  -1   4   0 33133.6 2096.28  30
   1   4   0 34708.6 2073.35  29
  -1   4   0 37288.6 2075.15  29
   1   4   0 30725.6 1951.83  16
   1   4   0 28019.4 1923.30  15
  -1   4   0 37507.8 2078.77  28
   1   4   0 34897.0 2080.40  27
   1   4   0 34622.2 2079.60  28
  -1   4   0 37754.7 2075.05  27
   1   4   0 33441.2 2045.71  39
  -1   4   0 38433.2 2071.70  39
   1   4   0 31197.2 2008.30  38
  -1   4   0 33193.6 2038.95  38
  -1   4   0 34119.6 2055.67  18
   1   4   0 33107.9 2049.87  36
  -1   4   0 33264.4 2066.50  36
  -1   4   0 32928.1 2050.21  37
   1   4   0 33704.4 2035.69  37
   1   4   0 33333.9 2067.17  26
   1   4   0 31365.6 2093.70  25
  -1   4   0 33015.0 2068.38  25
  -1   4   0 35371.9 2062.45  26
   1   4   0 31616.7 2070.92  41
  -1   4   0 35006.3 2063.23  40
   1   4   0 30767.4 2020.03  40
  -1   4   0 34348.8 2057.33  41
  -1   4  -1 12254.6 914.244  35
   1   4   1 12730.5 908.048  35
   1   4   1 11750.0 886.169  33
  -1   4  -1 11827.5 894.409  34
  -1   4  -1 13219.5 907.280  33
   1   4   1 11391.5 879.374  34
   1   4   1 11251.4 911.212  17
  -1   4  -1 13805.8 936.836  17
  -1   4  -1 12024.1 932.286  43
  -1   4  -1 13748.2 953.748  42
   1   4   1 12385.3 933.505  43
   1   4   1 11487.8 970.653  42
   1   4   1 11718.7 874.241  32
  -1   4  -1 12695.7 906.964  32
  -1   4  -1 12692.6 904.887  31
   1   4   1 12650.5 968.149  30
  -1   4  -1 13416.5 968.674  30
   1   4   1 11606.3 869.154  31
   1   4   1 11856.2 926.000  29
  -1   4  -1 12493.6 912.785  29
   1   4   1 10823.7 813.928  16
   1   4   1 11659.9 938.380  27
   1   4   1 12637.7 954.808  28
  -1   4  -1 13221.6 925.827  28
  -1   4  -1 13659.5 924.337  27
  -1   4  -1 13314.3 920.010  39
  -1   4  -1 13524.4 896.621  38
   1   4   1 11830.3 866.163  39
   1   4   1 12064.1 851.697  38
   1   4   1 11770.8 906.262  36
  -1   4  -1 12796.8 899.093  37
  -1   4  -1 12875.8 929.508  36
   1   4   1 12397.0 889.169  37
   1   4   1 10996.6 846.608  40
  -1   4  -1 12847.8 943.161  41
  -1   4  -1 12411.0 925.568  40
  -1   4  -1 11743.4 902.640  18
  -1   4  -1 13339.7 929.526  25
   1   4   1 11320.2 979.840  25
   1   4   1 11323.9 912.897  26
  -1   4  -1 13015.3 914.172  26
   1   4   2 5680.29 558.283  37
  -1   4  -2 6290.15 569.981  37
  -1   4  -2 6007.94 587.675  36
   1   4   2 5330.08 577.862  36
   1   4   2 5678.85 569.486  35
  -1   4  -2 6017.22 576.745  35
   1   4   2 6100.86 566.707  33
  -1   4  -2 6030.05 556.287  34
  -1   4  -2 6302.33 581.867  33
   1   4   2 5885.70 541.219  34
  -1   4  -2 5040.88 572.519  17
   1   4   2 5165.32 583.924  17
  -1   4  -2 6208.08 586.788  32
   1   4   2 5899.16 552.303  32
   1   4   2 4578.96 527.879  31
  -1   4  -2 6665.23 584.011  31
  -1   4  -2 6537.09 647.335  30
  -1   4  -2 5994.51 597.718  43
  -1   4  -2 5398.23 657.848  42
   1   4   2 5396.73 599.375  43
   1   4   2 5319.23 591.383  29
   1   4   2 4405.27 638.672  30
  -1   4  -2 6492.61 573.302  29
   1   4   2 5535.40 604.125  28
   1   4   2 5842.00 621.301  27
  -1   4  -2 5738.41 577.000  27
  -1   4  -2 5845.57 590.642  28
  -1   4  -2 6650.88 597.617  39
  -1   4  -2 5579.79 602.158  40
  -1   4  -2 6454.33 557.601  38
   1   4   2 4595.26 484.197  39
  -1   4  -2 5439.03 459.874  19
  -1   4  -2 4580.76 561.028  18
   1   4   2 4626.64 481.908  40
   1   4   2 5513.04 688.864  42
  -1   4  -2 6730.04 646.167  41
   1   4   2 4758.43 572.136  26
  -1   4  -2 6147.51 606.042  25
  -1   4  -2 5915.38 568.542  26
   1   4   2 4147.44 657.238  25
  -1   4  -3 5593.69 555.482  33
  -1   4  -3 4395.73 495.348  34
   1   4   3 5374.39 557.428  33
   1   4   3 4877.08 493.765  34
  -1   4  -3 4959.42 544.740  17
   1   4   3 4932.15 554.055  17
  -1   4  -3 4135.57 513.987  18
  -1   4  -3 4787.92 533.467  43
  -1   4  -3 5360.45 650.117  42
   1   4   3 4625.26 563.966  43
  -1   4  -3 5540.37 574.481  32
   1   4   3 5265.28 538.643  32
   1   4   3 4687.38 516.863  31
  -1   4  -3 5484.61 602.931  30
  -1   4  -3 4877.74 544.298  31
   1   4   3 4778.38 612.689  30
  -1   4  -3 4992.47 518.908  29
   1   4   3 4220.22 547.726  29
   1   4   3 5495.12 505.832  16
  -1   4  -3 5814.27 547.178  28
   1   4   3 4052.85 567.384  28
  -1   4  -3 4876.94 526.515  27
  -1   4  -3 5031.19 601.487  40
  -1   4  -3 5723.12 565.235  39
   1   4   3 3796.02 412.591  39
  -1   4  -3 4509.57 518.437  35
   1   4   3 4786.51 530.324  36
   1   4   3 4615.31 518.855  35
  -1   4  -3 4996.19 533.776  37
   1   4   3 5478.72 556.819  37
  -1   4  -3 4698.98 532.276  36
   1   4   3 3833.12 552.714  27
  -1   4  -3 4266.92 513.810  26
   1   4   3 4332.73 557.451  26
  -1   4  -3 5268.31 633.005  41
   1   4   3 3914.76 416.985  40
   1   4   3 4624.42 685.479  42
  -1   4  -4 47332.4 2906.26  35
   1   4   4 47789.0 2898.08  35
  -1   4  -4 46245.5 2896.38  34
   1   4   4 53219.3 2946.13  33
  -1   4  -4 48059.3 2929.85  33
  -1   4  -4 46073.6 2905.33  18
  -1   4  -4 50465.6 2919.40  17
   1   4   4 47559.4 2917.39  17
  -1   4  -4 47545.8 2903.69  43
  -1   4  -4 50672.3 2967.89  42
   1   4   4 47204.8 2927.68  43
   1   4   4 50595.4 2935.34  32
  -1   4  -4 46240.7 2940.90  32
   1   4   4 49595.2 2923.07  31
  -1   4  -4 51593.7 2961.24  30
  -1   4  -4 47160.7 2939.27  31
   1   4   4 46659.2 2969.29  30
  -1   4  -4 47813.1 2893.88  29
   1   4   4 46624.7 2913.01  29
   1   4   4 49053.2 2911.16  16
   1   4   4 46524.9 2915.18  27
  -1   4  -4 46633.2 2894.65  28
  -1   4  -4 46604.4 2890.44  27
   1   4   4 47397.5 2917.49  28
  -1   4  -4 49759.9 2952.37  39
  -1   4  -4 48867.3 2896.70  19
   1   4   4 46426.4 2893.84  36
   1   4   4 54649.2 2956.64  37
  -1   4  -4 48616.8 2930.44  37
  -1   4  -4 47594.7 2908.16  36
   1   4   4 47141.8 2911.70  26
  -1   4  -4 46761.5 2893.69  26
  -1   4  -4 48414.6 2972.39  41
  -1   4  -5 7281.09 610.829  34
  -1   4  -5 7994.92 708.345  33
  -1   4  -5 7186.73 643.178  18
   1   4   5 6612.27 658.975  17
   1   4   5 7802.56 691.261  43
  -1   4  -5 7102.57 641.201  43
  -1   4  -5 9870.49 822.298  42
  -1   4  -5 6591.09 696.457  32
   1   4   5 6240.22 636.353  29
  -1   4  -5 6086.35 608.558  29
   1   4   5 7440.64 690.669  16
  -1   4  -5 7722.75 633.003  26
   1   4   5 5718.92 636.276  26
   1   4   5 5962.74 650.616  28
  -1   4  -5 6860.81 622.400  27
  -1   4  -5 6634.15 629.448  28
   1   4   5 6211.85 642.130  27
  -1   4  -5 9019.42 731.052  39
   1   4   5 7922.50 644.659  36
  -1   4  -5 7408.32 692.223  37
  -1   4  -5 6501.52 628.374  36
   1   4   5 7627.11 633.730  35
  -1   4  -5 6374.15 614.983  35
  -1   4  -5 7482.69 647.562  19
  -1   4  -5 7874.15 706.681  31
   1   4   5 6511.51 736.346  30
   1   4   6 42095.3 2594.80  17
  -1   4  -6 44065.5 2580.54  18
   1   4   6 36548.8 2655.02  30
   1   4   6 40147.5 2571.09  29
  -1   4  -6 41427.8 2548.03  29
  -1   4  -6 41063.8 2551.65  28
  -1   4  -6 41338.8 2550.41  27
   1   4   6 41934.8 2582.02  27
   1   4   6 42288.9 2581.67  28
   1   4   6 40574.3 2574.05  26
   1   4   6 43116.7 2603.74  43
  -1   4  -6 43477.0 2570.57  43
  -1   4  -6 47155.6 2646.81  19
   1   4   6 49146.0 2674.26  16
  -1   4  -6 41236.8 2625.29  37
   1   4   6 44545.2 2566.65  36
  -1   4  -6 41738.9 2561.18  36
   1   4   6 44515.1 2579.49  35
  -1   4  -6 41118.4 2561.26  35
  -1   4  -6 42348.1 2630.57  33
  -1   4  -6 40139.8 2554.51  34
  -1   4  -7 3538.02 557.043  37
  -1   4  -7 3698.15 578.431  33
  -1   4  -7 3873.38 555.618  39
   1   4   7 5265.52 681.172  16
   1   4   8 638.040 494.653  30
  -1   4  -8 453.091 424.743  39
   1   4   8 1258.41 578.407  16
   1   4   9-32.8626 531.073  30
  -1   4  -9-264.527 434.711  39
   1   4   9 269.002 613.405  16
   1   4  10 1161.50 610.690  30
  -1   4 -10 1381.17 492.490  39
  -1   4 -11-31.0520 537.893  33
  -1   4 -11 346.284 544.302  37
   1   4  11-134.409 820.093  15
  -1   4 -12 1028.15 568.446  33
  -1   4 -12 1270.07 578.107  37
   1   4  13 4747.07 1085.44  15
  -1   4 -13 4914.19 750.182  40
  -1   4 -13 1075.66 566.669  37
  -1   4 -13 836.306 573.723  33
   1   4  14 1021.21 1035.93  15
  -1   4 -14-154.137 525.117  33
  -1   4 -14-468.180 511.959  37
   1   4  15-381.772 773.335  42
  -1   4 -15 1038.45 633.212  31
  -1   4 -15 1289.57 696.249  32
   1   4  15 1307.58 994.313  15
   1   4  16 2118.61 926.469  15
   1   4  16-193.035 679.931  42
  -1   4 -17-193.292 555.531  32
  -1   4 -17 333.882 538.601  31
  -1   4 -18 64.7872 417.912  31
   1   4  18 50.6075 526.768  25
  -1   4 -18-128.450 451.915  32
  -1   4 -19-117.666 287.993  31
  -1   4 -19 72.7046 299.986  32
   1   5 -19 202.998 283.502  31
  -1   5  19-263.380 426.611  25
   1   5 -19 14.3076 306.516  32
   1   5 -18 296.546 412.811  31
  -1   5  18 1359.79 656.929  25
   1   5 -18 419.168 440.116  32
   1   5 -17 995.610 484.981  40
   1   5 -17 217.435 497.847  31
   1   5 -17 161.627 519.700  32
   1   5 -16 3733.66 707.703  40
   1   5 -15 1260.22 670.566  40
   1   5 -15 756.498 617.743  32
   1   5 -15 616.738 595.667  31
   1   5 -14 268.207 672.953  32
   1   5 -14 887.282 656.473  31
  -1   5  14 482.214 707.592  30
   1   5 -13 2190.85 740.624  32
   1   5 -13 2835.21 791.183  31
  -1   5  13 1931.43 817.908  30
   1   5 -12 4723.46 713.981  39
   1   5 -12 2756.58 715.911  31
   1   5 -12 3090.36 763.075  32
  -1   5  12 2629.39 854.832  30
  -1   5  12 987.163 847.855  42
   1   5 -11 18185.6 1184.11  39
   1   5 -11 9823.79 1069.13  31
  -1   5  11 15634.6 1279.96  15
  -1   5  11 5128.46 1081.89  42
  -1   5  11 10461.3 1242.07  30
   1   5 -11 8574.92 1068.23  32
  -1   5  10 2773.11 854.966  42
   1   5 -10 5759.98 767.895  39
   1   5 -10 4308.74 738.847  31
  -1   5  10 5866.43 907.043  15
   1   5 -10 3060.51 575.295  37
  -1   5  10 4000.61 881.803  30
   1   5 -10 4633.32 748.541  32
   1   5 -10 2458.21 555.933  33
  -1   5   9 1441.60 729.514  42
   1   5  -9 3900.63 660.451  39
   1   5  -9 2668.20 616.084  31
  -1   5   9 4034.48 796.799  15
   1   5  -9 2454.32 522.576  37
  -1   5   9 2470.48 780.337  30
   1   5  -9 2478.59 525.077  33
   1   5  -9 2880.89 652.075  32
   1   5  -8 1394.40 537.890  32
   1   5  -8 488.072 476.233  31
   1   5  -8 490.775 518.682  39
  -1   5   8 832.785 684.050  30
  -1   5   8-24.4613 609.701  15
  -1   5   8 780.527 653.506  42
   1   5  -7 1744.98 466.297  17
  -1   5   7 495.803 529.189  15
   1   5  -7 1113.69 415.563  26
  -1   5   7 1104.89 415.021  29
   1   5  -7 1027.86 377.804  29
  -1   5   7 1371.32 606.234  30
  -1   5   7 925.583 423.784  28
   1   5  -7 1623.68 407.668  27
  -1   5   7 873.721 406.518  27
   1   5  -7 1897.35 673.318  41
   1   5  -7 1084.08 361.533  38
  -1   5   7 1557.07 437.378  36
   1   5  -7 1252.24 403.368  36
   1   5  -7 1431.95 547.678  39
  -1   5   7 1384.02 390.840  34
  -1   5   6 1944.30 428.471  34
  -1   5   6 1615.27 477.522  18
   1   5  -6 1834.81 468.436  33
   1   5  -6 2099.71 486.987  17
  -1   5   6 2554.99 535.092  15
   1   5  -6 2140.51 529.004  43
   1   5  -6 2236.79 616.122  42
  -1   5   6 2268.92 584.877  43
  -1   5   6 2035.41 639.197  30
   1   5  -6 2106.71 470.969  29
  -1   5   6 1941.95 479.353  29
  -1   5   6 1870.72 474.715  27
   1   5  -6 1910.80 446.555  36
  -1   5   6 2151.25 470.450  36
   1   5  -6 1925.75 459.110  37
   1   5  -6 2242.80 478.885  26
  -1   5   6 971.096 641.859  42
   1   5  -6 2765.76 654.243  41
   1   5  -6 2458.45 543.008  39
   1   5  -5 1737.69 447.658  33
  -1   5   5 2170.14 531.075  32
   1   5  -5 2307.55 503.157  32
  -1   5   5 2259.30 502.050  18
   1   5  -5 1890.10 509.302  43
   1   5  -5 2177.46 609.803  42
  -1   5   5 2444.13 563.661  43
   1   5  -5 2014.43 456.620  31
  -1   5   5 2870.25 525.584  31
   1   5  -5 1891.62 471.113  29
  -1   5   5 1510.61 471.336  29
  -1   5   5 1226.41 536.735  30
   1   5  -5 1861.98 480.811  17
  -1   5   5 2134.03 464.345  15
  -1   5   5 1159.07 632.728  42
   1   5  -5 1799.96 592.775  41
  -1   5   5 2073.51 475.228  36
   1   5  -5 1669.21 470.934  36
   1   5  -5 1723.75 428.828  37
  -1   5   5 2202.63 507.488  37
  -1   5   5 1844.41 436.013  34
  -1   5   5 2197.42 515.158  33
  -1   5   5 2096.49 513.802  26
   1   5  -5 2055.13 479.729  26
   1   5  -5 1754.02 517.149  39
   1   5  -4 1410.10 433.942  31
  -1   5   4 1196.41 445.251  31
  -1   5   4 778.950 501.121  17
   1   5  -4 986.997 490.074  43
  -1   5   4 714.054 507.411  43
   1   5  -4 1716.44 565.669  42
   1   5  -4 759.569 424.303  29
  -1   5   4 752.961 439.623  29
  -1   5   4 1358.37 394.130  40
  -1   5   4 680.521 565.543  42
  -1   5   4 881.855 437.632  41
  -1   5   4 1156.47 456.016  36
   1   5  -4 641.190 433.178  36
   1   5  -4 855.424 305.883  38
  -1   5   4 809.158 432.653  37
   1   5  -4 1186.77 419.612  37
  -1   5   4 1610.72 475.851  33
  -1   5   4 1418.83 406.739  34
  -1   5   4 1223.84 471.663  18
   1   5  -4 1508.03 502.091  17
   1   5  -4 737.286 387.158  33
   1   5  -4 931.815 409.354  32
  -1   5   4 924.695 462.101  32
  -1   5   4 1313.26 475.749  26
   1   5  -4 897.685 458.247  26
   1   5  -3 3370.55 513.392  33
  -1   5   3 3555.82 555.909  32
   1   5  -3 3510.28 527.209  32
   1   5  -3 3598.30 591.623  17
  -1   5   3 3661.45 578.126  18
  -1   5   3 4232.42 638.776  43
   1   5  -3 3753.64 591.594  43
   1   5  -3 3987.29 524.941  31
  -1   5   3 3466.64 534.223  31
   1   5  -3 3580.73 574.654  29
  -1   5   3 4221.17 574.414  29
  -1   5   3 3525.54 622.126  17
  -1   5   3 3607.12 542.245  41
  -1   5   3 4088.05 521.215  40
  -1   5   3 4287.48 666.006  42
   1   5  -3 3862.17 649.500  42
   1   5  -3 4012.17 573.545  36
  -1   5   3 3691.13 566.530  36
  -1   5   3 4034.68 553.807  37
   1   5  -3 3286.43 509.919  37
  -1   5   3 4379.18 547.929  34
  -1   5   3 3405.40 541.712  33
   1   5  -3 3578.77 584.389  26
  -1   5   3 3514.02 581.196  26
  -1   5   3 3466.64 457.390  39
   1   5  -3 3788.10 444.022  38
   1   5  -2 619.484 389.514  33
  -1   5   2 417.904 431.239  32
   1   5  -2 654.361 394.181  32
  -1   5   2 489.330 460.678  18
   1   5  -2-104.712 510.268  17
   1   5  -2 103.833 494.998  43
  -1   5   2 809.173 522.509  43
  -1   5   2 909.375 433.696  31
   1   5  -2 703.153 386.764  31
  -1   5   2 157.276 457.189  29
   1   5  -2 710.197 483.049  29
  -1   5   2 485.287 516.949  17
  -1   5   2 1029.35 460.361  41
   1   5  -2 1253.72 547.403  42
  -1   5   2 661.085 542.849  42
   1   5  -2 1149.56 469.691  36
  -1   5   2 782.296 468.797  36
  -1   5   2 1340.04 437.063  37
   1   5  -2 745.583 380.038  37
  -1   5   2 1068.46 396.442  34
   1   5  -2 777.101 391.037  34
  -1   5   2 1436.46 440.133  33
   1   5  -2 588.714 501.617  26
  -1   5   2 481.542 482.565  26
   1   5  -2 216.078 418.615  40
  -1   5   2 454.304 414.194  40
   1   5  -2 519.560 296.148  38
   1   5  -2 982.345 419.919  39
  -1   5   2 926.769 351.220  39
  -1   5   1 9187.88 789.956  29
   1   5  -1 7356.22 781.969  29
   1   5  -1 8565.91 801.069  43
   1   5  -1 7026.86 815.430  42
  -1   5   1 8662.72 847.983  42
  -1   5   1 7754.41 804.638  43
  -1   5   1 7826.26 742.183  40
  -1   5   1 6910.60 743.389  41
   1   5  -1 7966.55 818.082  41
   1   5  -1 6552.42 705.573  40
   1   5  -1 7594.74 724.122  39
   1   5  -1 7954.01 660.408  38
  -1   5   1 8503.16 720.621  39
   1   5  -1 8839.31 772.654  36
  -1   5   1 8348.92 740.362  37
  -1   5   1 7851.33 774.753  36
   1   5  -1 8403.67 714.740  37
   1   5  -1 8036.66 726.980  34
  -1   5   1 8371.25 741.613  33
  -1   5   1 7940.57 735.740  34
   1   5  -1 8299.63 718.007  33
  -1   5   1 8144.16 780.598  18
   1   5  -1 8175.99 795.602  17
  -1   5   1 7864.90 814.472  17
  -1   5   1 7549.37 737.049  31
   1   5  -1 7081.10 698.629  31
  -1   5   1 8174.21 750.102  32
   1   5  -1 7498.12 718.834  32
   1   5  -1 7615.77 790.766  26
  -1   5   1 7400.00 786.219  25
  -1   5   1 7936.54 780.080  26
  -1   5   0 15366.7 1081.05  29
   1   5   0 13902.5 1084.67  29
  -1   5   0 14292.7 1098.09  43
  -1   5   0 14918.1 1114.75  42
   1   5   0 13788.9 1072.77  43
   1   5   0 14235.5 1132.24  42
   1   5   0 11875.5 988.598  40
   1   5   0 12074.1 1076.40  41
  -1   5   0 13810.2 1045.51  40
  -1   5   0 12897.6 1050.80  41
  -1   5   0 14371.9 1038.26  39
   1   5   0 12527.9 1005.28  39
   1   5   0 12763.7 967.862  38
   1   5   0 14292.9 1056.15  36
  -1   5   0 13192.3 1058.07  36
  -1   5   0 12679.8 1023.53  37
   1   5   0 13691.6 1019.26  37
  -1   5   0 15074.2 1054.84  34
   1   5   0 14088.8 1017.52  33
  -1   5   0 13130.6 1031.26  33
   1   5   0 14525.0 1040.58  34
  -1   5   0 14304.6 1102.35  17
   1   5   0 14049.8 1093.12  17
  -1   5   0 13694.3 1062.72  18
   1   5   0 13226.5 1003.70  31
  -1   5   0 14149.7 1119.98  30
   1   5   0 13389.8 1106.88  30
  -1   5   0 13295.8 1035.35  31
   1   5   0 13633.3 1014.82  32
  -1   5   0 13548.4 1045.09  32
  -1   5   0 14838.1 1086.43  26
  -1   5   0 12487.2 1049.28  25
   1   5   0 13748.8 1079.57  26
   1   5   1 42924.5 2643.17  29
  -1   5  -1 46191.6 2635.11  29
  -1   5  -1 47474.0 2664.09  42
   1   5   1 41961.9 2668.76  42
   1   5   1 41014.4 2630.35  43
  -1   5  -1 41887.8 2637.45  43
   1   5   1 39153.6 2632.97  41
  -1   5  -1 44131.8 2637.95  40
   1   5   1 37288.4 2548.07  40
  -1   5  -1 45575.2 2641.17  41
  -1   5  -1 44586.3 2641.46  39
   1   5   1 38692.8 2565.93  38
   1   5   1 39098.2 2574.26  39
  -1   5  -1 43969.2 2620.01  37
   1   5   1 44123.9 2614.09  37
   1   5   1 43364.8 2621.20  36
  -1   5  -1 43639.3 2635.99  36
   1   5   1 44471.8 2623.31  34
  -1   5  -1 42283.2 2612.35  33
   1   5   1 40940.9 2598.38  33
  -1   5  -1 43725.6 2628.11  34
  -1   5  -1 44633.8 2639.24  18
   1   5   1 40875.8 2638.89  17
  -1   5  -1 42732.7 2663.65  17
   1   5   1 42455.8 2600.13  31
  -1   5  -1 39755.1 2613.78  31
   1   5   1 36819.1 2649.68  30
  -1   5  -1 41410.3 2621.47  32
   1   5   1 40676.8 2593.33  32
  -1   5  -1 42224.9 2629.12  25
  -1   5  -1 44747.3 2636.02  26
   1   5   1 41941.6 2637.43  26
   1   5   2 6372.31 669.838  32
  -1   5  -2 7438.80 731.924  32
   1   5   2 6943.70 773.487  17
  -1   5  -2 7785.22 757.267  17
  -1   5  -2 7762.26 739.298  18
  -1   5  -2 7496.48 708.532  31
   1   5   2 6392.02 664.638  31
  -1   5  -2 7427.30 740.617  43
  -1   5  -2 8140.10 823.108  42
   1   5   2 7503.99 852.902  42
   1   5   2 7970.40 755.633  43
   1   5   2 7055.87 741.788  29
  -1   5  -2 8065.32 730.904  29
  -1   5  -2 7639.95 770.971  40
   1   5   2 5936.96 747.376  41
   1   5   2 5919.20 602.184  40
   1   5   2 5891.38 704.137  36
  -1   5  -2 8449.22 715.023  34
   1   5   2 7505.76 714.658  33
  -1   5  -2 7735.43 723.571  33
  -1   5  -2 6803.61 706.371  37
  -1   5  -2 7432.80 726.578  36
   1   5   2 6975.32 705.335  37
  -1   5  -2 8362.07 744.485  26
   1   5   2 7049.50 760.560  26
  -1   5  -2 7503.92 732.427  25
   1   5   2 7136.69 630.261  39
  -1   5  -3 14771.3 1079.66  29
   1   5   3 13075.0 1087.16  29
   1   5   3 12914.6 1003.57  16
  -1   5  -3 14207.1 1089.90  43
   1   5   3 13193.7 1103.01  43
   1   5   3 13332.1 1188.00  42
  -1   5  -3 14549.1 1158.29  42
  -1   5  -3 14500.0 1127.45  40
   1   5   3 15917.7 1113.82  37
   1   5   3 16126.4 1100.23  36
  -1   5  -3 14876.6 1098.45  37
  -1   5  -3 15070.1 1090.66  36
   1   5   3 14790.4 1076.04  32
  -1   5  -3 13187.7 1094.43  32
  -1   5  -3 16100.6 1113.00  18
   1   5   3 13826.6 1128.22  17
  -1   5  -3 15284.3 1127.27  17
  -1   5  -3 14534.8 1074.20  34
   1   5   3 15224.5 1110.98  33
  -1   5  -3 14844.6 1091.92  33
   1   5   3 14796.9 1071.11  31
  -1   5  -3 13698.2 1087.99  31
   1   5   3 11678.3 1133.71  25
  -1   5  -3 15137.5 1094.92  26
   1   5   3 13032.3 1104.77  26
  -1   5  -4 3874.63 511.009  34
   1   5   4 4025.57 595.911  33
  -1   5  -4 3220.04 549.088  18
  -1   5  -4 3869.66 684.947  42
   1   5   4 2801.35 571.964  43
  -1   5  -4 3410.91 545.076  43
  -1   5  -4 3678.96 569.646  33
   1   5   4 4228.22 575.732  32
  -1   5  -4 3220.44 567.454  32
  -1   5  -4 3098.74 546.850  31
   1   5   4 3913.21 549.030  31
   1   5   4 3058.57 541.911  29
  -1   5  -4 3125.81 521.367  29
  -1   5  -4 3090.62 540.283  26
   1   5   4 4026.28 612.350  26
   1   5   4 2627.90 529.068  36
  -1   5  -4 3526.49 532.725  36
   1   5   4 3004.90 702.698  42
  -1   5  -4 3846.69 650.119  41
  -1   5  -4 3422.74 560.935  37
   1   5   4 4219.26 596.247  37
  -1   5  -4 3254.98 493.928  38
  -1   5  -4 3504.07 629.735  40
  -1   5  -4 3727.17 572.949  39
   1   5   4 3377.03 592.180  17
   1   5   4 2866.00 486.146  15
   1   5   4 2891.17 493.941  16
   1   5   4 3075.45 671.321  25
  -1   5  -5 4884.22 532.279  34
  -1   5  -5 4131.02 578.643  18
   1   5   5 3682.74 553.415  16
   1   5   5 3603.55 594.296  17
   1   5   5 3259.83 561.013  15
  -1   5  -5 3458.55 561.157  43
   1   5   5 3668.94 597.875  43
   1   5   5 4187.70 578.412  29
  -1   5  -5 3885.31 538.055  29
   1   5   5 3402.89 648.724  30
   1   5   5 3289.42 587.966  26
   1   5   5 3714.64 563.411  27
   1   5   5 3346.12 726.736  25
  -1   5  -5 4018.33 597.378  37
  -1   5  -5 3886.45 524.733  38
  -1   5  -5 3449.37 528.846  36
   1   5   5 4571.74 571.212  36
  -1   5  -5 4142.62 611.392  33
  -1   5  -5 4227.59 604.042  39
   1   5   6 2641.26 542.738  16
   1   5   6 2833.00 574.322  15
   1   5   6 2483.97 536.534  17
  -1   5  -6 2963.19 501.024  43
   1   5   6 4454.38 581.318  43
  -1   5  -6 2009.95 453.343  29
   1   5   6 2348.05 616.356  30
   1   5   6 2746.32 494.406  29
   1   5   6 1256.76 439.225  27
  -1   5  -6 2850.02 459.535  27
   1   5   6 2403.42 480.202  36
  -1   5  -6 2298.31 470.333  36
  -1   5  -6 2590.60 567.934  39
   1   5   6 2607.49 528.198  26
  -1   5  -6 2305.38 417.055  34
  -1   5  -6 3105.66 492.915  18
  -1   5  -7 9742.58 962.925  40
   1   5   7 6844.68 1057.90  42
  -1   5  -7 10208.1 940.603  39
   1   5   7 7441.15 937.877  30
   1   5   7 9885.53 927.741  16
   1   5   7 10481.9 956.884  15
  -1   5  -7 8984.87 874.652  33
  -1   5  -7 9498.02 925.482  32
  -1   5  -7 8661.68 899.329  31
  -1   5  -7 8889.01 869.232  37
  -1   5  -8 5760.67 748.190  39
  -1   5  -8 5880.18 806.118  40
  -1   5  -8 4416.53 722.161  31
   1   5   8 6479.49 826.882  15
  -1   5  -8 4737.19 674.506  33
  -1   5  -8 4224.60 731.766  32
   1   5   8 3227.41 911.880  42
   1   5   8 4388.76 781.975  30
  -1   5  -8 4818.45 683.466  37
  -1   5  -9 2898.24 739.073  40
  -1   5  -9 3334.02 664.036  39
  -1   5  -9 3272.93 684.930  31
   1   5   9 4353.99 814.392  15
  -1   5  -9 2550.41 617.345  33
  -1   5  -9 3288.53 711.960  32
   1   5   9 902.695 884.530  42
   1   5   9 3210.83 740.008  30
  -1   5  -9 2423.21 600.001  37
  -1   5 -10 1562.07 565.779  39
  -1   5 -10 1402.99 729.266  40
  -1   5 -10 1696.86 691.638  31
   1   5  10 1741.36 809.728  15
   1   5  10 207.510 912.933  42
   1   5  10-39.0223 617.902  30
  -1   5 -10 454.313 515.813  37
  -1   5 -10 770.309 542.845  33
  -1   5 -10 1086.92 689.751  32
  -1   5 -11 460.437 556.404  33
  -1   5 -11 742.263 690.829  32
  -1   5 -11-214.897 719.816  40
  -1   5 -11 217.224 517.886  39
   1   5  11 387.595 947.214  42
  -1   5 -11 531.998 577.593  37
  -1   5 -11 1336.43 710.947  31
  -1   5 -12 298.176 533.108  37
  -1   5 -12-360.732 547.691  33
  -1   5 -12 159.059 713.842  32
  -1   5 -12 35.5115 702.338  40
   1   5  12 43.4896 927.152  42
   1   5  12 326.241 888.790  15
  -1   5 -12 80.0309 676.238  31
  -1   5 -13 222.411 525.502  37
  -1   5 -13 31.4537 514.935  33
  -1   5 -13 1176.84 713.567  32
  -1   5 -13 1460.93 692.434  31
   1   5  13-84.5695 906.581  42
   1   5  13 1243.69 945.997  15
  -1   5 -13 1428.74 673.759  40
  -1   5 -14 1489.35 700.789  32
   1   5  14-586.373 811.096  42
   1   5  14 5813.32 1071.52  15
  -1   5 -14 2998.62 707.471  31
  -1   5 -14 4677.66 714.219  40
   1   5  15-235.483 731.989  42
   1   5  15 787.887 870.039  15
   1   5  15 211.413 831.535  25
   1   5  16-470.996 614.683  42
  -1   5 -16 569.075 389.731  38
  -1   5 -16 258.104 567.590  32
   1   5  16 1117.37 754.502  25
  -1   5 -16 520.472 533.627  31
  -1   5 -17-91.4512 472.294  32
   1   5  17 28.2496 571.279  25
  -1   5 -17-115.427 457.238  31
  -1   5 -18-378.078 354.371  32
  -1   5 -18 83.1431 324.270  31
   1   6 -18-28.8647 305.796  32
  -1   6  18-20.9867 445.220  25
   1   6 -18 14.6700 285.568  31
  -1   6  17 116.477 618.512  25
   1   6 -17-145.474 424.239  32
   1   6 -17-147.186 400.207  31
   1   6 -17 123.273 394.682  40
  -1   6  16 1231.01 814.660  25
   1   6 -16 317.120 525.708  32
   1   6 -16-160.219 478.618  31
   1   6 -16 1387.85 558.992  40
  -1   6  15 421.282 903.667  25
   1   6 -15 778.633 634.627  40
   1   6 -15-126.395 551.487  31
   1   6 -15 31.3014 559.103  32
  -1   6  14 46.5066 905.355  25
   1   6 -14 105.549 585.318  32
  -1   6  14-631.415 706.047  30
   1   6 -14-240.556 665.091  40
   1   6 -14-70.9637 543.398  31
   1   6 -13 1466.51 672.154  32
   1   6 -13 2502.10 690.168  31
   1   6 -12 117.185 613.864  31
   1   6 -12 504.174 660.797  32
  -1   6  12 714.227 814.288  42
  -1   6  12 46.5321 739.322  30
   1   6 -12-38.9989 784.609  40
   1   6 -12 706.771 575.062  39
   1   6 -11 4570.56 780.676  31
   1   6 -11 3723.99 761.589  32
  -1   6  11 3587.72 945.326  30
   1   6 -10 3780.50 737.146  31
   1   6 -10 3185.62 756.049  32
  -1   6  10 1761.48 868.776  42
  -1   6  10 2566.73 897.213  30
   1   6  -9 8674.77 913.615  39
   1   6  -9 3548.81 669.490  37
  -1   6   9 7375.33 820.762  43
  -1   6   9 3808.83 899.074  42
   1   6  -9 5392.76 823.031  32
   1   6  -9 2621.18 633.152  33
  -1   6   9 5346.71 992.841  30
   1   6  -9 5690.99 809.419  31
   1   6  -8 2061.45 615.231  31
   1   6  -8 1976.32 645.712  32
   1   6  -8 675.764 499.555  33
  -1   6   8 2039.31 650.138  43
  -1   6   8 2158.10 814.691  42
   1   6  -8 1825.82 658.794  39
   1   6  -8 1490.58 540.490  37
  -1   6   8 940.590 845.596  25
  -1   6   8 2044.19 836.513  30
  -1   6   7 203.721 455.888  35
   1   6  -7 402.380 444.960  36
  -1   6   7 49.2286 484.348  36
   1   6  -7 27.1884 478.182  33
   1   6  -7-32.7910 539.120  32
   1   6  -7 789.388 725.742  42
  -1   6   7 291.689 583.067  43
   1   6  -7 529.039 540.255  31
   1   6  -7 180.406 496.814  17
  -1   6   7 290.844 446.537  29
   1   6  -7 719.401 425.604  29
  -1   6   7 456.468 718.999  30
   1   6  -7 236.066 447.572  28
  -1   6   7 461.432 471.683  27
   1   6  -7 188.089 433.894  27
  -1   6   7 71.9604 489.961  28
  -1   6   7 716.289 730.918  42
   1   6  -7 1379.69 799.088  41
   1   6  -7 172.625 599.379  39
   1   6  -7 110.878 464.185  37
  -1   6   7 359.985 767.307  25
   1   6  -7 329.096 475.028  26
   1   6  -6 1111.33 489.503  35
  -1   6   6 526.837 513.123  36
   1   6  -6 600.292 481.820  36
  -1   6   6 806.418 496.857  35
  -1   6   6 1850.46 593.787  33
  -1   6   6 314.660 424.868  34
   1   6  -6 1069.77 564.673  43
  -1   6   6 1209.17 613.515  43
   1   6  -6 1361.74 689.084  42
   1   6  -6 837.704 494.623  33
   1   6  -6 1362.18 547.666  32
   1   6  -6 1093.04 505.301  31
  -1   6   6 224.979 479.770  29
   1   6  -6 622.828 455.253  29
  -1   6   6 550.803 684.001  30
   1   6  -6 817.553 531.301  17
   1   6  -6 1205.28 533.646  28
   1   6  -6 24.3893 463.927  27
  -1   6   6 718.509 523.352  27
  -1   6   6-172.776 505.561  28
   1   6  -6 1148.18 777.600  41
  -1   6   6 847.842 695.583  42
   1   6  -6 598.863 590.416  39
  -1   6   6 1190.85 582.432  37
   1   6  -6 402.606 454.602  37
  -1   6   6 522.378 707.029  25
   1   6  -6 773.992 517.942  26
   1   6  -5 7931.10 787.312  35
  -1   6   5 7626.98 790.463  35
  -1   6   5 9006.29 843.525  33
  -1   6   5 6989.39 778.562  34
   1   6  -5 7180.97 845.474  17
  -1   6   5 6017.52 818.776  18
   1   6  -5 5511.86 724.244  33
  -1   6   5 8266.19 850.202  32
   1   6  -5 6677.20 780.060  32
  -1   6   5 8182.49 846.409  31
   1   6  -5 7419.14 779.871  31
   1   6  -5 7533.10 831.575  43
   1   6  -5 8144.50 899.446  42
  -1   6   5 6598.14 853.412  43
  -1   6   5 6543.72 937.673  30
  -1   6   5 6281.18 781.929  29
  -1   6   5 6573.39 817.268  28
   1   6  -5 6940.77 796.237  27
  -1   6   5 7649.21 829.833  27
   1   6  -5 7803.92 817.874  28
  -1   6   5 6098.41 893.199  42
   1   6  -5 8692.09 977.106  41
   1   6  -5 7085.38 849.786  39
   1   6  -5 6552.87 666.620  38
   1   6  -5 5304.31 814.512  40
   1   6  -5 6064.46 740.163  37
  -1   6   5 7543.73 801.941  36
  -1   6   5 8333.28 810.472  37
   1   6  -5 6333.02 774.583  36
  -1   6   5 5505.21 898.331  25
   1   6  -5 6240.08 809.289  26
  -1   6   4 2137.59 531.759  35
   1   6  -4 1451.45 505.592  35
  -1   6   4 1396.28 531.809  33
  -1   6   4 1489.85 505.784  34
  -1   6   4 1406.43 581.611  18
   1   6  -4 1268.68 560.267  43
   1   6  -4 1186.92 679.011  42
  -1   6   4 1399.53 589.903  43
   1   6  -4 1608.88 527.633  32
  -1   6   4 1483.59 541.039  32
  -1   6   4 1175.42 664.923  30
   1   6  -4 1417.90 608.237  17
   1   6  -4 1577.03 607.673  26
  -1   6   4 2158.05 635.009  26
   1   6  -4 381.593 532.319  27
  -1   6   4 1247.32 579.963  28
  -1   6   4 1446.72 584.644  27
   1   6  -4 1019.71 536.109  28
   1   6  -4 1629.89 694.435  41
  -1   6   4 1348.47 507.794  31
   1   6  -4 2317.94 674.239  30
   1   6  -4 954.390 490.172  31
  -1   6   4 1746.80 538.766  37
   1   6  -4 1120.64 538.398  39
   1   6  -4 1708.06 391.186  38
  -1   6   4 1012.90 631.800  25
   1   6  -3 6497.72 824.312  30
   1   6  -3 6175.40 819.599  17
  -1   6   3 5910.84 850.991  17
  -1   6   3 5640.16 782.231  18
   1   6  -3 4790.91 772.698  26
   1   6  -3 4967.16 765.095  27
   1   6  -3 6663.16 852.212  25
  -1   6   3 6777.34 816.167  26
  -1   6   3 5086.27 815.404  30
  -1   6   3 5550.66 769.413  27
  -1   6   3 5957.88 787.206  28
   1   6  -3 6023.72 771.437  28
  -1   6   3 6482.85 698.151  40
  -1   6   3 4964.84 701.042  41
   1   6  -3 5954.25 828.090  41
  -1   6   3 6100.05 731.831  34
   1   6  -3 6576.48 757.294  39
   1   6  -3 4623.21 575.161  38
  -1   6   3 6695.24 716.670  38
  -1   6   3 5435.96 783.947  25
   1   6  -3 7007.25 730.863  35
  -1   6   3 6157.35 730.439  35
   1   6  -2 3924.50 703.795  30
   1   6  -2 3454.04 739.292  17
  -1   6   2 4190.64 777.975  17
  -1   6   2 3645.04 701.865  18
   1   6  -2 2413.69 641.545  27
   1   6  -2 4221.05 736.527  25
   1   6  -2 2949.29 701.124  26
  -1   6   2 4418.80 736.982  26
  -1   6   2 3862.22 726.211  30
  -1   6   2 4099.09 670.262  28
  -1   6   2 3403.41 641.670  27
   1   6  -2 3709.12 679.683  28
  -1   6   2 3705.75 626.848  41
   1   6  -2 4005.45 741.585  41
  -1   6   2 4446.59 604.986  40
  -1   6   2 4608.69 638.233  34
   1   6  -2 4062.29 614.214  39
  -1   6   2 3314.92 552.684  38
   1   6  -2 2923.60 464.354  38
   1   6  -2 3441.62 603.523  40
  -1   6   2 3482.89 519.879  39
  -1   6   2 4048.74 689.823  25
   1   6  -2 3786.85 626.181  35
  -1   6   2 4463.36 632.047  35
   1   6  -1 3064.59 662.578  30
   1   6  -1 2332.11 713.686  17
  -1   6   1 2750.33 750.267  17
  -1   6   1 3183.78 690.560  18
  -1   6   1 3280.42 708.776  26
   1   6  -1 4086.21 714.800  25
   1   6  -1 3102.65 637.619  27
   1   6  -1 2630.29 688.334  26
  -1   6   1 2869.17 659.015  30
  -1   6   1 3598.83 656.105  28
  -1   6   1 2739.09 625.367  27
   1   6  -1 2006.52 630.157  28
   1   6  -1 3912.83 705.139  41
  -1   6   1 2757.80 595.475  41
  -1   6   1 4398.85 617.416  34
  -1   6   1 2682.60 506.983  38
   1   6  -1 2879.28 539.031  39
   1   6  -1 2481.64 435.405  38
   1   6  -1 2339.87 530.790  40
  -1   6   1 3490.23 542.728  39
  -1   6   1 3333.90 583.931  40
  -1   6   1 3486.46 645.094  25
   1   6  -1 2783.07 570.132  35
  -1   6   1 3134.09 589.251  35
  -1   6   0 3186.95 634.123  28
  -1   6   0 3619.32 644.199  27
   1   6   0 3095.07 659.279  28
   1   6   0 2945.28 667.230  41
  -1   6   0 2916.63 649.378  41
  -1   6   0 3097.90 587.377  34
  -1   6   0 3236.44 647.925  25
   1   6   0 3160.92 738.990  26
   1   6   0 2073.08 638.935  27
  -1   6   0 3901.78 704.277  26
   1   6   0 2871.68 683.349  25
   1   6   0 2718.32 459.571  38
   1   6   0 3497.74 518.456  39
   1   6   0 3502.50 546.181  40
  -1   6   0 3111.70 516.670  38
  -1   6   0 3463.95 562.362  39
  -1   6   0 2462.46 743.302  17
   1   6   0 2293.46 747.524  17
  -1   6   0 2733.08 671.061  18
  -1   6   0 3265.89 671.475  30
   1   6   0 3532.55 662.718  30
   1   6   0 2260.45 566.011  35
  -1   6   0 2551.68 569.232  35
   1   6   1 3937.49 703.861  30
  -1   6  -1 4363.54 694.989  30
  -1   6  -1 5542.99 727.737  18
   1   6   1 3808.71 725.365  26
   1   6   1 3466.15 688.086  27
  -1   6  -1 3723.00 635.239  25
  -1   6  -1 5034.12 734.141  26
  -1   6  -1 3700.15 767.376  17
   1   6   1 4379.20 778.886  17
  -1   6  -1 3507.11 651.092  28
  -1   6  -1 4568.17 678.533  27
   1   6   1 3068.05 671.836  28
  -1   6  -1 4288.96 694.308  41
   1   6   1 3881.57 713.391  41
  -1   6  -1 4510.96 629.671  34
  -1   6  -1 3476.50 555.163  38
   1   6   1 3520.58 540.407  40
  -1   6  -1 3833.95 622.216  39
   1   6   1 3620.65 736.329  25
  -1   6  -1 3642.21 617.376  35
   1   6   1 3731.36 623.880  35
  -1   6  -2 1653.50 522.991  34
   1   6   2 1842.94 614.170  27
  -1   6  -2 2657.72 598.959  25
   1   6   2 1150.82 631.987  26
  -1   6  -2 2243.45 646.302  26
  -1   6  -2 1720.41 610.438  18
  -1   6  -2 1758.96 621.322  30
   1   6   2 1083.41 640.767  17
  -1   6  -2 1855.91 644.660  17
   1   6   2 1167.69 637.277  30
  -1   6  -2 1300.60 560.872  27
   1   6   2 1228.22 588.945  28
  -1   6  -2 1783.27 595.748  28
   1   6   2 1857.26 614.053  41
  -1   6  -2 2804.92 677.060  41
  -1   6  -2 2288.12 470.878  38
  -1   6  -2 2161.81 557.909  39
   1   6   2 1711.25 661.264  25
   1   6   2 2053.29 547.211  35
  -1   6  -2 2271.05 550.729  35
  -1   6  -3 12612.0 1083.14  33
   1   6   3 13826.4 1106.29  33
  -1   6  -3 14048.5 1101.64  34
   1   6   3 13889.6 1197.91  17
  -1   6  -3 14769.2 1150.73  18
  -1   6  -3 13855.1 1127.78  32
   1   6   3 10734.5 1147.24  30
  -1   6  -3 14202.2 1192.60  30
  -1   6  -3 13208.2 1107.27  31
  -1   6  -3 14522.4 1197.00  42
   1   6   3 12964.2 1222.05  42
  -1   6  -3 13864.6 1117.92  28
  -1   6  -3 13884.4 1120.20  27
   1   6   3 11831.6 1121.21  27
   1   6   3 12209.9 1134.41  28
   1   6   3 12865.6 1150.33  41
  -1   6  -3 15597.5 1214.69  41
  -1   6  -3 13428.9 1147.67  40
   1   6   3 13618.2 1117.02  37
  -1   6  -3 12889.6 1088.23  37
  -1   6  -3 13221.8 1066.85  38
  -1   6  -3 14093.0 1156.49  39
  -1   6  -3 13437.4 1101.10  35
   1   6   3 12281.9 1096.86  35
   1   6   3 10666.8 1191.96  25
   1   6   3 12183.6 1144.40  26
  -1   6  -3 16112.9 1170.03  26
  -1   6  -4 793.777 458.941  35
   1   6   4-193.176 491.758  36
   1   6   4 763.160 479.781  35
  -1   6  -4 739.671 487.753  36
   1   6   4 1033.76 544.238  33
  -1   6  -4 540.543 452.479  34
  -1   6  -4 443.448 533.944  18
  -1   6  -4 837.496 659.323  42
  -1   6  -4 463.407 499.001  43
  -1   6  -4-139.096 506.175  33
   1   6   4 596.376 488.241  32
  -1   6  -4 150.339 507.918  32
  -1   6  -4 303.781 471.485  31
  -1   6  -4 668.347 598.074  30
   1   6   4 900.289 489.886  31
   1   6   4 807.894 499.812  29
   1   6   4 594.738 627.577  30
   1   6   4 254.642 568.955  17
  -1   6  -4 519.015 514.667  27
  -1   6  -4 588.307 527.565  28
   1   6   4 396.018 532.454  27
   1   6   4 477.939 542.756  28
   1   6   4 164.701 599.310  41
   1   6   4 560.562 716.303  42
  -1   6  -4 1261.86 712.415  41
  -1   6  -4 279.171 567.059  39
  -1   6  -4 453.703 592.045  40
  -1   6  -4 26.9497 403.753  38
  -1   6  -4 141.353 491.404  37
   1   6   4 1227.36 561.127  37
   1   6   4 680.181 698.459  25
  -1   6  -4 836.727 566.464  26
   1   6   4 338.896 565.894  26
  -1   6  -5 26878.0 1717.55  34
  -1   6  -5 24669.1 1739.80  33
  -1   6  -5 25291.5 1771.90  32
   1   6   5 20408.2 1841.56  42
   1   6   5 23553.1 1735.65  43
  -1   6  -5 24909.8 1717.88  43
  -1   6  -5 29879.4 1868.37  42
   1   6   5 20504.8 1792.86  30
  -1   6  -5 25669.5 1772.61  31
   1   6   5 26424.8 1801.59  17
   1   6   5 21921.4 1706.13  29
  -1   6  -5 24569.0 1699.52  29
   1   6   5 23026.3 1720.85  27
   1   6   5 22103.8 1716.41  28
  -1   6  -5 28001.7 1732.80  27
  -1   6  -5 26195.9 1719.41  28
   1   6   5 21031.7 1748.04  41
  -1   6  -5 26516.6 1824.09  40
  -1   6  -5 24026.0 1701.19  36
   1   6   5 25490.1 1717.04  36
  -1   6  -5 24308.4 1736.43  37
  -1   6  -5 24004.3 1707.07  38
  -1   6  -5 27981.7 1833.56  39
  -1   6  -5 25384.3 1716.62  35
   1   6   5 27443.6 1741.24  35
   1   6   5 19753.2 1853.37  25
   1   6   5 24517.8 1740.71  26
  -1   6  -6 656.800 469.076  36
  -1   6  -6 1568.39 494.913  35
   1   6   6 1075.10 490.233  36
   1   6   6 1234.66 495.885  35
  -1   6  -6 1407.09 577.974  32
  -1   6  -6 1936.24 581.036  33
  -1   6  -6 1232.29 510.387  43
   1   6   6 1121.83 538.607  43
  -1   6  -6 1148.43 563.833  31
   1   6   6 2229.45 607.355  17
   1   6   6 1204.16 624.967  41
   1   6   6 1300.06 820.347  42
  -1   6  -6 904.348 676.254  40
  -1   6  -6 2129.67 679.633  39
  -1   6  -6 1033.69 476.469  38
  -1   6  -6 1595.28 571.017  37
  -1   6  -6 1207.79 506.440  27
  -1   6  -6 1648.57 515.353  28
   1   6   6 1097.64 517.130  28
   1   6   6 1879.59 533.095  27
   1   6   6 1601.72 564.978  26
   1   6   6 1373.26 477.075  29
   1   6   6 1325.79 706.202  30
  -1   6  -6 1830.71 502.175  29
   1   6   6 891.865 825.673  25
   1   6   7-118.683 685.955  30
   1   6   7 388.358 890.748  25
  -1   6  -7 735.742 550.846  37
  -1   6  -7 557.396 479.647  38
  -1   6  -7 989.275 626.208  32
  -1   6  -7 473.977 575.847  33
   1   6   7 787.058 885.424  42
  -1   6  -7 819.157 587.277  31
  -1   6  -7 386.244 703.957  40
  -1   6  -7 314.925 652.282  39
   1   6   8 3428.12 824.184  30
   1   6   8 3681.19 716.369  15
   1   6   8 2476.22 968.578  42
  -1   6  -8 3326.02 828.122  40
  -1   6  -8 4148.61 786.030  39
  -1   6  -8 2427.64 569.393  38
  -1   6  -8 2849.35 680.213  37
  -1   6  -8 3191.98 759.049  32
  -1   6  -8 2356.39 666.222  33
   1   6   8 2788.09 1014.98  25
  -1   6  -8 3290.79 748.031  31
   1   6   9 8324.38 1121.84  30
   1   6   9 16070.0 1220.92  15
   1   6   9 12211.5 1407.34  25
  -1   6  -9 7571.64 1008.99  37
  -1   6  -9 9190.07 1048.58  33
  -1   6  -9 16548.5 1319.77  40
   1   6   9 7112.04 1266.12  42
  -1   6  -9 11283.7 1139.01  31
  -1   6  -9 12899.2 1185.39  32
  -1   6  -9 11159.1 1038.57  38
  -1   6  -9 17126.8 1232.77  39
  -1   6 -10-119.725 687.848  31
   1   6  10 544.176 936.104  25
  -1   6 -10 205.243 550.963  37
  -1   6 -10 822.376 506.282  38
  -1   6 -10-202.766 577.142  33
  -1   6 -10 475.688 712.027  32
   1   6  10 175.010 938.756  42
   1   6  10 666.436 690.493  30
  -1   6 -10 494.627 781.209  40
  -1   6 -10 1151.55 626.899  39
  -1   6 -11 5851.86 874.848  31
  -1   6 -11 3550.87 643.914  38
  -1   6 -11 773.214 620.066  37
  -1   6 -11 4976.05 855.967  32
  -1   6 -11 1195.84 630.296  33
   1   6  11 4255.80 1068.50  25
   1   6  11 43.6316 961.339  42
   1   6  11 8502.50 1025.42  15
  -1   6 -11 7486.69 973.913  40
  -1   6 -11 7922.05 814.511  39
  -1   6 -12 783.090 674.765  31
  -1   6 -12-191.573 513.650  37
  -1   6 -12 621.619 684.427  32
  -1   6 -12 315.567 535.297  33
   1   6  12 936.797 919.231  25
   1   6  12-41.9130 891.460  42
   1   6  12 1853.24 826.706  15
  -1   6 -12 2186.79 557.400  39
  -1   6 -12 1620.33 745.248  40
  -1   6 -13 1404.81 636.101  31
  -1   6 -13 271.916 436.848  38
  -1   6 -13 256.703 661.090  32
   1   6  13 388.087 801.979  42
   1   6  13 325.484 891.626  25
   1   6  13 2353.56 841.112  15
  -1   6 -13 1750.18 681.065  40
  -1   6 -14 1370.15 453.632  38
  -1   6 -14 4230.85 697.119  40
   1   6  14 6259.60 896.650  15
   1   6  14 1308.59 887.204  25
   1   6  14-804.517 738.137  42
   1   6  15-108.767 738.149  25
  -1   6 -15 316.042 477.750  40
  -1   6 -15 255.434 580.166  32
   1   6  15-501.215 626.173  42
  -1   6 -15 372.443 537.739  31
  -1   6 -16 228.664 477.940  32
  -1   6 -16 416.069 470.683  31
   1   6  16-317.770 592.131  25
  -1   6 -17-285.263 369.092  32
  -1   6 -17-101.999 345.809  31
   1   6  17-207.422 438.536  25
   1   7 -17-250.850 257.386  31
   1   7 -17 116.258 268.229  32
  -1   7  17 274.149 411.819  25
   1   7 -17 155.046 285.491  40
   1   7 -16-96.5035 370.211  31
   1   7 -16 475.216 392.710  32
  -1   7  16-162.233 571.518  25
   1   7 -16 127.845 419.203  40
   1   7 -15-123.708 439.560  31
   1   7 -15 146.599 534.118  40
   1   7 -15-170.921 475.338  32
  -1   7  15-201.790 709.959  25
   1   7 -14-118.025 495.720  31
   1   7 -14-58.3654 545.124  32
   1   7 -14 829.262 648.904  40
   1   7 -14-138.934 398.861  39
  -1   7  14 118.206 817.101  25
  -1   7  14-347.279 564.790  30
   1   7 -13 144.289 484.014  39
  -1   7  13 493.208 682.342  30
  -1   7  13-43.9638 865.868  25
   1   7 -12-288.216 606.647  32
   1   7 -12 1631.28 790.533  40
  -1   7  12 427.830 737.091  30
   1   7 -12 36.3614 556.988  31
  -1   7  11 146.197 848.040  25
   1   7 -11 990.317 589.892  31
   1   7 -11-113.242 625.190  32
   1   7 -11 2217.59 679.195  39
   1   7 -11 1912.04 837.768  40
  -1   7  11-45.8977 756.667  30
  -1   7  11-473.529 788.718  42
  -1   7  10 48.9914 868.946  25
   1   7 -10 398.640 843.758  40
   1   7 -10 234.474 675.849  39
   1   7 -10 271.926 617.195  31
   1   7 -10 885.557 667.121  32
  -1   7  10 381.840 823.848  30
  -1   7  10-422.974 847.512  42
  -1   7   9 469.055 901.341  42
   1   7  -9 1953.25 767.281  39
   1   7  -9 2311.91 904.544  40
   1   7  -9 91.9143 510.747  37
  -1   7   9 2304.47 678.141  43
   1   7  -9 2131.01 679.226  31
   1   7  -9 179.752 515.330  33
   1   7  -9 2110.27 729.829  32
  -1   7   9 531.098 873.642  25
  -1   7   9 2022.16 865.279  30
  -1   7   8 270.058 876.497  42
   1   7  -8 1631.47 767.063  39
   1   7  -8 1684.34 873.440  40
   1   7  -8 529.041 527.227  37
  -1   7   8 1652.92 702.229  43
   1   7  -8 991.274 661.040  31
   1   7  -8 830.607 692.275  32
   1   7  -8 517.349 531.405  33
  -1   7   8 840.495 880.546  25
  -1   7   8 525.313 843.841  30
  -1   7   7 7766.21 848.393  35
   1   7  -7 6419.16 878.830  31
   1   7  -7 5759.81 901.893  32
   1   7  -7 2957.51 715.484  33
  -1   7   7 8927.51 977.800  43
  -1   7   7 4500.82 767.869  29
   1   7  -7 7396.08 822.102  29
  -1   7   7 7584.33 1108.21  30
   1   7  -7 8055.17 843.775  28
   1   7  -7 7235.96 823.283  27
  -1   7   7 7730.02 863.820  27
  -1   7   7 6092.62 827.836  28
  -1   7   7 5972.66 1048.43  42
   1   7  -7 10190.3 1051.41  39
   1   7  -7 8094.31 1039.75  40
  -1   7   7 8008.81 869.164  36
   1   7  -7 3367.19 729.600  37
   1   7  -7 6925.00 796.079  36
  -1   7   7 6245.55 1082.76  25
   1   7  -7 7740.45 842.177  26
  -1   7   6 2964.14 710.454  36
  -1   7   6 3666.38 682.010  35
   1   7  -6 4102.91 690.858  36
   1   7  -6 3401.19 744.450  32
   1   7  -6 2439.52 622.487  33
   1   7  -6 5810.85 979.198  42
  -1   7   6 3766.52 800.086  43
   1   7  -6 2797.74 695.847  31
   1   7  -6 4565.90 754.994  17
  -1   7   6 3855.49 706.650  29
   1   7  -6 3345.52 670.505  29
  -1   7   6 2948.21 897.133  30
   1   7  -6 3357.89 703.768  28
  -1   7   6 2581.47 706.788  27
  -1   7   6 3880.80 749.930  28
   1   7  -6 4174.08 721.487  27
  -1   7   6 2946.03 908.216  42
   1   7  -6 3398.99 979.225  41
   1   7  -6 3213.02 792.793  39
   1   7  -6 3401.55 825.774  40
   1   7  -6 2158.79 619.176  37
  -1   7   6 2821.76 933.571  25
   1   7  -6 3746.14 699.474  26
  -1   7   5-510.004 649.283  36
   1   7  -5 449.781 568.539  35
  -1   7   5 125.076 599.221  35
   1   7  -5 335.508 585.464  36
   1   7  -5 385.933 565.497  33
   1   7  -5 478.106 589.778  32
   1   7  -5 1448.38 701.329  43
  -1   7   5 179.974 671.681  43
   1   7  -5 1511.82 833.667  42
   1   7  -5 138.414 557.266  31
   1   7  -5 580.699 604.966  17
  -1   7   5 893.769 687.260  33
  -1   7   5 762.673 535.415  34
   1   7  -5 1020.67 566.544  29
  -1   7   5 361.960 592.743  29
  -1   7   5 218.990 800.004  30
  -1   7   5 710.731 658.183  28
   1   7  -5 177.885 614.442  28
  -1   7   5 89.5391 645.191  27
   1   7  -5-117.847 559.490  27
  -1   7   5-648.033 840.395  42
   1   7  -5 66.9475 871.090  41
   1   7  -5 698.819 686.499  40
   1   7  -5 518.946 669.238  39
   1   7  -5 760.914 567.184  37
  -1   7   5 699.284 658.696  37
  -1   7   5 81.4527 764.714  25
   1   7  -5-117.720 614.656  26
   1   7  -4 1426.36 649.324  36
  -1   7   4 816.314 613.669  35
  -1   7   4 1369.03 661.329  36
   1   7  -4 2061.65 667.563  35
  -1   7   4 2044.97 709.390  32
   1   7  -4 858.002 586.394  32
   1   7  -4 2387.52 855.764  42
  -1   7   4 783.655 703.768  43
   1   7  -4 2060.72 724.268  43
  -1   7   4 1888.50 658.721  31
   1   7  -4 1840.03 622.914  31
   1   7  -4 2187.53 857.073  30
   1   7  -4 2099.51 714.771  17
  -1   7   4 1904.09 691.688  33
  -1   7   4 1882.18 590.736  34
   1   7  -4 1902.42 607.588  33
  -1   7   4 1776.55 823.082  30
   1   7  -4 974.597 596.518  29
  -1   7   4 1181.68 669.447  29
  -1   7   4 1258.13 719.014  28
   1   7  -4 2617.51 700.902  28
   1   7  -4 1674.16 671.114  27
  -1   7   4 2045.93 739.336  27
  -1   7   4 801.089 821.420  42
   1   7  -4 1609.88 870.128  41
   1   7  -4 1330.76 656.155  40
   1   7  -4 1680.02 670.081  39
  -1   7   4 1152.26 677.496  37
   1   7  -4 870.727 557.655  37
  -1   7   4 887.561 757.219  25
   1   7  -4 1044.75 672.319  26
  -1   7   3 10298.2 997.133  35
   1   7  -3 8961.92 952.888  35
  -1   7   3 8998.39 946.934  34
   1   7  -3 7537.72 876.139  33
  -1   7   3 9891.54 991.632  33
  -1   7   3 9431.92 1039.76  43
   1   7  -3 9061.32 998.171  43
  -1   7   3 10439.1 1104.24  42
   1   7  -3 8298.70 1075.83  42
   1   7  -3 8505.95 919.185  32
  -1   7   3 8077.04 968.027  32
  -1   7   3 7760.21 946.906  31
   1   7  -3 7429.54 889.656  31
   1   7  -3 7741.98 1056.35  30
   1   7  -3 8548.21 958.920  29
  -1   7   3 9028.57 1009.45  29
  -1   7   3 7575.10 1088.53  30
   1   7  -3 8829.53 1035.61  17
  -1   7   3 8833.23 1029.72  28
   1   7  -3 7255.02 965.240  28
   1   7  -3 9420.00 1016.17  27
  -1   7   3 7878.95 1008.45  27
  -1   7   3 8244.12 933.090  41
  -1   7   3 7896.21 854.066  40
   1   7  -3 8959.92 1098.10  41
   1   7  -3 9031.96 953.576  39
   1   7  -3 6585.76 894.805  40
   1   7  -3 7809.38 953.314  36
  -1   7   3 9349.25 958.435  37
  -1   7   3 9489.68 993.882  36
   1   7  -3 7202.38 870.206  37
  -1   7   3 8377.03 1038.32  25
   1   7  -3 8938.34 1015.88  26
  -1   7   2 477.177 641.130  33
  -1   7   2 859.234 560.113  34
   1   7  -2-200.750 573.565  33
  -1   7   2 1265.85 693.435  18
  -1   7   2 653.078 679.481  43
   1   7  -2 287.373 672.993  43
   1   7  -2 796.174 751.260  42
   1   7  -2 1211.56 554.603  32
  -1   7   2 281.168 613.291  32
  -1   7   2-31.7058 573.837  31
   1   7  -2 693.276 538.504  31
   1   7  -2 597.683 762.105  30
  -1   7   2 459.679 667.413  29
   1   7  -2 601.842 620.016  29
  -1   7   2 597.145 774.365  30
   1   7  -2 1333.53 731.885  17
  -1   7   2-60.0084 719.771  28
   1   7  -2 460.855 687.673  27
  -1   7   2 1141.90 718.775  27
   1   7  -2 281.677 691.105  28
  -1   7   2 1064.80 559.897  40
  -1   7   2 247.823 631.984  41
  -1   7   2 1078.92 816.848  42
   1   7  -2 191.820 812.866  41
  -1   7   2 367.850 623.950  37
   1   7  -2 323.799 585.398  37
  -1   7   2 367.594 630.171  36
   1   7  -2 785.352 631.317  36
  -1   7   2 567.220 620.387  35
   1   7  -2 798.131 632.322  35
   1   7  -2 266.905 558.262  40
  -1   7   2 353.828 448.226  39
  -1   7   2 614.210 503.437  38
   1   7  -2 383.060 415.480  38
   1   7  -2-263.076 553.260  39
   1   7  -2 356.792 741.443  25
  -1   7   2 1251.63 729.473  26
  -1   7   2 387.498 726.389  25
   1   7  -2 1037.96 712.974  26
  -1   7   1 9617.51 1044.82  33
  -1   7   1 11856.6 1071.03  34
   1   7  -1 9392.12 998.436  33
  -1   7   1 12167.9 1149.81  18
   1   7  -1 10779.5 1176.00  17
  -1   7   1 9538.76 1042.85  32
   1   7  -1 10704.2 1007.63  32
   1   7  -1 10355.8 1166.63  30
   1   7  -1 9778.65 988.967  31
  -1   7   1 9267.87 1023.96  31
  -1   7   1 10609.1 1168.78  30
  -1   7   1 11836.0 1118.54  43
   1   7  -1 11635.7 1140.67  43
   1   7  -1 12071.5 1182.29  42
  -1   7   1 11580.5 1173.60  42
  -1   7   1 11271.0 1119.51  29
   1   7  -1 10271.2 1095.91  29
   1   7  -1 10998.6 1129.09  28
  -1   7   1 10517.9 1154.49  28
  -1   7   1 12089.2 1156.40  27
   1   7  -1 10599.5 1134.80  27
   1   7  -1 9642.85 965.838  40
  -1   7   1 12353.5 1102.16  41
  -1   7   1 9328.02 989.828  40
   1   7  -1 10664.9 1165.88  41
   1   7  -1 9290.82 1006.43  37
  -1   7   1 12612.5 1105.68  36
  -1   7   1 9662.44 1043.24  37
   1   7  -1 12219.5 1094.15  36
   1   7  -1 11474.3 1098.16  35
  -1   7   1 12647.0 1108.80  35
  -1   7   1 10948.2 985.793  39
   1   7  -1 9398.53 905.311  38
  -1   7   1 10949.9 1001.50  38
   1   7  -1 10234.2 1013.92  39
   1   7  -1 9841.93 1166.39  25
  -1   7   1 9958.33 1101.76  25
   1   7  -1 11299.1 1147.29  26
  -1   7   1 12136.7 1185.70  26
  -1   7   0 1533.12 609.676  34
  -1   7   0 2372.53 659.464  33
   1   7   0 1140.82 593.650  33
  -1   7   0 2905.04 757.582  18
   1   7   0 1685.48 716.439  43
  -1   7   0 1499.59 693.063  43
  -1   7   0 1834.63 790.508  42
  -1   7   0 1556.94 624.810  32
   1   7   0 1283.97 608.746  32
   1   7   0 1361.13 749.501  30
   1   7   0 1575.85 565.862  31
  -1   7   0 1574.67 754.786  30
  -1   7   0 1611.42 579.289  31
  -1   7   0 998.709 679.596  29
   1   7   0 2023.02 659.690  29
   1   7   0 2401.18 789.994  17
   1   7   0 1617.90 782.122  28
  -1   7   0 1374.34 757.848  27
  -1   7   0 1492.50 738.643  28
   1   7   0 1799.27 752.254  27
  -1   7   0 2664.21 720.857  41
   1   7   0 2357.87 779.023  41
   1   7   0 2360.57 835.490  42
   1   7   0 1964.18 620.661  37
  -1   7   0 1942.97 632.463  37
  -1   7   0 1647.20 636.220  35
  -1   7   0 2679.07 702.877  36
   1   7   0 1205.81 653.000  35
   1   7   0 1315.48 655.454  36
   1   7   0 1371.70 534.425  39
  -1   7   0 1964.93 593.724  39
   1   7   0 980.682 520.515  40
  -1   7   0 995.439 632.039  40
  -1   7   0 1343.58 556.853  38
   1   7   0 2468.28 775.387  26
  -1   7   0 1580.15 690.938  25
  -1   7   0 1838.89 785.410  26
   1   7   0 1460.59 767.946  25
  -1   7  -1 6082.29 760.073  34
  -1   7  -1 5098.22 763.336  33
   1   7   1 4328.88 750.551  33
  -1   7  -1 5249.45 855.335  18
   1   7   1 4033.85 713.434  32
  -1   7  -1 4575.20 746.164  32
   1   7   1 5676.04 886.804  41
   1   7   1 4765.11 959.674  42
  -1   7  -1 4593.15 851.532  41
   1   7   1 3912.79 696.992  31
  -1   7  -1 4609.07 758.876  31
   1   7   1 3894.98 868.238  30
  -1   7  -1 5016.82 902.396  30
   1   7   1 4597.30 893.387  17
   1   7   1 3877.51 791.805  29
  -1   7  -1 3907.35 776.596  29
  -1   7  -1 4332.19 843.142  27
  -1   7  -1 5068.68 849.845  28
   1   7   1 5107.32 869.008  27
   1   7   1 5522.47 892.118  28
  -1   7  -1 6108.79 906.291  26
   1   7   1 4055.86 852.602  26
   1   7   1 3301.14 876.055  25
  -1   7  -1 5142.65 806.298  25
  -1   7  -1 4478.73 740.653  37
   1   7   1 4482.93 738.284  37
  -1   7  -1 4932.38 781.298  35
  -1   7  -1 5948.39 820.920  36
   1   7   1 5423.19 828.132  35
   1   7   1 4775.81 803.286  36
  -1   7  -1 4574.19 908.209  42
   1   7   1 4190.55 829.573  43
  -1   7  -1 4741.39 797.253  43
  -1   7  -1 5333.18 777.221  39
  -1   7  -1 4319.25 772.513  40
  -1   7  -1 4352.77 677.641  38
   1   7   1 4102.14 632.363  39
  -1   7  -2 991.310 605.717  33
  -1   7  -2 729.612 586.987  32
   1   7   2 417.031 580.816  32
   1   7   2-106.498 847.416  42
   1   7   2 769.424 706.457  41
  -1   7  -2 1637.86 771.400  41
   1   7   2 1345.84 646.332  33
  -1   7  -2 1130.41 568.539  34
   1   7   2 904.274 747.910  30
   1   7   2 696.070 559.977  31
  -1   7  -2 1066.29 756.304  30
  -1   7  -2 807.232 582.479  31
   1   7   2 137.052 714.060  17
  -1   7  -2 620.686 641.674  29
   1   7   2 706.738 630.791  29
  -1   7  -2 1052.93 686.779  27
  -1   7  -2-29.1849 690.115  28
   1   7   2 913.310 682.808  27
   1   7   2 571.639 701.426  28
   1   7   2 858.051 857.171  25
  -1   7  -2 612.730 635.961  25
  -1   7  -2 1277.74 723.942  26
   1   7   2 1001.48 721.306  26
  -1   7  -2 730.017 597.585  37
   1   7   2 663.000 623.423  37
  -1   7  -2-127.261 649.452  43
  -1   7  -2 1135.09 805.976  42
   1   7   2 131.206 671.316  43
   1   7   2 117.392 648.328  36
  -1   7  -2 217.708 620.359  35
  -1   7  -2 359.379 626.740  36
   1   7   2 309.744 605.639  35
  -1   7  -2-332.340 513.643  38
  -1   7  -2 386.969 615.617  40
  -1   7  -2 639.018 603.637  39
  -1   7  -3 368.672 590.350  35
   1   7   3 309.719 598.677  35
   1   7   3 581.415 604.055  36
  -1   7  -3 714.522 652.620  36
  -1   7  -3 854.134 603.163  33
   1   7   3 484.072 597.804  32
  -1   7  -3 1164.23 628.147  32
  -1   7  -3 2071.20 845.467  41
   1   7   3 1706.69 742.211  41
   1   7   3 994.666 869.734  42
   1   7   3 277.445 557.444  31
  -1   7  -3 1054.97 756.950  30
  -1   7  -3 694.396 598.920  31
   1   7   3 764.224 745.724  30
   1   7   3 861.994 723.114  17
  -1   7  -3 1092.11 563.231  34
   1   7   3 1377.60 664.755  33
  -1   7  -3 526.958 638.081  29
   1   7   3 1402.68 640.364  29
   1   7   3 844.415 649.559  27
   1   7   3 1290.75 710.346  28
  -1   7  -3 1156.17 694.522  28
  -1   7  -3 1564.27 684.564  27
   1   7   3 847.556 675.066  26
  -1   7  -3 1327.69 846.408  42
  -1   7  -3 563.752 655.495  43
   1   7   3 66.3789 698.813  43
  -1   7  -3 873.826 600.729  37
   1   7   3 1173.34 661.682  37
   1   7   3 566.473 808.517  25
  -1   7  -3 1619.98 712.329  40
  -1   7  -3 950.860 651.239  39
  -1   7  -3 399.413 486.112  38
   1   7   4 2842.35 700.510  36
  -1   7  -4 3375.84 676.852  35
   1   7   4 2923.15 690.341  35
  -1   7  -4 3005.22 701.064  36
  -1   7  -4 3239.56 735.484  33
  -1   7  -4 3250.62 734.841  32
   1   7   4 2684.46 952.014  42
   1   7   4 3381.52 771.308  41
  -1   7  -4 4608.77 865.589  30
  -1   7  -4 3115.26 726.664  31
   1   7   4 3096.70 779.249  17
  -1   7  -4 3306.98 645.616  34
   1   7   4 3845.76 737.065  29
   1   7   4 2802.72 835.541  30
  -1   7  -4 2434.81 682.514  29
   1   7   4 4804.24 781.061  27
   1   7   4 2763.38 759.695  28
  -1   7  -4 2729.97 719.719  27
  -1   7  -4 4327.90 773.465  28
   1   7   4 3180.00 785.419  26
   1   7   4 2255.97 752.113  43
  -1   7  -4 2926.14 701.445  43
  -1   7  -4 3677.14 953.131  42
  -1   7  -4 3177.56 718.154  37
   1   7   4 2653.91 954.543  25
  -1   7  -4 3351.35 809.053  40
  -1   7  -4 3169.56 626.566  38
  -1   7  -4 4626.65 850.787  39
  -1   7  -5 794.099 615.088  36
   1   7   5 760.878 598.826  36
   1   7   5 1735.38 613.757  35
  -1   7  -5 886.053 546.366  35
  -1   7  -5 740.613 658.440  31
   1   7   5 886.595 663.758  17
  -1   7  -5 945.287 590.150  29
   1   7   5 1058.75 618.103  29
   1   7   5 1048.70 770.944  30
   1   7   5 1519.73 695.462  41
   1   7   5 1917.41 948.308  42
  -1   7  -5 1650.12 646.029  28
  -1   7  -5 1719.88 619.271  27
   1   7   5 853.785 641.026  28
   1   7   5 851.676 648.240  27
   1   7   5 1876.23 672.069  26
   1   7   5-163.316 693.983  43
  -1   7  -5 1988.52 899.550  42
  -1   7  -5 740.767 635.487  43
  -1   7  -5 1062.11 540.009  38
  -1   7  -5 237.377 617.093  37
  -1   7  -5 1462.27 674.894  33
  -1   7  -5 1865.14 700.940  32
   1   7   5 878.951 893.271  25
  -1   7  -5 1361.82 771.646  40
  -1   7  -5 1013.09 748.859  39
   1   7   6 2984.33 649.346  36
  -1   7  -6 2818.44 617.660  35
  -1   7  -6 2660.44 623.858  36
  -1   7  -6 2065.24 715.376  31
   1   7   6 1953.16 991.427  42
   1   7   6 1856.13 650.950  27
  -1   7  -6 2587.31 626.410  27
  -1   7  -6 2700.79 619.984  28
   1   7   6 766.463 663.063  28
   1   7   6 2991.70 693.628  26
   1   7   6 2613.84 963.836  25
  -1   7  -6 1213.73 646.948  37
  -1   7  -6 2604.09 584.153  38
  -1   7  -6 1870.99 684.842  33
  -1   7  -6 2041.99 757.492  32
  -1   7  -6 3497.12 880.629  40
  -1   7  -6 3878.22 826.344  39
   1   7   6 895.519 628.411  29
   1   7   6 1761.46 795.593  30
  -1   7  -6 3383.73 626.057  29
  -1   7  -6 2809.19 669.112  43
   1   7   6 2412.86 703.526  43
   1   7   7 11709.3 1071.99  43
   1   7   7 7897.41 1290.74  25
  -1   7  -7 10763.9 1139.41  31
  -1   7  -7 13562.2 1305.78  40
   1   7   7 8604.91 1308.53  42
  -1   7  -7 8331.56 1047.74  33
  -1   7  -7 11554.0 1164.24  32
  -1   7  -7 10531.9 997.806  38
  -1   7  -7 16009.1 1245.07  39
   1   7   7 9020.71 1163.89  30
  -1   7  -7 7755.49 1024.97  37
   1   7   8 1268.31 978.501  25
  -1   7  -8 1398.60 740.607  31
   1   7   8 1816.21 985.790  42
  -1   7  -8 658.439 652.612  33
  -1   7  -8 1345.54 756.890  32
  -1   7  -8 3159.34 914.150  40
  -1   7  -8 2295.36 760.254  39
   1   7   8 872.790 742.640  30
  -1   7  -8 705.263 631.934  37
  -1   7  -8 1150.07 530.498  38
   1   7   9 6904.63 1149.11  25
  -1   7  -9 7269.79 931.871  31
   1   7   9 1658.30 1010.07  42
  -1   7  -9 11144.2 1125.87  40
  -1   7  -9 6450.21 912.231  32
  -1   7  -9 2971.36 755.427  33
  -1   7  -9 11189.8 1007.82  39
   1   7   9 5856.84 932.825  30
  -1   7  -9 6520.09 752.155  38
  -1   7  -9 2154.33 702.387  37
   1   7  10 592.199 902.553  25
  -1   7 -10-32.7277 596.563  33
  -1   7 -10-940.959 730.031  32
  -1   7 -10-711.941 665.803  31
  -1   7 -10 153.657 782.081  40
  -1   7 -10 320.691 620.627  39
   1   7  10 84.5786 872.436  42
  -1   7 -10 366.766 579.677  37
  -1   7 -10 130.740 434.465  38
  -1   7 -11-263.616 667.835  32
  -1   7 -11-122.150 545.354  33
  -1   7 -11-265.980 606.137  31
  -1   7 -11 1202.74 748.947  40
   1   7  11 441.985 821.318  42
  -1   7 -11-217.716 524.583  37
   1   7  12-44.3246 879.193  25
  -1   7 -12-245.538 616.618  32
  -1   7 -12 881.407 524.416  39
  -1   7 -12-106.201 592.496  31
  -1   7 -13-31.5262 556.108  31
   1   7  13-159.843 816.833  25
  -1   7 -13-62.3922 584.590  32
  -1   7 -13 745.730 614.456  40
   1   7  13-344.582 719.701  42
  -1   7 -14 107.728 512.602  31
   1   7  14 273.971 713.846  25
  -1   7 -14-159.820 540.112  32
  -1   7 -14 93.2562 508.443  40
   1   7  14-221.014 590.312  42
  -1   7 -15-106.860 446.450  32
  -1   7 -15-21.6548 421.934  31
   1   7  15 440.105 592.839  25
  -1   7 -16 93.1867 327.469  32
  -1   7 -16 63.1369 311.758  31
   1   7  16 59.3933 421.053  25
   1   8 -16-194.281 268.405  40
   1   8 -15 250.763 312.599  32
   1   8 -15-465.269 437.213  40
   1   8 -15 111.503 306.419  31
  -1   8  15-251.929 479.221  25
   1   8 -14-187.642 402.961  32
  -1   8  14 116.441 606.073  25
   1   8 -14 510.198 524.516  40
   1   8 -14 317.496 389.772  31
   1   8 -13 229.207 487.350  32
  -1   8  13 140.353 525.551  30
  -1   8  13 34.5699 731.830  25
   1   8 -13 625.010 440.354  39
   1   8 -13 920.598 633.412  40
   1   8 -13 154.953 436.877  31
   1   8 -12 352.750 530.819  32
  -1   8  12 584.761 806.604  25
  -1   8  12 68.6889 611.542  30
   1   8 -12 966.029 552.654  39
   1   8 -12 470.155 699.645  40
   1   8 -12-29.7939 497.017  31
  -1   8  11 577.329 672.841  42
  -1   8  11 315.914 699.959  30
   1   8 -11 753.593 609.174  39
  -1   8  11 932.551 813.740  25
   1   8 -10 461.594 571.487  31
  -1   8  10-577.425 734.778  42
   1   8 -10 35.0539 594.826  32
  -1   8  10-43.1570 750.415  30
  -1   8  10 626.402 811.573  25
   1   8 -10 1001.01 751.867  40
  -1   8   9-728.141 619.324  43
   1   8  -9-111.236 584.060  31
   1   8  -9 36.6115 613.019  32
  -1   8   9 399.661 822.608  42
   1   8  -9-500.834 761.151  40
   1   8  -9-973.644 711.396  39
  -1   8   8 797.373 684.763  43
   1   8  -8 117.492 781.211  40
   1   8  -8 163.008 717.627  39
  -1   8   8 851.422 813.301  30
   1   8  -8-178.256 517.565  33
  -1   8   8 75.7218 845.765  42
   1   8  -8-336.344 665.150  32
   1   8  -8-37.8608 611.913  31
   1   8  -8 304.580 514.825  37
  -1   8   8 746.301 805.009  25
   1   8  -7 1413.70 665.862  31
   1   8  -7 681.879 569.768  33
  -1   8   7 968.125 904.659  42
  -1   8   7 1767.36 634.302  29
  -1   8   7 720.025 846.155  30
   1   8  -7 2504.52 637.906  29
  -1   8   7 2399.43 886.305  25
   1   8  -7 2287.14 627.154  27
   1   8  -7 3077.59 656.848  28
   1   8  -7 3089.94 846.968  40
   1   8  -7 1942.40 800.049  39
   1   8  -7 953.312 604.414  37
  -1   8   7 2544.17 789.758  43
   1   8  -7 1923.41 709.511  32
  -1   8   7 1939.13 646.230  36
  -1   8   7 2904.40 642.469  35
   1   8  -6 456.089 630.008  31
   1   8  -6 796.186 585.556  33
  -1   8   6 1353.24 916.077  42
   1   8  -6 1175.26 652.388  29
  -1   8   6 313.419 632.352  29
  -1   8   6 2052.87 916.202  30
  -1   8   6 1174.60 839.305  25
   1   8  -6 642.820 616.042  27
  -1   8   6 1220.67 667.535  28
  -1   8   6 1915.48 690.675  27
   1   8  -6 703.762 665.338  28
   1   8  -6 1079.04 781.626  40
   1   8  -6 495.458 756.257  39
   1   8  -6 1899.80 671.367  36
   1   8  -6 718.386 612.927  37
  -1   8   6 530.363 669.440  36
  -1   8   6 1665.82 665.383  35
   1   8  -6 2202.74 958.379  42
  -1   8   6 1367.58 768.474  43
   1   8  -6 1163.08 693.336  32
   1   8  -5 15716.1 1462.61  32
   1   8  -5 22593.4 1694.84  41
   1   8  -5 17555.2 1529.90  40
  -1   8   5 19999.3 1524.83  29
   1   8  -5 22724.2 1559.10  29
   1   8  -5 9819.47 1341.98  33
   1   8  -5 16600.9 1476.28  31
  -1   8   5 14159.5 1600.13  30
   1   8  -5 21674.4 1558.33  28
  -1   8   5 20249.5 1541.29  27
  -1   8   5 20120.7 1550.73  28
   1   8  -5 20860.2 1535.61  27
  -1   8   5 14971.1 1600.61  25
   1   8  -5 21206.8 1501.69  36
  -1   8   5 25661.9 1611.14  36
  -1   8   5 24721.8 1600.49  35
  -1   8   5 14487.0 1601.52  42
  -1   8   5 22808.3 1623.21  43
   1   8  -5 25616.7 1701.34  42
   1   8  -5 22789.6 1637.17  39
   1   8  -4 9267.47 1048.85  32
  -1   8   4 9932.70 1192.63  32
  -1   8   4 9093.73 1228.17  42
   1   8  -4 8618.25 1078.81  40
   1   8  -4 11365.3 1266.97  41
   1   8  -4 9249.98 1115.84  29
  -1   8   4 8268.94 1217.91  30
  -1   8   4 10156.5 1125.85  29
  -1   8   4 11815.6 1181.02  33
   1   8  -4 5207.25 958.833  33
   1   8  -4 8025.18 1029.42  31
  -1   8   4 9689.38 1153.10  31
   1   8  -4 8770.33 1116.86  28
  -1   8   4 10821.9 1155.67  27
  -1   8   4 11084.3 1160.89  28
   1   8  -4 10888.1 1145.11  27
   1   8  -4 10459.7 1094.53  26
  -1   8   4 6851.97 1154.26  25
  -1   8   4 10793.0 1145.55  36
  -1   8   4 11786.1 1181.54  37
   1   8  -4 12113.4 1132.74  36
   1   8  -4 5838.59 965.416  37
  -1   8   4 12362.7 1139.91  35
   1   8  -4 13300.9 1223.54  43
  -1   8   4 10835.9 1199.83  43
   1   8  -4 13162.3 1304.94  42
   1   8  -4 9452.12 1135.60  39
   1   8  -3 5347.26 833.410  32
  -1   8   3 5503.98 922.510  32
   1   8  -3 4686.68 1050.70  41
  -1   8   3 5194.26 1032.22  42
   1   8  -3 6212.41 1093.85  30
  -1   8   3 3982.52 1000.27  30
   1   8  -3 4189.99 786.188  31
  -1   8   3 4948.74 897.518  31
   1   8  -3 3233.20 789.662  33
  -1   8   3 5957.36 951.834  33
   1   8  -3 6560.79 940.357  29
  -1   8   3 4903.89 907.063  29
   1   8  -3 5344.75 953.367  28
  -1   8   3 5441.61 976.363  28
  -1   8   3 5965.10 979.505  27
   1   8  -3 5186.23 913.632  27
  -1   8   3 4648.38 991.877  25
   1   8  -3 6166.94 905.768  26
   1   8  -3 2713.62 779.856  37
  -1   8   3 4310.31 906.291  37
  -1   8   3 4588.10 927.116  36
   1   8  -3 6396.85 943.595  36
   1   8  -3 6398.48 898.433  35
  -1   8   3 5461.26 930.620  35
  -1   8   3 5438.14 980.655  43
   1   8  -3 6059.51 985.742  43
   1   8  -3 4978.15 1074.12  42
   1   8  -3 4659.27 820.140  40
   1   8  -3 5960.98 919.592  39
  -1   8   2 4323.31 906.610  32
   1   8  -2 4002.55 834.698  32
  -1   8   2 6650.72 1085.92  42
   1   8  -2 4559.49 1014.88  41
  -1   8   2 4951.09 766.566  40
  -1   8   2 5418.55 895.119  41
   1   8  -2 3204.05 830.394  33
  -1   8   2 4810.31 947.706  33
  -1   8   2 5114.90 897.245  31
  -1   8   2 4478.86 1024.34  30
   1   8  -2 5117.06 1034.54  30
   1   8  -2 3916.64 834.933  31
   1   8  -2 5570.43 995.717  17
  -1   8   2 6179.76 988.196  29
   1   8  -2 6625.11 961.971  29
  -1   8   2 5867.40 1020.56  28
   1   8  -2 6371.09 1003.83  28
  -1   8   2 6464.85 1015.87  27
   1   8  -2 5579.51 945.463  27
   1   8  -2 7784.22 996.479  26
  -1   8   2 4290.97 911.330  25
  -1   8   2 5577.50 961.952  37
   1   8  -2 3496.42 814.069  37
  -1   8   2 5624.54 923.404  35
   1   8  -2 6422.57 952.377  36
  -1   8   2 6225.81 1001.79  36
   1   8  -2 7358.08 946.818  35
   1   8  -2 6082.93 1012.55  43
  -1   8   2 7429.47 1059.14  43
   1   8  -2 5402.46 1063.76  42
   1   8  -2 3315.58 789.892  40
   1   8  -2 5407.23 850.671  39
  -1   8   1 1043.12 775.088  32
   1   8  -1 413.731 707.898  32
   1   8  -1 503.342 894.354  41
  -1   8   1 1707.41 677.695  40
  -1   8   1 798.493 772.504  41
   1   8  -1 1301.40 677.438  33
  -1   8   1 2046.67 812.455  33
  -1   8   1 911.892 744.290  31
   1   8  -1 1488.34 893.374  30
   1   8  -1 1048.88 668.701  31
  -1   8   1 261.767 940.247  30
   1   8  -1 2035.81 820.165  17
  -1   8   1 1767.30 851.462  29
   1   8  -1 3258.11 867.992  29
  -1   8   1 1954.71 904.068  28
   1   8  -1 2051.92 861.029  28
  -1   8   1 2687.21 884.658  27
   1   8  -1 3101.29 870.534  27
   1   8  -1 2444.83 828.509  26
  -1   8   1 2275.96 789.655  25
   1   8  -1 1565.62 860.405  25
   1   8  -1 969.570 673.124  37
  -1   8   1 1226.72 783.909  37
  -1   8   1 2339.54 887.937  36
   1   8  -1 2122.99 810.233  36
  -1   8   1 2416.20 807.168  35
   1   8  -1 1958.43 788.228  35
  -1   8   1 2659.50 967.533  42
   1   8  -1 3332.32 1015.19  42
  -1   8   1 1102.49 870.885  43
   1   8  -1 2848.55 920.465  43
   1   8  -1 844.807 605.313  39
  -1   8   1 2891.23 620.365  39
   1   8  -1 242.897 633.863  40
  -1   8   0 1953.83 780.095  32
   1   8   0 2258.31 756.710  32
  -1   8   0 1532.17 710.829  40
   1   8   0 2466.62 924.361  41
  -1   8   0 2223.05 835.493  41
   1   8   0 4054.90 1033.77  42
   1   8   0 1965.51 742.795  33
  -1   8   0 2415.40 828.532  33
  -1   8   0 2321.15 947.064  30
   1   8   0 1700.04 702.227  31
  -1   8   0 2164.77 784.020  31
   1   8   0 1904.20 890.136  30
   1   8   0 3668.52 886.874  17
  -1   8   0 3892.58 928.573  29
   1   8   0 4036.86 896.261  29
   1   8   0 4167.26 928.695  28
  -1   8   0 1704.23 867.741  28
  -1   8   0 4417.42 918.970  27
   1   8   0 4364.07 922.936  27
   1   8   0 3140.99 945.245  25
  -1   8   0 3471.59 842.958  25
   1   8   0 3674.57 869.658  26
   1   8   0 2391.81 749.680  37
  -1   8   0 1593.86 812.869  37
  -1   8   0 3532.07 884.760  36
  -1   8   0 3558.61 833.208  35
   1   8   0 2786.63 808.352  35
   1   8   0 2096.87 866.628  36
  -1   8   0 1951.77 990.880  42
   1   8   0 3129.47 910.025  43
  -1   8   0 1343.58 879.194  43
   1   8   0 2078.05 621.448  39
  -1   8   0 2861.87 655.652  38
  -1   8   0 2494.86 681.817  39
  -1   8  -1 1986.01 819.518  32
   1   8   1 1595.17 730.650  32
  -1   8  -1 3818.31 904.634  41
   1   8   1 3516.98 1003.43  42
   1   8   1 1565.96 879.612  41
  -1   8  -1 1386.96 789.401  33
   1   8   1 1886.14 775.166  33
  -1   8  -1 2248.89 897.531  30
   1   8   1 2398.04 925.102  30
   1   8   1 1205.88 679.094  31
  -1   8  -1 1417.43 765.964  31
   1   8   1 3406.14 873.840  17
   1   8   1 4698.47 904.226  29
  -1   8  -1 3513.61 879.295  29
   1   8   1 2964.74 893.118  28
  -1   8  -1 3003.60 902.272  28
  -1   8  -1 2746.47 874.128  27
   1   8   1 3415.89 868.962  27
  -1   8  -1 3787.61 836.423  25
   1   8   1 1617.91 930.229  25
   1   8   1 3113.78 844.093  26
  -1   8  -1 2035.17 767.306  35
  -1   8  -1 1771.03 833.491  36
   1   8   1 3394.22 878.132  36
   1   8   1 3964.84 845.816  35
   1   8   1 2451.50 796.100  37
  -1   8  -1 2277.20 784.715  37
  -1   8  -1 1291.84 737.061  40
  -1   8  -1 2864.04 727.429  39
  -1   8  -1 2362.54 655.284  38
   1   8   1 1706.13 854.462  43
  -1   8  -1 1866.33 840.710  43
  -1   8  -1 2480.69 1031.25  42
  -1   8  -2 7625.83 1153.88  30
   1   8   2 5058.10 1077.16  30
  -1   8  -2 6572.87 967.426  31
   1   8   2 5178.83 885.631  31
   1   8   2 7166.40 1076.64  41
   1   8   2 8213.86 1185.74  42
  -1   8  -2 9879.85 1138.37  41
  -1   8  -2 7865.04 1021.15  32
   1   8   2 7325.43 973.305  32
   1   8   2 6710.71 989.542  37
  -1   8  -2 7373.75 987.170  37
  -1   8  -2 8166.32 1062.43  29
   1   8   2 8294.97 1049.81  29
   1   8   2 7308.21 1077.77  28
  -1   8  -2 8620.03 1087.14  28
  -1   8  -2 9356.59 1075.35  27
   1   8   2 7690.92 1042.15  27
   1   8   2 5712.60 1140.19  25
   1   8   2 8758.15 1046.88  26
  -1   8  -2 8042.42 978.423  35
   1   8   2 8879.09 1055.92  36
  -1   8  -2 8251.37 1048.52  36
   1   8   2 9891.73 1058.24  35
   1   8   2 7886.25 1027.92  33
  -1   8  -2 6314.38 956.348  33
  -1   8  -2 6509.63 993.389  40
  -1   8  -2 8269.95 989.174  39
  -1   8  -2 6781.07 862.895  38
  -1   8  -2 8344.89 1201.67  42
   1   8   2 8198.11 1078.54  43
  -1   8  -2 7692.30 1031.89  43
  -1   8  -3 3977.52 833.103  31
   1   8   3 3584.99 754.091  31
   1   8   3 1153.58 875.035  30
  -1   8  -3 4395.58 934.923  30
   1   8   3 2478.21 867.817  41
   1   8   3 3151.81 1096.06  42
  -1   8  -3 4113.97 850.285  32
   1   8   3 3720.12 786.088  32
  -1   8  -3 3823.65 795.571  37
  -1   8  -3 4083.83 837.750  29
   1   8   3 1914.79 823.635  29
  -1   8  -3 3723.04 862.160  28
   1   8   3 1963.12 841.114  28
   1   8   3 1714.29 822.322  27
  -1   8  -3 3850.79 837.557  27
   1   8   3 3999.03 857.726  26
   1   8   3 2595.44 979.057  25
  -1   8  -3 4523.34 786.429  35
   1   8   3 2767.51 842.046  36
  -1   8  -3 3438.77 839.695  36
  -1   8  -3 3833.73 813.073  33
  -1   8  -3 2055.63 629.527  38
  -1   8  -3 3868.30 829.548  39
  -1   8  -3 2661.76 871.101  40
  -1   8  -3 2507.57 830.227  43
   1   8   3 3294.79 900.977  43
  -1   8  -3 4270.04 1093.94  42
   1   8   4 268.748 798.537  30
  -1   8  -4 195.875 718.873  31
   1   8   4 289.215 994.154  42
   1   8   4-345.451 730.164  41
  -1   8  -4 270.596 720.968  32
  -1   8  -4-362.192 649.102  37
   1   8   4-1692.46 879.170  29
  -1   8  -4-94.3951 693.412  29
   1   8   4-1400.12 869.221  27
   1   8   4-1127.11 887.808  28
  -1   8  -4 284.450 701.274  27
  -1   8  -4 312.082 701.001  28
   1   8   4-137.930 937.318  25
  -1   8  -4 502.680 694.989  43
   1   8   4-216.284 799.818  43
  -1   8  -4 812.994 988.685  42
   1   8   4 158.971 710.221  36
  -1   8  -4-157.806 705.017  36
  -1   8  -4 33.4862 609.400  35
  -1   8  -4 247.374 663.299  33
  -1   8  -4-530.269 818.294  40
  -1   8  -4-78.8208 723.191  39
  -1   8  -4 405.392 523.430  38
  -1   8  -5 4398.59 843.791  31
   1   8   5 3032.13 881.461  30
   1   8   5 3665.68 1105.03  42
   1   8   5 3184.39 810.875  28
   1   8   5 3155.61 779.374  27
  -1   8  -5 5932.88 814.784  27
  -1   8  -5 6165.32 821.734  28
  -1   8  -5 6551.35 993.097  40
  -1   8  -5 3606.04 679.119  38
  -1   8  -5 6061.40 936.759  39
  -1   8  -5 3846.78 756.948  36
   1   8   5 6790.69 877.699  36
  -1   8  -5 4370.75 756.208  35
   1   8   5 5269.01 889.903  43
  -1   8  -5 4907.34 808.964  43
  -1   8  -5 5436.88 900.475  32
  -1   8  -5 3182.73 806.439  33
  -1   8  -5 5963.69 809.271  29
   1   8   5 2452.08 759.757  29
  -1   8  -5 2787.04 767.840  37
   1   8   5 2868.22 1021.68  25
   1   8   6 1113.27 785.498  30
  -1   8  -6 956.563 691.332  31
   1   8   6-632.926 1018.53  42
  -1   8  -6 3612.16 670.893  28
   1   8   6 957.863 643.439  28
   1   8   6 497.058 630.921  27
  -1   8  -6 1716.66 697.870  37
   1   8   6-93.5029 637.198  29
  -1   8  -6 2245.66 622.502  29
  -1   8  -6 1824.43 604.609  36
  -1   8  -6 2055.37 601.620  35
  -1   8  -6 1994.26 872.373  40
  -1   8  -6 1820.96 772.617  39
  -1   8  -6 1402.65 546.908  38
  -1   8  -6 1691.65 753.182  32
  -1   8  -6 1118.35 687.131  33
   1   8   6 1483.73 911.804  25
   1   8   6 1482.54 722.036  43
   1   8   7 575.519 851.426  25
  -1   8  -7 2116.72 868.650  40
  -1   8  -7 326.860 497.323  38
  -1   8  -7 1796.64 732.973  39
  -1   8  -7 378.045 646.255  33
  -1   8  -7 898.206 717.691  32
  -1   8  -7 140.454 606.131  37
   1   8   7 868.872 752.161  30
  -1   8  -7 1305.54 692.722  31
   1   8   7-677.172 1027.88  42
  -1   8  -8 1306.72 806.235  40
  -1   8  -8 1166.61 684.839  39
  -1   8  -8-297.299 605.164  33
  -1   8  -8-307.047 661.130  32
  -1   8  -8 573.609 574.655  37
  -1   8  -8-738.506 679.488  31
   1   8   8-743.603 975.728  42
  -1   8  -9 2583.91 815.662  40
  -1   8  -9 341.402 539.151  33
  -1   8  -9 738.572 650.693  32
  -1   8  -9 190.157 551.539  37
   1   8   9-315.951 897.126  42
  -1   8  -9 187.001 621.356  31
   1   8   9 115.780 628.108  30
   1   8  10 1398.64 901.942  25
  -1   8 -10 1545.45 724.245  40
  -1   8 -10 1418.66 634.862  39
   1   8  11 321.948 838.853  25
  -1   8 -11-247.891 445.769  37
  -1   8 -11 278.576 668.695  40
  -1   8 -11-31.5489 589.320  32
  -1   8 -11 242.639 440.800  33
   1   8  11-64.5796 736.361  42
  -1   8 -11-287.675 545.396  31
   1   8  12-71.5333 748.393  25
  -1   8 -12-58.6670 368.192  33
  -1   8 -12-166.411 551.646  32
  -1   8 -12 56.2187 514.089  31
   1   8  12-514.432 670.575  42
  -1   8 -12-560.334 652.412  40
  -1   8 -12 679.696 385.713  37
  -1   8 -13-139.390 462.118  32
   1   8  13-271.878 647.974  25
   1   8  13 272.182 525.124  42
  -1   8 -13 521.201 524.080  40
  -1   8 -13 117.822 457.408  31
   1   8  14-191.037 531.619  25
  -1   8 -14-18.5124 370.275  31
  -1   8 -14 18.2391 382.615  32
  -1   8 -14 271.604 401.748  40
  -1   8 -15-51.7681 257.804  31
  -1   8 -15-89.0943 270.374  32
   1   9 -14 104.751 217.551  31
   1   9 -14-133.838 233.057  32
   1   9 -14-356.573 329.950  40
   1   9 -13-444.222 467.910  40
   1   9 -13 108.825 329.411  32
   1   9 -13 204.956 310.046  31
  -1   9  13 133.471 471.340  25
   1   9 -12-265.790 574.320  40
   1   9 -12 39.7958 381.648  32
  -1   9  12 356.644 572.604  25
   1   9 -12-161.289 359.456  31
  -1   9  12-312.226 456.501  30
  -1   9  11 253.160 559.531  30
   1   9 -11-96.7773 420.705  31
   1   9 -11-262.627 456.576  32
   1   9 -11-77.6183 615.980  40
   1   9 -11 450.937 483.423  39
  -1   9  11 158.566 655.147  25
  -1   9  11 702.737 469.539  42
   1   9 -10 81.6194 488.641  32
   1   9 -10 1248.14 585.585  39
   1   9 -10 787.517 639.244  40
   1   9 -10 192.925 466.013  31
  -1   9  10 266.146 651.575  30
  -1   9  10-35.2635 718.095  25
  -1   9  10-450.084 586.053  42
   1   9  -9 119.962 515.157  32
   1   9  -9 334.121 506.792  31
  -1   9   9 446.841 685.911  30
  -1   9   9 287.935 659.130  42
  -1   9   9-456.683 769.932  25
   1   9  -9 981.677 686.945  40
   1   9  -9 1326.13 652.698  39
   1   9  -8 1998.40 727.656  39
  -1   9   8 161.445 736.927  30
  -1   9   8 1002.59 799.908  25
   1   9  -7 1082.50 551.955  27
   1   9  -7 1043.32 561.929  28
   1   9  -7 404.884 571.016  32
  -1   9   7 451.915 786.550  25
  -1   9   7 2036.62 583.289  36
   1   9  -7 785.302 566.446  31
  -1   9   7 341.673 788.478  30
  -1   9   7 751.156 783.346  42
   1   9  -7 1364.07 523.083  29
   1   9  -7 882.787 710.021  39
   1   9  -7 1524.58 675.089  40
   1   9  -6 1698.45 636.102  32
   1   9  -6-208.586 557.944  37
   1   9  -6 488.592 709.575  40
  -1   9   6 2957.31 674.108  36
   1   9  -6 58.1493 565.787  33
   1   9  -6 1508.50 634.058  31
  -1   9   6 2002.83 868.625  42
   1   9  -6 2875.93 667.588  29
  -1   9   6 1892.67 635.516  29
  -1   9   6 1445.22 740.301  43
  -1   9   5 221.944 677.695  29
   1   9  -5-968.163 665.099  29
   1   9  -5-677.147 637.677  31
  -1   9   5-45.1395 813.195  30
   1   9  -5 620.210 683.463  28
   1   9  -5-574.531 668.445  39
   1   9  -5-834.871 743.507  40
  -1   9   5 348.181 674.902  36
  -1   9   5 68.1537 618.138  35
   1   9  -5-214.230 601.945  33
   1   9  -5-313.702 602.658  37
   1   9  -5 105.564 644.718  32
  -1   9   5 841.215 840.369  42
   1   9  -5 409.367 896.946  42
  -1   9   5-994.592 779.623  43
   1   9  -4-1134.14 711.847  32
   1   9  -4-776.816 664.273  37
   1   9  -4 945.953 707.482  36
  -1   9   4 332.613 686.210  29
   1   9  -4-431.684 715.695  29
   1   9  -4 1135.90 927.852  41
  -1   9   4 365.738 834.745  30
   1   9  -4-682.045 674.827  31
  -1   9   4 332.530 743.624  28
   1   9  -4 32.9133 715.291  28
   1   9  -4-132.103 651.337  27
  -1   9   4-166.623 781.842  25
  -1   9   4-166.209 707.836  36
  -1   9   4 177.322 650.782  35
   1   9  -4-378.647 626.743  33
   1   9  -4-33.9646 668.896  40
   1   9  -4 114.246 612.805  39
  -1   9   4-833.537 848.211  43
   1   9  -4 386.685 912.247  42
  -1   9   4 1157.96 892.744  42
   1   9  -3 603.191 677.840  32
  -1   9   3 2080.61 861.325  32
   1   9  -3 2190.14 782.426  36
  -1   9   3 3193.05 887.179  37
   1   9  -3 533.381 655.819  37
   1   9  -3 1007.76 780.272  29
  -1   9   3 2407.95 804.196  29
   1   9  -3 1616.84 918.295  41
   1   9  -3 431.225 661.855  31
  -1   9   3 730.220 837.286  30
  -1   9   3 3159.12 861.804  31
  -1   9   3 1575.82 802.542  28
   1   9  -3 1308.46 778.349  28
  -1   9   3 3063.47 821.128  27
   1   9  -3 1653.42 785.384  27
  -1   9   3 1840.69 813.383  25
  -1   9   3 1773.86 822.337  36
  -1   9   3 2079.49 766.340  35
   1   9  -3 389.937 663.033  33
  -1   9   3 3313.73 885.275  33
   1   9  -3 2801.61 685.212  39
   1   9  -3 784.702 653.561  40
  -1   9   3 2387.16 882.211  43
   1   9  -3 3673.98 891.169  43
  -1   9   3 712.687 983.569  42
   1   9  -3 1652.97 985.070  42
  -1   9   2 6758.44 1024.17  32
   1   9  -2 4140.01 866.295  32
  -1   9   2 12225.9 1140.05  36
  -1   9   2 6906.64 1007.17  37
   1   9  -2 3798.65 848.424  37
   1   9  -2 11996.6 1130.55  36
  -1   9   2 9212.93 1102.87  29
   1   9  -2 8340.85 1086.83  29
   1   9  -2 10300.0 1145.01  41
   1   9  -2 3984.77 802.434  40
  -1   9   2 6310.28 992.649  31
   1   9  -2 4765.44 868.214  31
  -1   9   2 4712.42 1072.35  30
  -1   9   2 9693.85 1077.15  28
  -1   9   2 9637.98 1066.30  27
   1   9  -2 9111.85 1107.45  28
   1   9  -2 9717.58 1076.85  27
  -1   9   2 6425.83 1027.67  25
  -1   9   2 11584.1 1091.66  35
  -1   9   2 8922.03 1047.21  33
   1   9  -2 4030.61 872.227  33
   1   9  -2 7564.99 904.884  39
   1   9  -2 8866.09 1208.07  42
  -1   9   2 9418.41 1139.75  43
   1   9  -2 10178.8 1139.53  43
  -1   9   2 6181.06 1151.51  42
   1   9  -1 140.912 720.809  32
  -1   9   1 774.327 793.189  32
  -1   9   1 687.380 789.498  37
   1   9  -1 1203.19 741.730  37
   1   9  -1 72.4091 884.040  29
  -1   9   1 1907.27 852.886  29
   1   9  -1 1822.59 888.379  41
  -1   9   1 397.872 635.481  40
  -1   9   1 2896.11 811.636  41
   1   9  -1 178.381 670.290  31
  -1   9   1 861.033 733.344  31
   1   9  -1 2048.33 878.252  30
  -1   9   1 1657.86 875.184  30
  -1   9   1 2720.59 874.607  28
   1   9  -1 1723.12 817.440  27
   1   9  -1-287.004 858.746  28
  -1   9   1 3012.13 871.846  27
   1   9  -1 2303.92 923.991  26
  -1   9   1 1144.22 776.999  25
  -1   9   1 2000.92 863.709  36
   1   9  -1 2861.26 859.534  36
  -1   9   1 2492.06 784.541  35
   1   9  -1 836.691 730.012  33
  -1   9   1 1901.74 821.577  33
   1   9  -1 957.094 568.574  39
  -1   9   1 882.321 841.643  43
   1   9  -1 1761.46 895.094  43
  -1   9   1 335.425 998.055  42
   1   9  -1 488.746 1013.75  42
   1   9   0 9768.12 1161.93  29
  -1   9   0 11913.1 1188.28  29
  -1   9   0 7959.81 976.451  40
   1   9   0 9876.72 1173.78  41
   1   9   0 4749.91 908.331  31
   1   9   0 6873.23 1112.72  30
  -1   9   0 7155.58 1026.99  31
  -1   9   0 7374.57 1138.98  30
   1   9   0 9608.20 1158.39  28
   1   9   0 9651.64 1135.70  27
  -1   9   0 12708.6 1183.04  28
  -1   9   0 11033.1 1166.12  27
   1   9   0 11383.8 1266.23  26
   1   9   0 8873.11 1184.13  25
  -1   9   0 10823.6 1110.79  35
  -1   9   0 9229.37 1083.96  33
   1   9   0 6394.71 1016.83  33
  -1   9   0 7268.99 1055.88  37
   1   9   0 5353.93 972.912  37
   1   9   0 14785.5 1214.14  36
  -1   9   0 11717.5 1192.84  36
   1   9   0 5796.31 957.155  32
  -1   9   0 6990.29 1078.53  32
  -1   9   0 9663.02 1177.51  43
  -1   9   0 7987.63 1210.88  42
   1   9   0 11837.4 1241.44  43
   1   9   0 9829.75 1283.85  42
  -1   9  -1 206.294 790.250  29
   1   9   1-145.458 884.464  29
   1   9   1 461.691 798.903  41
  -1   9  -1 233.544 680.539  40
   1   9   1 706.807 648.879  31
  -1   9  -1 941.443 830.879  30
  -1   9  -1-264.637 776.180  31
   1   9   1 307.930 847.787  30
   1   9   1-685.497 828.339  27
  -1   9  -1 1563.99 805.513  27
  -1   9  -1 68.4354 783.986  28
   1   9   1-937.209 865.964  28
   1   9   1 784.752 869.868  25
   1   9   1 579.649 808.848  36
  -1   9  -1 69.1096 802.523  36
  -1   9  -1 1282.01 718.594  35
  -1   9  -1 140.750 754.161  33
   1   9   1 885.230 751.489  33
   1   9   1 910.525 756.007  37
  -1   9  -1 469.285 751.844  37
   1   9   1 486.741 706.296  32
  -1   9  -1-111.998 785.448  32
  -1   9  -1 705.353 783.992  43
   1   9   1 37.4916 827.445  43
   1   9   1 2029.03 1007.80  42
  -1   9  -1 908.618 973.291  42
  -1   9  -2 973.181 763.242  32
  -1   9  -2-107.782 739.521  37
   1   9   2-215.512 824.594  29
  -1   9  -2 1007.52 770.336  29
   1   9   2-379.742 780.834  41
  -1   9  -2 585.421 730.902  40
   1   9   2 1811.16 977.851  42
  -1   9  -2-113.721 748.803  31
  -1   9  -2 1510.42 864.357  30
   1   9   2 704.529 837.897  30
  -1   9  -2 1798.98 735.414  27
  -1   9  -2 1002.74 750.322  28
   1   9   2 356.134 790.434  28
   1   9   2 855.715 763.178  27
   1   9   2 970.817 890.964  25
   1   9   2 1676.06 792.881  36
  -1   9  -2 1183.26 699.299  35
  -1   9  -2 1004.95 736.897  36
  -1   9  -2 490.575 750.084  33
  -1   9  -2 1512.91 678.455  39
  -1   9  -2 936.894 535.483  38
  -1   9  -2-431.761 792.219  43
   1   9   2 520.798 813.345  43
  -1   9  -2 1259.25 997.177  42
  -1   9  -3-639.931 789.911  32
   1   9   3 2094.46 756.343  36
  -1   9  -3-106.802 713.449  37
  -1   9  -3 778.468 693.782  29
   1   9   3 382.396 725.067  29
  -1   9  -3 1163.49 759.359  40
   1   9   3 335.483 713.979  41
   1   9   3 633.416 949.939  42
  -1   9  -3 381.295 715.898  31
   1   9   3-87.7398 798.227  30
   1   9   3 551.742 731.106  28
  -1   9  -3 1062.26 725.978  28
  -1   9  -3 1048.85 712.016  27
   1   9   3 1004.80 730.024  27
   1   9   3 133.380 833.010  25
  -1   9  -3 1730.51 654.172  35
  -1   9  -3 1004.30 736.192  36
  -1   9  -3 416.910 697.280  33
  -1   9  -3 1277.19 667.643  39
   1   9   3 1744.06 786.224  43
  -1   9  -3 1308.49 712.697  43
  -1   9  -3 1275.05 984.583  42
   1   9   4 760.969 689.846  29
  -1   9  -4 2209.09 719.523  29
   1   9   4 316.903 924.297  42
   1   9   4 1254.46 779.834  30
  -1   9  -4 947.079 666.103  31
   1   9   4 625.015 719.298  28
  -1   9  -4 2727.92 728.899  28
  -1   9  -4 1109.06 775.295  40
  -1   9  -4 1321.35 670.960  39
  -1   9  -4 1407.60 664.942  36
  -1   9  -4 1386.46 634.288  35
  -1   9  -4 68.3442 738.203  33
  -1   9  -4 980.104 693.046  37
  -1   9  -4 1497.01 712.645  32
  -1   9  -4 1767.29 722.283  43
   1   9   4 1821.83 776.248  43
  -1   9  -5 1467.20 679.925  32
  -1   9  -5-101.513 655.227  37
  -1   9  -5 466.708 766.543  40
  -1   9  -5 1558.26 601.811  36
  -1   9  -5 495.619 665.885  33
   1   9   5 1419.30 700.652  43
   1   9   5 582.774 904.810  42
  -1   9  -5 1039.51 664.365  31
   1   9   5-647.405 618.932  29
  -1   9  -5 1512.26 615.692  29
  -1   9  -6 903.303 532.575  29
   1   9   6-530.097 532.789  29
  -1   9  -6-669.757 784.849  40
   1   9   6 609.199 887.640  42
  -1   9  -6-31.7347 606.907  33
  -1   9  -6 859.500 631.825  32
   1   9   6-302.696 875.723  25
   1   9   6 497.191 580.289  28
   1   9   6 787.949 581.438  27
   1   9   6 238.408 709.703  30
  -1   9  -6 579.874 584.546  31
  -1   9  -6-454.886 591.394  37
  -1   9  -6 177.731 510.791  36
   1   9   6 274.698 608.046  43
  -1   9  -7 758.484 613.251  32
   1   9   7 294.723 874.793  25
  -1   9  -7 698.247 579.228  31
   1   9   7-298.639 671.995  30
  -1   9  -7 308.813 740.155  40
  -1   9  -7 1420.40 703.153  39
  -1   9  -8 54.0261 485.146  33
   1   9   8 79.8778 878.219  25
  -1   9  -8 548.923 616.629  39
   1   9   8-33.6893 756.839  42
  -1   9  -8 331.621 512.294  37
   1   9   8 503.716 646.145  30
  -1   9  -9 237.823 470.377  33
   1   9   9-407.504 826.582  25
  -1   9  -9 118.132 545.499  32
  -1   9  -9 88.3579 712.077  40
   1   9   9 213.277 691.110  42
  -1   9  -9-265.719 478.450  37
   1   9   9 262.581 549.328  30
  -1   9  -9 269.215 524.824  31
  -1   9 -10-98.7889 428.869  33
  -1   9 -10 78.8661 508.730  32
  -1   9 -10 262.435 645.244  40
   1   9  10-26.2006 643.004  42
   1   9  10 133.639 739.599  25
  -1   9 -10-181.680 438.178  37
  -1   9 -10 106.532 486.275  31
   1   9  11-29.0594 656.357  25
   1   9  11 472.652 538.408  42
  -1   9 -11-428.415 474.286  32
  -1   9 -11-579.261 569.575  40
  -1   9 -11-114.252 448.805  31
   1   9  12 190.659 525.472  25
   1   9  12 30.8702 406.495  42
  -1   9 -12 1302.96 489.145  40
  -1   9 -12 240.275 374.671  31
  -1   9 -12 72.9596 395.836  32
  -1   9 -13 206.088 331.305  40
  -1   9 -13 164.295 281.095  31
  -1   9 -13 80.9839 287.514  32
   1  10 -12 33.2917 267.534  40
   1  10 -11 239.280 366.027  40
   1  10 -11-240.667 272.374  31
   1  10 -11-50.0694 280.566  32
  -1  10  10 133.427 459.452  25
   1  10 -10-261.698 366.671  32
   1  10 -10-149.008 338.989  31
  -1  10  10-279.803 418.813  30
   1  10 -10-90.6853 452.931  40
  -1  10   9-159.230 507.057  42
   1  10  -9-41.9082 508.579  40
   1  10  -9 19.5669 415.169  32
   1  10  -9-356.395 399.921  31
  -1  10   9-198.942 524.996  30
  -1  10   9 25.6513 509.536  25
  -1  10   8 643.381 473.046  43
  -1  10   8-947.249 595.753  42
   1  10  -8-178.667 465.603  32
   1  10  -8-115.581 527.224  40
   1  10  -8 101.961 499.891  39
  -1  10   8-340.153 576.384  25
  -1  10   8-344.997 609.212  30
   1  10  -8-248.528 460.673  31
   1  10  -7 76.2452 395.413  37
  -1  10   7 764.329 632.453  25
   1  10  -7-37.2634 391.958  33
  -1  10   7-48.1468 519.552  43
  -1  10   7-492.711 676.780  42
   1  10  -7-222.118 526.883  32
   1  10  -7 1051.17 562.515  39
   1  10  -7 247.284 543.773  40
   1  10  -7 24.9595 496.537  31
  -1  10   7-159.730 642.575  30
   1  10  -7 793.164 417.613  29
   1  10  -6 308.086 450.550  37
  -1  10   6 129.001 636.112  25
   1  10  -6 322.434 455.018  33
  -1  10   6-1004.42 747.403  42
  -1  10   6 518.093 618.606  43
   1  10  -6-230.302 557.513  40
   1  10  -6-211.401 524.222  32
   1  10  -6 467.351 549.192  39
  -1  10   6-172.551 697.952  30
   1  10  -6-106.851 524.662  31
   1  10  -6 1456.54 510.330  29
   1  10  -5 2097.24 592.941  29
  -1  10   5 1156.15 608.771  29
   1  10  -5 1746.91 591.281  39
   1  10  -5 833.819 549.424  40
   1  10  -5 2858.75 637.914  28
  -1  10   5 1163.09 693.690  25
   1  10  -5 595.818 527.047  33
  -1  10   5 1391.96 651.850  43
  -1  10   5-932.379 778.890  42
   1  10  -5 27.9690 561.291  32
  -1  10   5 839.198 764.043  30
   1  10  -5 169.626 535.880  31
  -1  10   5 3739.79 668.302  36
   1  10  -5 536.987 511.902  37
  -1  10   4 2471.38 675.408  29
   1  10  -4 2217.99 601.910  39
   1  10  -4 928.761 542.939  40
   1  10  -4 849.080 549.604  33
   1  10  -4 173.737 577.379  32
  -1  10   4 2708.01 743.352  25
   1  10  -4 263.421 549.902  31
  -1  10   4 638.298 776.659  30
   1  10  -4 5045.55 756.968  28
   1  10  -4 4343.57 743.675  27
  -1  10   4 60.7157 807.168  42
   1  10  -4 316.294 534.602  37
   1  10  -3 361.746 572.754  37
  -1  10   3 384.859 778.956  30
   1  10  -3 781.934 695.596  28
   1  10  -3 526.583 688.285  27
   1  10  -3 719.751 522.416  39
  -1  10   3 647.851 681.828  25
   1  10  -2 2349.75 794.722  28
   1  10  -2 1978.90 758.846  27
  -1  10   2 733.977 806.922  30
   1  10  -1 1621.02 781.169  41
   1  10  -1 747.582 777.798  27
   1  10  -1 523.760 749.216  28
  -1  10   1 1228.39 817.405  30
   1  10   0 2195.27 776.172  41
   1  10   0 2326.39 830.258  28
   1  10   0 2541.28 836.317  27
  -1  10   0 1175.52 820.693  30
  -1  10  -1 1280.51 602.016  40
   1  10   1 1002.39 707.453  41
   1  10   1 522.588 770.997  28
   1  10   1-466.601 723.681  27
   1  10   1 151.501 781.078  30
   1  10   2 3883.01 744.210  41
  -1  10  -2 2688.94 655.276  40
   1  10   2 2725.17 797.974  28
   1  10   2 2941.06 794.138  27
   1  10   2 1520.87 783.294  30
   1  10   3 446.823 780.720  25
   1  10   3 793.056 723.659  30
   1  10   3 426.259 669.880  28
   1  10   3 288.996 666.769  27
  -1  10  -3 735.763 606.289  40
   1  10   4 843.958 621.670  28
   1  10   4 399.955 746.694  25
  -1  10  -4 183.641 599.930  31
   1  10   4 68.6553 664.880  30
   1  10   4 1139.29 639.643  43
   1  10   4-413.476 864.409  42
   1  10   4 26.4625 559.300  29
  -1  10  -4 2261.12 603.409  29
  -1  10  -4 701.084 590.416  37
  -1  10  -4 760.485 622.017  40
  -1  10  -4-423.892 604.551  32
  -1  10  -4 54.7951 579.734  33
   1  10   5 210.688 738.647  25
  -1  10  -5-527.552 580.697  31
   1  10   5-485.214 649.877  30
   1  10   5-543.736 783.407  42
   1  10   5 307.798 535.551  29
  -1  10  -5-731.641 546.296  37
  -1  10  -5-164.516 586.199  40
  -1  10  -5-637.731 611.361  32
  -1  10  -5 127.683 528.444  33
   1  10   6 602.556 706.759  25
  -1  10  -6 54.8058 539.027  31
   1  10   6 29.4480 575.060  30
   1  10   6 425.990 712.972  42
   1  10   6 461.081 455.879  29
  -1  10  -6 683.655 614.329  40
  -1  10  -6 270.992 565.014  32
  -1  10  -6-468.840 512.587  33
  -1  10  -6 359.420 494.491  37
   1  10   7-155.538 655.857  25
  -1  10  -7-524.458 451.610  37
  -1  10  -7 342.942 595.612  40
  -1  10  -7-227.505 497.118  31
   1  10   7 153.738 506.062  30
  -1  10  -7-149.951 536.064  32
  -1  10  -7 20.5249 443.438  33
   1  10   7 309.378 640.854  42
   1  10   8 28.1853 600.245  25
  -1  10  -8-670.180 391.456  37
  -1  10  -8 177.459 547.505  40
  -1  10  -8-563.889 478.037  31
   1  10   8 84.8917 421.073  30
  -1  10  -8-490.518 512.367  32
  -1  10  -8 17.2738 376.435  33
   1  10   8 678.036 587.090  42
   1  10   9-123.494 533.604  25
  -1  10  -9-121.700 296.996  37
  -1  10  -9 678.100 504.856  40
   1  10   9-428.082 529.763  42
  -1  10  -9-172.846 430.442  32
  -1  10  -9-185.733 299.656  33
  -1  10  -9 38.8653 400.401  31
  -1  10 -10 15.7835 330.696  31
   1  10  10-332.908 415.143  42
  -1  10 -10 783.686 411.611  40
   1  10  10-20.6220 446.584  25
  -1  10 -10-15.5957 337.343  32
  -1  10 -11-69.6306 251.395  32
  -1  10 -11 436.143 316.267  40
  -1  10 -11 105.723 232.421  31
   1  11  -7 420.042 291.311  40
   1  11  -7 381.429 286.358  32
  -1  11   7 299.591 352.763  42
   1  11  -7 435.696 269.983  31
  -1  11   7 233.251 384.959  30
   1  11  -6 268.879 334.701  32
  -1  11   6 515.493 460.389  42
   1  11  -6 45.3524 314.621  31
  -1  11   6 376.053 465.832  30
   1  11  -5 452.887 373.580  32
  -1  11   5 278.541 476.509  30
   1  11  -5 373.515 361.210  31
  -1  11   5 1009.01 522.205  42
   1  11  -4 1146.36 463.259  29
   1  11  -4 800.462 414.767  32
  -1  11   4 350.534 559.206  42
   1  11  -4 810.792 405.892  31
   1  11  -3 611.478 486.236  29
  -1  11   3 1106.57 603.676  42
   1  11  -2 1849.70 550.946  29
  -1  11   2 1308.26 652.969  42
   1  11  -1 1345.74 588.803  29
  -1  11   1 917.030 679.976  42
   1  11  -1 1146.02 682.264  42
   1  11   0 1485.75 596.158  29
   1  11   0 994.016 707.897  42
   1  11   1 986.198 552.010  29
   1  11   1 875.035 690.362  42
   1  11   2 509.592 500.630  29
  -1  11  -2 1112.83 515.156  32
  -1  11  -2 154.780 448.689  31
   1  11   2 315.943 646.481  42
   1  11   3 21.5479 623.713  42
  -1  11  -3 872.678 453.647  37
   1  11   3 900.147 467.225  29
  -1  11  -3 303.606 431.590  33
  -1  11  -3 464.123 452.525  31
  -1  11  -3 604.061 467.914  32
   1  11   4 222.889 583.893  42
  -1  11  -4 708.037 435.424  33
  -1  11  -4 256.925 409.513  31
  -1  11  -4 1445.31 441.639  37
  -1  11  -4 117.189 424.168  32
   1  11   5 330.445 528.170  42
  -1  11  -5 889.645 373.044  33
  -1  11  -5 180.259 364.993  31
  -1  11  -5 184.437 361.086  37
  -1  11  -5 783.780 418.622  32
   1  11   6 159.477 454.349  42
  -1  11  -6 566.928 304.884  33
  -1  11  -6 275.783 289.116  37
  -1  11  -6-15.8105 346.181  32
  -1  11  -6-111.836 330.639  31
   1  11   7-90.3714 370.251  42
  -1  11  -7-79.9541 286.903  32
  -1  11  -7-107.692 274.115  31
  -1  11  -8 123.409 232.546  32
  -1  11  -8-207.852 219.961  31
  -2  -9  11 317.847 409.542   3
   2  -9 -10 456.276 503.433  24
  -2  -9  10 782.987 450.578   3
   2  -9  -9-120.819 515.428  24
   2  -9  -8-31.2049 527.344  24
   2  -9  -7 1199.79 573.758  24
   2  -8 -15-129.698 482.901  22
   2  -8 -13 480.345 543.888  24
  -2  -8  13 794.782 504.717   3
   2  -8 -12 447.516 561.159  24
  -2  -8  12 250.862 539.476   3
   2  -8 -11 1267.54 645.965  24
   2  -8 -10 1316.18 678.048  24
   2  -8  -9 1443.49 693.798  24
  -2  -8   8 10542.3 1004.56   2
  -2  -8   7 1611.02 612.571   2
  -2  -8   6 1625.06 602.796   2
  -2  -8  -8 389.711 602.602  23
  -2  -8 -11 1204.16 629.779  24
  -2  -8 -12 920.191 536.288  24
   2  -7 -16 143.334 541.925  22
   2  -7 -15 215.114 542.069  24
  -2  -7  15-116.816 526.064   3
   2  -7 -14 774.153 636.358  24
  -2  -7  14 297.208 576.953   3
   2  -7 -13 636.727 699.669  24
  -2  -7  13-214.681 651.173   3
   2  -7 -12 857.368 721.933  24
   2  -7 -11 1601.52 786.549  24
  -2  -7  11 1022.32 558.668   2
   2  -7 -10 2396.37 795.315  24
  -2  -7  10 2386.75 635.894   2
  -2  -7   9-154.895 574.117   2
  -2  -7   8 403.452 607.209   2
  -2  -7   7 2424.27 663.764   2
  -2  -7   6 9638.16 974.334   2
  -2  -7 -10 875.886 627.055  23
  -2  -7 -11 1250.54 728.361  24
  -2  -7 -11 731.604 595.648  23
  -2  -7 -12 6615.01 839.742  24
  -2  -7 -12 191.699 539.399  23
  -2  -7 -13 2700.98 653.868  24
  -2  -7 -13 4034.35 613.944  11
  -2  -7 -14 471.674 442.237  11
  -2  -7 -15 786.567 347.819  11
   2  -6 -18 563.780 286.035  12
  -2  -6  17 133.447 466.955   3
   2  -6 -17-289.919 540.603  22
   2  -6 -17 775.025 373.472  12
  -2  -6  16 1175.86 604.405   3
   2  -6 -16 204.340 701.011  22
   2  -6 -16 230.593 626.338  24
   2  -6 -16 1539.50 479.150  12
   2  -6 -15 2486.81 757.184  24
   2  -6 -15 2014.09 562.672  12
  -2  -6  15 2827.44 750.193   3
   2  -6 -14 2709.21 811.442  24
   2  -6 -14 1985.12 562.956  12
  -2  -6  14 3920.28 857.485   3
   2  -6 -13 2386.45 826.223  24
   2  -6 -13 1841.28 570.683  12
  -2  -6  13 1354.09 793.462   3
   2  -6 -12 8296.62 1082.99  24
  -2  -6  12 7786.66 946.235   2
   2  -6 -11 535.499 746.044  24
  -2  -6  11 343.674 601.470   2
   2  -6 -10 1177.71 720.904  24
  -2  -6  10 491.423 614.175   2
  -2  -6   9 1407.45 614.049   2
  -2  -6   8 4145.03 712.080   2
  -2  -6   7 470.533 542.598   2
   2  -6   8 12204.4 1087.10   3
  -2  -6  -9 782.360 642.049  23
  -2  -6 -10 38.1350 622.373  23
   2  -6  10 1107.79 601.293   3
  -2  -6 -11 342.086 630.175  23
   2  -6  11 2311.38 655.799   3
  -2  -6 -12 286.566 726.686  24
  -2  -6 -12 1376.41 672.605  23
   2  -6  12 1239.56 627.399   3
  -2  -6 -13 313.585 590.224  23
  -2  -6 -13 1526.92 672.669  24
   2  -6  13 1815.46 624.458   3
  -2  -6 -14 2143.54 616.931  24
   2  -6  14 1679.17 553.906   3
  -2  -6 -15 2021.99 597.866  11
   2  -6  15 1987.47 607.074   4
  -2  -6 -16 348.700 430.883  11
  -2  -6 -17 410.728 297.038  11
   2  -5 -19 876.181 354.030  12
  -2  -5  18 288.864 380.921  14
   2  -5 -18 577.978 442.501  12
  -2  -5  18 682.633 504.369   3
   2  -5 -18 695.330 493.456  22
  -2  -5  17 74.4746 470.962  14
   2  -5 -17 935.898 534.040  12
   2  -5 -17 1371.84 664.330  22
   2  -5 -17-166.856 626.814  24
  -2  -5  17 293.788 608.315   3
   2  -5 -16 1231.43 742.886  22
   2  -5 -16 712.271 724.833  24
  -2  -5  16 3294.41 785.790   3
  -2  -5  16 1138.49 571.823  14
  -2  -5  15 3119.43 684.818  14
   2  -5 -15 4125.83 922.677  24
   2  -5 -15 4192.76 739.461  12
  -2  -5  15 5576.69 956.036   3
  -2  -5  14 7169.55 1060.95   3
   2  -5 -14 7095.09 1064.59  24
  -2  -5  14 5819.17 835.116  14
   2  -5 -13 8522.70 1093.45  24
  -2  -5  13 7109.26 902.520  14
  -2  -5  12 2281.15 716.171   2
   2  -5 -12 3442.18 841.061  24
  -2  -5  12 2450.52 646.788  14
  -2  -5  11 2448.30 664.410   2
  -2  -5  11 1109.44 581.578  14
  -2  -5  10 4798.82 749.914   2
   2  -5 -10 4915.34 780.049  24
  -2  -5  10 4157.02 675.988  14
  -2  -5   9 1686.71 592.681   2
  -2  -5   7 2302.80 521.067   2
   2  -5   7 6865.32 762.799   3
   2  -5   8 1091.53 532.833   3
  -2  -5  -8 889.964 410.111  12
   2  -5   9 5136.56 728.401   3
  -2  -5  -9 4531.25 617.776  12
   2  -5  10 1657.23 641.321   3
  -2  -5 -10 1479.31 689.504  23
  -2  -5 -10 2083.99 552.188  12
   2  -5  11-303.459 622.120   3
  -2  -5 -11-423.298 611.258  23
  -2  -5 -11 98.1732 516.389  12
   2  -5  12-348.688 664.936   3
  -2  -5 -12 683.505 697.273  24
  -2  -5 -12 300.237 541.488  12
   2  -5  13 1263.22 703.409   3
  -2  -5 -13-155.016 659.796  23
  -2  -5 -13 1213.19 683.646  24
  -2  -5 -13 556.802 516.958  12
  -2  -5 -14 845.490 623.852  24
  -2  -5 -14-509.176 644.004  23
   2  -5  14 550.997 649.283   3
   2  -5  15 65.4302 633.092   4
   2  -5  15 265.359 565.975   3
  -2  -5 -15 29.4198 524.477  24
  -2  -5 -15-325.301 459.895  12
  -2  -5 -16 22.4021 421.814  12
  -2  -5 -16 24.3011 593.101  11
   2  -5  16 239.143 504.990   4
  -2  -5 -17 303.132 452.353  11
  -2  -5 -17-84.1541 320.843  12
  -2  -5 -18 155.904 302.053  11
   2  -4 -20 436.049 342.890  12
  -2  -4  19 336.943 440.174  14
   2  -4 -19 966.835 485.962  12
  -2  -4  19 132.626 405.496  20
   2  -4 -19-371.525 389.291  22
  -2  -4  18-323.666 551.332  14
   2  -4 -18 473.726 532.193  22
  -2  -4  18-223.793 575.896   3
   2  -4 -18 166.394 550.814  12
  -2  -4  17 2193.94 685.696  14
  -2  -4  17 3115.76 771.515   3
   2  -4 -17 840.195 660.820  22
   2  -4 -17 662.394 713.829  24
  -2  -4  16 1019.90 636.314  14
   2  -4 -16 1166.62 710.903  13
   2  -4 -16 1112.15 681.208  12
  -2  -4  16 2479.81 865.908   3
   2  -4 -16 1411.21 775.146  22
   2  -4 -16 645.472 794.154  24
   2  -4 -15 492.123 813.712  24
   2  -4 -15 367.873 724.149  13
  -2  -4  15 1223.84 681.151  14
  -2  -4  15 1410.05 849.130   3
   2  -4 -14 1191.71 852.698  24
  -2  -4  14-37.1717 670.442  14
   2  -4 -14 168.160 735.951  13
  -2  -4  14 1564.55 803.357   3
  -2  -4  13 5426.66 886.034  14
   2  -4 -13 6133.52 927.500  13
   2  -4 -13 5357.32 913.245  24
  -2  -4  12 793.036 632.908   2
  -2  -4  12 951.861 654.912  14
   2  -4 -12 942.560 712.731  13
  -2  -4  11 16135.2 1345.94  14
   2  -4 -11 16409.1 1351.07  24
   2  -4 -11 14579.2 1301.83  13
  -2  -4  11 17073.5 1318.11   2
   2  -4 -10 2094.60 632.103  24
  -2  -4  10 2804.39 621.793   2
  -2  -4  10 1931.15 568.994  14
   2  -4 -10 2305.33 620.067  13
   2  -4  -9 7717.09 815.273  13
  -2  -4   9 7992.79 804.600  14
  -2  -4   8 1876.86 501.522   2
   2  -4  -7 10322.9 876.684  13
  -2  -4   7 10315.3 825.356   9
  -2  -4   7 11019.4 890.020   2
  -2  -4   6 774.353 348.027   9
  -2  -4   5 7716.74 623.958   9
   2  -4   3 4966.05 409.718   2
  -2  -4  -3 3683.49 399.542  12
   2  -4   4 8418.30 591.112   2
  -2  -4  -4 6289.18 594.599  12
   2  -4   4 7644.84 614.156  14
   2  -4   5 23216.6 1365.92   2
   2  -4   5 22374.0 1410.16  14
  -2  -4  -6 3566.42 490.952  12
   2  -4   6 3876.09 443.706   2
   2  -4   6 4329.11 517.753  14
  -2  -4  -7 13990.4 1159.88  12
   2  -4   7 18530.3 1240.58   3
   2  -4   8 1451.53 483.493  14
   2  -4   8 1477.19 524.727   3
   2  -4   9 9583.44 931.272  14
  -2  -4  -9 8131.62 956.482  23
   2  -4   9 10737.2 990.632   3
  -2  -4  -9 8577.98 882.877  12
   2  -4  10 2612.32 649.916  14
  -2  -4 -10 2294.82 715.165  23
   2  -4  10 4070.47 738.681   3
  -2  -4 -10 3446.34 647.170  12
   2  -4  11 375.334 607.246  14
  -2  -4 -11 37.4764 637.032  23
   2  -4  11 226.060 635.490   3
  -2  -4 -11-236.442 577.462  12
   2  -4  12 434.115 659.488  14
  -2  -4 -12 650.545 629.378  24
  -2  -4 -12 237.033 658.528  23
   2  -4  12-79.3649 679.743   3
  -2  -4 -12-354.230 612.513  12
   2  -4  13 1370.57 682.802  14
  -2  -4 -13 1364.60 663.192  24
  -2  -4 -13 719.759 640.299  12
   2  -4  13 121.896 726.211   3
  -2  -4 -14 1791.35 643.216  24
   2  -4  14 2959.88 810.479   3
  -2  -4 -14 1438.66 652.060  12
   2  -4  15 33.7720 628.135  14
  -2  -4 -15 919.654 554.714  24
   2  -4  15 382.629 686.279   4
   2  -4  15 191.005 680.116   3
  -2  -4 -15 130.496 546.291  12
   2  -4  16 379.811 542.342   4
  -2  -4 -16-398.500 554.170  12
   2  -4  16 616.447 574.007  14
  -2  -4 -17 1088.23 602.777  11
  -2  -4 -17 1394.13 502.493  12
   2  -4  17 259.170 470.437  14
  -2  -4 -18 241.224 411.104  11
  -2  -4 -18 120.814 353.860  12
   2  -3 -21 945.212 281.399  12
   2  -3 -20 349.508 408.861  12
  -2  -3  20-381.782 411.279  14
  -2  -3  19 396.212 570.674  14
  -2  -3  19 117.974 500.392   3
   2  -3 -19-179.960 585.681  12
  -2  -3  18 3642.71 774.332  14
   2  -3 -18 4433.31 767.646  12
  -2  -3  17-144.433 712.951  14
   2  -3 -17 602.412 644.701  12
  -2  -3  17 1164.18 747.295   3
   2  -3 -17 851.161 645.028  22
   2  -3 -16 70.0848 790.826  13
  -2  -3  16 426.746 703.909  14
   2  -3 -16 641.450 714.053  12
  -2  -3  16 328.773 793.198   3
   2  -3 -16 464.772 691.425  22
   2  -3 -16 205.840 787.432  24
   2  -3 -15 535.754 807.358  24
   2  -3 -15-107.025 832.880  13
  -2  -3  15 551.266 762.449  14
  -2  -3  15 831.945 772.505   3
   2  -3 -14 347.890 850.215  13
  -2  -3  14 1880.99 769.776  14
   2  -3 -14 1245.87 769.774  24
  -2  -3  13 2518.66 760.758   3
   2  -3 -13 2251.49 845.364  13
  -2  -3  13 2027.46 784.359  14
   2  -3 -12 5700.01 836.835  24
  -2  -3  12 8268.27 937.802  14
   2  -3 -12 6545.60 933.095  13
   2  -3 -12 6089.04 832.545   7
   2  -3 -11 5021.33 804.532  13
  -2  -3  11 6254.65 800.836  14
   2  -3 -11 5896.03 765.534  24
  -2  -3  11 5339.35 709.853   9
  -2  -3  11 5666.28 728.565   2
   2  -3 -10 1220.01 551.132  24
   2  -3 -10 725.509 369.589  23
  -2  -3  10 106.554 493.281  14
   2  -3 -10 631.357 560.763  13
  -2  -3  10 471.557 470.937   2
  -2  -3  10 580.059 458.805   9
   2  -3 -10 718.181 531.775   7
   2  -3  -9 738.574 322.757  23
   2  -3  -9 922.097 508.455  24
  -2  -3   9 466.133 436.941   2
   2  -3  -9 587.107 479.030   7
   2  -3  -9 473.193 489.783  13
   2  -3  -8 15351.6 1156.39   7
  -2  -3   8 15171.3 1141.13   9
  -2  -3   8 18476.1 1198.37   2
   2  -3  -7 18109.5 1306.44  23
   2  -3  -7 19832.1 1352.19   7
  -2  -3   7 21002.1 1358.26   9
  -2  -3   6 13418.8 938.648   9
   2  -3  -6 12462.6 893.630  23
   2  -3  -6 14492.7 954.182   7
  -2  -3   5 29596.0 1751.73   9
   2  -3  -5 29139.7 1747.82   7
   2  -3  -5 27034.5 1710.33   8
  -2  -3   5 28515.5 1655.52   1
   2  -3  -4 165.286 209.363   8
   2  -3  -3 23202.3 1144.03   8
   2  -3  -3 16548.4 1095.63   3
   2  -3  -2 2081.17 183.737   6
   2  -3  -2 1681.14 178.301   3
  -2  -3   1 11014.0 664.096  11
   2  -3  -1 10257.4 664.470   6
  -2  -3  -1 3011.36 279.301  12
   2  -3   1 3385.19 291.478  14
   2  -3   2 3115.15 319.909  14
   2  -3   2 3131.48 285.398   2
  -2  -3  -2 2870.25 302.448  12
   2  -3   3 22577.6 1300.61  14
   2  -3   3 19012.4 1229.25  24
   2  -3   3 22902.5 1262.56   2
  -2  -3  -3 19081.9 1284.89  12
  -2  -3  -4 285.525 278.821  12
   2  -3   4 789.658 231.907   2
   2  -3   4 471.754 310.749  14
   2  -3   5 15294.8 1012.45   2
  -2  -3  -5 15797.4 1079.29  12
   2  -3   5 15567.6 1084.31  14
  -2  -3  -6 3232.04 525.442  13
  -2  -3  -6 4243.21 517.279  12
   2  -3   6 5023.61 547.721   3
   2  -3   6 4209.71 527.404  14
   2  -3   7 7681.81 719.509   3
  -2  -3  -7 6353.69 692.452  13
  -2  -3  -7 6587.51 691.970  12
   2  -3   8 1264.94 465.326  14
  -2  -3  -8 1574.24 543.386  23
  -2  -3  -8 1152.90 457.524  12
   2  -3   8 1641.28 515.314   3
   2  -3   9 20998.4 1544.28  14
  -2  -3  -9 19301.3 1544.89  23
   2  -3   9 24869.1 1613.23   3
  -2  -3  -9 19440.4 1507.70  12
   2  -3  10 2372.63 656.350  14
  -2  -3 -10 2692.86 701.166  23
  -2  -3 -10 2372.58 599.730  12
   2  -3  10 2995.67 689.499   3
   2  -3  11 21186.4 1541.39  14
  -2  -3 -11 15293.9 1397.50  24
  -2  -3 -11 16407.2 1489.42  23
   2  -3  11 23458.8 1597.05   3
  -2  -3 -11 19624.8 1508.23  12
   2  -3  12 373.839 687.553  14
  -2  -3 -12 1160.08 695.734  23
   2  -3  12 670.075 690.609   3
  -2  -3 -12 1105.76 691.836  12
   2  -3  13 3968.69 859.113  14
  -2  -3 -13 1262.92 712.231  23
  -2  -3 -13 3119.07 699.233  24
   2  -3  13 3633.10 875.461   3
  -2  -3 -13 3378.82 799.379  12
   2  -3  14 3538.22 836.058  14
  -2  -3 -14 2175.46 660.362  24
  -2  -3 -14 1563.39 756.638  12
   2  -3  14 4284.00 923.311   3
  -2  -3 -15 419.729 573.516  24
   2  -3  15 242.842 661.121   4
   2  -3  15 908.703 780.808   3
  -2  -3 -15 963.585 669.581  12
   2  -3  16 349.907 683.416  14
  -2  -3 -17-76.7892 602.224  11
  -2  -3 -17 1126.76 590.964  12
   2  -3  17-476.498 608.833  14
  -2  -3 -18 867.539 487.589  11
  -2  -3 -18-43.3212 460.241  12
   2  -3  18-116.748 482.484  14
  -2  -3 -19 1091.19 327.766  11
  -2  -3 -19 867.498 352.296  12
   2  -2 -21 231.698 311.351  12
  -2  -2  21-264.688 354.398  14
   2  -2 -20 321.237 452.883  12
  -2  -2  20 188.902 508.516  14
   2  -2 -19 1574.33 610.029  12
  -2  -2  19 657.537 653.530  14
  -2  -2  18 1156.79 786.423  14
  -2  -2  18 1393.58 687.858   3
   2  -2 -17 1092.77 690.514  12
  -2  -2  17 875.612 726.892   3
   2  -2 -17 560.224 580.760  22
  -2  -2  16 9561.24 1139.97  14
   2  -2 -16 7478.33 1163.36  13
   2  -2 -16 8169.24 1082.41  12
  -2  -2  16 9215.80 1133.85   3
   2  -2 -15 840.504 632.877  22
   2  -2 -15-242.621 759.205  24
  -2  -2  15 1042.42 796.583  14
   2  -2 -15 1167.05 919.071  13
  -2  -2  15 1457.96 751.926   3
  -2  -2  14 7124.97 1029.53  14
   2  -2 -14 6274.35 1087.41  13
  -2  -2  14 7281.09 944.535   3
   2  -2 -13 1038.31 632.106  24
  -2  -2  13 1979.22 683.906   3
  -2  -2  13 1002.32 757.381  14
   2  -2 -13 2057.31 877.114  13
   2  -2 -12 6789.70 908.297   7
  -2  -2  12 7932.31 996.449  14
   2  -2 -12 7302.83 892.568  24
  -2  -2  12 9364.84 949.198   3
   2  -2 -12 8554.63 1029.55  13
   2  -2 -11 13992.9 1178.26  24
  -2  -2  11 16025.9 1261.61  14
  -2  -2  11 15804.6 1197.24   9
   2  -2 -11 12480.2 1204.68  13
   2  -2 -10 26414.3 1756.10   7
   2  -2 -10 29004.0 1765.03  24
  -2  -2  10 31989.6 1759.75   2
   2  -2 -10 26557.2 1776.37  13
   2  -2  -9 18082.5 1422.21   7
   2  -2  -9 20651.9 1442.98  24
  -2  -2   9 19475.8 1345.88  15
  -2  -2   9 22244.0 1431.61   9
  -2  -2   9 24109.0 1439.31   2
   2  -2  -8 9055.62 813.024   7
   2  -2  -8 8573.21 837.691  13
   2  -2  -8 7290.45 702.122  23
   2  -2  -8 10681.6 813.762  24
  -2  -2   8 10280.5 802.599   9
  -2  -2   8 11661.8 809.338   2
   2  -2  -7 9264.03 745.376  23
   2  -2  -7 12115.4 834.617  24
   2  -2  -7 9160.90 817.448   7
  -2  -2   7 10378.1 818.743   9
  -2  -2   7 12693.0 846.642   2
   2  -2  -6 17551.9 1115.40  23
   2  -2  -6 15951.3 1160.03   7
   2  -2  -6 15482.6 1132.44   8
  -2  -2   6 18964.2 1176.75   9
   2  -2  -6 17477.7 1128.74   2
   2  -2  -5 3407.25 307.406   5
   2  -2  -5 4510.81 360.957  23
   2  -2  -5 3600.85 398.613   8
   2  -2  -5 4455.51 433.907   7
  -2  -2   5 4388.86 437.366   9
   2  -2  -5 4583.09 381.798   2
   2  -2  -4 13040.5 926.450  23
   2  -2  -4 17026.2 934.769   5
  -2  -2   4 16500.7 921.132   1
   2  -2  -4 15882.6 953.613   2
   2  -2  -4 13579.0 952.165   8
   2  -2  -3 54290.5 3200.21   4
  -2  -2   3 60241.7 3238.28  10
   2  -2  -3 57529.7 3248.60   8
  -2  -2   2 15838.3 923.856  10
   2  -2  -2 14547.3 905.487   6
  -2  -2   1 6256.82 418.570  11
   2  -2   0 7021.78 467.359  14
   2  -2   1 12458.6 751.329  14
  -2  -2  -1 11123.2 739.370  12
  -2  -2  -1 11872.7 710.883  20
   2  -2   2 37509.4 2137.68  14
  -2  -2  -2 35060.0 2132.00  12
   2  -2   2 36008.0 2071.53  24
  -2  -2  -3 9708.42 701.452  12
   2  -2   3 10080.3 652.399   2
   2  -2   3 10185.1 645.270  21
   2  -2   3 10578.3 717.013  14
  -2  -2  -4 16870.8 1206.22  13
  -2  -2  -4 19371.9 1219.30  12
   2  -2   4 20713.6 1233.42  14
   2  -2   5 34235.8 2049.41  14
  -2  -2  -5 31382.3 2029.25  13
  -2  -2  -5 31819.6 2035.35  12
   2  -2   5 34819.4 2043.09   3
   2  -2   6 23653.2 1583.74  16
   2  -2   6 27366.8 1693.07  14
   2  -2   6 28413.2 1688.34   3
  -2  -2  -6 24894.4 1670.59  13
  -2  -2  -6 27462.7 1685.34  12
  -2  -2  -7 28657.4 1882.77  23
  -2  -2  -7 28561.3 1876.92  13
  -2  -2  -7 27985.1 1875.39  12
   2  -2   7 31401.4 1904.14  14
   2  -2   7 32847.0 1916.42   3
  -2  -2  -7 26185.7 1807.07  19
  -2  -2  -8 3247.08 452.761  19
  -2  -2  -8 4468.38 599.039  23
   2  -2   8 3496.34 586.818  14
  -2  -2  -8 3514.24 573.022  12
   2  -2   8 4130.02 602.082   3
   2  -2   9 20228.1 1364.41  14
   2  -2   9 21362.6 1376.14   3
  -2  -2  -9 17471.9 1317.18  23
  -2  -2 -10 1526.39 524.353  24
  -2  -2 -10 4166.43 699.717  23
  -2  -2 -10 3619.37 628.012  12
   2  -2  10 3933.31 730.971  14
   2  -2  10 2936.32 681.209   3
  -2  -2 -10 2712.18 476.230  19
   2  -2  11 9896.83 1077.99  14
  -2  -2 -11 9966.73 1051.02  23
  -2  -2 -11 8260.63 877.534  24
   2  -2  11 12183.0 1098.59   3
  -2  -2 -11 9923.24 1023.33  12
   2  -2  12 786.128 800.487  14
  -2  -2 -12 543.769 467.217  24
  -2  -2 -12 793.197 697.051  23
   2  -2  12 654.526 683.325   3
  -2  -2 -12-245.669 673.647  12
   2  -2  13 7073.69 1055.01  14
  -2  -2 -13 6575.41 961.786  23
  -2  -2 -13 6961.67 831.918  24
  -2  -2 -13 7004.42 1012.86  12
   2  -2  14 3982.47 941.088   3
  -2  -2 -14 4011.66 909.871  12
   2  -2  14 4166.12 937.544  14
  -2  -2 -15 6702.43 957.487  12
  -2  -2 -16 5604.00 855.532  12
   2  -2  16 6230.48 975.535  14
  -2  -2 -17 1949.27 639.414  11
  -2  -2 -17 1314.95 633.708  12
   2  -2  17 469.615 737.896  14
  -2  -2 -18 3140.02 547.525  11
  -2  -2 -18 2421.11 617.946  12
   2  -2  18 1075.12 622.745  14
  -2  -2 -19 1255.12 341.727  11
  -2  -2 -19 480.388 400.974  12
   2  -2  19 185.008 439.732  14
   2  -1 -21 538.995 298.488  12
  -2  -1  21-255.894 387.529  14
   2  -1 -20 259.597 433.317  12
  -2  -1  20-176.980 543.619  14
   2  -1 -19 1028.88 569.080  12
  -2  -1  19 1006.43 718.795  14
  -2  -1  18 1280.47 676.125   3
  -2  -1  18 1199.71 801.507  14
  -2  -1  17 1976.71 740.320   3
   2  -1 -17 1224.80 678.767  12
   2  -1 -16 891.142 935.479  13
  -2  -1  16 934.951 813.239  14
   2  -1 -16 185.887 684.664  12
  -2  -1  16-281.974 715.823   3
   2  -1 -15 540.895 579.229  22
  -2  -1  15 1835.19 839.967  14
   2  -1 -15 1422.07 977.925  13
  -2  -1  14 13373.8 1140.99   3
   2  -1 -14 12476.1 1322.25  13
  -2  -1  14 12062.6 1260.33  14
   2  -1 -13 2708.17 703.568  24
   2  -1 -13 4119.56 697.068  22
  -2  -1  13 4288.95 719.518  15
  -2  -1  13 5178.52 759.688   3
  -2  -1  13 4117.15 898.380  14
   2  -1 -13 5036.79 991.591  13
   2  -1 -12 23633.0 1876.81   7
  -2  -1  12 28702.9 1956.04  14
  -2  -1  12 27735.7 1826.43  15
   2  -1 -12 22243.6 1840.30  24
  -2  -1  12 32509.1 1925.98   3
   2  -1 -12 26064.2 1920.01  13
   2  -1 -11 14299.8 1227.68  13
   2  -1 -11 14651.0 1186.55  24
  -2  -1  11 15561.3 1247.91  14
  -2  -1  11 13373.8 1136.76  15
  -2  -1  11 15062.3 1201.43   9
  -2  -1  11 16316.1 1197.05   3
   2  -1 -10 1183.10 497.759  24
  -2  -1  10 1049.77 457.774  15
   2  -1 -10 803.574 552.325   7
   2  -1 -10 1370.86 564.282  13
   2  -1  -9 1151.80 438.712  24
  -2  -1   9 752.188 423.886  15
   2  -1  -9 750.448 524.517   7
  -2  -1   9 1011.21 479.185   9
  -2  -1   9 934.403 430.243   2
   2  -1  -8 10612.4 912.738  13
   2  -1  -8 10260.0 887.695   7
   2  -1  -8 11376.0 849.836  24
   2  -1  -8 9205.82 795.818  23
  -2  -1   8 10661.7 825.626  15
  -2  -1   8 12373.1 850.175   2
  -2  -1   8 12275.3 897.935   9
   2  -1  -7 19045.3 1297.13   7
   2  -1  -7 20016.5 1277.09  24
  -2  -1   7 22263.9 1285.16   2
  -2  -1   7 20704.0 1292.03   9
   2  -1  -6 10898.7 789.141   8
   2  -1  -6 10002.5 795.837   7
   2  -1  -6 12694.6 785.452  24
   2  -1  -6 8670.64 724.373  23
  -2  -1   6 10773.5 757.142  15
  -2  -1   6 14382.6 800.472   2
   2  -1  -6 9417.78 741.343   2
  -2  -1   6 11541.4 798.014   9
   2  -1  -5 30902.3 1889.09   7
   2  -1  -5 31669.7 1887.23   8
   2  -1  -5 26515.4 1841.25  23
  -2  -1   5 32523.2 1863.57  15
   2  -1  -5 30014.0 1863.65   2
  -2  -1   5 37075.3 1902.25   2
  -2  -1   5 33936.4 1895.99   9
   2  -1  -4 3233.52 303.032  23
   2  -1  -4 4728.99 377.825  24
   2  -1  -4 3618.56 364.310   8
   2  -1  -4 4176.34 343.104   2
   2  -1  -4 4367.09 340.176   5
   2  -1  -3 12179.4 662.371   5
   2  -1  -3 12049.9 672.176  24
   2  -1  -3 9625.13 654.661   8
  -2  -1   3 11573.7 635.433   1
   2  -1  -3 10257.7 636.422   2
  -2  -1   3 11018.1 650.425  10
   2  -1  -2 6532.92 429.692  24
   2  -1  -2 5935.63 398.872   2
   2  -1  -2 5908.51 421.953   6
   2  -1  -2 6057.34 401.251   4
  -2  -1   2 6029.58 438.218  10
  -2  -1   1 2846.90 258.563  11
   2  -1  -1 2788.77 232.257  24
   2  -1  -1 3298.93 273.930   6
   2  -1   0 15150.5 828.055  22
   2  -1   0 12872.3 803.056  24
   2  -1   0 15502.0 864.177  14
  -2  -1   0 14643.2 841.146  20
  -2  -1   0 14001.0 855.680  11
   2  -1   0 13604.4 823.945   3
   2  -1   1 2662.42 285.186  14
   2  -1   1 2778.00 256.986   3
  -2  -1  -1 2237.35 245.683  12
   2  -1   2 87306.4 4721.43  14
   2  -1   2 78618.3 4686.69  21
   2  -1   2 84314.2 4708.64   3
  -2  -1  -2 78844.3 4709.62  12
   2  -1   3 46626.1 2593.14  14
   2  -1   3 42946.4 2538.35  21
   2  -1   3 45371.3 2582.33   3
  -2  -1  -3 41049.4 2577.30  12
   2  -1   4 12549.2 863.352   3
  -2  -1  -4 11911.0 879.390  13
  -2  -1  -4 12441.2 864.460  12
   2  -1   4 13623.6 885.410  14
  -2  -1  -5 969.888 337.822  12
   2  -1   5 823.791 363.110  14
  -2  -1  -5 1136.05 419.588  13
   2  -1   5 1261.05 310.869   3
   2  -1   6 15338.3 1069.97  14
   2  -1   6 16526.7 1067.20   3
  -2  -1  -6 13369.7 1075.01  13
  -2  -1  -6 13516.3 1047.32  12
  -2  -1  -7 18603.1 1226.04  23
  -2  -1  -7 14824.0 1168.72  19
   2  -1   7 16890.0 1163.15  16
   2  -1   7 19305.5 1265.49  14
   2  -1   7 19960.8 1258.86   3
  -2  -1  -7 15955.6 1254.75  13
  -2  -1  -7 17064.5 1232.02  12
  -2  -1  -8 5645.33 636.406  23
  -2  -1  -8 5147.22 543.389  24
  -2  -1  -8 5068.00 582.440  19
   2  -1   8 5550.28 564.741  16
   2  -1   8 5887.80 665.800   3
  -2  -1  -8 4866.27 641.576  12
   2  -1   9 2962.30 593.229  14
   2  -1   9 1839.43 419.798  16
  -2  -1  -9 1710.79 438.233  19
   2  -1   9 2479.07 574.913   3
  -2  -1  -9 1585.32 412.805  24
  -2  -1  -9 1832.59 534.332  23
  -2  -1 -10 8023.69 845.313  23
  -2  -1 -10 5068.50 627.237  24
  -2  -1 -10 6309.35 718.733  19
   2  -1  10 7692.21 857.194  14
   2  -1  10 6276.53 671.926  16
  -2  -1 -10 5414.45 741.271  12
   2  -1  10 6814.48 834.952   3
  -2  -1 -11 2241.13 496.045  24
  -2  -1 -11 1076.13 666.013  23
  -2  -1 -11 2373.12 539.008  19
   2  -1  11 2551.82 777.078  14
  -2  -1 -11 2216.94 633.035  12
   2  -1  11 2432.73 687.713   3
  -2  -1 -12 20126.2 1645.29  23
   2  -1  12 20529.7 1702.86  14
   2  -1  12 18585.7 1517.35   4
   2  -1  12 21415.9 1651.83   3
  -2  -1 -12 22472.5 1636.09  12
  -2  -1 -13 1563.95 794.659  12
   2  -1  13 1641.09 880.641  14
  -2  -1 -14 8589.42 1089.07  12
   2  -1  14 8778.60 1150.39  14
  -2  -1 -15 259.694 693.553  12
   2  -1  15 795.145 800.671  14
  -2  -1 -16 244.054 614.047  12
   2  -1  16 239.401 809.171  14
  -2  -1 -17 634.043 516.470  11
   2  -1  17 853.936 789.539  14
  -2  -1 -18 4886.68 678.648  12
  -2  -1 -18 5560.29 593.023  11
  -2  -1 -19 1378.16 423.638  12
   2  -1  19 363.706 502.716  14
   2   0 -21 262.007 244.116  12
  -2   0  21-53.4962 366.555  14
   2   0 -20-300.050 388.190  12
  -2   0  20-474.701 517.162  14
   2   0 -19 52.5050 461.486  12
  -2   0  19 342.930 673.549  14
  -2   0  18 1620.88 789.969  14
   2   0 -17 3133.97 704.832  12
  -2   0  16 3803.55 897.492  14
   2   0 -16 3165.63 961.689  13
   2   0 -16 1456.66 671.237  12
  -2   0  16 2506.23 726.467   3
  -2   0  15 4186.69 953.076  14
   2   0 -15 5367.58 1053.77  13
   2   0 -15 3671.26 794.348  12
   2   0 -14-106.977 535.524  22
  -2   0  14-806.562 596.618   3
  -2   0  14-368.645 761.938  14
   2   0 -14-678.877 915.421  13
  -2   0  14-483.129 706.499  15
   2   0 -13 2382.00 577.360  22
  -2   0  13 1770.28 731.034  15
  -2   0  13 2064.95 610.700   3
  -2   0  13 1666.32 737.245  14
   2   0 -13 2540.13 887.220  13
   2   0 -12-492.619 678.408   7
   2   0 -12-160.658 482.286  22
   2   0 -12-447.141 557.908  24
  -2   0  12 113.041 481.506   3
  -2   0  12-486.876 659.122  14
   2   0 -12-110.768 703.180  13
  -2   0  12-421.741 729.119  15
   2   0 -11 21834.0 1650.97  24
   2   0 -11 22136.5 1591.34  22
  -2   0  11 24244.5 1670.14  15
  -2   0  11 23451.7 1698.35  14
  -2   0  11 27005.4 1662.16   3
   2   0 -11 23953.7 1687.11  13
   2   0 -10 27764.2 1839.34   7
   2   0 -10 25280.5 1738.93  22
   2   0 -10 27875.1 1806.80  24
  -2   0  10 25778.5 1779.53  15
  -2   0  10 23651.2 1785.14  14
  -2   0  10 29688.6 1785.76   3
   2   0 -10 28672.9 1814.62  13
   2   0  -9 17033.7 1211.45   7
   2   0  -9 17014.5 1166.47  24
  -2   0   9 14739.3 1140.54  15
  -2   0   9 14445.0 1111.79   3
  -2   0   9 16677.2 1191.82   9
   2   0  -8 82552.7 4754.98   7
   2   0  -8 83600.2 4747.96  24
  -2   0   8 77384.4 4712.91  15
  -2   0   8 83150.8 4744.48   9
   2   0  -8 76284.4 4744.46  13
  -2   0   7 39170.7 1913.89   9
   2   0  -7 40041.6 1927.31   7
   2   0  -7 36447.9 1894.67  24
   2   0  -7 36548.7 1926.46  13
   2   0  -6 92750.1 5379.09   7
   2   0  -6 97928.4 5386.34   8
   2   0  -6 91210.7 5371.00  24
  -2   0   6 93195.0 5369.78   9
  -2   0   6 94148.8 5354.70   2
  -2   0   6 87422.0 5354.56  15
  -2   0   5 7267.73 602.710  15
   2   0  -5 8693.10 621.090   8
  -2   0   5 8191.98 578.530   2
   2   0  -4 37300.8 2107.04  24
  -2   0   4 35358.5 2082.27   2
  -2   0   4 33894.2 2093.20  15
   2   0  -3 45653.8 2514.46   5
  -2   0   3 41861.7 2496.37   2
   2   0  -3 45091.3 2519.58  22
  -2   0   3 39732.7 2503.05  24
   2   0  -3 44236.1 2519.99  24
  -2   0   2 168334. 9779.35  24
   2   0  -2 187500. 9787.49  22
  -2   0   2 162447. 9778.22  20
  -2   0   2 166162. 9772.74   4
   2   0  -2 188810. 9794.12   6
   2   0  -2 182694. 9786.25   5
  -2   0   2 196691. 9779.94   1
  -2   0   2 153763. 9751.19  38
   2   0  -1 36754.6 2081.23   4
  -2   0   1 35656.7 2076.79   4
  -2   0   1 35688.0 2077.87  20
   2   0  -1 38668.5 2078.92  22
  -2   0   1 33710.3 2066.72  24
  -2   0   1 34854.3 2076.09  11
  -2   0   0 7044.04 479.249  12
   2   0   0 7038.25 516.316  21
   2   0   0 7540.10 504.723   4
   2   0   1 599.045 256.049  21
   2   0   2 36578.8 2157.34   3
   2   0   3 110.064 226.704   3
  -2   0  -3 190.547 228.720  23
   2   0   4 3295.31 383.581  14
  -2   0  -4 2371.65 286.465   2
   2   0   4 3261.06 358.865   3
  -2   0  -4 2760.06 345.421  12
  -2   0  -4 3083.76 377.820  23
   2   0   5 12542.9 861.929  14
  -2   0  -5 9678.92 760.009   2
   2   0   5 11768.5 821.272   3
  -2   0  -5 12367.3 837.933  12
  -2   0  -5 12443.5 842.933  23
   2   0   6 779.657 417.887  14
  -2   0  -6 915.899 365.479  12
   2   0   6 637.893 336.824   3
  -2   0  -6 277.064 121.838  18
  -2   0  -7 6183.56 630.422  12
   2   0   7 5841.99 643.692  14
   2   0   7 5600.43 573.070  16
  -2   0  -7 5672.17 581.932  19
  -2   0  -7 4559.24 484.084  24
  -2   0  -7 5900.43 598.612  23
   2   0   7 6275.64 625.132   3
  -2   0  -8 7056.61 692.384  12
   2   0   8 6549.94 653.984  16
  -2   0  -8 6235.50 649.694  19
  -2   0  -8 5584.06 549.821  24
  -2   0  -8 6366.28 690.980  23
   2   0   8 6990.66 714.849   3
  -2   0  -9 1767.80 502.877  12
  -2   0  -9 2335.74 492.931  19
   2   0   9 2070.84 498.978  16
   2   0   9 1672.04 534.948  14
   2   0   9 2257.57 488.025   4
   2   0   9 2638.54 609.404   3
  -2   0  -9 1563.43 360.527  24
  -2   0  -9 1610.40 549.574  23
  -2   0 -10 6367.82 668.347  24
  -2   0 -10 6927.43 857.762  23
  -2   0 -10 8068.67 808.222  19
   2   0  10 8734.95 895.744  14
   2   0  10 7718.64 802.102  16
   2   0  10 6428.12 745.757   4
   2   0  10 7224.00 874.062   3
  -2   0 -10 7681.17 799.685  12
  -2   0 -11 1027.33 542.290  12
   2   0  11 1435.02 677.268   3
   2   0  11 1252.33 514.157   4
   2   0  11 1552.98 578.145  16
   2   0  11 1825.52 731.306  14
  -2   0 -11 1356.30 537.519  19
   2   0  12 2240.78 735.663   3
   2   0  12 3518.39 905.772  14
  -2   0 -12 2414.87 696.550  12
   2   0  13-396.355 817.712  14
  -2   0 -13 70.6505 670.318  12
   2   0  14 10207.8 1247.43  14
   2   0  14 10664.2 1198.68  15
  -2   0 -14 11798.2 1177.74  12
   2   0  15 3865.82 901.312  15
   2   0  15 4461.67 944.894  14
  -2   0 -15 4050.03 819.570  12
   2   0  16 4836.21 982.847  14
   2   0  16 6616.39 949.378  15
  -2   0 -16 5061.44 792.648  12
   2   0  17 3287.80 893.614  14
   2   0  17 5774.92 801.989  15
   2   0  18 870.714 656.620  14
  -2   0 -18 72.6763 484.272  12
   2   0  19 739.242 527.860  14
  -2   0 -19 2552.75 442.743  12
  -2   0 -20 53.4664 226.380  32
  -2   0 -20 171.853 219.643  31
  -2   1  20-389.948 468.769  14
   2   1 -19 1548.79 429.209  12
  -2   1  19 991.564 623.592  14
  -2   1  18 648.988 679.418  14
   2   1 -17 1451.48 549.702  12
  -2   1  16 1926.78 752.097  14
   2   1 -16-215.020 837.991  13
   2   1 -16 992.831 565.136  12
   2   1 -15 1081.96 563.349  12
  -2   1  15 907.567 744.718  14
   2   1 -15 915.565 874.765  13
   2   1 -14 12594.9 1268.15  13
   2   1 -14 11083.4 1020.41  12
  -2   1  14 11816.4 1229.02  15
  -2   1  14 10400.6 1163.88  14
  -2   1  14 9490.51 1034.89   3
  -2   1  13 1933.83 715.412  14
   2   1 -13 2600.72 820.505  13
  -2   1  13 1532.81 822.258  15
  -2   1  13 1729.01 573.934   3
  -2   1  12 22230.1 1696.00  14
  -2   1  12 24851.8 1746.97  15
  -2   1  12 20490.4 1595.86   3
   2   1 -12 21080.0 1556.76  22
  -2   1  11 13884.8 1169.39  14
  -2   1  11 14097.6 1238.33  15
   2   1 -11 16843.0 1214.14  13
  -2   1  11 13249.6 1092.44   3
   2   1 -11 14056.0 1062.14  22
  -2   1  10 323.312 379.172   3
   2   1 -10 630.323 367.202  22
   2   1 -10 965.821 600.768   7
  -2   1  10 146.732 609.029  15
  -2   1  10 1065.06 452.785  14
   2   1 -10 843.517 521.158  13
  -2   1   9 325.225 326.861   3
  -2   1   9 407.433 514.610   9
   2   1  -9 186.457 338.137  22
  -2   1   9-399.738 554.179  15
   2   1  -9-72.5154 498.021  13
  -2   1   9-96.3981 396.759  14
   2   1  -9 320.276 535.946   7
  -2   1   8 8021.01 658.022   3
  -2   1   8 8340.96 775.949  15
   2   1  -8 8910.01 798.595   7
   2   1  -8 7529.92 755.786  13
  -2   1   8 8876.78 777.637   9
  -2   1   7 23041.2 1244.86  15
   2   1  -7 22796.9 1252.37  13
  -2   1   7 15829.8 1078.92  34
   2   1  -7 25578.5 1283.76   7
  -2   1   7 23187.2 1254.77   9
   2   1  -7 21643.0 1196.90  22
  -2   1   7 15385.5 1082.30  35
  -2   1   7 14015.2 1081.23  36
  -2   1   7 17588.0 1081.19  18
   2   1  -7 20735.3 1092.11  17
   2   1  -6 8931.83 679.007  13
   2   1  -6 10050.7 697.199   7
   2   1  -6 8552.77 634.347  22
  -2   1   6 9505.42 686.589   9
   2   1  -6 7944.05 561.004  17
  -2   1   6 8543.84 594.415   3
  -2   1   6 6773.57 549.481  18
   2   1  -5 21986.4 1354.13  41
  -2   1   5 21023.1 1399.77  15
   2   1  -5 24245.8 1406.28   7
   2   1  -5 25128.4 1418.58   8
   2   1  -5 23822.8 1386.70  22
  -2   1   5 23440.6 1392.35   9
  -2   1   5 23227.3 1357.93  20
  -2   1   5 19215.4 1331.30  18
  -2   1   5 21994.9 1344.18   3
   2   1  -4 341.460 252.456   7
   2   1  -4 440.663 217.834  41
  -2   1   4 518.639 307.350  15
  -2   1   4 181.384 83.0680   4
  -2   1   4 300.151 151.139   3
   2   1  -4 558.376 254.937  22
  -2   1   4 607.936 153.515  37
  -2   1   4 341.595 211.891  20
  -2   1   4 323.986 246.737   9
  -2   1   4 270.505 199.457  18
  -2   1   3 12395.4 795.628   9
   2   1  -3 11502.6 783.056  21
  -2   1   3 12035.1 789.005  20
   2   1  -3 13397.8 800.982  41
  -2   1   3 12907.9 790.228  38
   2   1  -3 13519.1 821.425  22
   2   1  -3 12412.9 811.442   8
  -2   1   2 2854.35 302.157  20
   2   1  -2 3233.60 331.758  21
  -2   1   2 3202.14 288.380   9
  -2   1   2 3198.01 316.394  10
  -2   1   2 3298.59 278.358  38
   2   1  -2 3308.26 305.496   6
   2   1  -2 3458.65 306.671   8
   2   1  -1 4476.35 408.355   5
   2   1  -1 4455.74 342.935   6
   2   1  -1 3918.35 366.027  25
  -2   1   1 4654.29 344.903  10
   2   1  -1 3983.66 384.727  21
  -2   1   1 3824.46 319.346  38
  -2   1   1 3788.84 339.259  40
   2   1   0 21802.4 1154.92   5
   2   1   0 20789.1 1134.66   6
  -2   1   0 18363.5 1129.08  40
   2   1   0 18282.7 1112.46  30
  -2   1   0 21073.8 1125.25  30
   2   1   0 21563.4 1151.39  14
   2   1   0 19112.2 1136.18  25
  -2   1   0 20774.4 1128.79   1
  -2   1   0 19700.7 1125.95  11
  -2   1  -1 944.051 183.241  23
   2   1   1 1007.10 251.154   4
   2   1   1 1261.63 264.023   5
  -2   1  -1 1405.87 212.053  11
  -2   1  -1 1069.43 195.333  12
  -2   1  -1 1037.24 214.221   1
   2   1   1 1411.43 248.183  14
  -2   1  -1 1116.78 171.635  30
   2   1   1 954.070 178.854  30
  -2   1  -1 976.729 213.444  40
  -2   1  -1 1232.70 206.632  39
  -2   1  -2 100214. 5291.09  40
   2   1   2 92617.2 5297.21   4
  -2   1  -2 94485.7 5297.62  12
  -2   1  -2 93534.7 5291.52  23
   2   1   2 94362.0 5303.27  14
   2   1   2 91621.9 5264.55  30
  -2   1  -2 96361.7 5262.16  30
  -2   1  -2 91414.0 5282.87  11
  -2   1  -2 91235.4 5289.47  39
  -2   1  -2 88049.3 5263.02   1
  -2   1  -2 85432.9 5253.69   2
  -2   1  -3 46794.7 2494.45  12
  -2   1  -3 45679.8 2494.47  23
  -2   1  -3 36351.1 2417.73  24
   2   1   3 47710.5 2505.28  14
  -2   1  -3 38684.8 2435.72   1
  -2   1  -3 39844.7 2443.75   2
  -2   1  -3 44823.3 2471.92  39
   2   1   3 43324.0 2485.50   4
  -2   1  -3 51084.2 2464.19  18
   2   1   4 21378.5 1187.04  17
   2   1   4 20353.3 1227.25   4
  -2   1  -4 22462.5 1250.38  12
  -2   1  -4 20754.0 1250.79  23
  -2   1  -4 14543.4 1151.23  24
   2   1   4 23241.9 1269.99  14
  -2   1  -4 21834.5 1207.25  39
  -2   1  -4 23872.2 1189.49  18
  -2   1  -4 17613.9 1163.11   1
  -2   1  -4 17535.1 1183.74   2
  -2   1  -5 2707.02 366.815  12
  -2   1  -5 1247.38 231.993  24
  -2   1  -5 1920.56 351.802  23
   2   1   5 2777.07 412.838  14
  -2   1  -5 2117.07 240.437  18
   2   1   5 1848.51 248.195  17
  -2   1  -5 2072.04 269.036  39
  -2   1  -5 1944.03 279.300   2
  -2   1  -5 1811.88 245.019   1
  -2   1  -5 2125.27 218.657  34
  -2   1  -5 1890.14 223.100  35
  -2   1  -6 8269.71 610.203  12
  -2   1  -6 6232.54 484.031  39
  -2   1  -6 5480.84 444.371   1
   2   1   6 8006.37 631.940   3
   2   1   6 4963.52 417.266  17
   2   1   6 8294.44 655.791  14
  -2   1  -6 5748.56 416.432  18
  -2   1  -7 12058.1 885.933  39
  -2   1  -7 14085.2 1018.38  23
  -2   1  -7 11835.8 899.230  24
   2   1   7 13763.4 968.353   4
   2   1   7 15237.7 1042.18  16
   2   1   7 14311.7 1041.88  14
   2   1   7 14042.7 1038.70   3
  -2   1  -7 16419.9 1063.73  19
  -2   1  -7 15783.9 1028.58  12
  -2   1  -8 7365.72 713.945  23
  -2   1  -8 5443.73 541.157  24
  -2   1  -8 7234.43 682.264  12
   2   1   8 6938.56 728.771  16
   2   1   8 6863.26 625.651   4
  -2   1  -8 7498.79 725.443  19
   2   1   8 5788.91 708.678   3
  -2   1  -9 2933.72 581.246  19
  -2   1  -9 3584.95 540.306  12
   2   1   9 2631.42 456.727   4
   2   1   9 3141.70 601.850  16
   2   1   9 3490.98 620.452  14
  -2   1 -10 10483.1 995.824  19
   2   1  10 10482.1 1015.99  14
   2   1  10 10910.2 1010.21  16
  -2   1 -11 4113.82 712.301  19
   2   1  11 4168.04 736.902  16
   2   1  11 3815.80 794.976  14
  -2   1 -11 4778.67 671.542  12
   2   1  12 22087.8 1668.56  14
  -2   1 -12 18716.2 1517.98  12
   2   1  13 1418.24 782.701  14
  -2   1 -13-170.016 610.716  12
   2   1  14 9592.20 1184.46  15
   2   1  14 7289.71 1067.83  14
  -2   1 -14 8176.71 979.490  12
   2   1  15 388.712 866.742  15
   2   1  15 1565.50 779.632  14
  -2   1 -15-171.326 573.860  12
   2   1  16 271.915 752.844  14
   2   1  16 199.552 842.906  15
  -2   1 -16-317.784 510.267  12
   2   1  17 659.073 726.892  14
   2   1  17 609.505 718.336  15
  -2   1 -17-27.3890 479.017  12
   2   1  18 1748.11 672.428  14
  -2   1 -18 3614.19 529.759  12
   2   1  19 190.831 438.134  14
   2   2 -21-110.221 273.286  31
   2   2 -21-13.6566 280.287  32
   2   2 -20 295.219 414.393  31
   2   2 -20 272.060 437.638  32
  -2   2  19 657.210 505.541  14
  -2   2  18 762.897 591.237  14
  -2   2  17 136.858 603.568  14
  -2   2  16 5592.85 861.867  14
  -2   2  15 965.627 662.830  14
  -2   2  14 7489.35 1111.01  15
  -2   2  14 6352.30 930.056  14
   2   2 -14 6511.87 770.324  12
  -2   2  13 421.130 831.386  15
  -2   2  13 252.653 581.192  14
   2   2 -13-90.1598 704.739  13
   2   2 -13 885.328 424.269  12
  -2   2  12 5161.09 792.107  14
   2   2 -12 5553.42 654.293  12
  -2   2  12 6959.16 1015.64  15
  -2   2  11 6042.63 690.122   3
  -2   2  11 9787.83 1011.50  15
  -2   2  11 7351.72 793.602  14
   2   2 -11 6733.00 679.114  22
   2   2 -11 9717.50 870.910  13
  -2   2  10 20426.3 1588.85   3
   2   2 -10 18740.5 1561.48  22
  -2   2  10 25229.3 1676.19  14
  -2   2  10 30786.5 1797.77  15
   2   2 -10 33992.7 1787.67   7
   2   2 -10 29925.1 1707.66  13
   2   2  -9 10146.7 927.297  22
  -2   2   9 11143.9 929.447   3
   2   2  -9 19426.8 1143.84   7
  -2   2   9 14844.6 1019.96  14
  -2   2   9 16224.0 1141.39  15
   2   2  -8 12900.3 905.003  13
  -2   2   8 10247.0 761.644  20
  -2   2   8 9162.05 791.375   3
  -2   2   8 11337.1 869.385  14
  -2   2   8 12701.3 967.508  15
   2   2  -8 14918.5 975.020   7
  -2   2   7 5268.08 465.641  35
  -2   2   7 5007.31 453.973  34
   2   2  -7 7543.16 607.597  41
   2   2  -7 6610.65 481.499  17
  -2   2   7 6145.64 624.691   9
  -2   2   7 6875.83 668.437  15
   2   2  -7 5910.37 477.164  29
   2   2  -7 6928.28 645.786   7
   2   2  -7 5717.66 477.128  28
   2   2  -7 6395.06 487.217  27
   2   2  -7 7314.65 603.357  13
  -2   2   7 6057.77 471.833  20
  -2   2   7 4973.27 467.146  18
  -2   2   7 4689.20 463.948  36
   2   2  -7 4568.02 528.178  22
   2   2  -7 6095.66 488.332  26
  -2   2   6 12271.4 899.019  36
  -2   2   6 13104.5 899.009  35
  -2   2   6 12654.0 889.469  34
   2   2  -6 17465.9 977.534  41
   2   2  -6 16484.5 915.361  17
  -2   2   6 15340.0 974.887   9
  -2   2   6 15121.5 993.249  15
   2   2  -6 14103.6 909.854  29
  -2   2   6 9653.07 864.547   3
   2   2  -6 15377.0 955.863  13
   2   2  -6 15328.7 994.730   7
  -2   2   6 13445.2 877.475  20
  -2   2   6 12405.7 888.168  18
   2   2  -6 15692.3 918.502  26
   2   2  -6 11716.6 927.627  22
   2   2  -6 15419.9 918.045  28
   2   2  -6 14024.3 914.247  27
  -2   2   5 4342.34 416.659  35
   2   2  -5 4981.93 386.870  33
  -2   2   5 4582.06 413.607  34
  -2   2   5 5195.36 404.225  33
   2   2  -5 5049.24 434.613  17
   2   2  -5 5283.86 469.563   7
  -2   2   5 5189.53 403.704  29
   2   2  -5 5606.77 490.389  41
   2   2  -5 4955.55 442.963  13
  -2   2   5 5353.97 472.658   9
   2   2  -5 5649.71 453.510  42
  -2   2   5 5657.65 418.851  37
   2   2  -5 4897.65 383.263  37
  -2   2   5 4417.29 418.912  36
  -2   2   5 4776.94 389.632  20
  -2   2   5 4607.62 420.568  18
  -2   2   4 16938.4 963.822  38
  -2   2   4 15170.7 929.023  37
   2   2  -4 13877.6 904.183  37
  -2   2   4 13683.1 942.419  35
   2   2  -4 13970.5 905.534  33
  -2   2   4 14685.3 947.139  34
  -2   2   4 15713.2 928.563  33
   2   2  -4 14533.5 949.127  17
   2   2  -4 15536.6 972.005   8
   2   2  -4 14638.0 946.973   7
  -2   2   4 16533.2 957.587  32
  -2   2   4 16511.0 957.989  31
  -2   2   4 15563.5 980.781  15
  -2   2   4 15308.6 933.061  29
  -2   2   4 16768.6 946.944  28
   2   2  -4 14065.8 918.429  13
  -2   2   4 14787.6 945.261  18
  -2   2   4 13153.2 941.331  42
   2   2  -4 14837.8 944.878  42
  -2   2   4 15306.9 948.219   9
   2   2  -4 15622.5 979.011  41
  -2   2   4 11977.1 870.903  41
  -2   2   3 61531.0 3497.15  18
   2   2  -3 58153.9 3459.25  33
  -2   2   3 60366.6 3476.54  33
   2   2  -3 61249.3 3498.85  17
   2   2  -3 64201.3 3497.83   8
   2   2  -3 60183.0 3473.32   7
  -2   2   3 63953.5 3494.35  32
  -2   2   3 65052.5 3496.48  31
   2   2  -3 53751.3 3436.18  15
  -2   2   3 63864.1 3490.08  29
  -2   2   3 64532.6 3495.51  27
  -2   2   3 65237.0 3492.08  28
   2   2  -3 62226.4 3507.61  41
  -2   2   3 54353.8 3439.79  41
  -2   2   3 55382.5 3477.92  42
   2   2  -3 63657.7 3488.52  42
  -2   2   3 66856.0 3506.00  38
  -2   2   3 60783.5 3469.17   9
   2   2  -3 57291.8 3459.20  37
  -2   2   3 60041.7 3478.71  37
   2   2  -3 60427.2 3485.13  36
  -2   2   2 20730.5 1285.28  18
  -2   2   2 20655.8 1261.93  33
   2   2  -2 20129.4 1241.85  33
   2   2  -2 20651.8 1293.12  17
  -2   2   2 19959.9 1260.15  37
   2   2  -2 21260.0 1276.48  36
   2   2  -2 20272.3 1242.80  37
   2   2  -2 19969.8 1254.90  32
  -2   2   2 21924.7 1272.33  32
  -2   2   2 22014.3 1270.93  31
   2   2  -2 19962.6 1252.61  31
   2   2  -2 21352.5 1301.03  30
  -2   2   2 22718.3 1280.78  29
  -2   2   2 23483.8 1286.16  28
  -2   2   2 22894.1 1288.56  27
  -2   2   2 19665.7 1239.02  41
   2   2  -2 21966.8 1317.64  25
   2   2  -2 21856.6 1261.04   8
   2   2  -2 21794.4 1279.22  42
  -2   2   2 19206.5 1265.54  42
  -2   2   2 19548.5 1231.71   9
   2   2  -2 20099.5 1217.95  38
  -2   2   2 21860.6 1283.72  38
  -2   2   1 14295.8 872.341  18
   2   2  -1 13580.9 820.423  31
  -2   2   1 13540.7 880.135  30
  -2   2   1 12910.6 840.511  31
   2   2  -1 13137.8 869.635  30
  -2   2   1 13408.3 846.155  33
   2   2  -1 13911.9 825.246  33
   2   2  -1 13991.3 882.874  17
  -2   2   1 12808.7 841.032  32
   2   2  -1 13169.5 820.602  32
  -2   2   1 13666.4 835.403  41
  -2   2   1 14162.4 858.002  39
   2   2  -1 12963.5 794.336  38
   2   2  -1 14652.4 895.247  25
   2   2  -1 13505.7 869.080  42
  -2   2   1 12978.9 852.997  42
  -2   2   1 11811.5 781.089   9
  -2   2   1 13614.3 846.574  37
   2   2  -1 13475.4 825.402  37
   2   2  -1 12963.3 830.785   6
   2   2   0 10383.2 680.683  32
  -2   2   0 11080.1 714.143  32
   2   2   0 11295.7 748.802  17
  -2   2   0 10792.6 709.997  31
   2   2   0 10716.8 730.373  30
  -2   2   0 11342.0 740.976  30
   2   2   0 10764.4 682.150  31
  -2   2   0 11556.7 728.539  41
  -2   2   0 10806.5 735.995  18
  -2   2   0 10974.1 695.689  25
   2   2   0 10926.2 756.812  25
  -2   2   0 10294.8 731.430  42
   2   2   0 10536.6 721.849  43
   2   2   0 10875.6 699.176  37
  -2   2   0 10569.6 717.375  37
   2   2   0 10807.2 696.605  33
  -2   2   0 10463.7 716.895  33
   2   2   0 10422.4 685.990   6
   2   2   1 20383.9 1177.05  33
   2   2   1 18997.3 1152.56  32
  -2   2  -1 18352.8 1180.31  32
  -2   2  -1 18469.2 1178.11  31
  -2   2  -1 19057.7 1185.02  30
   2   2   1 18894.1 1183.03  30
   2   2   1 19536.8 1154.62  31
   2   2   1 18636.2 1174.46  14
  -2   2  -1 18574.7 1187.17  18
   2   2   1 19032.4 1148.95   6
  -2   2  -1 18332.1 1170.97  29
  -2   2  -1 18848.1 1177.94  28
  -2   2  -1 18347.5 1177.65  27
  -2   2  -1 19606.6 1157.02  25
   2   2   1 17705.2 1207.71  25
   2   2   1 19505.3 1198.07  17
   2   2   1 20390.3 1179.78  36
   2   2   1 20418.7 1176.23  37
  -2   2  -1 18651.3 1193.50  40
  -2   2  -1 20164.5 1201.59  42
  -2   2  -1 17353.2 1178.56  43
   2   2   1 19270.0 1175.08  43
  -2   2  -2 42804.7 2550.26  18
  -2   2  -2 42448.0 2564.23  40
   2   2   2 43906.7 2558.78  17
  -2   2  -2 46525.7 2575.25  39
   2   2   2 44478.5 2556.90  30
  -2   2  -2 47042.4 2554.11  30
  -2   2  -2 42668.6 2537.74  29
   2   2   2 41616.4 2549.50  14
  -2   2  -2 41364.0 2542.14  27
  -2   2  -2 45105.7 2543.36  28
  -2   2  -2 40538.6 2536.47  12
   2   2   2 45838.4 2543.99  36
   2   2   2 42904.8 2523.12   5
  -2   2  -2 39536.9 2517.94  11
  -2   2  -2 41457.3 2541.52  43
   2   2   2 45246.8 2539.34  43
  -2   2  -2 46509.1 2578.19  42
  -2   2  -3 9555.56 659.777  34
  -2   2  -3 10934.6 704.981  39
   2   2   3 9990.77 683.650  17
   2   2   3 9157.48 628.353   5
  -2   2  -3 11473.4 676.857  30
   2   2   3 9700.97 684.617  30
  -2   2  -3 9362.51 645.640  29
   2   2   3 10140.4 690.632  14
  -2   2  -3 8272.89 637.760  43
   2   2   3 9352.34 641.882  43
  -2   2  -3 9577.35 661.866  12
  -2   2  -3 9481.73 666.386  35
  -2   2  -3 9010.40 633.122  11
  -2   2  -3 9770.29 663.631  18
  -2   2  -3 8923.05 662.482  36
  -2   2  -4 15064.7 1032.03  11
  -2   2  -4 16208.4 1047.36  35
  -2   2  -4 17126.3 1045.66  34
  -2   2  -4 18405.4 1097.72  39
   2   2   4 17246.8 1061.23  17
   2   2   4 14172.6 998.652   5
   2   2   4 17206.6 1086.77  30
  -2   2  -4 16743.4 1032.85  29
   2   2   4 16038.6 1061.02  29
   2   2   4 17512.1 1067.23  28
   2   2   4 16053.2 1065.15  27
   2   2   4 17729.1 1068.35  26
   2   2   4 17138.1 1094.65  14
  -2   2  -4 18962.1 1059.26  18
  -2   2  -4 16469.3 1047.99  36
   2   2   4 16414.9 1024.45  43
  -2   2  -4 15806.8 1016.25  43
  -2   2  -4 17027.4 1071.69  12
  -2   2  -5 35763.3 2060.99  34
  -2   2  -5 34278.7 2060.45  36
   2   2   5 33356.3 2065.39  17
  -2   2  -5 39990.5 2072.30  18
   2   2   5 39274.6 2142.38  14
  -2   2  -5 36812.9 2117.59  39
   2   2   5 30326.9 2062.42  29
   2   2   5 33465.5 2069.20  26
   2   2   5 34352.8 2034.34  43
  -2   2  -5 36856.2 2114.06  12
  -2   2  -5 34620.3 2061.03  35
  -2   2  -5 34331.6 2073.45  11
   2   2   5 32254.4 2067.45  28
   2   2   5 32545.1 2070.65  27
  -2   2  -6 27647.3 1739.67  39
   2   2   6 29947.7 1786.55  14
   2   2   6 25689.9 1675.47  17
   2   2   6 25295.5 1676.21  26
  -2   2  -6 26879.9 1709.01  11
  -2   2  -6 33447.3 1833.65  19
  -2   2  -6 30274.3 1676.46  18
  -2   2  -6 29801.5 1758.19  12
  -2   2  -6 26842.0 1665.53  34
  -2   2  -7 32840.5 1935.00  12
  -2   2  -7 31622.9 1895.68  39
   2   2   7 37988.8 2025.11  16
   2   2   7 33197.7 1965.55  14
  -2   2  -7 40264.1 2040.56  19
  -2   2  -8 2926.49 477.469  12
  -2   2  -8 3146.28 412.163  39
  -2   2  -8 3518.40 570.721  19
   2   2   8 4312.00 648.045  16
  -2   2  -9 14532.9 1176.85  12
  -2   2  -9 19021.3 1325.70  19
   2   2   9 15587.4 1250.27  14
   2   2   9 17204.1 1313.45  16
  -2   2 -10 2288.27 488.375  12
  -2   2 -10 2876.11 638.513  19
   2   2  10 3133.73 723.123  16
   2   2  10 2337.75 619.318  14
  -2   2 -11 6947.66 807.238  12
  -2   2 -11 9013.13 967.194  19
   2   2  11 7843.19 943.368  14
   2   2  11 9168.97 1006.05  16
  -2   2 -12 643.868 523.233  12
   2   2  12 1146.88 697.176  14
  -2   2 -13 5686.94 766.876  12
   2   2  13 5294.54 913.419  14
  -2   2 -14 3271.69 656.515  12
   2   2  14 3766.94 1086.10  15
   2   2  14 3917.28 858.092  14
  -2   2 -15 4576.09 695.022  12
   2   2  15 5804.84 1152.19  15
   2   2  16 2969.85 787.154  14
   2   2  16 5116.79 1008.80  15
   2   2  17 1948.94 661.077  14
   2   2  17 2135.16 800.132  15
  -2   2 -17-68.7221 425.087  33
  -2   2 -17 694.334 403.742  12
  -2   2 -17 138.772 438.079  37
   2   2  18 770.322 518.359  14
  -2   2 -18 331.798 458.530  31
  -2   2 -18-23.5403 477.256  32
  -2   2 -19-100.894 320.074  31
  -2   2 -19-16.6919 343.022  32
   2   3 -20-216.455 350.101  31
   2   3 -20 196.626 362.947  32
   2   3 -19-74.1890 455.409  31
   2   3 -19-318.850 493.409  32
  -2   3  17-279.508 678.897  30
  -2   3  15 3999.74 1146.97  15
  -2   3  13 2454.76 989.308  15
  -2   3  13 2251.20 609.055  14
  -2   3  12 6180.30 759.944  14
  -2   3  12 7386.07 1050.12  15
   2   3 -12 7841.78 860.706  13
  -2   3  11 3173.03 855.646  15
   2   3 -11 2758.82 605.032  13
  -2   3  11 2644.31 519.065  14
   2   3 -11 2797.74 515.387  39
  -2   3  10 457.930 751.427  15
   2   3 -10 209.140 449.187  13
  -2   3  10 41.9486 373.341  14
   2   3 -10 122.425 385.517  39
  -2   3   9 538.421 660.377  15
  -2   3   9 715.196 348.441  14
  -2   3   9 309.104 427.775  43
   2   3  -8 11152.3 903.521  13
  -2   3   8 11546.4 873.887  14
  -2   3   8 13611.3 1048.70  15
   2   3  -8 12859.8 981.228   7
   2   3  -8 11561.1 853.061  33
   2   3  -8 11285.8 850.539  37
  -2   3   7 15066.4 1075.99  29
   2   3  -7 15737.5 1091.68  29
   2   3  -7 16424.0 1095.90  26
   2   3  -7 15965.3 1095.55  28
   2   3  -7 15754.7 1098.27  27
  -2   3   7 15404.2 1085.55  34
   2   3  -7 16677.8 1088.26  33
  -2   3   7 15778.8 1089.81  36
   2   3  -7 16975.7 1094.31  37
  -2   3   7 16392.6 1089.66  35
   2   3  -7 18602.9 1186.78   7
  -2   3   7 14535.1 1083.82  14
  -2   3   7 19463.9 1225.77  15
   2   3  -7 20328.7 1208.77  41
   2   3  -7 16302.5 1108.63  13
   2   3  -6 12128.4 850.633  33
  -2   3   6 15199.2 899.625  33
  -2   3   6 12072.0 862.972  34
   2   3  -6 13100.4 918.047   7
  -2   3   6 11446.8 829.905  14
  -2   3   6 13403.6 952.898  15
  -2   3   6 11326.1 924.941  42
   2   3  -6 14186.8 931.248  42
  -2   3   6 12325.2 862.009  29
   2   3  -6 12120.8 877.981  29
   2   3  -6 10977.4 873.178  27
   2   3  -6 11370.2 878.134  28
   2   3  -6 11241.5 847.586  13
  -2   3   6 14808.5 898.348  37
   2   3  -6 11667.1 845.705  37
  -2   3   6 11739.2 880.967  36
  -2   3   6 11905.1 871.773  35
   2   3  -6 13607.8 949.052  41
   2   3  -6 11804.8 884.371  26
  -2   3   5 24649.5 1564.48  34
  -2   3   5 27655.4 1557.81  33
   2   3  -5 23633.5 1529.38  33
   2   3  -5 25440.4 1561.89   7
  -2   3   5 23607.6 1582.18  42
   2   3  -5 26038.4 1580.18  42
  -2   3   5 30703.1 1605.78  32
  -2   3   5 30305.8 1606.61  31
   2   3  -5 24993.7 1573.10  29
  -2   3   5 25917.1 1553.30  29
  -2   3   5 22182.0 1492.61  14
  -2   3   5 26943.9 1589.04  15
   2   3  -5 24581.6 1571.82  28
   2   3  -5 25014.6 1575.44  27
  -2   3   5 27445.9 1567.19  27
  -2   3   5 26851.5 1563.26  28
   2   3  -5 21907.7 1502.75  13
  -2   3   5 25213.2 1570.81  35
   2   3  -5 27117.6 1613.37  41
  -2   3   5 20484.2 1485.32  41
  -2   3   5 29040.3 1569.39  37
   2   3  -5 23818.9 1546.80  36
   2   3  -5 24434.3 1532.47  37
  -2   3   5 23833.6 1564.52  36
   2   3  -5 23397.5 1565.59  26
   2   3  -4 715.551 305.977  36
   2   3  -4 829.839 300.672  35
  -2   3   4 759.371 331.440  36
  -2   3   4 761.022 287.728  34
  -2   3   4 563.877 285.271  33
  -2   3   4 594.080 303.482  35
   2   3  -4 683.886 277.406   7
  -2   3   4 557.148 285.570  37
   2   3  -4 715.056 241.247  37
  -2   3   4 985.978 327.157  32
   2   3  -4 539.160 245.037  33
   2   3  -4 661.639 286.911  32
  -2   3   4 762.155 302.434  31
   2   3  -4 515.132 275.045  31
  -2   3   4 788.871 298.611  29
   2   3  -4 806.368 308.963  29
   2   3  -4 864.953 351.546  42
   2   3  -4 1118.12 370.512  43
   2   3  -4 713.402 347.627  28
  -2   3   4 880.632 326.802  28
  -2   3   4 866.654 322.894  27
  -2   3   4 542.375 163.165  14
   2   3  -4 477.543 195.388  13
  -2   3   4 799.058 257.234  41
  -2   3   4 598.686 369.164  42
   2   3  -4 735.243 407.816  41
  -2   3   4 150.892 112.991  19
  -2   3   4 987.551 316.122  38
   2   3  -4 738.477 342.491  27
   2   3  -4 766.909 348.287  26
  -2   3   3 34059.2 1906.42  33
   2   3  -3 31334.6 1880.98  33
  -2   3   3 31681.0 1927.87  34
   2   3  -3 28627.9 1848.97   7
  -2   3   3 33162.9 1918.13  32
   2   3  -3 32717.1 1909.06  32
  -2   3   3 31949.0 1918.78  42
   2   3  -3 32851.4 1918.97  42
   2   3  -3 33446.3 1938.52  43
   2   3  -3 32227.8 1905.17  31
  -2   3   3 33696.9 1917.74  31
  -2   3   3 30701.0 1967.85  30
   2   3  -3 34254.5 1965.05  30
  -2   3   3 35352.1 1922.84  40
  -2   3   3 31854.8 1868.14  41
   2   3  -3 32423.4 1946.43  41
  -2   3   3 34365.2 1921.30  29
   2   3  -3 32870.4 1936.26  29
   2   3  -3 32077.4 1936.06  28
   2   3  -3 32928.6 1940.59  27
  -2   3   3 33839.7 1925.03  27
  -2   3   3 33984.9 1922.66  28
   2   3  -3 24252.6 1802.09  13
   2   3  -3 29737.4 1850.33  38
  -2   3   3 34369.5 1927.33  38
  -2   3   3 31214.3 1925.48  36
  -2   3   3 33739.2 1906.43  37
   2   3  -3 31847.1 1881.64  37
   2   3  -3 33232.1 1911.57  36
   2   3  -3 35028.2 1981.46  25
   2   3  -3 31358.8 1928.01  26
   2   3  -3 35434.7 1926.97  35
  -2   3   3 32600.2 1929.47  35
   2   3  -2 3272.14 341.623  31
  -2   3   2 3508.69 372.208  31
   2   3  -2 3426.32 442.711  30
  -2   3   2 2893.56 421.013  42
  -2   3   2 3011.20 362.746  41
   2   3  -2 3249.47 426.596  42
  -2   3   2 3643.03 411.770  40
   2   3  -2 2566.93 446.572  41
   2   3  -2 3371.97 353.257  32
  -2   3   2 3367.32 376.408  32
   2   3  -2 3088.44 418.110  43
  -2   3   2 3250.39 434.884  43
  -2   3   2 2955.67 389.664  29
  -2   3   2 2890.20 454.887  30
   2   3  -2 3127.64 417.100  29
  -2   3   2 3552.75 419.192  28
   2   3  -2 3273.05 448.549  28
  -2   3   2 3368.93 415.986  27
   2   3  -2 3108.25 393.372  36
  -2   3   2 3579.82 414.250  35
  -2   3   2 2757.15 409.471  36
   2   3  -2 3662.63 402.328  35
   2   3  -2 3190.40 291.597  38
  -2   3   2 3410.02 368.014  39
  -2   3   2 3552.49 378.594  38
  -2   3   2 3624.24 377.595  33
  -2   3   2 2844.28 388.696  34
   2   3  -2 3355.27 341.716  33
   2   3  -2 2864.87 441.565  27
   2   3  -2 3935.98 480.697  25
   2   3  -2 2869.90 430.939  26
  -2   3   2 3471.49 380.249  37
   2   3  -2 3137.84 331.694  37
   2   3  -1 15336.9 984.474  31
  -2   3   1 15755.2 1010.63  31
  -2   3   1 15249.4 1054.75  30
   2   3  -1 16831.5 1056.80  30
  -2   3   1 15072.8 1021.80  40
  -2   3   1 14866.9 998.446  41
  -2   3   1 16261.1 1016.16  32
   2   3  -1 14977.0 984.563  32
   2   3  -1 14792.2 1040.09  42
  -2   3   1 14454.2 1045.14  43
   2   3  -1 15199.5 1028.76  43
  -2   3   1 15109.3 1021.73  42
   2   3  -1 15188.2 1035.70  29
  -2   3   1 16016.8 1019.28  29
   2   3  -1 15873.4 1052.61  27
   2   3  -1 16466.1 1055.71  28
  -2   3   1 15355.1 1027.95  27
  -2   3   1 16218.5 1028.79  28
  -2   3   1 14882.2 1029.46  35
   2   3  -1 16340.0 1023.01  35
  -2   3   1 15988.0 1017.54  38
  -2   3   1 16233.3 1018.07  39
   2   3  -1 14739.5 948.760  38
   2   3  -1 15288.4 984.969  33
  -2   3   1 14852.3 1026.29  34
  -2   3   1 15405.0 1009.75  33
   2   3  -1 15091.1 1064.83  25
  -2   3   1 14914.5 1008.99  25
   2   3  -1 14803.9 1037.33  26
   2   3  -1 15285.4 1011.81  36
  -2   3   1 14546.0 1029.21  36
   2   3  -1 14807.9 983.973  37
  -2   3   1 15233.7 1006.17  37
  -2   3   0 5886.04 504.064  31
   2   3   0 6081.28 474.285  31
  -2   3   0 6002.07 554.359  30
   2   3   0 5938.49 546.087  30
  -2   3   0 6076.61 534.674  40
  -2   3   0 6225.39 530.940  41
  -2   3   0 5672.15 500.914  32
   2   3   0 5657.01 469.811  32
   2   3   0 5501.75 523.466  43
  -2   3   0 5874.18 553.060  42
   2   3   0 5886.84 581.124  42
  -2   3   0 5580.15 537.193  43
  -2   3   0 5298.20 509.076  29
   2   3   0 5043.21 530.232  29
   2   3   0 6003.49 561.237  27
   2   3   0 5496.22 549.793  28
  -2   3   0 5492.66 527.250  27
  -2   3   0 5509.31 524.396  28
   2   3   0 6777.32 524.205  35
  -2   3   0 5701.88 526.909  35
  -2   3   0 6506.68 513.596  38
  -2   3   0 6290.09 523.141  39
  -2   3   0 5867.94 502.722  33
   2   3   0 6091.82 488.152  33
  -2   3   0 5606.64 512.784  34
   2   3   0 6370.96 593.598  25
  -2   3   0 6451.73 506.189  25
   2   3   0 5105.99 554.796  26
   2   3   0 6891.99 526.947  36
   2   3   0 5963.79 487.394  37
  -2   3   0 5965.92 508.855  37
  -2   3   0 5509.86 529.468  36
  -2   3  -1 7743.75 615.746  34
  -2   3  -1 8178.38 614.609  33
   2   3   1 8111.90 599.536  33
  -2   3  -1 7582.80 650.466  42
  -2   3  -1 6767.59 616.301  43
   2   3   1 7891.26 617.557  43
   2   3   1 7770.05 569.746  32
  -2   3  -1 7893.11 604.059  32
  -2   3  -1 8077.52 637.560  30
  -2   3  -1 8528.92 606.163  31
   2   3   1 7742.26 563.112  31
   2   3   1 7926.18 641.880  30
   2   3   1 5985.43 521.549  40
  -2   3  -1 7958.05 630.773  40
  -2   3  -1 8226.47 647.521  41
  -2   3  -1 7360.53 599.688  29
   2   3   1 7911.16 636.503  29
   2   3   1 8100.73 657.606  28
  -2   3  -1 7669.69 616.564  27
  -2   3  -1 7806.60 616.871  28
   2   3   1 8572.46 666.015  27
   2   3   1 9170.33 623.764  35
  -2   3  -1 7388.38 618.770  35
  -2   3  -1 8553.04 631.842  39
  -2   3  -1 8596.44 616.808  37
   2   3   1 7889.21 593.253  37
  -2   3  -1 7434.21 619.185  36
   2   3   1 7806.70 610.416  36
  -2   3  -1 8132.82 593.975  25
   2   3   1 6956.94 642.930  26
   2   3   1 6755.94 668.511  25
   2   3   1 6441.37 505.914   6
  -2   3  -2 2446.25 378.315  35
   2   3   2 3733.37 399.802  33
  -2   3  -2 2413.84 357.253  34
  -2   3  -2 3411.88 469.983  42
   2   3   2 3028.78 383.906  43
  -2   3  -2 3012.13 397.216  43
  -2   3  -2 2970.64 397.185  33
  -2   3  -2 3174.47 402.697  32
   2   3   2 3275.97 360.468  32
  -2   3  -2 3275.44 398.026  31
   2   3   2 2947.03 350.749  31
  -2   3  -2 3083.39 407.653  30
   2   3   2 2740.66 337.199  14
   2   3   2 3162.22 428.391  30
   2   3   2 2117.05 396.118  29
  -2   3  -2 2688.40 364.823  29
   2   3   2 2643.81 427.251  28
  -2   3  -2 2503.76 388.041  27
  -2   3  -2 2917.81 396.945  28
   2   3   2 3031.70 380.412  36
  -2   3  -2 2529.99 386.992  36
   2   3   2 3383.87 388.023  35
  -2   3  -2 3237.49 430.441  40
  -2   3  -2 3253.10 413.253  39
  -2   3  -2 2861.45 389.316  37
   2   3   2 3621.47 398.321  37
   2   3   2 2574.25 429.422  27
   2   3   2 2174.95 415.161  26
   2   3   2 2916.75 262.715   6
  -2   3  -3 28062.0 1719.00  34
   2   3   3 29653.6 1716.55  43
  -2   3  -3 32636.7 1785.35  42
  -2   3  -3 27467.1 1706.63  43
  -2   3  -3 30323.6 1752.69  32
  -2   3  -3 28946.2 1742.24  31
   2   3   3 28048.2 1749.13  30
  -2   3  -3 32807.5 1752.74  30
   2   3   3 25475.2 1689.21  14
   2   3   3 30949.4 1717.28  36
  -2   3  -3 26378.9 1716.50  36
  -2   3  -3 27747.6 1702.08  29
   2   3   3 28390.3 1741.25  29
   2   3   3 27830.2 1740.86  27
  -2   3  -3 29096.4 1707.33  28
  -2   3  -3 27071.9 1710.97  27
   2   3   3 27229.7 1741.08  28
   2   3   3 28507.2 1736.13  26
  -2   3  -3 28229.4 1722.78  35
   2   3   3 24229.3 1638.14   6
  -2   3  -3 30493.5 1762.48  39
   2   3   3 23395.9 1642.17  39
  -2   3  -3 28668.4 1755.63  40
   2   3   4 442.056 288.933  36
  -2   3  -4 141.317 257.980  34
  -2   3  -4-113.632 268.811  35
  -2   3  -4 278.993 194.522  11
   2   3   4 202.743 182.396   6
  -2   3  -4 597.034 331.708  30
   2   3   4 149.912 290.001  14
  -2   3  -4 196.638 266.170  43
   2   3   4 399.424 286.488  43
   2   3   4 273.446 359.918  30
   2   3   4 82.5763 303.549  29
  -2   3  -4 442.719 261.848  29
   2   3   4 27.0712 333.650  28
  -2   3  -4 405.620 284.501  27
  -2   3  -4 104.401 271.220  28
  -2   3  -4 210.188 225.280  12
  -2   3  -4 16.1314 337.777  39
  -2   3  -4 185.288 296.064  36
  -2   3  -4 170.409 306.653  19
   2   3   4 223.566 330.639  26
   2   3   4 356.823 336.426  27
  -2   3  -5 14704.0 983.401  34
  -2   3  -5 14705.7 987.842  36
   2   3   5 13704.0 1055.89  30
   2   3   5 15398.4 1030.33  14
   2   3   5 13889.1 1013.35  26
  -2   3  -5 17036.9 1074.09  39
   2   3   5 14957.2 981.272  43
  -2   3  -5 14302.0 966.581  43
  -2   3  -5 17364.3 1080.24  19
  -2   3  -5 14312.8 986.408  35
  -2   3  -5 14340.2 965.281  29
   2   3   5 13197.4 1000.82  29
   2   3   5 14553.9 1021.09  27
   2   3   5 13835.7 1015.88  28
  -2   3  -5 14351.9 984.095  12
   2   3   6 4028.95 457.743  28
  -2   3  -6 5563.90 587.102  19
   2   3   6 5194.91 539.173  14
   2   3   6 4377.46 607.162  16
   2   3   6 4053.53 465.277  27
   2   3   6 4127.47 472.125  26
   2   3   6 4629.26 562.242  30
  -2   3  -6 4226.27 531.136  39
  -2   3  -6 4389.76 460.907  12
   2   3   7 8794.19 830.308  16
  -2   3  -7 7287.93 667.995  39
  -2   3  -7 6827.56 619.182  12
  -2   3  -7 7297.59 722.594  19
  -2   3  -8 1684.07 382.304  12
   2   3   8 1478.86 629.629  16
   2   3   8 1811.41 465.761  14
  -2   3  -8 1578.10 519.335  19
   2   3   9 16771.7 1331.17  16
   2   3   9 14390.5 1188.20  14
  -2   3  -9 15068.4 1254.50  19
  -2   3 -10 2910.59 494.907  12
   2   3  10 3090.45 795.656  16
   2   3  10 3666.13 647.682  14
  -2   3 -10 3487.86 689.897  19
  -2   3 -11 17206.5 1365.37  12
   2   3  11 21104.0 1619.78  16
   2   3  11 20369.0 1510.90  14
   2   3  12 666.795 634.376  14
   2   3  13 1771.57 680.108  14
   2   3  13 1731.50 1046.31  15
   2   3  14 2484.80 720.984  14
   2   3  14 2533.16 1145.19  15
   2   3  15 948.143 621.759  14
   2   3  15 951.595 1034.49  15
  -2   3 -16 234.569 474.510  33
  -2   3 -16-342.343 458.065  37
   2   3  16 1003.62 582.293  14
   2   3  16 1368.13 925.452  15
   2   3  17-598.728 738.033  15
  -2   3 -17-136.658 532.833  32
  -2   3 -17-201.075 382.726  37
   2   3  17-193.698 629.695  42
  -2   3 -17 688.288 511.827  31
  -2   3 -18-233.443 399.018  31
   2   3  18-191.592 428.217  25
  -2   3 -18 21.0635 426.603  32
  -2   3 -19 56.5385 271.514  31
  -2   3 -19 70.0416 290.520  32
   2   4 -20-149.586 270.877  31
  -2   4  20 20.5753 423.930  25
   2   4 -20 13.4195 278.669  32
   2   4 -19 20.4418 412.890  32
   2   4 -19 247.696 394.153  31
   2   4 -18-53.7031 482.027  31
   2   4 -18-53.2636 487.064  32
   2   4 -18 64.9451 443.684  40
  -2   4  17 179.790 634.356  30
   2   4 -16 863.012 571.984  31
   2   4 -16 785.703 612.517  32
  -2   4  16-127.611 705.429  30
  -2   4  15 419.211 767.353  30
  -2   4  14 528.390 807.569  30
  -2   4  13 2893.95 921.816  30
   2   4 -12 1532.86 551.429  39
  -2   4  12 1892.25 883.132  15
   2   4 -11 16145.5 1357.34  39
  -2   4  11 19226.6 1549.59  15
   2   4 -10 2721.94 577.367  39
  -2   4  10 2061.29 806.511  15
  -2   4   9 5220.63 770.552  42
  -2   4   9 7099.97 883.000  15
  -2   4   9 5543.23 713.564  43
   2   4  -9 6125.12 728.545  39
   2   4  -8 2419.57 402.726  37
   2   4  -8 1889.30 393.690  33
  -2   4   8 2181.64 545.762  43
  -2   4   8 1031.03 664.511  15
   2   4  -8 3300.88 607.037  41
  -2   4   8 969.399 575.589  42
  -2   4   7 7988.09 794.152  15
  -2   4   7 7362.08 771.727  42
  -2   4   7 7413.48 776.824  43
   2   4  -7 8893.86 757.736  42
  -2   4   7 7077.55 629.094  29
   2   4  -7 6047.29 631.384  29
   2   4  -7 6028.64 636.422  27
   2   4  -7 6052.56 634.521  28
   2   4  -7 7916.62 652.148  17
  -2   4   7 7000.61 649.682  18
  -2   4   7 6970.38 638.380  35
  -2   4   7 6626.58 615.729  34
   2   4  -7 6027.95 606.840  33
   2   4  -7 6443.94 636.975  26
   2   4  -7 6665.27 616.144  37
  -2   4   7 6568.88 646.609  36
   2   4  -6 339.385 317.474  33
   2   4  -6-179.649 365.111  32
  -2   4   6 150.847 348.524  18
   2   4  -6 302.127 352.149  17
   2   4  -6-100.700 455.933  42
  -2   4   6 68.5971 461.171  43
   2   4  -6 261.188 348.705  31
  -2   4   6 90.9087 333.937  29
   2   4  -6-17.1034 347.323  29
  -2   4   6-218.135 492.772  15
  -2   4   6 361.587 360.467  28
   2   4  -6-67.6386 361.862  28
  -2   4   6 61.3245 342.121  27
  -2   4   6-59.1805 471.033  42
  -2   4   6 50.6878 352.235  36
   2   4  -6 289.558 344.034  36
  -2   4   6 122.334 325.460  35
   2   4  -6-31.2718 291.666  37
  -2   4   6-17.0658 351.659  37
  -2   4   6 17.8985 292.356  34
  -2   4   6 595.335 368.200  33
   2   4  -6 16.6906 366.163  26
   2   4  -6 138.137 352.061  27
  -2   4   5 7783.40 692.889  35
  -2   4   5 9198.23 695.517  33
  -2   4   5 7299.98 667.456  34
   2   4  -5 7668.08 649.187  33
   2   4  -5 7558.73 699.450  17
  -2   4   5 7633.00 760.372  42
   2   4  -5 8517.73 753.107  43
   2   4  -5 8393.80 738.897  42
  -2   4   5 7137.80 774.720  43
  -2   4   5 9348.30 732.897  32
   2   4  -5 7788.79 692.964  32
  -2   4   5 7571.47 817.970  30
   2   4  -5 7913.44 685.356  31
  -2   4   5 8964.49 721.747  31
  -2   4   5 8244.24 695.783  29
   2   4  -5 7128.38 700.295  29
  -2   4   5 7254.71 695.952  15
   2   4  -5 7329.58 711.666  27
  -2   4   5 8540.32 714.987  28
  -2   4   5 8680.54 708.223  27
   2   4  -5 6302.66 696.479  28
   2   4  -5 6312.02 586.177  38
  -2   4   5 7402.18 680.585  18
   2   4  -5 7787.18 642.826  37
  -2   4   5 8830.73 692.585  37
   2   4  -5 7621.94 684.667  36
  -2   4   5 7973.47 708.205  36
   2   4  -5 6839.84 699.511  26
   2   4  -5 6938.33 760.637  41
  -2   4   4 6630.67 604.815  34
  -2   4   4 6488.50 599.795  33
   2   4  -4 5856.01 563.525  33
   2   4  -4 7105.46 642.809  17
   2   4  -4 7600.45 629.264  35
  -2   4   4 6981.13 634.192  35
  -2   4   4 6962.85 628.384  32
   2   4  -4 5516.22 587.101  32
   2   4  -4 6222.56 590.960  31
  -2   4   4 7496.95 637.550  31
   2   4  -4 6755.78 718.960  30
   2   4  -4 6313.70 635.565  29
  -2   4   4 5949.33 730.778  30
  -2   4   4 5445.25 605.365  29
  -2   4   4 6029.70 697.313  43
   2   4  -4 6603.44 664.758  42
  -2   4   4 6695.59 685.646  42
   2   4  -4 6234.51 673.821  43
  -2   4   4 6458.93 628.449  28
  -2   4   4 6179.95 619.584  27
   2   4  -4 6757.64 662.559  27
   2   4  -4 7009.54 663.569  28
   2   4  -4 5746.86 509.480  38
  -2   4   4 7544.10 633.262  38
  -2   4   4 5736.59 610.870  18
  -2   4   4 6150.00 632.441  36
   2   4  -4 5631.15 559.240  37
  -2   4   4 7137.97 613.481  37
   2   4  -4 6174.42 617.974  36
   2   4  -4 5341.95 625.281  26
   2   4  -4 5913.82 699.926  41
  -2   4   4 6087.99 558.099  41
  -2   4   4 7598.58 634.780  40
  -2   4   3 9918.77 798.339  34
  -2   4   3 10879.2 799.311  33
   2   4  -3 10118.4 763.179  33
   2   4  -3 10224.3 834.849  17
  -2   4   3 10937.2 824.490  35
   2   4  -3 10451.2 822.855  35
   2   4  -3 9332.71 779.732  32
  -2   4   3 10815.2 818.759  32
  -2   4   3 10742.4 895.296  30
  -2   4   3 11273.5 816.989  31
   2   4  -3 9437.02 777.132  31
   2   4  -3 11098.1 891.639  30
   2   4  -3 10072.3 846.112  29
  -2   4   3 10304.6 824.860  29
   2   4  -3 10407.6 847.082  43
  -2   4   3 9792.04 856.279  42
  -2   4   3 9841.02 877.483  43
   2   4  -3 10470.2 841.844  42
  -2   4   3 11035.0 842.432  28
   2   4  -3 9922.06 849.547  27
  -2   4   3 11220.1 834.253  27
   2   4  -3 10289.1 856.938  28
   2   4  -3 9475.31 712.389  38
  -2   4   3 10968.1 815.620  38
  -2   4   3 9436.45 814.630  18
   2   4  -3 9893.14 812.080  36
   2   4  -3 9805.30 764.775  37
  -2   4   3 11061.6 849.714  36
  -2   4   3 10231.4 790.029  37
   2   4  -3 12072.5 922.175  25
   2   4  -3 9678.44 837.689  26
   2   4  -3 9727.11 871.385  41
  -2   4   3 11974.6 828.147  40
  -2   4   3 10195.2 780.081  41
   2   4  -2 15314.4 1058.63  33
  -2   4   2 15918.1 1108.86  34
  -2   4   2 16032.5 1091.73  33
   2   4  -2 15363.3 1120.07  17
  -2   4   2 15949.7 1117.54  35
   2   4  -2 15969.1 1105.78  35
  -2   4   2 15959.8 1097.04  32
   2   4  -2 15310.2 1074.92  32
  -2   4   2 16590.9 1098.38  31
   2   4  -2 13952.8 1056.63  31
  -2   4   2 15053.3 1163.16  30
   2   4  -2 15737.0 1154.25  30
  -2   4   2 16137.5 1111.42  29
   2   4  -2 16330.7 1138.60  29
  -2   4   2 17397.9 1144.42  42
  -2   4   2 14512.8 1146.90  43
   2   4  -2 15633.2 1141.19  42
   2   4  -2 16397.0 1145.10  43
  -2   4   2 16523.7 1118.96  28
   2   4  -2 14876.1 1138.45  27
   2   4  -2 14807.6 1133.33  28
  -2   4   2 16717.6 1117.15  27
  -2   4   2 16792.6 1101.99  38
  -2   4   2 17299.5 1092.51  39
   2   4  -2 14017.1 1009.31  38
  -2   4   2 14917.7 1101.93  18
  -2   4   2 16520.6 1094.20  37
   2   4  -2 15810.4 1106.25  36
  -2   4   2 17305.9 1134.18  36
   2   4  -2 15326.9 1060.74  37
   2   4  -2 15682.9 1173.57  25
  -2   4   2 17645.6 1124.17  26
  -2   4   2 14912.5 1114.97  25
   2   4  -2 16199.6 1133.09  26
   2   4  -2 14768.4 1148.52  41
  -2   4   2 17545.2 1113.92  40
  -2   4   2 15600.3 1070.25  41
  -2   4   1 69219.5 3976.05  33
  -2   4   1 65462.4 3988.03  34
   2   4  -1 65664.2 3945.72  33
   2   4  -1 65737.7 3988.57  17
  -2   4   1 66665.3 3993.17  35
   2   4  -1 72583.2 3992.20  35
  -2   4   1 65190.4 3972.29  32
   2   4  -1 67387.9 3953.26  32
  -2   4   1 65504.9 4016.28  30
  -2   4   1 66611.1 3975.91  31
   2   4  -1 68410.3 4013.09  30
   2   4  -1 65416.3 3952.14  31
   2   4  -1 68132.5 4005.60  29
  -2   4   1 69453.6 3983.70  29
   2   4  -1 65603.8 3999.23  42
   2   4  -1 69941.5 3994.72  43
  -2   4   1 63730.0 4004.61  43
  -2   4   1 67387.0 3985.71  42
  -2   4   1 72267.4 3990.68  28
   2   4  -1 70110.0 4011.58  27
   2   4  -1 70394.4 4010.83  28
  -2   4   1 68428.9 3985.61  27
  -2   4   1 70392.3 3985.84  38
  -2   4   1 71097.5 3983.90  39
   2   4  -1 60890.8 3909.54  38
  -2   4   1 65680.4 3978.62  18
   2   4  -1 68166.8 3974.18  36
   2   4  -1 68435.4 3954.76  37
  -2   4   1 64858.1 3968.43  37
  -2   4   1 66532.1 3991.54  36
   2   4  -1 65138.3 3989.95  26
  -2   4   1 69774.3 3982.53  26
   2   4  -1 65774.0 4018.14  25
  -2   4   1 65438.7 3973.28  25
  -2   4   1 70698.6 3988.24  40
   2   4  -1 63351.2 3995.74  41
  -2   4   1 65749.2 3952.24  41
   2   4   0 26168.9 1581.26  33
  -2   4   0 24802.7 1603.27  34
  -2   4   0 25535.6 1601.47  33
   2   4   0 25272.0 1621.45  17
   2   4   0 27410.9 1615.04  35
  -2   4   0 25056.8 1618.45  35
   2   4   0 23818.8 1561.55  32
  -2   4   0 25471.9 1604.67  32
  -2   4   0 24798.4 1637.51  30
  -2   4   0 24892.3 1598.44  31
   2   4   0 25652.5 1570.61  31
   2   4   0 25045.5 1637.40  30
  -2   4   0 26478.3 1614.53  29
   2   4   0 24809.7 1630.88  29
   2   4   0 24127.7 1650.88  42
  -2   4   0 22683.0 1618.73  43
   2   4   0 27139.0 1625.74  43
  -2   4   0 25918.0 1628.23  42
  -2   4   0 26472.0 1617.65  28
   2   4   0 24181.0 1634.91  28
   2   4   0 23752.2 1624.83  27
  -2   4   0 26414.2 1613.10  27
  -2   4   0 25007.6 1594.89  38
  -2   4   0 27543.0 1620.73  39
   2   4   0 24097.8 1538.06  38
  -2   4   0 21405.5 1481.77  19
  -2   4   0 24936.0 1607.21  18
  -2   4   0 24839.9 1597.20  37
   2   4   0 26268.8 1605.75  36
  -2   4   0 24945.6 1620.49  36
   2   4   0 25035.9 1577.54  37
  -2   4   0 26584.7 1612.46  26
   2   4   0 23738.3 1614.71  26
   2   4   0 23122.4 1651.41  25
  -2   4   0 24896.5 1591.94  25
  -2   4   0 26215.7 1624.84  40
   2   4   0 21334.6 1538.36  40
  -2   4   0 26074.5 1601.16  41
  -2   4  -1 53898.1 3116.19  33
   2   4   1 53360.2 3089.12  33
  -2   4  -1 49377.4 3106.58  34
   2   4   1 51046.7 3122.42  17
   2   4   1 55826.0 3119.55  35
  -2   4  -1 50197.4 3112.47  35
   2   4   1 52393.8 3077.58  32
  -2   4  -1 51513.4 3112.22  32
  -2   4  -1 49998.4 3107.47  31
   2   4   1 51450.8 3076.56  31
  -2   4  -1 53440.2 3137.92  30
   2   4   1 52190.9 3141.28  30
  -2   4  -1 52196.0 3103.80  29
   2   4   1 54845.4 3140.54  29
  -2   4  -1 49499.7 3118.59  43
  -2   4  -1 55663.1 3130.42  42
   2   4   1 51226.0 3153.25  42
   2   4   1 54433.5 3119.14  43
  -2   4  -1 56079.3 3113.18  28
   2   4   1 50899.4 3130.56  27
   2   4   1 54050.2 3139.86  28
  -2   4  -1 54320.1 3114.38  27
  -2   4  -1 53118.6 3114.40  38
  -2   4  -1 56326.3 3134.69  39
   2   4   1 54094.5 3095.11  37
  -2   4  -1 49603.3 3101.56  37
  -2   4  -1 49899.1 3115.28  36
   2   4   1 52858.7 3101.04  36
  -2   4  -1 54823.5 3122.96  41
   2   4   1 43710.9 3027.53  40
  -2   4  -1 50871.4 3126.28  40
  -2   4  -1 48082.8 3027.15  19
  -2   4  -1 48208.7 3098.62  18
   2   4   1 47799.0 3148.39  25
  -2   4  -1 51273.2 3107.45  26
   2   4   1 49482.9 3118.05  26
  -2   4  -1 54133.8 3095.28  25
  -2   4  -2 2154.03 415.393  35
   2   4   2 1985.90 428.737  33
  -2   4  -2 1736.29 372.569  34
  -2   4  -2 2409.75 431.827  18
   2   4   2 1787.86 439.128  17
   2   4   2 2013.31 435.846  36
   2   4   2 2740.69 438.159  35
  -2   4  -2 1691.04 421.915  36
   2   4   2 2026.21 381.706  32
  -2   4  -2 1788.03 426.180  32
  -2   4  -2 2491.22 453.402  33
  -2   4  -2 1535.41 393.850  31
   2   4   2 1344.08 354.282  31
  -2   4  -2 2221.71 464.443  30
  -2   4  -2 1400.25 406.731  29
   2   4   2 2137.01 480.501  30
   2   4   2 1420.29 451.852  29
   2   4   2 2169.68 448.502  43
  -2   4  -2 2307.72 530.291  42
  -2   4  -2 1492.43 425.495  43
   2   4   2 1365.65 476.805  28
  -2   4  -2 1951.05 448.669  28
  -2   4  -2 2024.66 429.238  27
  -2   4  -2 1899.35 443.343  39
   2   4   2 1538.14 316.634  39
  -2   4  -2 2698.15 503.584  40
   2   4   2 2058.97 569.682  42
  -2   4  -2 2576.87 518.453  41
  -2   4  -2 1736.30 433.492  37
  -2   4  -2 2077.67 395.877  38
   2   4   2 2570.99 440.269  37
   2   4   2 1798.90 486.581  27
  -2   4  -2 2890.36 426.195  25
   2   4   2 2304.51 468.210  26
   2   4   2 1943.28 553.432  25
   2   4   3 5697.04 555.880  35
  -2   4  -3 4796.64 540.186  35
  -2   4  -3 4827.66 581.975  33
  -2   4  -3 4142.31 508.802  34
   2   4   3 5187.33 585.461  17
   2   4   3 5052.64 545.790  32
  -2   4  -3 5102.52 581.275  32
  -2   4  -3 5521.80 576.671  31
  -2   4  -3 5630.87 594.637  30
   2   4   3 5663.44 539.805  31
  -2   4  -3 4654.92 545.833  43
   2   4   3 4443.51 554.611  43
  -2   4  -3 4726.58 670.328  42
  -2   4  -3 4501.14 538.400  29
   2   4   3 4462.19 602.586  30
   2   4   3 4556.87 568.768  29
   2   4   3 4521.99 588.621  28
  -2   4  -3 5111.14 555.762  28
  -2   4  -3 4539.80 544.794  27
  -2   4  -3 4713.27 626.635  40
  -2   4  -3 5438.62 610.524  39
  -2   4  -3 5243.36 490.177  19
  -2   4  -3 5083.66 536.713  18
  -2   4  -3 4684.51 554.562  36
  -2   4  -3 5272.21 575.186  37
   2   4   3 5697.97 563.199  36
   2   4   3 4580.91 582.506  26
   2   4   3 4713.98 589.853  27
   2   4   3 4855.22 676.251  25
  -2   4  -4 7010.77 675.770  35
  -2   4  -4 7805.67 677.492  34
  -2   4  -4 8599.72 746.960  33
   2   4   4 7364.98 711.049  17
  -2   4  -4 7240.09 670.813  43
  -2   4  -4 10740.3 861.126  42
   2   4   4 8265.75 701.346  43
  -2   4  -4 7952.13 742.325  32
   2   4   4 6635.01 743.185  30
  -2   4  -4 9072.72 734.101  30
  -2   4  -4 8959.98 746.857  31
  -2   4  -4 8060.75 678.131  29
   2   4   4 7245.35 704.407  29
   2   4   4 9028.84 739.244  16
   2   4   4 7606.76 734.810  27
   2   4   4 7498.71 726.805  28
  -2   4  -4 7525.56 671.966  27
  -2   4  -4 8095.91 685.250  28
  -2   4  -4 8085.99 752.680  39
  -2   4  -4 7971.80 695.910  36
  -2   4  -4 7729.22 726.597  37
   2   4   4 8230.15 694.190  36
  -2   4  -4 8359.14 688.258  19
  -2   4  -4 7844.77 692.517  18
   2   4   4 7396.50 717.071  26
  -2   4  -4 8285.93 780.103  40
  -2   4  -5 24322.6 1573.03  34
  -2   4  -5 24238.5 1626.34  33
   2   4   5 24501.1 1594.94  17
   2   4   5 26049.0 1583.21  43
  -2   4  -5 22163.3 1546.57  43
  -2   4  -5 25955.4 1653.07  32
  -2   4  -5 25137.9 1645.28  31
   2   4   5 23023.3 1640.74  30
   2   4   5 25148.0 1603.23  29
  -2   4  -5 24507.1 1555.01  29
   2   4   5 26948.7 1654.52  16
   2   4   5 23754.0 1599.61  27
  -2   4  -5 24061.3 1560.76  27
  -2   4  -5 23193.8 1551.12  28
   2   4   5 22669.9 1589.39  28
  -2   4  -5 25416.5 1666.33  40
  -2   4  -5 21821.4 1558.49  35
  -2   4  -5 24601.9 1629.16  37
   2   4   5 26314.6 1574.17  36
  -2   4  -5 22327.5 1562.10  36
   2   4   5 23875.9 1598.19  26
  -2   4  -5 23324.5 1572.96  18
  -2   4  -5 27458.1 1631.33  19
   2   4   6 4340.94 626.800  30
   2   4   6 4113.49 521.003  29
  -2   4  -6 4932.93 490.964  29
   2   4   6 4253.61 548.314  28
  -2   4  -6 5746.98 611.137  19
  -2   4  -6 4309.25 611.747  32
   2   4   6 5787.42 689.797  16
   2   4   6 3949.70 539.026  26
   2   4   6 4014.94 528.850  27
  -2   4  -6 4208.96 600.309  31
  -2   4  -6 4394.93 509.446  18
   2   4   6 4324.60 540.920  17
  -2   4  -6 6081.72 629.161  39
  -2   4  -6 4411.91 627.273  40
  -2   4  -6 4667.22 486.392  34
   2   4   7 18343.1 1366.03  16
  -2   4  -7 16321.0 1269.99  39
  -2   4  -7 17326.0 1293.63  19
   2   4   8 819.568 608.851  16
  -2   4  -8 386.851 523.939  40
  -2   4  -8 306.476 431.435  39
  -2   4  -8 1236.99 512.322  19
   2   4   9 7181.98 915.431  16
  -2   4  -9 7600.56 835.716  40
  -2   4  -9 5905.44 725.612  39
   2   4  10 3232.90 770.228  16
  -2   4 -10 1974.07 512.459  39
  -2   4 -10 3476.66 675.131  40
  -2   4 -11 31.5390 590.075  40
  -2   4 -12-34.2249 595.077  33
  -2   4 -12 408.984 587.726  40
  -2   4 -12 69.3516 589.468  37
  -2   4 -13 101.145 571.287  33
  -2   4 -13 443.770 560.219  37
   2   4  13 753.106 1035.33  15
  -2   4 -13 392.125 659.150  31
  -2   4 -13 584.660 698.839  32
  -2   4 -14 1614.37 715.475  32
  -2   4 -14-63.4207 518.026  33
  -2   4 -14 352.712 517.203  37
  -2   4 -14 907.014 653.178  31
   2   4  14 2153.29 1083.05  15
  -2   4 -15-34.4906 609.550  32
   2   4  15-556.007 952.483  15
  -2   4 -15-138.915 575.438  31
  -2   4 -16-90.9319 406.694  37
  -2   4 -16-225.685 418.212  33
  -2   4 -16-207.804 562.428  32
   2   4  16-139.948 672.023  25
  -2   4 -16 358.777 540.415  31
   2   4  16-62.5088 713.517  42
   2   4  16 368.745 792.139  15
  -2   4 -17 262.689 494.606  32
   2   4  17-215.484 537.256  25
  -2   4 -17 96.2950 459.621  31
   2   4  17-22.5896 546.156  42
   2   4  17 306.335 639.095  15
  -2   4 -18 17.5099 350.276  31
  -2   4 -18-242.738 368.334  32
   2   5 -19 514.216 300.425  31
   2   5 -19-104.441 301.355  32
  -2   5  19 783.846 500.108  25
   2   5 -18 314.542 417.880  40
   2   5 -18 43.3912 390.824  31
   2   5 -18-364.931 411.088  32
  -2   5  18 561.342 668.094  25
   2   5 -17-354.296 527.571  40
  -2   5  17-208.677 537.975  30
   2   5 -17 54.4958 502.519  32
   2   5 -17-82.4853 471.004  31
  -2   5  16 680.895 684.816  30
   2   5 -15 534.664 597.934  32
   2   5 -15 933.344 590.157  31
  -2   5  14 1796.77 826.701  30
   2   5 -14 2216.63 694.186  32
   2   5 -14 2837.14 680.339  31
  -2   5  13 3115.24 921.355  30
   2   5 -13 2322.57 735.437  32
   2   5 -13 3985.82 755.101  31
   2   5 -12 3814.73 686.041  39
  -2   5  12 1305.72 857.414  30
   2   5 -12 1868.87 697.294  32
   2   5 -12 2595.48 687.973  31
   2   5 -11 449.446 589.522  39
   2   5 -11 648.654 542.042  31
  -2   5  11 140.082 809.345  30
   2   5 -11 644.611 590.423  32
   2   5 -10 5632.50 738.837  31
  -2   5  10 6740.57 950.778  15
  -2   5  10 4583.61 747.519  43
   2   5 -10 6146.16 831.494  39
  -2   5  10 3321.86 902.682  30
  -2   5  10 3101.20 780.378  42
   2   5 -10 5867.23 776.712  32
   2   5  -9 157.935 479.074  31
  -2   5   9-270.749 680.815  15
   2   5  -9 428.554 548.365  39
   2   5  -9 156.942 513.675  32
  -2   5   9-121.842 630.869  42
  -2   5   9 249.260 748.338  30
  -2   5   9-282.321 538.310  43
   2   5  -8 3340.58 657.360  39
  -2   5   8 2866.42 780.669  30
  -2   5   8 3592.33 503.583  34
   2   5  -8 3535.71 587.953  31
   2   5  -8 2874.79 602.069  32
   2   5  -8 5160.02 798.334  41
   2   5  -7 2052.94 498.480  26
   2   5  -7 1106.92 425.994  27
  -2   5   7 1818.87 438.549  34
   2   5  -7 1935.37 476.958  17
  -2   5   7 1071.59 463.824  18
   2   5  -7 1497.32 440.874  29
  -2   5   7 862.840 625.031  30
  -2   5   7 1557.67 444.957  29
  -2   5   7 1262.20 445.055  28
   2   5  -7 1166.28 449.010  28
   2   5  -7 1105.48 524.937  39
  -2   5   7 1579.56 424.367  35
  -2   5   7 1579.63 458.037  36
   2   5  -7 783.249 390.690  37
   2   5  -7 977.477 392.143  33
   2   5  -7 1044.53 617.660  41
   2   5  -6 5559.28 704.376  32
  -2   5   6 6158.42 715.435  18
   2   5  -6 7353.49 714.783  17
   2   5  -6 5159.26 621.535  33
  -2   5   6 7957.97 734.071  33
  -2   5   6 6450.26 670.934  34
   2   5  -6 6516.74 687.158  31
  -2   5   6 6725.04 805.434  43
   2   5  -6 7539.10 779.612  42
  -2   5   6 5578.05 825.458  30
  -2   5   6 6641.18 694.476  29
   2   5  -6 6179.12 680.588  29
  -2   5   6 7009.66 709.180  28
  -2   5   6 5688.69 687.026  27
   2   5  -6 5867.75 686.170  27
   2   5  -6 6436.44 760.378  39
  -2   5   6 5907.86 670.160  35
  -2   5   6 8320.03 731.124  37
   2   5  -6 6084.77 634.514  37
  -2   5   6 6740.22 703.231  36
   2   5  -6 6073.91 676.073  36
   2   5  -6 5611.49 689.112  26
  -2   5   6 6476.38 790.839  42
   2   5  -6 5847.39 787.274  41
   2   5  -5 3879.22 542.679  33
   2   5  -5 5234.83 618.508  32
  -2   5   5 5939.83 675.278  32
   2   5  -5 5760.72 657.318  17
  -2   5   5 4641.37 649.660  18
  -2   5   5 4551.11 586.590  34
  -2   5   5 5397.12 619.755  33
   2   5  -5 4936.35 594.438  31
  -2   5   5 5850.04 650.621  31
   2   5  -5 3998.77 657.001  42
   2   5  -5 4460.35 657.925  43
  -2   5   5 4640.66 703.866  43
  -2   5   5 4323.98 613.148  29
  -2   5   5 4985.73 731.064  30
   2   5  -5 4406.36 629.457  29
  -2   5   5 4944.14 620.895  27
   2   5  -5 4873.31 660.731  39
  -2   5   5 4962.42 639.431  36
   2   5  -5 4999.41 560.762  37
  -2   5   5 5957.58 636.536  37
   2   5  -5 5132.86 623.363  36
   2   5  -5 4750.85 643.120  27
   2   5  -5 4690.73 657.269  26
  -2   5   5 5326.90 706.865  42
   2   5  -5 5627.85 723.548  41
  -2   5   4 11287.6 924.034  32
   2   5  -4 10321.2 881.270  32
   2   5  -4 12263.1 955.328  17
  -2   5   4 9902.51 889.908  34
  -2   5   4 11339.8 904.349  33
   2   5  -4 9795.63 840.643  33
  -2   5   4 11301.4 916.315  31
  -2   5   4 8636.30 957.577  30
   2   5  -4 11134.4 974.253  30
   2   5  -4 10548.8 876.403  31
   2   5  -4 11882.2 961.013  43
  -2   5   4 11761.2 1008.52  43
  -2   5   4 10127.6 964.476  42
   2   5  -4 10434.8 942.365  42
  -2   5   4 10604.7 910.084  29
   2   5  -4 10867.2 933.217  29
  -2   5   4 12074.7 921.121  27
  -2   5   4 11313.1 938.252  18
  -2   5   4 12055.0 904.660  40
   2   5  -4 10262.1 962.118  41
   2   5  -4 10523.3 929.487  26
   2   5  -4 9142.30 916.357  39
  -2   5   4 11900.9 906.091  38
   2   5  -4 9303.97 880.241  36
   2   5  -4 9830.46 845.584  37
  -2   5   4 12559.4 921.022  37
  -2   5   4 10965.4 932.881  36
  -2   5   3 11347.3 938.959  31
   2   5  -3 11047.6 906.589  31
  -2   5   3 13363.5 1038.41  43
  -2   5   3 11610.5 996.966  42
   2   5  -3 11678.1 975.202  43
   2   5  -3 11169.0 982.646  42
  -2   5   3 12473.4 972.899  29
   2   5  -3 13043.8 1000.20  29
   2   5  -3 12686.8 1003.78  26
   2   5  -3 11396.9 1024.52  25
  -2   5   3 12214.2 904.108  39
  -2   5   3 12039.8 928.175  38
   2   5  -3 8887.59 806.521  38
  -2   5   3 11072.2 963.832  18
  -2   5   3 12487.4 953.203  32
   2   5  -3 11818.5 919.871  32
   2   5  -3 12217.0 993.391  17
  -2   5   3 12706.4 962.191  34
  -2   5   3 12351.2 935.122  33
   2   5  -3 11115.2 887.952  33
  -2   5   3 10282.6 889.345  41
  -2   5   3 12914.1 942.715  40
  -2   5   3 10597.8 954.586  36
  -2   5   3 13700.6 948.573  37
   2   5  -3 10686.6 888.521  37
   2   5  -3 11733.0 944.408  36
   2   5  -2 25416.8 1742.98  31
  -2   5   2 27524.5 1781.78  31
  -2   5   2 27407.4 1812.43  42
  -2   5   2 27707.7 1838.79  43
   2   5  -2 28810.1 1819.59  43
   2   5  -2 26118.5 1812.39  42
  -2   5   2 30108.7 1804.83  29
   2   5  -2 27435.1 1812.65  29
   2   5  -2 27438.2 1813.13  26
  -2   5   2 23978.2 1775.51  25
  -2   5   2 28327.7 1760.94  39
   2   5  -2 23322.5 1675.92  38
  -2   5   2 26605.7 1793.61  18
  -2   5   2 27410.5 1783.53  32
   2   5  -2 27517.5 1759.24  32
   2   5  -2 29011.5 1823.73  17
  -2   5   2 27526.5 1794.78  34
   2   5  -2 25560.4 1732.25  33
  -2   5   2 28132.1 1777.75  33
  -2   5   2 28947.4 1783.32  40
  -2   5   2 27200.0 1749.91  41
  -2   5   2 27379.4 1802.73  36
   2   5  -2 26432.7 1740.14  37
   2   5  -2 27966.1 1786.05  36
  -2   5   2 27897.4 1775.51  37
   2   5  -1 8122.94 724.906  31
  -2   5   1 8942.50 779.153  31
   2   5  -1 8888.20 828.582  43
   2   5  -1 9166.08 881.920  42
  -2   5   1 8404.09 830.062  42
  -2   5   1 8024.82 828.132  43
  -2   5   1 9268.74 818.661  29
   2   5  -1 8901.28 836.294  29
   2   5  -1 9031.89 844.100  26
  -2   5   1 9160.00 835.898  26
  -2   5   1 7396.88 771.207  25
  -2   5   1 9048.44 762.841  39
   2   5  -1 7425.05 758.695  39
   2   5  -1 7648.87 664.983  38
  -2   5   1 8243.15 813.161  18
  -2   5   1 9098.55 782.061  32
   2   5  -1 7656.28 728.609  32
   2   5  -1 9502.72 851.242  17
  -2   5   1 9128.32 804.184  34
   2   5  -1 9077.24 744.489  33
  -2   5   1 9666.07 781.505  33
  -2   5   1 8729.16 810.010  40
  -2   5   1 8102.08 768.810  41
   2   5  -1 7390.78 718.788  40
  -2   5   1 8384.54 769.413  37
  -2   5   1 8220.63 820.047  36
   2   5  -1 8345.33 737.756  37
   2   5  -1 9166.08 816.588  36
   2   5   0 2397.24 440.441  31
  -2   5   0 2229.25 482.271  31
   2   5   0 2501.85 572.596  43
  -2   5   0 3428.17 589.759  42
  -2   5   0 2271.64 549.393  43
  -2   5   0 2309.17 527.336  29
   2   5   0 2566.24 552.462  29
  -2   5   0 2789.89 557.988  26
   2   5   0 2357.27 577.604  26
  -2   5   0 1934.03 475.881  25
  -2   5   0 2385.56 534.150  40
   2   5   0 2363.28 415.421  40
   2   5   0 1976.76 428.557  39
  -2   5   0 2495.05 537.981  36
   2   5   0 2857.39 544.565  36
  -2   5   0 2515.15 496.320  33
   2   5   0 2454.16 453.813  32
  -2   5   0 2154.74 496.761  32
  -2   5   0 2387.71 541.846  18
   2   5   0 2881.82 595.851  17
  -2   5   0 2524.44 494.146  37
   2   5   0 2202.69 460.682  37
   2   5   0 3178.78 641.047  42
  -2   5   0 2317.07 520.580  41
  -2   5   0 2115.12 484.910  34
   2   5   0 2374.59 465.096  33
  -2   5  -1 26879.2 1843.67  32
   2   5   1 26998.0 1797.23  32
   2   5   1 27982.7 1872.10  17
  -2   5  -1 26488.9 1839.36  31
   2   5   1 27039.0 1796.61  31
   2   5   1 27338.9 1846.60  43
   2   5   1 27386.5 1900.56  42
  -2   5  -1 31667.6 1897.71  42
  -2   5  -1 27683.2 1864.48  43
  -2   5  -1 31120.1 1867.28  29
   2   5   1 29269.2 1875.59  29
   2   5   1 25708.1 1791.24  39
  -2   5  -1 28504.2 1852.01  34
   2   5   1 29657.7 1825.08  33
  -2   5  -1 29296.0 1849.43  33
  -2   5  -1 28882.0 1857.07  18
   2   5   1 29421.3 1829.81  37
  -2   5  -1 28196.3 1845.14  37
  -2   5  -1 28692.1 1862.29  36
   2   5   1 28972.9 1840.81  36
   2   5   1 28034.4 1873.55  26
  -2   5  -1 28267.9 1822.12  25
  -2   5  -1 29927.0 1881.73  40
   2   5   1 24644.6 1740.48  40
   2   5   2 15293.7 1081.10  32
  -2   5  -2 14971.9 1130.37  32
   2   5   2 15743.2 1168.47  17
   2   5   2 13735.3 1217.12  42
   2   5   2 14568.4 1127.03  43
  -2   5  -2 13836.9 1118.55  43
  -2   5  -2 17177.1 1196.44  42
   2   5   2 13914.5 1062.71  31
  -2   5  -2 14622.9 1117.74  31
  -2   5  -2 15234.3 1112.71  29
   2   5   2 13863.5 1136.00  29
   2   5   2 13892.0 1031.57  16
  -2   5  -2 15301.9 1128.42  33
  -2   5  -2 14393.5 1108.04  34
   2   5   2 16527.9 1127.58  33
  -2   5  -2 13991.5 1088.13  38
   2   5   2 11188.0 1005.65  39
  -2   5  -2 16323.8 1138.81  18
   2   5   2 16841.6 1128.87  37
  -2   5  -2 15382.0 1132.19  37
  -2   5  -2 14463.8 1125.21  36
   2   5   2 16242.9 1123.76  36
  -2   5  -2 16402.8 1116.24  25
   2   5   2 12538.9 1172.59  25
   2   5   2 14717.4 1157.12  26
  -2   5  -2 15745.1 1174.73  40
  -2   5  -3 37196.3 2476.72  34
   2   5   3 43037.8 2501.56  33
  -2   5  -3 41191.6 2517.68  33
   2   5   3 41028.5 2515.00  17
   2   5   3 42061.2 2495.98  43
  -2   5  -3 38684.8 2479.44  43
   2   5   3 36711.4 2561.06  42
  -2   5  -3 42509.1 2551.37  42
   2   5   3 38369.1 2458.61  32
  -2   5  -3 38051.2 2510.46  32
   2   5   3 38496.4 2451.94  31
  -2   5  -3 39673.1 2512.39  31
   2   5   3 38663.1 2437.43  16
   2   5   3 38155.4 2500.72  29
  -2   5  -3 39833.5 2470.06  29
   2   5   3 38760.1 2506.44  27
  -2   5  -3 39017.2 2460.69  27
  -2   5  -3 38185.9 2481.61  38
  -2   5  -3 42992.8 2543.17  39
  -2   5  -3 39230.2 2488.07  18
   2   5   3 41180.2 2496.10  37
  -2   5  -3 39286.4 2506.60  37
  -2   5  -3 37854.4 2480.82  36
   2   5   3 41393.1 2472.98  36
   2   5   3 38738.7 2504.70  26
   2   5   3 34490.8 2538.12  25
  -2   5  -3 41281.4 2541.07  40
  -2   5  -4 27879.8 1679.64  30
   2   5   4 26824.7 1626.56  16
  -2   5  -4 23860.2 1627.24  18
   2   5   4 25284.8 1657.20  17
  -2   5  -4 22203.0 1595.59  43
   2   5   4 25048.3 1634.55  43
  -2   5  -4 23044.1 1585.51  29
   2   5   4 21517.3 1625.74  29
   2   5   4 22071.2 1636.35  27
  -2   5  -4 24114.3 1599.35  27
  -2   5  -4 27366.8 1691.02  39
  -2   5  -4 23053.7 1624.10  38
  -2   5  -4 22359.8 1606.86  36
   2   5   4 27059.2 1618.91  36
  -2   5  -4 22478.9 1558.82  19
  -2   5  -4 23474.3 1609.59  34
   2   5   4 21214.5 1708.74  25
   2   5   4 21953.6 1640.22  26
  -2   5  -5 9452.28 804.489  34
  -2   5  -5 9114.26 804.758  43
   2   5   5 9821.90 862.387  43
   2   5   5 8979.42 870.782  17
  -2   5  -5 9659.29 840.387  18
   2   5   5 7984.11 886.825  30
  -2   5  -5 9047.60 800.418  29
   2   5   5 8016.67 829.518  29
   2   5   5 10623.3 889.629  16
  -2   5  -5 9399.51 806.118  28
   2   5   5 7280.78 831.856  28
  -2   5  -5 10284.8 819.126  27
   2   5   5 7662.53 833.305  27
  -2   5  -5 10056.2 906.499  39
  -2   5  -5 8587.12 796.090  35
  -2   5  -5 9022.57 815.041  36
   2   5   5 11183.8 846.568  36
   2   5   5 8155.78 992.860  25
   2   5   5 8268.01 861.619  26
  -2   5  -5 10522.8 824.479  19
  -2   5  -6 3847.84 643.605  33
  -2   5  -6 5396.52 683.822  32
  -2   5  -6 3935.62 565.135  18
  -2   5  -6 4741.56 656.493  31
   2   5   6 4513.46 623.482  17
   2   5   6 3712.49 656.450  16
  -2   5  -6 4638.22 523.889  34
  -2   5  -6 4177.48 536.418  29
   2   5   6 3675.51 676.367  30
   2   5   6 3989.89 582.758  28
   2   5   6 3690.50 843.955  42
   2   5   6 3356.00 555.581  27
   2   5   6 4205.56 607.608  26
   2   5   6 3274.72 829.981  25
  -2   5  -6 4726.06 735.432  40
  -2   5  -6 5026.58 722.100  39
  -2   5  -6 3974.41 612.621  37
  -2   5  -7 4234.20 673.614  37
  -2   5  -7 4450.58 697.773  31
   2   5   7 5806.78 800.877  16
  -2   5  -7 4752.88 765.058  40
  -2   5  -7 4336.98 704.656  39
   2   5   7 4599.96 728.591  30
  -2   5  -7 4660.54 702.851  33
  -2   5  -7 5450.18 745.812  32
  -2   5  -8 1497.73 575.819  37
  -2   5  -8 1623.65 599.280  31
   2   5   8 2031.60 640.951  16
  -2   5  -8 1558.39 643.548  40
  -2   5  -8 1920.38 568.910  39
   2   5   8 1022.77 581.679  30
  -2   5  -8 1354.48 597.685  33
  -2   5  -8 1476.80 629.033  32
  -2   5  -9 4368.17 782.682  31
  -2   5  -9 4269.84 770.970  32
  -2   5  -9 3378.89 713.714  33
  -2   5  -9 4537.30 719.940  39
  -2   5  -9 4935.38 817.014  40
   2   5   9 5904.36 843.160  16
  -2   5  -9 4155.39 735.548  37
  -2   5 -10 2385.41 729.669  31
  -2   5 -10 2447.58 733.195  32
  -2   5 -10 617.792 614.682  33
  -2   5 -10 2700.92 729.561  40
  -2   5 -10 2423.29 575.782  39
   2   5  10 2989.71 835.032  15
  -2   5 -10 1180.33 609.533  37
  -2   5 -11 1178.43 700.056  40
  -2   5 -11 628.786 732.773  32
  -2   5 -11-34.7818 601.483  33
  -2   5 -11 1225.53 733.581  31
  -2   5 -11 738.591 605.921  37
  -2   5 -12 468.439 639.094  40
  -2   5 -12 750.912 691.155  31
  -2   5 -12 307.928 594.052  33
  -2   5 -12 39.2812 700.545  32
   2   5  12-360.134 950.472  42
   2   5  12 289.209 898.799  15
  -2   5 -12 483.852 575.219  37
  -2   5 -13 555.850 577.760  40
  -2   5 -13 610.481 632.131  31
  -2   5 -13-161.535 555.450  33
  -2   5 -13-75.8273 669.968  32
   2   5  13-602.428 949.332  42
   2   5  13 143.917 914.208  15
  -2   5 -13-195.606 530.184  37
   2   5  14-42.9516 801.070  25
  -2   5 -14 490.942 628.464  32
  -2   5 -14 247.227 578.016  31
   2   5  14-578.900 894.573  15
   2   5  15-149.134 734.231  25
  -2   5 -15 92.6152 544.557  31
  -2   5 -15 71.4860 442.267  33
  -2   5 -15 122.540 576.791  32
   2   5  15-164.330 739.829  42
   2   5  15-337.134 769.316  15
  -2   5 -15 96.0945 431.262  37
   2   5  16 510.159 604.374  25
  -2   5 -16 25.4497 468.528  31
  -2   5 -16 151.327 502.344  32
   2   5  16-225.204 614.095  42
  -2   5 -16-217.883 363.158  38
   2   5  16 234.717 652.896  15
  -2   5 -17-14.9819 266.165  38
   2   5  17-42.4179 434.687  25
  -2   5 -17 154.370 371.200  31
  -2   5 -17-343.751 400.113  32
  -2   5 -18-24.8852 245.045  31
  -2   5 -18-61.3463 264.123  32
   2   6 -18 162.083 331.241  40
  -2   6  18 23.2376 489.351  25
   2   6 -18 74.9089 293.842  31
   2   6 -18 162.084 310.726  32
   2   6 -17 269.622 466.360  40
   2   6 -17-168.001 406.990  32
  -2   6  17 92.7473 632.781  25
   2   6 -17-21.2493 387.979  31
   2   6 -16 375.969 587.734  40
   2   6 -16-396.939 499.035  32
  -2   6  16 122.107 556.465  30
  -2   6  16 938.416 812.872  25
   2   6 -16-481.390 468.389  31
  -2   6  15 1672.51 896.516  25
  -2   6  15 645.647 698.461  30
   2   6 -15-124.285 526.649  32
  -2   6  14 261.178 738.583  30
   2   6 -14 244.398 525.247  31
   2   6 -14 1116.03 753.840  40
   2   6 -14 2345.02 566.974  39
   2   6 -14 173.094 560.263  32
  -2   6  13 1564.75 808.143  30
   2   6 -13 481.353 580.174  31
   2   6 -13 2489.17 639.617  39
   2   6 -13 1138.52 655.878  32
  -2   6  12 3970.96 959.525  30
   2   6 -12 3260.25 711.870  31
   2   6 -12 1842.91 685.260  32
  -2   6  11 295.003 866.262  30
   2   6 -11 1198.15 638.386  32
   2   6 -11 566.021 615.713  31
   2   6 -11 37.5764 607.996  39
   2   6 -10 757.529 677.117  39
  -2   6  10 289.285 877.917  30
  -2   6  10 171.174 603.588  43
   2   6 -10 656.695 637.351  32
   2   6 -10 698.520 574.351  31
  -2   6  10 698.328 750.452  42
   2   6  -9 262.480 649.638  39
  -2   6   9-46.5490 868.228  30
  -2   6   9 350.176 643.748  43
   2   6  -9 350.127 571.937  32
   2   6  -9-105.857 569.145  31
  -2   6   9 719.497 741.176  42
   2   6  -8 4863.76 730.011  31
  -2   6   8 4884.62 833.642  43
  -2   6   8 4139.13 960.423  30
  -2   6   8 5464.08 656.691  34
   2   6  -8 6694.74 951.271  41
  -2   6   8 3689.01 860.615  42
  -2   6   8 6231.05 704.436  35
  -2   6   8 3502.12 892.466  25
   2   6  -8 5854.87 860.661  39
   2   6  -8 4291.20 736.667  32
  -2   6   7 1614.25 510.797  35
  -2   6   7 1045.15 520.844  36
  -2   6   7 1599.18 500.083  34
  -2   6   7 1415.14 532.317  18
   2   6  -7 1662.43 692.053  42
  -2   6   7 1517.96 693.896  43
   2   6  -7 401.136 434.179  33
   2   6  -7 1226.35 571.709  32
   2   6  -7 983.344 525.985  31
  -2   6   7-42.1099 743.293  30
  -2   6   7 885.671 490.040  29
   2   6  -7 515.105 467.647  29
   2   6  -7 485.240 511.805  17
  -2   6   7 1028.57 529.746  28
   2   6  -7 859.465 501.950  27
   2   6  -7 660.839 503.246  28
   2   6  -7 486.566 432.542  37
  -2   6   7 384.448 708.526  25
  -2   6   7 317.580 700.976  42
   2   6  -7 1223.10 768.624  41
   2   6  -7 955.569 656.823  39
   2   6  -7 1474.23 549.311  26
  -2   6   6 3552.45 605.644  35
   2   6  -6 3001.79 578.007  36
  -2   6   6 3898.81 630.692  36
  -2   6   6 4308.63 650.414  33
  -2   6   6 4118.15 600.830  34
  -2   6   6 2714.99 629.757  18
   2   6  -6 4100.97 763.413  42
  -2   6   6 2584.05 694.834  43
   2   6  -6 3029.17 593.660  32
   2   6  -6 1707.84 489.593  33
   2   6  -6 2517.69 575.768  31
  -2   6   6 2522.76 605.848  29
   2   6  -6 1901.30 551.135  29
  -2   6   6 3402.38 827.661  30
   2   6  -6 2194.92 622.676  17
  -2   6   6 3368.98 639.169  28
  -2   6   6 4081.86 653.713  27
   2   6  -6 3063.63 636.188  28
   2   6  -6 2020.83 497.978  37
  -2   6   6 3416.07 628.313  37
  -2   6   6 3184.68 759.768  25
   2   6  -6 3651.42 849.342  41
  -2   6   6 3151.21 749.405  42
   2   6  -6 3084.66 703.816  39
   2   6  -6 2404.16 611.523  27
   2   6  -6 3160.68 656.912  26
   2   6  -5 382.550 484.979  36
  -2   6   5 747.812 510.824  36
  -2   6   5 692.085 509.810  35
  -2   6   5-179.334 503.962  33
  -2   6   5 196.181 454.996  34
  -2   6   5 219.570 530.496  18
   2   6  -5 718.602 595.807  43
   2   6  -5-238.334 635.476  42
  -2   6   5 98.3239 604.503  43
  -2   6   5 639.869 551.930  32
   2   6  -5 28.0170 461.516  32
  -2   6   5 454.232 508.036  31
   2   6  -5 340.149 463.086  31
  -2   6   5 176.057 494.758  29
  -2   6   5 417.517 672.028  30
   2   6  -5 163.611 496.382  29
   2   6  -5-748.576 583.204  17
  -2   6   5 697.086 560.566  28
  -2   6   5 454.216 536.141  27
   2   6  -5 26.8851 546.034  28
  -2   6   5 158.386 502.595  37
  -2   6   5 400.157 620.046  25
   2   6  -5 87.0177 721.746  41
  -2   6   5-115.916 640.186  42
   2   6  -5 97.0934 541.742  39
   2   6  -5 215.935 532.469  27
   2   6  -5-52.7552 554.177  26
   2   6  -4 1702.86 548.180  35
  -2   6   4 776.965 507.315  35
   2   6  -4 699.152 520.027  36
  -2   6   4 1232.30 550.492  36
  -2   6   4 351.136 509.298  32
  -2   6   4 791.430 570.229  18
   2   6  -4 446.057 591.983  17
  -2   6   4 679.303 503.490  33
  -2   6   4 1434.99 544.267  34
  -2   6   4 1235.51 520.845  31
   2   6  -4 1219.91 651.026  30
   2   6  -4 708.820 576.128  43
  -2   6   4 351.096 592.506  43
  -2   6   4 542.766 644.665  30
  -2   6   4 1185.60 541.957  29
   2   6  -4 442.496 520.544  29
  -2   6   4 1560.57 587.576  27
  -2   6   4 1072.78 577.660  28
   2   6  -4 435.963 564.974  28
  -2   6   4 1061.36 517.193  37
  -2   6   4 961.621 584.250  25
   2   6  -4 308.472 522.571  39
  -2   6   4 903.003 511.524  38
   2   6  -4 604.021 561.098  27
   2   6  -4 828.482 623.628  26
   2   6  -4 1084.46 712.954  41
  -2   6   3 2329.64 560.142  32
  -2   6   3 2254.49 633.268  18
   2   6  -3 1845.04 693.831  17
  -2   6   3 1815.32 525.302  34
  -2   6   3 1101.14 620.705  30
  -2   6   3 2292.63 637.427  28
  -2   6   3 2731.68 628.294  27
   2   6  -3 1804.64 636.050  28
   2   6  -3 1742.58 666.082  26
   2   6  -3 1735.49 641.326  27
   2   6  -3 1466.44 679.418  25
  -2   6   3 1368.66 578.627  25
  -2   6   3 1983.61 559.192  35
   2   6  -3 1932.21 550.382  35
   2   6  -3 1455.08 589.952  43
  -2   6   3 2087.03 629.696  43
   2   6  -3 2492.53 709.088  41
  -2   6   3 1773.79 519.654  31
   2   6  -3 1624.84 635.885  30
  -2   6   3 1903.21 541.615  38
   2   6  -3 2261.31 572.590  39
   2   6  -2 8400.12 977.963  27
   2   6  -2 8887.00 970.359  28
[truncated: 971,711 more chars]
