# Supplementary material for: Coordination-Induced Spin Modulation: Overcoming Spin Blocking in C–H Methylation with High-Spin Ferrous Complexes
Source: ACS Catal. 2026 Mar 4;16(6):6088–97. doi: 10.1021/acscatal.6c01157 (PMC13001654; doi:10.1021/acscatal.6c01157)
Supplement: Supplementary file 4 [file cs6c01157_si_004.zip]

Archive with 264 entries (231 files):
- Cartesian Coordinates for DFT/
- __MACOSX/._Cartesian Coordinates for DFT
- Cartesian Coordinates for DFT/Structures in Table S5/
- __MACOSX/Cartesian Coordinates for DFT/._Structures in Table S5
- Cartesian Coordinates for DFT/Structures in Table S3/
- __MACOSX/Cartesian Coordinates for DFT/._Structures in Table S3
- Cartesian Coordinates for DFT/Structures in Table S4/
- __MACOSX/Cartesian Coordinates for DFT/._Structures in Table S4
- Cartesian Coordinates for DFT/.DS_Store
- __MACOSX/Cartesian Coordinates for DFT/._.DS_Store
- Cartesian Coordinates for DFT/Structures in Table S6/
- __MACOSX/Cartesian Coordinates for DFT/._Structures in Table S6
- Cartesian Coordinates for DFT/Structures in Table S7/
- __MACOSX/Cartesian Coordinates for DFT/._Structures in Table S7
- Cartesian Coordinates for DFT/Structures in Table S5/cis-TS1B/
- __MACOSX/Cartesian Coordinates for DFT/Structures in Table S5/._cis-TS1B
- Cartesian Coordinates for DFT/Structures in Table S5/cis-TS2B/
- __MACOSX/Cartesian Coordinates for DFT/Structures in Table S5/._cis-TS2B
- Cartesian Coordinates for DFT/Structures in Table S5/cis-Int4B/
- __MACOSX/Cartesian Coordinates for DFT/Structures in Table S5/._cis-Int4B
- Cartesian Coordinates for DFT/Structures in Table S5/.DS_Store
- __MACOSX/Cartesian Coordinates for DFT/Structures in Table S5/._.DS_Store
- Cartesian Coordinates for DFT/Structures in Table S5/cis-Int3B/
- __MACOSX/Cartesian Coordinates for DFT/Structures in Table S5/._cis-Int3B
- Cartesian Coordinates for DFT/Structures in Table S5/cis-TS1A/
- __MACOSX/Cartesian Coordinates for DFT/Structures in Table S5/._cis-TS1A
- Cartesian Coordinates for DFT/Structures in Table S5/cis-TS2A/
- __MACOSX/Cartesian Coordinates for DFT/Structures in Table S5/._cis-TS2A
- Cartesian Coordinates for DFT/Structures in Table S5/cis-Int4A/
- __MACOSX/Cartesian Coordinates for DFT/Structures in Table S5/._cis-Int4A
- Cartesian Coordinates for DFT/Structures in Table S5/TS_C2H6/
- __MACOSX/Cartesian Coordinates for DFT/Structures in Table S5/._TS_C2H6
- Cartesian Coordinates for DFT/Structures in Table S5/cis-Int3A/
- __MACOSX/Cartesian Coordinates for DFT/Structures in Table S5/._cis-Int3A
- Cartesian Coordinates for DFT/Structures in Table S5/Int2AB/
- __MACOSX/Cartesian Coordinates for DFT/Structures in Table S5/._Int2AB
- Cartesian Coordinates for DFT/Structures in Table S3/.DS_Store
- __MACOSX/Cartesian Coordinates for DFT/Structures in Table S3/._.DS_Store
- Cartesian Coordinates for DFT/Structures in Table S3/Fe3/
- __MACOSX/Cartesian Coordinates for DFT/Structures in Table S3/._Fe3
- Cartesian Coordinates for DFT/Structures in Table S3/Fe3-PiPr3/
- __MACOSX/Cartesian Coordinates for DFT/Structures in Table S3/._Fe3-PiPr3
- Cartesian Coordinates for DFT/Structures in Table S3/PhPMe2.xyz
- __MACOSX/Cartesian Coordinates for DFT/Structures in Table S3/._PhPMe2.xyz
- Cartesian Coordinates for DFT/Structures in Table S3/Fe3-PEt3/
- __MACOSX/Cartesian Coordinates for DFT/Structures in Table S3/._Fe3-PEt3
- Cartesian Coordinates for DFT/Structures in Table S3/PEt3.xyz
- __MACOSX/Cartesian Coordinates for DFT/Structures in Table S3/._PEt3.xyz
- Cartesian Coordinates for DFT/Structures in Table S3/PiPr3.xyz
- __MACOSX/Cartesian Coordinates for DFT/Structures in Table S3/._PiPr3.xyz
- Cartesian Coordinates for DFT/Structures in Table S3/Fe1/
- __MACOSX/Cartesian Coordinates for DFT/Structures in Table S3/._Fe1
- Cartesian Coordinates for DFT/Structures in Table S3/Fe3-PMe3/
- __MACOSX/Cartesian Coordinates for DFT/Structures in Table S3/._Fe3-PMe3
- Cartesian Coordinates for DFT/Structures in Table S3/PMe3.xyz
- __MACOSX/Cartesian Coordinates for DFT/Structures in Table S3/._PMe3.xyz
- Cartesian Coordinates for DFT/Structures in Table S4/Int3/
- __MACOSX/Cartesian Coordinates for DFT/Structures in Table S4/._Int3
- Cartesian Coordinates for DFT/Structures in Table S4/Fe2/
- __MACOSX/Cartesian Coordinates for DFT/Structures in Table S4/._Fe2
- Cartesian Coordinates for DFT/Structures in Table S4/Int4/
- __MACOSX/Cartesian Coordinates for DFT/Structures in Table S4/._Int4
- Cartesian Coordinates for DFT/Structures in Table S4/.DS_Store
- __MACOSX/Cartesian Coordinates for DFT/Structures in Table S4/._.DS_Store
- Cartesian Coordinates for DFT/Structures in Table S4/o-methyl-pivalophenone_2.xyz
- __MACOSX/Cartesian Coordinates for DFT/Structures in Table S4/._o-methyl-pivalophenone_2.xyz
- Cartesian Coordinates for DFT/Structures in Table S4/Int2/
- __MACOSX/Cartesian Coordinates for DFT/Structures in Table S4/._Int2
- Cartesian Coordinates for DFT/Structures in Table S4/TS2/
- __MACOSX/Cartesian Coordinates for DFT/Structures in Table S4/._TS2
- Cartesian Coordinates for DFT/Structures in Table S4/pivalophenone_1.xyz
- __MACOSX/Cartesian Coordinates for DFT/Structures in Table S4/._pivalophenone_1.xyz
- Cartesian Coordinates for DFT/Structures in Table S4/Int1/
- __MACOSX/Cartesian Coordinates for DFT/Structures in Table S4/._Int1
- Cartesian Coordinates for DFT/Structures in Table S4/TS1/
- __MACOSX/Cartesian Coordinates for DFT/Structures in Table S4/._TS1
- Cartesian Coordinates for DFT/Structures in Table S6/cis-Int4C/
- __MACOSX/Cartesian Coordinates for DFT/Structures in Table S6/._cis-Int4C
- Cartesian Coordinates for DFT/Structures in Table S6/cis-TS2C/
- __MACOSX/Cartesian Coordinates for DFT/Structures in Table S6/._cis-TS2C
- Cartesian Coordinates for DFT/Structures in Table S6/cis-TS1C/
- __MACOSX/Cartesian Coordinates for DFT/Structures in Table S6/._cis-TS1C
- Cartesian Coordinates for DFT/Structures in Table S6/.DS_Store
- __MACOSX/Cartesian Coordinates for DFT/Structures in Table S6/._.DS_Store
- Cartesian Coordinates for DFT/Structures in Table S6/cis-Int3C/
- __MACOSX/Cartesian Coordinates for DFT/Structures in Table S6/._cis-Int3C
- Cartesian Coordinates for DFT/Structures in Table S6/cis-Int2C/
- __MACOSX/Cartesian Coordinates for DFT/Structures in Table S6/._cis-Int2C
- Cartesian Coordinates for DFT/Structures in Table S7/from_S=1_to_S=2.xyz
- __MACOSX/Cartesian Coordinates for DFT/Structures in Table S7/._from_S=1_to_S=2.xyz
- Cartesian Coordinates for DFT/Structures in Table S7/from_S=1_to_S=0.xyz
- __MACOSX/Cartesian Coordinates for DFT/Structures in Table S7/._from_S=1_to_S=0.xyz
- Cartesian Coordinates for DFT/Structures in Table S7/from_S=0_to_S=2.xyz
- __MACOSX/Cartesian Coordinates for DFT/Structures in Table S7/._from_S=0_to_S=2.xyz
- Cartesian Coordinates for DFT/Structures in Table S7/from_S=0_to_S=1.xyz
- __MACOSX/Cartesian Coordinates for DFT/Structures in Table S7/._from_S=0_to_S=1.xyz
- Cartesian Coordinates for DFT/Structures in Table S7/from_S=2_to_S=0.xyz
- __MACOSX/Cartesian Coordinates for DFT/Structures in Table S7/._from_S=2_to_S=0.xyz
- Cartesian Coordinates for DFT/Structures in Table S7/from_S=2_to_S=1.xyz
- __MACOSX/Cartesian Coordinates for DFT/Structures in Table S7/._from_S=2_to_S=1.xyz
- Cartesian Coordinates for DFT/Structures in Table S5/cis-TS1B/cis-TS1B_S=1.xyz
- __MACOSX/Cartesian Coordinates for DFT/Structures in Table S5/cis-TS1B/._cis-TS1B_S=1.xyz
- Cartesian Coordinates for DFT/Structures in Table S5/cis-TS1B/cis-TS1B_S=0.xyz
- __MACOSX/Cartesian Coordinates for DFT/Structures in Table S5/cis-TS1B/._cis-TS1B_S=0.xyz
- Cartesian Coordinates for DFT/Structures in Table S5/cis-TS1B/cis-TS1B_S=2.xyz
- __MACOSX/Cartesian Coordinates for DFT/Structures in Table S5/cis-TS1B/._cis-TS1B_S=2.xyz
- Cartesian Coordinates for DFT/Structures in Table S5/cis-TS2B/cis-TS2B_S=2.xyz
- __MACOSX/Cartesian Coordinates for DFT/Structures in Table S5/cis-TS2B/._cis-TS2B_S=2.xyz
- Cartesian Coordinates for DFT/Structures in Table S5/cis-TS2B/cis-TS2B_S=1.xyz
- __MACOSX/Cartesian Coordinates for DFT/Structures in Table S5/cis-TS2B/._cis-TS2B_S=1.xyz
- Cartesian Coordinates for DFT/Structures in Table S5/cis-TS2B/cis-TS2B_S=0.xyz
- __MACOSX/Cartesian Coordinates for DFT/Structures in Table S5/cis-TS2B/._cis-TS2B_S=0.xyz
- Cartesian Coordinates for DFT/Structures in Table S5/cis-Int4B/cis-Int4B_S=1.xyz
- __MACOSX/Cartesian Coordinates for DFT/Structures in Table S5/cis-Int4B/._cis-Int4B_S=1.xyz
- Cartesian Coordinates for DFT/Structures in Table S5/cis-Int4B/cis-Int4B_S=0.xyz
- __MACOSX/Cartesian Coordinates for DFT/Structures in Table S5/cis-Int4B/._cis-Int4B_S=0.xyz
- Cartesian Coordinates for DFT/Structures in Table S5/cis-Int4B/cis-Int4B_S=2.xyz
- __MACOSX/Cartesian Coordinates for DFT/Structures in Table S5/cis-Int4B/._cis-Int4B_S=2.xyz
- Cartesian Coordinates for DFT/Structures in Table S5/cis-Int3B/cis-Int3B_S=1.xyz
- __MACOSX/Cartesian Coordinates for DFT/Structures in Table S5/cis-Int3B/._cis-Int3B_S=1.xyz
- Cartesian Coordinates for DFT/Structures in Table S5/cis-Int3B/cis-Int3B_S=0.xyz
- __MACOSX/Cartesian Coordinates for DFT/Structures in Table S5/cis-Int3B/._cis-Int3B_S=0.xyz
- Cartesian Coordinates for DFT/Structures in Table S5/cis-Int3B/cis-Int3B_S=2.xyz
- __MACOSX/Cartesian Coordinates for DFT/Structures in Table S5/cis-Int3B/._cis-Int3B_S=2.xyz
- Cartesian Coordinates for DFT/Structures in Table S5/cis-TS1A/cis-TS1A_S=2.xyz
- __MACOSX/Cartesian Coordinates for DFT/Structures in Table S5/cis-TS1A/._cis-TS1A_S=2.xyz
- Cartesian Coordinates for DFT/Structures in Table S5/cis-TS1A/cis-TS1A_S=1.xyz
- __MACOSX/Cartesian Coordinates for DFT/Structures in Table S5/cis-TS1A/._cis-TS1A_S=1.xyz
- Cartesian Coordinates for DFT/Structures in Table S5/cis-TS1A/cis-TS1A_S=0.xyz
- __MACOSX/Cartesian Coordinates for DFT/Structures in Table S5/cis-TS1A/._cis-TS1A_S=0.xyz
- Cartesian Coordinates for DFT/Structures in Table S5/cis-TS2A/cis-TS2A_S=1.xyz
- __MACOSX/Cartesian Coordinates for DFT/Structures in Table S5/cis-TS2A/._cis-TS2A_S=1.xyz
- Cartesian Coordinates for DFT/Structures in Table S5/cis-TS2A/cis-TS2A_S=0.xyz
- __MACOSX/Cartesian Coordinates for DFT/Structures in Table S5/cis-TS2A/._cis-TS2A_S=0.xyz
- Cartesian Coordinates for DFT/Structures in Table S5/cis-TS2A/cis-TS2A_S=2.xyz
- __MACOSX/Cartesian Coordinates for DFT/Structures in Table S5/cis-TS2A/._cis-TS2A_S=2.xyz
- Cartesian Coordinates for DFT/Structures in Table S5/cis-Int4A/cis-Int4A_S=2.xyz
- __MACOSX/Cartesian Coordinates for DFT/Structures in Table S5/cis-Int4A/._cis-Int4A_S=2.xyz
- Cartesian Coordinates for DFT/Structures in Table S5/cis-Int4A/cis-Int4A_S=1.xyz
- __MACOSX/Cartesian Coordinates for DFT/Structures in Table S5/cis-Int4A/._cis-Int4A_S=1.xyz
- Cartesian Coordinates for DFT/Structures in Table S5/cis-Int4A/cis-Int4A_S=0.xyz
- __MACOSX/Cartesian Coordinates for DFT/Structures in Table S5/cis-Int4A/._cis-Int4A_S=0.xyz
- Cartesian Coordinates for DFT/Structures in Table S5/TS_C2H6/TS_C2H6_S=0.xyz
- __MACOSX/Cartesian Coordinates for DFT/Structures in Table S5/TS_C2H6/._TS_C2H6_S=0.xyz
- Cartesian Coordinates for DFT/Structures in Table S5/TS_C2H6/TS_C2H6_S=1.xyz
- __MACOSX/Cartesian Coordinates for DFT/Structures in Table S5/TS_C2H6/._TS_C2H6_S=1.xyz
- Cartesian Coordinates for DFT/Structures in Table S5/TS_C2H6/TS_C2H6_S=2.xyz
- __MACOSX/Cartesian Coordinates for DFT/Structures in Table S5/TS_C2H6/._TS_C2H6_S=2.xyz
- Cartesian Coordinates for DFT/Structures in Table S5/cis-Int3A/cis-Int3A_S=2.xyz
- __MACOSX/Cartesian Coordinates for DFT/Structures in Table S5/cis-Int3A/._cis-Int3A_S=2.xyz
- Cartesian Coordinates for DFT/Structures in Table S5/cis-Int3A/cis-Int3A_S=1.xyz
- __MACOSX/Cartesian Coordinates for DFT/Structures in Table S5/cis-Int3A/._cis-Int3A_S=1.xyz
- Cartesian Coordinates for DFT/Structures in Table S5/cis-Int3A/cis-Int3A_S=0.xyz
- __MACOSX/Cartesian Coordinates for DFT/Structures in Table S5/cis-Int3A/._cis-Int3A_S=0.xyz
- Cartesian Coordinates for DFT/Structures in Table S5/Int2AB/Int2AB_S=1.xyz
- __MACOSX/Cartesian Coordinates for DFT/Structures in Table S5/Int2AB/._Int2AB_S=1.xyz
- Cartesian Coordinates for DFT/Structures in Table S5/Int2AB/Int2AB_S=0.xyz
- __MACOSX/Cartesian Coordinates for DFT/Structures in Table S5/Int2AB/._Int2AB_S=0.xyz
- Cartesian Coordinates for DFT/Structures in Table S5/Int2AB/Int2AB_S=2.xyz
- __MACOSX/Cartesian Coordinates for DFT/Structures in Table S5/Int2AB/._Int2AB_S=2.xyz
- Cartesian Coordinates for DFT/Structures in Table S3/Fe3/Fe3_S=1.xyz
- __MACOSX/Cartesian Coordinates for DFT/Structures in Table S3/Fe3/._Fe3_S=1.xyz
- Cartesian Coordinates for DFT/Structures in Table S3/Fe3/Fe3_S=0.xyz
- __MACOSX/Cartesian Coordinates for DFT/Structures in Table S3/Fe3/._Fe3_S=0.xyz
- Cartesian Coordinates for DFT/Structures in Table S3/Fe3/Fe3_S=2.xyz
- __MACOSX/Cartesian Coordinates for DFT/Structures in Table S3/Fe3/._Fe3_S=2.xyz
- Cartesian Coordinates for DFT/Structures in Table S3/Fe3-PiPr3/Fe3-PiPr3_S=1.xyz
- __MACOSX/Cartesian Coordinates for DFT/Structures in Table S3/Fe3-PiPr3/._Fe3-PiPr3_S=1.xyz
- Cartesian Coordinates for DFT/Structures in Table S3/Fe3-PiPr3/Fe3-PiPr3_S=0.xyz
- __MACOSX/Cartesian Coordinates for DFT/Structures in Table S3/Fe3-PiPr3/._Fe3-PiPr3_S=0.xyz
- Cartesian Coordinates for DFT/Structures in Table S3/Fe3-PiPr3/Fe3-PiPr3_S=2.xyz
- __MACOSX/Cartesian Coordinates for DFT/Structures in Table S3/Fe3-PiPr3/._Fe3-PiPr3_S=2.xyz
- Cartesian Coordinates for DFT/Structures in Table S3/Fe3-PEt3/Fe3-PEt3_S=1.xyz
- __MACOSX/Cartesian Coordinates for DFT/Structures in Table S3/Fe3-PEt3/._Fe3-PEt3_S=1.xyz
- Cartesian Coordinates for DFT/Structures in Table S3/Fe3-PEt3/Fe3-PEt3_S=0.xyz
- __MACOSX/Cartesian Coordinates for DFT/Structures in Table S3/Fe3-PEt3/._Fe3-PEt3_S=0.xyz
- Cartesian Coordinates for DFT/Structures in Table S3/Fe3-PEt3/Fe3-PEt3_S=2.xyz
- __MACOSX/Cartesian Coordinates for DFT/Structures in Table S3/Fe3-PEt3/._Fe3-PEt3_S=2.xyz
- Cartesian Coordinates for DFT/Structures in Table S3/Fe1/Fe1_S=1.xyz
- __MACOSX/Cartesian Coordinates for DFT/Structures in Table S3/Fe1/._Fe1_S=1.xyz
- Cartesian Coordinates for DFT/Structures in Table S3/Fe1/Fe1_S=0.xyz
- __MACOSX/Cartesian Coordinates for DFT/Structures in Table S3/Fe1/._Fe1_S=0.xyz
- Cartesian Coordinates for DFT/Structures in Table S3/Fe1/Fe1_S=2.xyz
- __MACOSX/Cartesian Coordinates for DFT/Structures in Table S3/Fe1/._Fe1_S=2.xyz
- Cartesian Coordinates for DFT/Structures in Table S3/Fe3-PMe3/Fe3-PMe3_S=0.xyz
- __MACOSX/Cartesian Coordinates for DFT/Structures in Table S3/Fe3-PMe3/._Fe3-PMe3_S=0.xyz
- Cartesian Coordinates for DFT/Structures in Table S3/Fe3-PMe3/Fe3-PMe3_S=1.xyz
- __MACOSX/Cartesian Coordinates for DFT/Structures in Table S3/Fe3-PMe3/._Fe3-PMe3_S=1.xyz
- Cartesian Coordinates for DFT/Structures in Table S3/Fe3-PMe3/Fe3-PMe3_S=2.xyz
- __MACOSX/Cartesian Coordinates for DFT/Structures in Table S3/Fe3-PMe3/._Fe3-PMe3_S=2.xyz
- Cartesian Coordinates for DFT/Structures in Table S4/Int3/Int3_S=1.xyz
- __MACOSX/Cartesian Coordinates for DFT/Structures in Table S4/Int3/._Int3_S=1.xyz
- Cartesian Coordinates for DFT/Structures in Table S4/Int3/Int3_S=0.xyz
- __MACOSX/Cartesian Coordinates for DFT/Structures in Table S4/Int3/._Int3_S=0.xyz
- Cartesian Coordinates for DFT/Structures in Table S4/Int3/Int3_S=2.xyz
- __MACOSX/Cartesian Coordinates for DFT/Structures in Table S4/Int3/._Int3_S=2.xyz
- Cartesian Coordinates for DFT/Structures in Table S4/Fe2/.DS_Store
- __MACOSX/Cartesian Coordinates for DFT/Structures in Table S4/Fe2/._.DS_Store
- Cartesian Coordinates for DFT/Structures in Table S4/Fe2/Fe2_S=2.xyz
- __MACOSX/Cartesian Coordinates for DFT/Structures in Table S4/Fe2/._Fe2_S=2.xyz
- Cartesian Coordinates for DFT/Structures in Table S4/Fe2/Fe2_S=1.xyz
- __MACOSX/Cartesian Coordinates for DFT/Structures in Table S4/Fe2/._Fe2_S=1.xyz
- Cartesian Coordinates for DFT/Structures in Table S4/Fe2/Fe2_S=0.xyz
- __MACOSX/Cartesian Coordinates for DFT/Structures in Table S4/Fe2/._Fe2_S=0.xyz
- Cartesian Coordinates for DFT/Structures in Table S4/Int4/Int4_S=2.xyz
- __MACOSX/Cartesian Coordinates for DFT/Structures in Table S4/Int4/._Int4_S=2.xyz
- Cartesian Coordinates for DFT/Structures in Table S4/Int4/Int4_S=0.xyz
- __MACOSX/Cartesian Coordinates for DFT/Structures in Table S4/Int4/._Int4_S=0.xyz
- Cartesian Coordinates for DFT/Structures in Table S4/Int4/Int4_S=1.xyz
- __MACOSX/Cartesian Coordinates for DFT/Structures in Table S4/Int4/._Int4_S=1.xyz
- Cartesian Coordinates for DFT/Structures in Table S4/Int2/Int2_S=2.xyz
- __MACOSX/Cartesian Coordinates for DFT/Structures in Table S4/Int2/._Int2_S=2.xyz
- Cartesian Coordinates for DFT/Structures in Table S4/Int2/Int2_S=1.xyz
- __MACOSX/Cartesian Coordinates for DFT/Structures in Table S4/Int2/._Int2_S=1.xyz
- Cartesian Coordinates for DFT/Structures in Table S4/Int2/Int2_S=0.xyz
- __MACOSX/Cartesian Coordinates for DFT/Structures in Table S4/Int2/._Int2_S=0.xyz
- Cartesian Coordinates for DFT/Structures in Table S4/TS2/TS2_S=0.xyz
- __MACOSX/Cartesian Coordinates for DFT/Structures in Table S4/TS2/._TS2_S=0.xyz
- Cartesian Coordinates for DFT/Structures in Table S4/TS2/TS2_S=1.xyz
- __MACOSX/Cartesian Coordinates for DFT/Structures in Table S4/TS2/._TS2_S=1.xyz
- Cartesian Coordinates for DFT/Structures in Table S4/TS2/TS2_S=2.xyz
- __MACOSX/Cartesian Coordinates for DFT/Structures in Table S4/TS2/._TS2_S=2.xyz
- Cartesian Coordinates for DFT/Structures in Table S4/Int1/.DS_Store
- __MACOSX/Cartesian Coordinates for DFT/Structures in Table S4/Int1/._.DS_Store
- Cartesian Coordinates for DFT/Structures in Table S4/Int1/Int1_S=1.xyz
- __MACOSX/Cartesian Coordinates for DFT/Structures in Table S4/Int1/._Int1_S=1.xyz
- Cartesian Coordinates for DFT/Structures in Table S4/Int1/Int1_S=0.xyz
- __MACOSX/Cartesian Coordinates for DFT/Structures in Table S4/Int1/._Int1_S=0.xyz
- Cartesian Coordinates for DFT/Structures in Table S4/Int1/Int1_S=2.xyz
- __MACOSX/Cartesian Coordinates for DFT/Structures in Table S4/Int1/._Int1_S=2.xyz
- Cartesian Coordinates for DFT/Structures in Table S4/TS1/TS1_S=2.xyz
- __MACOSX/Cartesian Coordinates for DFT/Structures in Table S4/TS1/._TS1_S=2.xyz
- Cartesian Coordinates for DFT/Structures in Table S4/TS1/TS1_S=0.xyz
- __MACOSX/Cartesian Coordinates for DFT/Structures in Table S4/TS1/._TS1_S=0.xyz
- Cartesian Coordinates for DFT/Structures in Table S4/TS1/TS1_S=1.xyz
- __MACOSX/Cartesian Coordinates for DFT/Structures in Table S4/TS1/._TS1_S=1.xyz
- Cartesian Coordinates for DFT/Structures in Table S6/cis-Int4C/cis-Int4C_S=2.xyz
- __MACOSX/Cartesian Coordinates for DFT/Structures in Table S6/cis-Int4C/._cis-Int4C_S=2.xyz
- Cartesian Coordinates for DFT/Structures in Table S6/cis-Int4C/cis-Int4C_S=1.xyz
- __MACOSX/Cartesian Coordinates for DFT/Structures in Table S6/cis-Int4C/._cis-Int4C_S=1.xyz
- Cartesian Coordinates for DFT/Structures in Table S6/cis-Int4C/cis-Int4C_S=0.xyz
- __MACOSX/Cartesian Coordinates for DFT/Structures in Table S6/cis-Int4C/._cis-Int4C_S=0.xyz
- Cartesian Coordinates for DFT/Structures in Table S6/cis-TS2C/cis-TS2C_S=1.xyz
- __MACOSX/Cartesian Coordinates for DFT/Structures in Table S6/cis-TS2C/._cis-TS2C_S=1.xyz
- Cartesian Coordinates for DFT/Structures in Table S6/cis-TS2C/cis-TS2C_S=0.xyz
- __MACOSX/Cartesian Coordinates for DFT/Structures in Table S6/cis-TS2C/._cis-TS2C_S=0.xyz
- Cartesian Coordinates for DFT/Structures in Table S6/cis-TS2C/cis-TS2C_S=2.xyz
- __MACOSX/Cartesian Coordinates for DFT/Structures in Table S6/cis-TS2C/._cis-TS2C_S=2.xyz
- Cartesian Coordinates for DFT/Structures in Table S6/cis-TS1C/cis-TS1C_S=1.xyz
- __MACOSX/Cartesian Coordinates for DFT/Structures in Table S6/cis-TS1C/._cis-TS1C_S=1.xyz
- Cartesian Coordinates for DFT/Structures in Table S6/cis-TS1C/cis-TS1C_S=0.xyz
- __MACOSX/Cartesian Coordinates for DFT/Structures in Table S6/cis-TS1C/._cis-TS1C_S=0.xyz
- Cartesian Coordinates for DFT/Structures in Table S6/cis-Int3C/cis-Int3C_S=2.xyz
- __MACOSX/Cartesian Coordinates for DFT/Structures in Table S6/cis-Int3C/._cis-Int3C_S=2.xyz
- Cartesian Coordinates for DFT/Structures in Table S6/cis-Int3C/cis-Int3C_S=1.xyz
- __MACOSX/Cartesian Coordinates for DFT/Structures in Table S6/cis-Int3C/._cis-Int3C_S=1.xyz
- Cartesian Coordinates for DFT/Structures in Table S6/cis-Int3C/cis-Int3C_S=0.xyz
- __MACOSX/Cartesian Coordinates for DFT/Structures in Table S6/cis-Int3C/._cis-Int3C_S=0.xyz
- Cartesian Coordinates for DFT/Structures in Table S6/cis-Int2C/cis-Int2C_S=2.xyz
- __MACOSX/Cartesian Coordinates for DFT/Structures in Table S6/cis-Int2C/._cis-Int2C_S=2.xyz
- Cartesian Coordinates for DFT/Structures in Table S6/cis-Int2C/cis-Int2C_S=1.xyz
- __MACOSX/Cartesian Coordinates for DFT/Structures in Table S6/cis-Int2C/._cis-Int2C_S=1.xyz
- Cartesian Coordinates for DFT/Structures in Table S6/cis-Int2C/cis-Int2C_S=0.xyz
- __MACOSX/Cartesian Coordinates for DFT/Structures in Table S6/cis-Int2C/._cis-Int2C_S=0.xyz
