# Supplementary material for: Coordination-Induced Spin Modulation: Overcoming Spin Blocking in C–H Methylation with High-Spin Ferrous Complexes
Source: ACS Catal. 2026 Mar 4;16(6):6088–97. doi: 10.1021/acscatal.6c01157 (PMC13001654; doi:10.1021/acscatal.6c01157)
Supplement: Supplementary file 4 [file cs6c01157_si_004.zip › Cartesian Coordinates for DFT/Structures in Table S3/PhPMe2.xyz]

20
Coordinates from ORCA-job pme2ph-opt
  C   -3.32294556973255     -0.02104184575797      0.09046908578899
  P   -1.48240414010807     -0.12477777448088     -0.15753281476415
  C   -1.07334696771745      1.67816413011494     -0.07007179878415
  C   -0.99358347410300     -0.71298021852990      1.51276977742727
  C   -0.32019807137644      0.06970542906812      2.45981890832376
  C   0.05557352102732     -0.46671444618021      3.69260899265275
  C   -0.24172837447426     -1.79223905463451      4.00325954611586
  C   -0.90900571959530     -2.58516995603957      3.06715577731242
  C   -1.26916546827154     -2.05316713742965      1.83249415959281
  H   -3.78291214907044      0.39234314979010     -0.81332157506208
  H   -3.58610144407085      0.60263598655135      0.95154952724829
  H   -3.72288120215286     -1.02728003883538      0.24439836428293
  H   -1.47045760250335      2.15613675072983     -0.97142000884206
  H   0.01175324989250      1.81917720525189     -0.07043700699158
  H   -1.50304790693085      2.17321142857613      0.80853795634519
  H   -0.08445560163049      1.10721027786147      2.24337385692952
  H   0.57876075064017      0.15701206318499      4.41278034940898
  H   0.04931405946029     -2.20802051959040      4.96375398071500
  H   -1.13898929715193     -3.62230571601411      3.29624080424915
  H   -1.76607859213086     -2.68690971363625      1.10047211805109
