# Supplementary material for: Coordination-Induced Spin Modulation: Overcoming Spin Blocking in C–H Methylation with High-Spin Ferrous Complexes
Source: ACS Catal. 2026 Mar 4;16(6):6088–97. doi: 10.1021/acscatal.6c01157 (PMC13001654; doi:10.1021/acscatal.6c01157)
Supplement: Supplementary file 4 [file cs6c01157_si_004.zip › Cartesian Coordinates for DFT/Structures in Table S3/PEt3.xyz]

22
Coordinates from ORCA-job pet3_opt-tpss
  P   11.77116076402070     -0.83071589087278     -0.81691509695222
  C   12.36704938863633     -2.32439281820438      0.12660564672778
  C   10.87844989033475     -1.69418430732917     -2.20856883649643
  C   13.35007608822512     -0.39210719064910     -1.70720348008842
  C   11.24975624647867     -3.01237804826275      0.92106690172553
  H   13.14466939516114     -1.97584748720311      0.81702659589570
  H   12.84422759670090     -3.03262614183495     -0.56564180567040
  H   10.04518240514051     -2.24764128028754     -1.75899137883125
  H   11.54707347493157     -2.43450379491221     -2.67017640595565
  C   10.33662621260828     -0.72059184309394     -3.26292036211343
  C   14.39095906697463      0.25971849150991     -0.78844985690061
  H   13.07970493093661      0.30700608953088     -2.50775194250850
  H   13.76399317089926     -1.28971388440997     -2.18834776003765
  H   9.76597375947677     -1.25394201556804     -4.03130519558568
  H   11.14749445904750     -0.18383179526468     -3.76649297190726
  H   9.67705886494400      0.02419803243508     -2.80504730600709
  H   14.71683810245854     -0.42729466000128     -0.00026907791289
  H   13.98103910168346      1.15243801075317     -0.30420912289821
  H   15.28026791010277      0.55820747488432     -1.35471109828482
  H   10.47367312495656     -3.41141785437834      0.25938539921209
  H   10.77065920772583     -2.30976078030204      1.61114891635972
  H   11.64533683855593     -3.84892830653904      1.50784823822968
