# Supplementary material for: Coordination-Induced Spin Modulation: Overcoming Spin Blocking in C–H Methylation with High-Spin Ferrous Complexes
Source: ACS Catal. 2026 Mar 4;16(6):6088–97. doi: 10.1021/acscatal.6c01157 (PMC13001654; doi:10.1021/acscatal.6c01157)
Supplement: Supplementary file 4 [file cs6c01157_si_004.zip › Cartesian Coordinates for DFT/Structures in Table S3/PiPr3.xyz]

31
Coordinates from ORCA-job pipr3_opt-tpss
  P   11.62867760392664     -1.19420494201271     -1.07363426052897
  C   12.30130228852417     -2.85146103799986     -0.45765702547401
  C   10.55997217050646     -1.66956700170477     -2.53743489396861
  C   13.13984549126748     -0.44812058703045     -1.90522060185305
  C   11.59488907922527     -3.23564070873468      0.85368440572970
  H   13.34866685963317     -2.62426726522835     -0.21400462666079
  C   12.28796420084282     -4.02912322152299     -1.44176358415388
  C   9.24641226538861     -2.27231295818362     -2.01479931499878
  H   11.07693429897435     -2.41874443345701     -3.15021908187263
  C   10.26943103207103     -0.43615012480119     -3.40421193028651
  C   13.86263956889452     -1.30711338235791     -2.94874667262575
  C   14.11571768770380      0.04511852429458     -0.82511719674170
  H   12.73238826597406      0.44017300963539     -2.40713587070102
  H   9.53269117148045     -0.68440722005515     -4.17823594196724
  H   11.16813881162336     -0.06527980804771     -3.90618350246790
  H   9.85738682565964      0.37973441995404     -2.79812338712329
  H   13.18032820571948     -1.68688859837849     -3.71631973546232
  H   14.35668179270345     -2.16420048811535     -2.47814083405206
  H   14.64034050275425     -0.71971175312919     -3.45402026211857
  H   10.53392644784756     -3.45050857250864      0.68135084190563
  H   11.65246277198604     -2.42594186272755      1.58728750511190
  H   12.05023039905477     -4.13416764308590      1.28980142766487
  H   12.80045499136602     -3.80020099449948     -2.37937892149062
  H   11.26437967619577     -4.33418564583767     -1.68332080275846
  H   12.78666003375474     -4.89640081747076     -0.98994513035357
  H   8.59821786637537     -2.56143263227743     -2.85156705583092
  H   8.70701820995551     -1.54219432093491     -1.40086302760598
  H   9.41675873189832     -3.16155170893347     -1.39996072566576
  H   14.94067220790132      0.60680320136252     -1.28037605976662
  H   14.55731615116348     -0.79463671310237     -0.27504048422481
  H   13.61255438962785      0.69411528689114     -0.10140324965825
