# Supplementary material for: Coordination-Induced Spin Modulation: Overcoming Spin Blocking in C–H Methylation with High-Spin Ferrous Complexes
Source: ACS Catal. 2026 Mar 4;16(6):6088–97. doi: 10.1021/acscatal.6c01157 (PMC13001654; doi:10.1021/acscatal.6c01157)
Supplement: Supplementary file 4 [file cs6c01157_si_004.zip › Cartesian Coordinates for DFT/Structures in Table S3/PMe3.xyz]

13
Coordinates from ORCA-job pme3_opt-tpss
  P   11.66626017944238     -0.64872342270927     -0.83928619638218
  C   11.63224499034034     -2.43325160722133     -0.33102642320743
  C   10.82592370391130     -0.79977909759558     -2.48714874246197
  C   13.42559669605704     -0.54762885005549     -1.42142149928059
  H   10.60467308380290     -2.72638768928012     -0.09258750341198
  H   12.23629700251912     -2.56670676037346      0.57232274964384
  H   12.01751469171349     -3.09511488608143     -1.11668746628126
  H   9.76505093160615     -1.02548048220581     -2.33783545301008
  H   11.27261460876108     -1.58589251502436     -3.10855999655256
  H   10.89326533554382      0.15440058551611     -3.01977423170222
  H   13.67619342170333     -1.35228601405881     -2.12392926142851
  H   14.09959840629644     -0.60603349444876     -0.56063133429087
  H   13.59274694830255      0.41641423353832     -1.91270464163419
