# Supplementary material for: Coordination-Induced Spin Modulation: Overcoming Spin Blocking in C–H Methylation with High-Spin Ferrous Complexes
Source: ACS Catal. 2026 Mar 4;16(6):6088–97. doi: 10.1021/acscatal.6c01157 (PMC13001654; doi:10.1021/acscatal.6c01157)
Supplement: Supplementary file 4 [file cs6c01157_si_004.zip › Cartesian Coordinates for DFT/Structures in Table S4/o-methyl-pivalophenone_2.xyz]

29
Coordinates from ORCA-job methylated-phenone-opt-tzvp
  O   -3.83616098329755      0.51229764918346     -1.35822846502410
  C   -2.97072654098049      0.90866447902719     -0.58885910202015
  C   -2.48735250823365      2.37740573236053     -0.66579498108593
  C   -1.96777680157366      2.90184014590626      0.68394709591150
  C   -1.38630294393212      2.47427947153286     -1.74733192891705
  C   -3.68553005418445      3.23565914796732     -1.11443638869300
  C   -2.40951970053834     -0.03542386789282      0.43341121897417
  C   -1.02391392104822     -0.15454540024550      0.60655439779343
  C   -0.48550242297302     -1.07896731270049      1.49645994689152
  C   -1.34131266025145     -1.87379638063191      2.25572952083159
  C   -2.72057526860637     -1.74916830761213      2.10080997885940
  C   -3.28190640484080     -0.85475993055106      1.18362974299184
  H   -1.05376519842874      2.39737121354178      1.00493513600134
  H   -2.71716298910354      2.77174954110451      1.47253647430459
  H   -1.75214822459963      3.97298602543144      0.59802193841910
  H   -0.48194503033774      1.92307646327641     -1.47198361741282
  H   -1.10787267111578      3.52524397748417     -1.88673832471729
  H   -1.75195886255832      2.08342140569020     -2.70172219598640
  H   -4.48622510981280      3.21023192612391     -0.36730853993244
  H   -4.09307997400373      2.87242727680850     -2.05993166849509
  H   -3.36404341726723      4.27568444820703     -1.23769503827442
  H   -0.35574327844954      0.46451491198724      0.01710919421527
  H   0.59170540622543     -1.17066333671863      1.60071014407031
  H   -0.93813954253525     -2.58790907051846      2.96846535815670
  H   -3.38583845933318     -2.36538391495198      2.70132308235140
  C   -4.78287368309191     -0.78931211687542      1.04428229066401
  H   -5.14553169107145      0.24178064579471      0.99464975845906
  H   -5.25958144377212     -1.28635524568026      1.89433871683273
  H   -5.10991562028426     -1.28010957704888      0.12272625483071
