# Supplementary material for: Coordination-Induced Spin Modulation: Overcoming Spin Blocking in C–H Methylation with High-Spin Ferrous Complexes
Source: ACS Catal. 2026 Mar 4;16(6):6088–97. doi: 10.1021/acscatal.6c01157 (PMC13001654; doi:10.1021/acscatal.6c01157)
Supplement: Supplementary file 4 [file cs6c01157_si_004.zip › Cartesian Coordinates for DFT/Structures in Table S4/pivalophenone_1.xyz]

26
Coordinates from ORCA-job phenone_opt_tpss_tzvp-run2
  O   -3.82133405554175      0.85170290369186     -1.19567134350019
  C   -3.37836521649276      1.09791165086974     -0.07983617342976
  C   -3.57616604013867      2.50598725197907      0.52431382422446
  C   -4.09865316443429      2.42945637764079      1.97402603832394
  C   -2.24500050697027      3.29212058586734      0.45712552744905
  C   -4.61232486054680      3.25275466100337     -0.33269349106836
  C   -2.68361305906320     -0.00686835894647      0.66921434956749
  C   -1.78001977139033      0.17472185470081      1.72650013754380
  C   -1.16574038288331     -0.91999788226457      2.33194035218792
  C   -1.45921759724864     -2.21449170966075      1.90548515888634
  C   -2.36133753532003     -2.40967062770195      0.85731808467343
  C   -2.95757453274328     -1.31632862757279      0.24056544280885
  H   -3.38611108446796      1.96609446406749      2.65914298151125
  H   -5.03114527627317      1.85645879651832      2.01950313016976
  H   -4.30812391127374      3.44269697730219      2.33522027002674
  H   -1.45880304052676      2.86114201821113      1.08143205760796
  H   -2.41984885438766      4.31880511172894      0.79859278324094
  H   -1.87654882841154      3.33418306755104     -0.57297788256232
  H   -5.57187585081943      2.72706013725107     -0.33642522722196
  H   -4.27807009941189      3.34124628246680     -1.36879937422894
  H   -4.76540309360698      4.25680309678047      0.07869514281114
  H   -1.52871293449046      1.16880210097799      2.07466540687838
  H   -0.45667186503290     -0.75976126659661      3.13923221891876
  H   -0.98626006771758     -3.06662122290156      2.38578341567236
  H   -2.59557775986289     -3.41567282787776      0.52050173342164
  H   -3.64801061094362     -1.44748481508597     -0.58630456391270
