# Supplementary material for: Coordination-Induced Spin Modulation: Overcoming Spin Blocking in C–H Methylation with High-Spin Ferrous Complexes
Source: ACS Catal. 2026 Mar 4;16(6):6088–97. doi: 10.1021/acscatal.6c01157 (PMC13001654; doi:10.1021/acscatal.6c01157)
Supplement: Supplementary file 4 [file cs6c01157_si_004.zip › Cartesian Coordinates for DFT/Structures in Table S7/from_S=1_to_S=2.xyz]

105
Coordinates from ORCA-job dcypefeme2-pme2ph_triplet_surfcrossopt-with-quintet
  Fe  10.60721855591299      0.85585655223568      0.32012962744789
  P   12.37796942526061      1.76227447252313      1.62386658266136
  C   13.72188617986675      0.59934806468580      2.17141019138926
  C   12.37641482437930      4.32396256384947      0.48768842929319
  C   14.07823210433055      2.67584474505602     -0.39019208128506
  C   13.10431608008651     -0.61456021074829      2.88705599277461
  C   15.32147459773875     -1.07770825640305      4.01522499485324
  C   13.32326171854780      3.16754868917175      0.85273758358034
  C   11.80211880224602      2.52144248009624      3.22774334324325
  H   11.82036215989187      1.71585308597623      3.96843663139662
  H   12.51797905188386      3.28177446424239      3.56410782406359
  C   15.93039811865781      0.13909317098958      3.30812732605516
  C   10.26006025487275      1.90292295187237     -1.43417052721246
  C   9.49807100947239     -0.90336070647271      0.66162583134610
  C   14.16923689107822     -1.67434203434957      3.19640102584752
  C   13.86669454447642      4.95471204611917     -1.46442295295967
  C   14.86381238695571      1.20208264626680      3.00185387253638
  C   13.12061072589827      5.46158495309025     -0.22521935782634
  C   14.82299404163412      3.81704950147590     -1.09167525370277
  P   9.23179000033645      2.15186699446533      2.03464522826300
  C   8.36271431319763      1.03283121581704      3.25281818080388
  C   8.48839416263313      4.58464858878329      0.80987526025103
  C   6.79485999623449      2.70558626460941      0.85965689809250
  C   9.39563078939217      0.10994011732761      3.92270251749967
  C   7.80946832885880     -0.31519156277400      5.83740004700838
  C   7.92094273437271      3.41620502122542      1.63483921781964
  C   10.38286107394020      3.11919514742970      3.14331443518646
  H   9.95277603190994      3.22658153009219      4.14664522570180
  H   10.43362339384871      4.12390713044712      2.71434719729837
  C   6.79556680365120      0.64095425128017      5.19718574817328
  C   8.70728502621829     -0.96140933613510      4.77538458976452
  C   6.27986766227072      4.84045326490191     -0.39980894341069
  C   7.47969487382680      1.70072473745149      4.31662741305591
  C   7.38307624275781      5.56023184157719      0.38347867132888
  C   5.69745008136224      3.68470147616743      0.42177013287265
  H   9.45891529003772     -1.60348759712223      5.25146648588388
  H   8.10510433383322     -1.60676684158093      4.12118754773790
  H   8.43812793061598      0.24567984405028      6.54489196643509
  H   7.28752200928396     -1.08405503680878      6.42000121341153
  H   7.71827008786998      0.40215443204860      2.62429526142307
  H   10.04199447589910      0.71345705960409      4.57551136775087
  H   10.03420993615725     -0.34737229598104      3.16034485551268
  H   6.71478841354584      2.33018888259858      3.84882345953305
  H   8.09205649096838      2.35962047422605      4.94923855276986
  H   6.09893800599421      0.06175274450136      4.57433757782323
  H   6.19336250542704      1.13290854913826      5.97125960438964
  H   14.46417353861798      1.59823550552765      3.94611474640162
  H   15.32390719161080      2.04262786681058      2.47048723328472
  H   16.73034336057992      0.57432376704837      3.91981389141882
  H   16.39073948685675     -0.18299282456107      2.36310639491594
  H   14.56701383337787     -2.07496190707116      2.25264210066033
  H   13.71622380882951     -2.51765946594074      3.73184781655641
  H   16.09183644551991     -1.83639536915718      4.19903259815616
  H   14.93953700651266     -0.76903528107738      4.99938903900927
  H   14.14269233705633      0.24226136584007      1.22000881763022
  H   12.29744015540260     -1.03133640935594      2.27246994773846
  H   12.64417763056191     -0.29022098934854      3.83112202249437
  H   15.60759355238175      4.20548192895749     -0.42511646656763
  H   15.32801614464710      3.42803197561212     -1.98306078531172
  H   14.78265359382059      1.87988854295009     -0.12602788433439
  H   13.35192691473783      2.23363891666171     -1.08160056573692
  H   14.41534794372340      5.77689906838383     -1.94017075046492
  H   13.13688152759621      4.58822099743758     -2.20018828800354
  H   12.40803779899212      6.24890854135194     -0.50094988247212
  H   13.84174458824956      5.91529307495922      0.47066853769334
  H   11.58197180108776      3.93455491991694     -0.16087886599647
  H   11.89240166170631      4.71562200975897      1.38902963006341
  H   14.04743442131514      3.53050764690790      1.59850394895653
  H   4.93384958615403      3.14993947213058     -0.15616754354507
  H   5.19613259852401      4.09079746371544      1.31258332488219
  H   7.23223842073743      2.21919580174872     -0.02315474458419
  H   6.36013369946935      1.90812024332357      1.47392873619621
  H   6.70210037895850      4.44329941507236     -1.33369223526402
  H   5.48859844416865      5.54613788391881     -0.68064147356141
  H   6.94739020489572      6.03086212333931      1.27712126515775
  H   7.81637304473069      6.36705254416260     -0.22053631667249
  H   9.25194626552011      5.12475920826824      1.38126400514285
  H   8.98395308084111      4.18531998831661     -0.08290902024574
  H   7.50983716846315      3.82288155168015      2.57106170631464
  H   9.27766637418431     -1.40966262097173     -0.28980483392413
  H   8.52703873167479     -0.67706446524851      1.11930470096533
  H   9.99483337163240     -1.64075264937309      1.31004065338607
  H   11.14606850348346      1.96150742908827     -2.08566396825910
  H   9.90924438285411      2.93301061098854     -1.28706988495777
  H   9.47297732200204      1.36687452315809     -1.98536552979256
  P   12.03685184315009     -0.78577278376259     -1.08131524865057
  C   12.22105901268526     -2.49037281160067     -0.39577203512088
  C   11.07792709661125     -1.15423138350136     -2.61372223712620
  C   13.70230102015315     -0.49868786645097     -1.77178979662665
  H   11.22225276809982     -2.87128909100447     -0.17046830719085
  H   12.78943397716498     -2.47321213385479      0.53717848568428
  H   12.71781089095082     -3.15502320386542     -1.10982832580984
  H   10.07864638758663     -1.48596517927847     -2.32016120598965
  H   11.56551311524346     -1.92963781464469     -3.21278263183607
  H   10.96450200514575     -0.24600983771320     -3.20890118456917
  C   14.85348378079999     -0.96587526446787     -1.11254335731319
  C   13.87875090507420      0.34173425705263     -2.88610642254183
  C   15.15177068728928      0.69602466741574     -3.32287621560196
  C   16.12730269293259     -0.60446876281802     -1.54519385464202
  H   14.75582309883693     -1.62595729521447     -0.25529294503653
  C   16.28515425215606      0.23134640210645     -2.65177247776149
  H   13.01133584143970      0.72892621466660     -3.41394282906146
  H   15.26065113324891      1.33992085744323     -4.19191027749154
  H   17.00056493376594     -0.98428890183078     -1.02059643841745
  H   17.27799576854446      0.51240144937419     -2.99079356811036
