# Supplementary material for: Coordination-Induced Spin Modulation: Overcoming Spin Blocking in C–H Methylation with High-Spin Ferrous Complexes
Source: ACS Catal. 2026 Mar 4;16(6):6088–97. doi: 10.1021/acscatal.6c01157 (PMC13001654; doi:10.1021/acscatal.6c01157)
Supplement: Supplementary file 4 [file cs6c01157_si_004.zip › Cartesian Coordinates for DFT/Structures in Table S7/from_S=1_to_S=0.xyz]

105
Coordinates from ORCA-job dcypefeme2-pme2ph_triplet_surfcrossopt-with-singlet
  Fe  10.70106832403887      0.87068979157159      0.41958255122104
  P   12.46837204878161      1.76283383864566      1.58221218478156
  C   13.83779538427145      0.65453490003455      2.20237816414826
  C   12.61242426442602      4.45586912289069      0.73002958294263
  C   13.97082254285243      2.74597481885648     -0.55902131839391
  C   13.23745572494793     -0.60470528731664      2.84880979537050
  C   15.38033487264219     -1.00179752171991      4.12726753940494
  C   13.44112076961289      3.16405396761848      0.81735912402927
  C   11.88604318534002      2.55068405397082      3.16870567821901
  H   11.90065414862441      1.76384771933300      3.92933875188339
  H   12.58655389405290      3.33021939490273      3.49230598218138
  C   15.96658037830949      0.27491791902866      3.51247216464066
  C   10.51973982743554      2.11791797526796     -1.24655464848543
  C   9.16895644181724     -0.54596972877154      0.43456201951867
  C   14.32600558624005     -1.62508965690978      3.20382169900288
  C   13.87791759843030      5.13714173576669     -1.36117335421444
  C   14.86520110988666      1.28622835588617      3.15384908194992
  C   13.38690677182364      5.57688690554568      0.02257315059819
  C   14.74144027376848      3.87668211622718     -1.24765067272302
  P   9.46213419397640      2.00084954214796      1.87832114071576
  C   8.58240129161196      0.91339415367573      3.13153702736879
  C   8.54740827390834      4.36451556358560      0.56326393746499
  C   6.96066091482916      2.41020214621621      0.66015560067063
  C   9.61857783824688      0.07142847797907      3.89528284136153
  C   7.96060337924741     -0.35661068186115      5.74363161854737
  C   8.07978489712790      3.16270956716639      1.39979770864977
  C   10.46706540262458      3.10036513379343      3.00022832906844
  H   9.96145428719872      3.21819657873089      3.96577609777369
  H   10.49822231402174      4.08674096492312      2.52984187523405
  C   6.94407154206616      0.53438111381279      5.01906677427454
  C   8.93735109627103     -1.00081356415156      4.75192240692425
  C   6.24899961192239      4.56153078446843     -0.47479720598263
  C   7.62657661024612      1.58744148131592      4.12807225310521
  C   7.37280957194199      5.30426541964251      0.25753621057256
  C   5.78579786984490      3.34141886427080      0.32979932570822
  H   9.68969427922989     -1.59264211770150      5.28861423652537
  H   8.39375441732652     -1.69431613389251      4.09501603633111
  H   8.53004032740916      0.25372333372022      6.46014793622404
  H   7.44035848029684     -1.12577988027144      6.32750371114158
  H   7.98851585952058      0.22149279279733      2.52106510604534
  H   10.19685301048884      0.72930585916323      4.55920953312241
  H   10.32748114163034     -0.37622754262621      3.19000027972952
  H   6.85767530638126      2.16463627133727      3.60417984620465
  H   8.18115538659142      2.29475434472267      4.76190550037902
  H   6.29907546789599     -0.09437312059130      4.38869799868400
  H   6.28841765455412      1.03132545617812      5.74516821087732
  H   14.36069209001877      1.60938360771059      4.07499411945398
  H   15.32095597542419      2.17721679936180      2.70871052719022
  H   16.68514042945827      0.73397789597932      4.20287631884406
  H   16.52295052749363      0.01697253389269      2.59978627527725
  H   14.81443413067506     -1.97150543558947      2.28142561850043
  H   13.87713665337684     -2.50756117625240      3.67627592778011
  H   16.17817700969512     -1.72382643635676      4.33964600219010
  H   14.91131084985525     -0.75471267381324      5.09086826030170
  H   14.35984240669934      0.34928321995781      1.28505663618273
  H   12.48457040194575     -1.03867374143585      2.18075214824141
  H   12.70535102782459     -0.32087373028750      3.76794254042592
  H   15.64976253932011      4.10988858502568     -0.67194004416401
  H   15.07149733728498      3.54276241563891     -2.23866412266983
  H   14.60810498740890      1.85982043444374     -0.46690761922949
  H   13.11491892300666      2.45645444781025     -1.17673665634860
  H   14.44050485365783      5.94821335711989     -1.83991330194041
  H   13.01058819916434      4.92457170082347     -2.00214443877832
  H   12.75019553004271      6.46664488297453     -0.06021482565486
  H   14.25354157880117      5.86328321221005      0.63698485217071
  H   11.68383080301575      4.24967642005498      0.18620564322140
  H   12.33496019978562      4.79170643932099      1.73542105972266
  H   14.29293372579970      3.35668430092842      1.48651040788486
  H   5.01636777535684      2.78783858806636     -0.22244725381949
  H   5.32162344938482      3.68165611532268      1.26722213159205
  H   7.37202518389665      1.99052316580133     -0.26684092159556
  H   6.60472785036242      1.56380793102341      1.25937983913483
  H   6.61927877694116      4.22824836711974     -1.45471085175177
  H   5.40466503156708      5.23552037158912     -0.66487123616206
  H   6.98290902761149      5.71997203672738      1.19853093541837
  H   7.72346405758969      6.15247259978978     -0.34348716980033
  H   9.33692555835138      4.91908244803630      1.08349908563130
  H   8.97745465880717      4.00321573365515     -0.37564890593678
  H   7.67024763893527      3.55282536137179      2.34441864631709
  H   9.15529357476981     -1.26325759593631     -0.39424474153084
  H   8.18442718973089     -0.06402492943813      0.43039216183771
  H   9.24928742302186     -1.13579872242610      1.35814971030462
  H   11.20051307621337      1.89283930928223     -2.08111884170350
  H   10.59725893798118      3.19658000216224     -1.07722287534557
  H   9.49768298943328      1.91453539023427     -1.60487607067988
  P   11.64612384105058     -0.62329165260570     -0.89678549947856
  C   11.75267214943598     -2.36769954663551     -0.28269954789620
  C   10.75379357423638     -0.93038147639145     -2.48854967658629
  C   13.35198418496911     -0.41902990290526     -1.55496470262253
  H   10.74489126915201     -2.69855466241556     -0.02091961655030
  H   12.37150077748338     -2.43147470208582      0.61489866352040
  H   12.16799267791504     -3.02751150845002     -1.05107356028467
  H   9.76701510738301     -1.34341397618179     -2.26956612880526
  H   11.31322266961997     -1.63409466974528     -3.11236376734459
  H   10.61353605527846      0.00822519814063     -3.02845497411818
  C   14.45776988974245     -0.94325769458042     -0.87070361264111
  C   13.58941776192363      0.31775238563173     -2.72427924064604
  C   14.88653147049587      0.54022136185742     -3.18166790460816
  C   15.75721480630766     -0.72017122025179     -1.32323903616186
  H   14.30823544256548     -1.54101598767981      0.02305056936369
  C   15.97748721022259      0.02926037680082     -2.47876389491912
  H   12.75462704243009      0.73289880082991     -3.28042753066857
  H   15.04501260138895      1.11687653504496     -4.08907028882203
  H   16.59790207012942     -1.13810472173315     -0.77521665796475
  H   16.98919344484100      0.20492860207564     -2.83315437607574
