# Supplementary material for: Coordination-Induced Spin Modulation: Overcoming Spin Blocking in C–H Methylation with High-Spin Ferrous Complexes
Source: ACS Catal. 2026 Mar 4;16(6):6088–97. doi: 10.1021/acscatal.6c01157 (PMC13001654; doi:10.1021/acscatal.6c01157)
Supplement: Supplementary file 4 [file cs6c01157_si_004.zip › Cartesian Coordinates for DFT/Structures in Table S7/from_S=0_to_S=2.xyz]

105
Coordinates from ORCA-job dcypefeme2-pme2ph_singlet_surfcrossopt-with-quintet
  Fe  10.62131887481175      0.83609344673781      0.33618850276754
  P   12.38979796047043      1.76474139594349      1.61813056179701
  C   13.73311909276445      0.60485481689846      2.17426507562472
  C   12.39440285865060      4.32995685313023      0.48755268402935
  C   14.10094245792381      2.68391968219686     -0.38601385193528
  C   13.11357462111987     -0.60831894581935      2.88931735763501
  C   15.32599702798265     -1.07036607632724      4.02598467696652
  C   13.33890850700664      3.17190904369688      0.85335365084041
  C   11.80783363016937      2.52699108072257      3.21781507827141
  H   11.82531609796618      1.72417941716175      3.96149664699602
  H   12.51995266884073      3.29098333312040      3.55385563186252
  C   15.93640565913884      0.14768612378486      3.32224496131472
  C   10.27759835198026      1.90997653896065     -1.40429976604219
  C   9.48530124409327     -0.90912188718072      0.66653209363768
  C   14.17771405999975     -1.66771508820435      3.20210710952284
  C   13.89313964012414      4.96486974597609     -1.45681772899271
  C   14.86999951558745      1.20942694538130      3.01012710360441
  C   13.14214909305442      5.46896921861163     -0.21948335757136
  C   14.84808415252756      3.82669608862040     -1.08240216955246
  P   9.24913795778116      2.13403844414086      2.01553261032585
  C   8.38041349818463      1.02294773531020      3.24260893111624
  C   8.48157175475206      4.56816909015115      0.79066194797018
  C   6.80933970964304      2.66982614147568      0.83115292009901
  C   9.41404985656382      0.10675214201287      3.92021983328197
  C   7.82395065064849     -0.31463141328891      5.83211527442257
  C   7.92910908879618      3.38781108944306      1.60853195952824
  C   10.38752649202376      3.11821098302874      3.12201341197366
  H   9.94988870903185      3.23068869007437      4.12148816226199
  H   10.43555044787826      4.11973965321886      2.68551679936234
  C   6.81041003180100      0.63758195049411      5.18548174342800
  C   8.72633819875814     -0.96298915127198      4.77528884874573
  C   6.26497695203001      4.80997420591952     -0.40742020828498
  C   7.49445418453621      1.69484068252629      4.30160180984533
  C   7.36335736345046      5.53498589973088      0.37803326270610
  C   5.69914534908459      3.63982299804458      0.40544612582016
  H   9.47817259509118     -1.60120941113804      5.25623980588215
  H   8.12774569456937     -1.61250658798676      4.12190659696174
  H   8.44937150458651      0.24960785051305      6.53977646842024
  H   7.30128332745172     -1.08233646554598      6.41562121712718
  H   7.73713197487564      0.38624142930763      2.61933122414473
  H   10.05628606103818      0.71525865139080      4.57244443836050
  H   10.05671383854321     -0.35154147775589      3.16192285358039
  H   6.72873485291581      2.32037160513064      3.82998176099818
  H   8.10402169885297      2.35787640813630      4.93259961401211
  H   6.11577260436025      0.05494015430448      4.56360634076166
  H   6.20596329372662      1.13202329027915      5.95622474923773
  H   14.46511118135476      1.60557099567625      3.95215229578231
  H   15.33236314529624      2.05022582736509      2.48114517209174
  H   16.73261118321734      0.58404495954696      3.93796854681843
  H   16.40189081817091     -0.17379279779730      2.37953547668259
  H   14.57920117553903     -2.06711527376526      2.25937931009086
  H   13.72321486334860     -2.51172941987399      3.73522603158854
  H   16.09654900634625     -1.82822978655762      4.21240035028924
  H   14.93961450649920     -0.76292156111049      5.00879021508499
  H   14.15905852243690      0.24703266079112      1.22556263626331
  H   12.30836167500524     -1.02563103152016      2.27287015420176
  H   12.65067891399602     -0.28293529546743      3.83164577883322
  H   15.63023722278352      4.21421861147202     -0.41243394180916
  H   15.35616093678188      3.43906714618462     -1.97269873268086
  H   14.80542455086836      1.88893796731398     -0.11889798623885
  H   13.37967522564530      2.24130143984518     -1.08205906072026
  H   14.44358892110939      5.78806599803655     -1.92874470377547
  H   13.16631101093246      4.59972074325204     -2.19621900018369
  H   12.43113559529477      6.25743216137230     -0.49596752634642
  H   13.86081505212847      5.92045242716483      0.48043034943340
  H   11.60170797077231      3.94315152974930     -0.16448093960978
  H   11.90799624249654      4.71995749233992      1.38826906476619
  H   14.05875113670087      3.53234835592613      1.60453492950666
  H   4.93974065267814      3.10147963344127     -0.17469278318316
  H   5.19643779995872      4.03226528020380      1.30156180329598
  H   7.24885833143812      2.19497157464458     -0.05669304335359
  H   6.38559584109840      1.86283931786621      1.44068560023396
  H   6.68783521701359      4.42663676837747     -1.34679381747673
  H   5.46457517807470      5.50917491506676     -0.67843065280945
  H   6.92636702681123      5.99250404143658      1.27784022634476
  H   7.78490860820343      6.35213904788405     -0.22040267415675
  H   9.24192996596214      5.11179331901180      1.36290027535166
  H   8.97627078389085      4.18221075547942     -0.10807419530938
  H   7.51321284327621      3.78570390595586      2.54642325259866
  H   9.26817579483365     -1.42167621760671     -0.28210367614181
  H   8.51275585053179     -0.67123499743446      1.11424703444287
  H   9.97029944670055     -1.64599902967104      1.32439915610384
  H   11.15529243823867      1.96664270988394     -2.06666716526497
  H   9.93952330633288      2.94135661043077     -1.24151304337166
  H   9.47771714061110      1.38763250773520     -1.95049982306946
  P   11.99909229820295     -0.76794802834562     -1.06275619390475
  C   12.19404824552957     -2.47367656984542     -0.38295702192677
  C   11.03790654766316     -1.13621435974528     -2.59368917087053
  C   13.66106065664521     -0.47829729213415     -1.76173921061690
  H   11.19854173921378     -2.86189487262006     -0.15614332495950
  H   12.76583102480206     -2.45658363150903      0.54789131808359
  H   12.69282087655927     -3.13151194430448     -1.10181374831543
  H   10.03894285962238     -1.46952950041566     -2.30138214435012
  H   11.52744657917441     -1.91060936419143     -3.19245190211472
  H   10.92481493232107     -0.22800463282867     -3.18886036975414
  C   14.81547741502342     -0.94766168572429     -1.10927511277913
  C   13.83312095724443      0.35855056314458     -2.87945857062642
  C   15.10438570348512      0.70824513546699     -3.32502360314905
  C   16.08745828320984     -0.59122176134173     -1.55087971891840
  H   14.72198609472544     -1.60687177503815     -0.25093388025319
  C   16.24079822448849      0.24201395485058     -2.66017937347299
  H   12.96392610099986      0.74591125346557     -3.40407272719865
  H   15.20937886910604      1.34964976747078     -4.19637729686979
  H   16.96278801616886     -0.97316582349083     -1.03127001736417
  H   17.23225628824163      0.51940095342848     -3.00618558780827
