# Supplementary material for: Coordination-Induced Spin Modulation: Overcoming Spin Blocking in C–H Methylation with High-Spin Ferrous Complexes
Source: ACS Catal. 2026 Mar 4;16(6):6088–97. doi: 10.1021/acscatal.6c01157 (PMC13001654; doi:10.1021/acscatal.6c01157)
Supplement: Supplementary file 4 [file cs6c01157_si_004.zip › Cartesian Coordinates for DFT/Structures in Table S7/from_S=0_to_S=1.xyz]

105
Coordinates from ORCA-job dcypefeme2-pme2ph_singlet_surfcrossopt-with-triplet
  Fe  10.69923008815829      0.86968083833628      0.41959032379532
  P   12.46885956937394      1.76352041454310      1.58141443416291
  C   13.83784892674567      0.65507571328285      2.20244553871677
  C   12.61726333965871      4.45747293734435      0.73038700609120
  C   13.97206072973292      2.74592770328925     -0.56006424167270
  C   13.23712935976926     -0.60626876244998      2.84413600536090
  C   15.37677081845449     -1.00386563366843      4.12802677574417
  C   13.44316190767426      3.16371952832483      0.81662981071817
  C   11.88560891885798      2.55183619276187      3.16720325225814
  H   11.89948638723669      1.76467202965572      3.92754139533596
  H   12.58583016791645      3.33114856581584      3.49197276984864
  C   15.96345042875855      0.27480405124573      3.51770883070968
  C   10.52221476518759      2.11922660468944     -1.24497270405672
  C   9.16896420047830     -0.54862996604602      0.43791948302901
  C   14.32577193980035     -1.62619026235491      3.20015845381103
  C   13.88623827336655      5.13859139495184     -1.35891089335295
  C   14.86203604887130      1.28566715262806      3.15814720812892
  C   13.39502368527299      5.57753559809430      0.02501034926925
  C   14.74615204533232      3.87557694581002     -1.24663403432854
  P   9.46122856779908      2.00037931516221      1.87834247612254
  C   8.58315598041743      0.91411819077033      3.13372741226252
  C   8.54525837148622      4.36332426138693      0.56358126909156
  C   6.96056964501336      2.40728067534201      0.65789619790732
  C   9.62005075408418      0.07330403533989      3.89773179478399
  C   7.96337756055125     -0.35344984084561      5.74753032015879
  C   8.07794845615338      3.16073784939448      1.39921536896653
  C   10.46672607322674      3.10167656114116      2.99794150963969
  H   9.96156825255157      3.22108440630097      3.96356272307914
  H   10.49823227314319      4.08746129786887      2.52627067021138
  C   6.94615732507770      0.53661136125357      5.02276739533277
  C   8.93970264166309     -0.99831254906110      4.75583404433612
  C   6.24814918537966      4.55807067058084     -0.47751478106213
  C   7.62785600424809      1.58891107167783      4.13025322066507
  C   7.37007112887758      5.30194486293900      0.25657853056110
  C   5.78519796700382      3.33733026470876      0.32621949033140
  H   9.69254309762582     -1.58937804843539      5.29267278076313
  H   8.39592695457768     -1.69261305727274      4.09992146921067
  H   8.53306855792675      0.25770767482825      6.46313854046046
  H   7.44370207734603     -1.12224336101587      6.33240601339980
  H   7.98910490305773      0.22126209738123      2.52448262387151
  H   10.19837032467832      0.73210299447866      4.56068067053025
  H   10.32873858990050     -0.37481021659230      3.19250488705244
  H   6.85851433714514      2.16557167506614      3.60642316803948
  H   8.18281155739267      2.29689252672938      4.76302636606431
  H   6.30087270767524     -0.09289989141963      4.39344727448957
  H   6.29090518418633      1.03414727807877      5.74882016078701
  H   14.35459573851078      1.60638879259081      4.07852425306252
  H   15.31797515686883      2.17814279415795      2.71614306134254
  H   16.67943147839573      0.73317393740667      4.21125229444112
  H   16.52286587407421      0.01947439796966      2.60614533538174
  H   14.81725395459384     -1.97006281990162      2.27841754806397
  H   13.87646046302992     -2.51019708997324      3.66931488477536
  H   16.17468794197228     -1.72557953093225      4.34116017563290
  H   14.90471559109831     -0.75931444780724      5.09079616194952
  H   14.36263893777031      0.35275335755162      1.28567250006574
  H   12.48688176412788     -1.03958956166264      2.17268970361075
  H   12.70163201717800     -0.32514394607874      3.76213769600591
  H   15.65472925845575      4.10543271656462     -0.66997495839871
  H   15.07591560563874      3.54214538528344     -2.23790018982457
  H   14.60695285241501      1.85795223771691     -0.46901832902859
  H   13.11587664787709      2.45952987573648     -1.17880257139113
  H   14.45169812631946      5.94885196637483     -1.83567135905738
  H   13.01907108514692      4.92967285524703     -2.00126105480372
  H   12.76057798596066      6.46896602348626     -0.05711751022825
  H   14.26178081177483      5.86089469421165      0.64065832813123
  H   11.68859954170210      4.25414851401402      0.18566952524262
  H   12.33981061235799      4.79261673561168      1.73603346470475
  H   14.29540439953781      3.35404615795924      1.48589668760431
  H   5.01697523851647      2.78311018777793     -0.22707534298777
  H   5.31943642311941      3.67680872907580      1.26314025633715
  H   7.37380097093103      1.98837112843224     -0.26862588046152
  H   6.60461803326117      1.56026448258592      1.25621991445825
  H   6.62030015207919      4.22529133910332     -1.45689542807477
  H   5.40334753556175      5.23111773407765     -0.66887137471443
  H   6.97836821635488      5.71702180539421      1.19709802400941
  H   7.72072107159652      6.15062300815114     -0.34377528088282
  H   9.33360280044999      4.91843840700782      1.08507897496644
  H   8.97689283665923      4.00287843559825     -0.37487674102046
  H   7.66700073118249      3.55022253502961      2.34348536174730
  H   9.15474636303800     -1.26664151452387     -0.39023218278946
  H   8.18348682286337     -0.06867516891966      0.43576388511642
  H   9.25303518442571     -1.13742456725225      1.36183938503649
  H   11.20238078637751      1.89408515529279     -2.08013271733444
  H   10.60376761382238      3.19734016288464     -1.07359936062681
  H   9.49975163886203      1.92189119919036     -1.60576613203578
  P   11.64268922234598     -0.62343143886899     -0.89854958488847
  C   11.75058321326703     -2.36912947372929     -0.28797775748062
  C   10.74809503979004     -0.92771543288196     -2.48949847871759
  C   13.34815734793774     -0.41825704877342     -1.55739063913437
  H   10.74324528348802     -2.70194302303165     -0.02703519009356
  H   12.36940918671334     -2.43416732360974      0.60954372226848
  H   12.16688864952325     -3.02661088980817     -1.05779905146161
  H   9.76155943297156     -1.34067176212574     -2.26921993771008
  H   11.30609491700994     -1.63083596936412     -3.11526387549478
  H   10.60733565328224      0.01185029204582     -3.02757185734488
  C   14.45399921812325     -0.94164720000841     -0.87252618074236
  C   13.58552855442213      0.31767128595621     -2.72719745303436
  C   14.88271478073593      0.54017781004782     -3.18450419437526
  C   15.75343648360859     -0.71861895988495     -1.32500407475004
  H   14.30445737611432     -1.53876630788045      0.02166226445805
  C   15.97368792608287      0.03003016945139     -2.48107914012426
  H   12.75070673358067      0.73186323805792     -3.28400195351818
  H   15.04120248363912      1.11615123725240     -4.09234114031667
  H   16.59413268535984     -1.13593427060036     -0.77652466219433
  H   16.98538746925496      0.20566581128119     -2.83551318399711
