# Supplementary material for: Coordination-Induced Spin Modulation: Overcoming Spin Blocking in C–H Methylation with High-Spin Ferrous Complexes
Source: ACS Catal. 2026 Mar 4;16(6):6088–97. doi: 10.1021/acscatal.6c01157 (PMC13001654; doi:10.1021/acscatal.6c01157)
Supplement: Supplementary file 4 [file cs6c01157_si_004.zip › Cartesian Coordinates for DFT/Structures in Table S7/from_S=2_to_S=0.xyz]

105
Coordinates from ORCA-job dcypefeme2-pme2ph_quintet_surfcrossopt-with-singlet
  Fe  10.60226075221822      0.84919688519573      0.36098067895147
  P   12.41496195124937      1.73376093624420      1.61492166797021
  C   13.73830556862897      0.55200471574649      2.18178712644106
  C   12.46115948523005      4.27536483778598      0.43474774682059
  C   14.14223924773142      2.58749798985165     -0.41163264006730
  C   13.09220843497062     -0.62253740108196      2.93740969411515
  C   15.28219028723729     -1.07924673168099      4.11968030526955
  C   13.38731031751224      3.10816832139995      0.81834312086162
  C   11.87746414451063      2.54436369396576      3.20784979913232
  H   11.89919226750711      1.76369262332214      3.97434563016517
  H   12.60862626762371      3.30596004058712      3.50605987408413
  C   15.92941448990547      0.08663337541442      3.36349355394487
  C   10.28226046680896      1.90676981255321     -1.39416340332675
  C   9.30246071098598     -0.78628819562307      0.55926342479620
  C   14.13099704719375     -1.68805754896472      3.30920073408893
  C   13.96754838677811      4.85136466335492     -1.52129695625164
  C   14.89284478427932      1.15843533707852      2.99231508550888
  C   13.22645955664349      5.38982169332239     -0.29243547140252
  C   14.90689099110179      3.70716125991998     -1.12669567948251
  P   9.28808331207913      2.16177202103851      2.07076172329529
  C   8.44924431984561      1.06937098048450      3.33501827828681
  C   8.50937333572181      4.57939287478817      0.83238311299669
  C   6.83080056838093      2.68891402192226      0.92455619229980
  C   9.48292865497543      0.10228373936140      3.93871951028056
  C   8.01317232553930     -0.24906038827270      5.95812209728504
  C   7.96357657860029      3.41397063391046      1.67622426808911
  C   10.46522564982374      3.15617712201575      3.12557729730407
  H   10.05455382694956      3.30882788266134      4.13095580571532
  H   10.52010437786043      4.14303183209054      2.65739932712876
  C   6.99280795916609      0.73688692639861      5.37642252018045
  C   8.81029722856615     -0.93639388036688      4.84290062483355
  C   6.27810312211782      4.81147893309518     -0.34063278856576
  C   7.65642198960464      1.76842417594616      4.44853589890524
  C   7.38935861749136      5.54387746710366      0.41920788361211
  C   5.71879005124482      3.65617479538969      0.49751245271137
  H   9.56533008577832     -1.60780137638777      5.27048045104227
  H   8.13580256489689     -1.55794394427650      4.23762081637623
  H   8.70860315475789      0.29478875772328      6.61450651641491
  H   7.50528221919779     -0.99346065939952      6.58336509339025
  H   7.74494038497928      0.46868440002675      2.74186161191747
  H   10.19880376725100      0.67733664778700      4.54255730521730
  H   10.04746969116660     -0.38020490054803      3.13362249039224
  H   6.88661699288867      2.42339571839497      4.02635680754912
  H   8.33052462607925      2.40484973191171      5.03905762372554
  H   6.24021197926214      0.17741767568907      4.80267392862200
  H   6.45725096703141      1.25298337974621      6.18302464443677
  H   14.49592101916393      1.60952711015248      3.91275666240237
  H   15.37887255767411      1.96121525355181      2.42692310200547
  H   16.73131964034508      0.53328154013473      3.96427061012148
  H   16.39584822060292     -0.29276326167328      2.44284070240992
  H   14.53701656657472     -2.13841994734118      2.39152431918819
  H   13.65162592502165     -2.49798394070221      3.87246507728545
  H   16.03161181626477     -1.84519319781298      4.35302863983492
  H   14.89178214711728     -0.71382547630046      5.08075066666522
  H   14.14526324713320      0.15716398316177      1.23859083171958
  H   12.28605119403198     -1.04995899297671      2.32907099359756
  H   12.62389433053744     -0.25208063478563      3.85982216405177
  H   15.69357805906043      4.09614907437580     -0.46273106131492
  H   15.40857826369071      3.29654131660720     -2.01005650135892
  H   14.83462571514396      1.78794167672327     -0.12836198314798
  H   13.41822298595700      2.14341622316600     -1.10364055973912
  H   14.52870493232698      5.65735567760812     -2.01002709287535
  H   13.23412993450837      4.48206589121175     -2.25197857645558
  H   12.52782268826780      6.18459620701553     -0.58207701924258
  H   13.95310507184392      5.84190117596384      0.39883193894922
  H   11.66125390927514      3.89064561244136     -0.20930225014789
  H   11.98222376976629      4.68756245963428      1.32971208664215
  H   14.11332818968414      3.46965764003306      1.56317732279631
  H   4.95078981093352      3.11102620070932     -0.06470500079307
  H   5.22779853781506      4.06372953772691      1.39342247408477
  H   7.25862690898381      2.19936473653122      0.03894386898245
  H   6.41148761334960      1.89247874029051      1.55070178476211
  H   6.68687555408368      4.41227199326150     -1.27960344911137
  H   5.47684174007299      5.50976096361619     -0.61149799900106
  H   6.96557766164416      6.01617565454165      1.31770311701494
  H   7.80612540702203      6.35052411469726     -0.19655256714099
  H   9.27865223980181      5.12990404375109      1.38603625791327
  H   8.99230963650562      4.17722817237928     -0.06602914642046
  H   7.56387423032374      3.82739353481083      2.61428442986351
  H   9.72425075395905     -1.80041867612874      0.51482372585666
  H   8.65074561873616     -0.66431862061532     -0.32032001680780
  H   8.65066904782034     -0.76407540717686      1.44046316083264
  H   11.15676191195743      1.92280735688936     -2.06199632118436
  H   9.97736496883794      2.95111845725525     -1.24727702454799
  H   9.46202078545961      1.39962541409340     -1.92390028784231
  P   11.95379960281905     -0.81457791651311     -1.01304263662464
  C   12.37523666483954     -2.44245693505690     -0.24501701643157
  C   10.85594270392654     -1.37545643612628     -2.38449339591657
  C   13.49591740004835     -0.45340832378799     -1.91938069927654
  H   11.46079915773895     -2.87923668381280      0.16366782176458
  H   13.07830827215872     -2.30814190294413      0.57983618983839
  H   12.80943159040197     -3.12719390715932     -0.98067899880074
  H   9.95061227515088     -1.79893342761349     -1.94240114232034
  H   11.35102690096030     -2.12293075846092     -3.01216889172512
  H   10.56260357909241     -0.51846976410587     -2.99471490266426
  C   14.75433372205757     -0.81491426675110     -1.40677272757025
  C   13.46290437210821      0.34191303854092     -3.08002925132243
  C   14.63811472295822      0.75784336497541     -3.69858410259690
  C   15.93016249084938     -0.39593980022009     -2.02490459597936
  H   14.82108806309109     -1.43679313222570     -0.51857101835691
  C   15.88053907458107      0.39658927937042     -3.17249059751011
  H   12.50761220247725      0.64362551673050     -3.50026174949371
  H   14.58418556978159      1.36808672540805     -4.59647565307531
  H   16.88998854362902     -0.69574408452867     -1.61155909644459
  H   16.79737697065136      0.72392693083311     -3.65409040040450
