# Supplementary material for: Coordination-Induced Spin Modulation: Overcoming Spin Blocking in C–H Methylation with High-Spin Ferrous Complexes
Source: ACS Catal. 2026 Mar 4;16(6):6088–97. doi: 10.1021/acscatal.6c01157 (PMC13001654; doi:10.1021/acscatal.6c01157)
Supplement: Supplementary file 4 [file cs6c01157_si_004.zip › Cartesian Coordinates for DFT/Structures in Table S7/from_S=2_to_S=1.xyz]

105
Coordinates from ORCA-job dcypefeme2-pme2ph_quintet_surfcrossopt-with-triplet
  Fe  10.59404865514735      0.85498441237649      0.35233117629309
  P   12.40538520026493      1.73228375884740      1.62090052537359
  C   13.73144062681544      0.55191668175653      2.18212398033023
  C   12.44211812082012      4.26882622821566      0.43110185794412
  C   14.12500450374308      2.58219321968893     -0.41306191175548
  C   13.08831649234593     -0.63093509045317      2.92720851928229
  C   15.27849406156418     -1.08522826858688      4.11142078667639
  C   13.37256163381231      3.10591487395079      0.81750728916630
  C   11.87175034042749      2.54162772877720      3.21595441725953
  H   11.89382616796560      1.75880571174160      3.98032930491303
  H   12.60566070570499      3.30044601447738      3.51449356594497
  C   15.92259175896754      0.08764375290368      3.36336795711259
  C   10.26590251691171      1.89287391990583     -1.41204062366400
  C   9.32937247281919     -0.80292100912729      0.57894694390486
  C   14.13127571483025     -1.69379207003156      3.29507546381845
  C   13.94247556876111      4.84224071204162     -1.52995356986009
  C   14.88223954187750      1.15778249915681      2.99834493816259
  C   13.20274757646756      5.38302944586418     -0.30129885344198
  C   14.88523814998173      3.70136384474438     -1.13377496044860
  P   9.27376437833695      2.17558026905879      2.08703028326752
  C   8.43575262268240      1.07917942757453      3.34746740271139
  C   8.51072405993693      4.59325351484887      0.84928628981264
  C   6.81899300378892      2.71476850926844      0.94619834984460
  C   9.47162267465235      0.11624092404512      3.95466997304855
  C   7.99588941951967     -0.24228389181499      5.96840508331549
  C   7.95551773115617      3.43501239473824      1.69716698841195
  C   10.46063329182859      3.15881908115544      3.14161164405191
  H   10.05603766635403      3.30937212759978      4.14985005391076
  H   10.51781709313081      4.14748270839564      2.67742407313788
  C   6.97435025385124      0.74114498013071      5.38439909002674
  C   8.79944092778471     -0.92578488490738      4.85541951314043
  C   6.28458902241793      4.83378394151683     -0.33195348783642
  C   7.63751160775957      1.77516171046504      4.45902833840150
  C   7.39862829464248      5.56287773294492      0.42687180960330
  C   5.71480983470496      3.68757653894972      0.51153989022109
  H   9.55538690507042     -1.59473679437334      5.28521969846899
  H   8.12966355394589     -1.54932958483570      4.24701373417301
  H   8.68719620588600      0.30296153778727      6.62798385463142
  H   7.48818488564295     -0.98909188597848      6.59092183753707
  H   7.73599480169962      0.47561455043421      2.75164789622685
  H   10.18189812195304      0.69426474151479      4.56227158965974
  H   10.04181812631736     -0.36369970915628      3.15206564702553
  H   6.86715546965673      2.42834463198752      4.03501100288334
  H   8.30844763657893      2.41336735790147      5.05133207089724
  H   6.22506788338141      0.17987480546097      4.80806421699111
  H   6.43488565730583      1.25494736633250      6.18986250475625
  H   14.48274767101813      1.60101128050550      3.92145454646499
  H   15.36527424033918      1.96651569313419      2.43874314991348
  H   16.72241055219115      0.53324148097085      3.96767888669644
  H   16.39092891329955     -0.28435541461891      2.44067275483930
  H   14.54094194701498     -2.13652565907843      2.37534210725090
  H   13.65444348800719     -2.50938025016009      3.85227025493143
  H   16.03042165398210     -1.84968202132074      4.34158295380780
  H   14.88496087604344     -0.72710956055048      5.07397152895057
  H   14.14222597816646      0.16579147418839      1.23702645306380
  H   12.28702088985889     -1.05823826886236      2.31223829268085
  H   12.61469940033583     -0.26886450524311      3.85028068006025
  H   15.67242596494397      4.09411156619821     -0.47263823644244
  H   15.38611256975364      3.28913235350710     -2.01681812275166
  H   14.82034973035396      1.78533951438234     -0.12937579498121
  H   13.39992137588398      2.13400881412769     -1.10155938131490
  H   14.50085065188699      5.64783390095195     -2.02249097865031
  H   13.20826043719014      4.46901100481589     -2.25781744959293
  H   12.50132350020254      6.17493121086780     -0.59204146775483
  H   13.92960526339630      5.83924440271728      0.38699992186200
  H   11.64288304306943      3.87903498822153     -0.21094425333151
  H   11.96257704955477      4.68248770056800      1.32504784569290
  H   14.10010314238404      3.47226087749386      1.55847430034489
  H   4.94432423732626      3.14466587000227     -0.04944259562593
  H   5.22454376969364      4.10356882214455      1.40396480064259
  H   7.24575404427218      2.21885452798457      0.06352030958497
  H   6.39298379442507      1.92373293170051      1.57467770724235
  H   6.69324491352383      4.42591708037433     -1.26724455449583
  H   5.48905806035180      5.53603229203853     -0.60934616746822
  H   6.97524367054043      6.04314338698660      1.32130164889237
  H   7.82279552279934      6.36310206705257     -0.19218263274648
  H   9.28124846128025      5.14180802183519      1.40319587517876
  H   8.99513367082659      4.18329559114320     -0.04513147152246
  H   7.55856474965797      3.85348913257588      2.63410392784712
  H   9.77629154524589     -1.80721855146410      0.56328904630123
  H   8.67806254822586     -0.72069929697503     -0.30550990671618
  H   8.67265313769483     -0.77326183431398      1.45656187191049
  H   11.14558109777208      1.91559440718563     -2.07328834112910
  H   9.95072146624959      2.93526800016053     -1.26938789182676
  H   9.45419941602498      1.37844566415241     -1.94754029362391
  P   11.99172976175730     -0.83213034410878     -1.03217955553703
  C   12.40857637856762     -2.46703929511436     -0.27536032982814
  C   10.88615110001342     -1.38326551219968     -2.40113451185197
  C   13.53289800809263     -0.46748376081260     -1.93862869772732
  H   11.49074421213947     -2.90496143523702      0.12476528265648
  H   13.10719977364550     -2.34171019758475      0.55471862728134
  H   12.84479716713467     -3.14724206588668     -1.01405791004267
  H   9.98190633735195     -1.80407250664781     -1.95391664027255
  H   11.37348304204608     -2.13109992593865     -3.03448807100850
  H   10.59153124410046     -0.52309574982808     -3.00612809936750
  C   14.79133957339185     -0.82243277282481     -1.42173227231244
  C   13.49930088045698      0.32774058635498     -3.09906428665685
  C   14.67448061614356      0.74876603247132     -3.71453488730059
  C   15.96703821702938     -0.39796436551559     -2.03645573414336
  H   14.85798672361807     -1.44266995215168     -0.53227696589754
  C   15.91690157430121      0.39343992872660     -3.18476062315131
  H   12.54376387529407      0.62518243287589     -3.52192195178762
  H   14.62037138396831      1.35857160244321     -4.61271759019792
  H   16.92710427816167     -0.69241969271363     -1.61986366469862
  H   16.83358246877785      0.72500983099688     -3.66376759767320
