# Supplementary material for: Coordination-Induced Spin Modulation: Overcoming Spin Blocking in C–H Methylation with High-Spin Ferrous Complexes
Source: ACS Catal. 2026 Mar 4;16(6):6088–97. doi: 10.1021/acscatal.6c01157 (PMC13001654; doi:10.1021/acscatal.6c01157)
Supplement: Supplementary file 4 [file cs6c01157_si_004.zip › Cartesian Coordinates for DFT/Structures in Table S5/cis-TS1B/cis-TS1B_S=1.xyz]

111
Coordinates from ORCA-job dcypefeme2-ArH_triplet-cis-conf2_cis-me_ch-act_optTS_run3
  Fe  0.77292455248673      7.47210672847253     10.46070969943803
  C   2.23929287676661      6.32989520692154      9.59469273816464
  P   -0.82230243762579      8.96432124926230     11.19840004749705
  O   1.84794961361821      8.93412717482595      9.71238268700615
  P   -0.53714292677577      7.32183739581915      8.59815102219015
  C   2.21543180225198      7.54396592702110     12.14690407035953
  H   2.18704246352269      6.71714530455655     12.86018563641871
  H   1.74366891333810      8.42083166710158     12.58492503362737
  H   3.24986503650786      7.80110287311327     11.89477168425391
  C   0.36964380119725      7.29700716226995      6.97224736954964
  C   -0.22236632509827      6.01811766137725     11.48126465497395
  H   -0.00906658511593      5.04883129456002     11.01396771159257
  H   -1.31434161393686      6.12122192899669     11.54167521233066
  H   0.15796422312593      5.97429875412721     12.50770397511945
  C   3.03292832572181      8.57357468758697      9.22533665762109
  C   2.39807931231060      4.94875722692156      9.51930018710071
  C   -0.77026815344380      8.57914088409215     14.04116467512898
  C   3.21890622050803      7.19377630558388      8.97152655385972
  C   -1.70421716189490      8.76300236284791     12.83154786401361
  C   -0.34059304415386      6.69736132217199      5.74236477808526
  C   -2.26332146489054      8.83293940033485     10.03757378734382
  H   -2.80329471680629      7.91283924051848     10.29339097692886
  H   -2.96282057885604      9.66635077282423     10.15198031916041
  C   -0.28748873054448     10.74793873499802     10.99780102688878
  C   3.44109820585655      4.37131092473363      8.78512302740219
  C   -1.70025224638712      8.75681449129491      8.61589735253004
  H   -1.10675546629788      9.65227408064391      8.40695572961525
  H   -2.48255689128076      8.68751701532383      7.85375268499520
  C   -1.36600390102233     11.75026758106355     10.55056120842230
  C   -0.98434222873402      4.52231609649891      8.43592608821905
  C   -1.69906970188686      5.86653146345927      8.66062875498288
  C   4.07468165843199      9.68006887019363      9.06959852925584
  C   3.54784441719770     10.97450211163675      9.71055463303479
  H   2.63045668843993     11.31442538658886      9.22169519688001
  H   4.30505845458242     11.76256844053116      9.61981049571038
  H   3.32811514339914     10.82154191651699     10.77058576591058
  C   4.37846840405150      9.97298791878650      7.58264170656968
  H   3.47813196238774     10.32252239597115      7.06753731385571
  H   4.74725785967330      9.08972625277212      7.05520057689696
  H   5.14133185710299     10.75803748862266      7.50581747592191
  C   5.37597244109304      9.28494182614295      9.80321698298592
  H   5.80662947404046      8.36078213683684      9.40976151811375
  H   5.17794670998871      9.13409205620172     10.87004771970694
  H   6.12198218283211     10.08364450686302      9.70406813709816
  C   4.27495503274475      6.58366890567802      8.23554831553150
  C   4.36953474283063      5.20589084690491      8.14033430567664
  H   3.54372347699926      3.29091306410901      8.73564090629342
  H   1.71954766824192      4.30029233138652     10.06990969344022
  H   5.01405659080284      7.19819709145275      7.73219345231615
  H   5.18333711843293      4.76575434491841      7.56914344277033
  H   2.13183278348415      6.77851872026462     10.93087217583934
  C   0.98848853511005      8.67361136388436      6.62472690510077
  H   1.20432241147996      6.63257548084157      7.22958960953031
  C   0.07185368320748      9.61561694057654      5.83051725141675
  H   1.88339080194239      8.47365488805647      6.02033929358025
  H   1.33133249915257      9.16415788473680      7.53735765482871
  C   -0.55531958310894      8.93292734788657      4.61233913253792
  H   0.65616916320778     10.49037515889608      5.51878526771839
  H   -0.73466951424967      9.99724281502148      6.46781004579271
  C   -1.29863115897296      7.66453540926379      5.04181409789905
  H   0.23328854026824      8.65883015743058      3.89674909478860
  H   -1.23200529061077      9.62298721864960      4.09409509492340
  H   -1.74919201552727      7.16870025510468      4.17332993464795
  H   -2.12460947003641      7.93423160890203      5.71433474147490
  H   -0.85052821512648      5.76659647010562      5.99939876966133
  H   0.44927380853242      6.42320858123611      5.02707115705894
  C   -3.00292958324859      5.93384141191087      7.84875371028086
  H   -1.99283329210917      5.87617744273668      9.71895035531498
  C   -3.92105249526095      4.76858873933134      8.25425521395041
  H   -2.79332866087466      5.87797779609797      6.77469075588848
  H   -3.52559364060775      6.88125465445618      8.02250552000548
  C   -3.22760027808528      3.41090907298719      8.08394823774170
  H   -4.84602232309501      4.80141209332892      7.66538649814259
  H   -4.21015009406844      4.89659911862107      9.30767544004258
  C   -1.90060338741055      3.36462095625275      8.85153333073950
  H   -3.03111109108794      3.23885422514158      7.01577958329814
  H   -3.89161255657744      2.60441145717035      8.41785876153242
  H   -1.39398382073352      2.40688113896288      8.68213678123656
  H   -2.09720879428057      3.43528768599345      9.93081599554689
  H   -0.04774057459745      4.49662215381433      8.99510279253982
  H   -0.71753856128196      4.40671981841876      7.37852400937018
  C   0.45011563535253     11.26289544615698     12.24907612658759
  H   0.45990525637310     10.66219272285575     10.19649070610190
  C   -0.75563856881943     13.14151890825597     10.32091929085462
  H   -2.15683736275984     11.82644470742702     11.30700699343417
  H   -1.84277833921620     11.41304020610091      9.62391554053522
  C   1.03680050801044     12.66382073768401     12.02377960265831
  H   1.24398701082325     10.56303306844004     12.53169837092024
  H   -0.25049141888016     11.31393767321584     13.09249221011011
  C   -0.04345204557069     13.65406211411009     11.57701206497585
  H   1.81762569791361     12.61038773536297     11.25581278163010
  H   1.51771374054537     13.01225321465821     12.94611547310427
  H   0.39821598897321     14.64009588919007     11.38869236852499
  H   -0.77946005000285     13.78588159813083     12.38417943027480
  H   -1.54018713848305     13.84216709880041     10.00907655241767
  H   -0.03220448647983     13.08270808205022      9.49528110439375
  C   -2.78731214256381      9.81636253144104     13.13310552732522
  H   -2.21474349882738      7.79840770586336     12.68070597421919
  C   -3.58662462063925      9.43658463480438     14.38837780180230
  H   -3.46432630596862      9.93187614472559     12.28001196106091
  H   -2.31278661648260     10.79148281471318     13.29934905476491
  C   -2.66224031404493      9.24461550234779     15.59637666612543
  H   -4.13567199287382      8.50314876537177     14.19825362921399
  H   -4.33677848277040     10.20931148762456     14.59813411609013
  C   -1.57505006612316      8.20579416566504     15.29445899067203
  H   -3.24464938334046      8.94462379261572     16.47590874435459
  H   -2.18840576481329     10.20601260919886     15.84360318904251
  H   -2.04586995121741      7.22476491007074     15.13811553762021
  H   -0.89958276225395      8.10151532775234     16.15194114072445
  H   -0.21898617459585      9.50747225092161     14.23152444223867
  H   -0.03042723243203      7.80543927691498     13.82143801298971
