# Supplementary material for: Coordination-Induced Spin Modulation: Overcoming Spin Blocking in C–H Methylation with High-Spin Ferrous Complexes
Source: ACS Catal. 2026 Mar 4;16(6):6088–97. doi: 10.1021/acscatal.6c01157 (PMC13001654; doi:10.1021/acscatal.6c01157)
Supplement: Supplementary file 4 [file cs6c01157_si_004.zip › Cartesian Coordinates for DFT/Structures in Table S5/cis-TS1B/cis-TS1B_S=0.xyz]

111
Coordinates from ORCA-job dcypefeme2-ArH_cis-singlet-conf2_ch-act_cis-me_optTS_run2
  Fe  0.96571325979252      7.59696612386013     10.29716420844495
  C   2.47259532434530      6.63522874453584      9.39785400954965
  P   -0.62727791536807      9.00792696146293     11.05072354830717
  O   1.93587293532265      9.12269915285125      9.52225128188676
  P   -0.44562646235202      7.22781273959146      8.61560534010912
  C   2.26164452045154      7.88391210384889     12.02380274237717
  H   2.91739651604495      7.08167355837357     12.39056023605402
  H   1.54607779831090      8.08708790840643     12.81720277977046
  H   2.87108648483926      8.77003548079820     11.82485421060438
  C   0.27698917786615      6.68370287567201      6.98082854319693
  C   0.24668332712687      6.00505563683774     11.38324583951411
  H   0.59081535380917      5.04479062423032     10.97651123375740
  H   -0.84589614577891      5.93940823667184     11.47558373789763
  H   0.63716231929508      6.05233850955845     12.40782270562780
  C   3.11272950104715      8.92252031125946      9.07798727486861
  C   2.68208833947380      5.25995431519231      9.18342042874581
  C   -1.06642166245603      8.19880191208187     13.80173058163557
  C   3.48006189761298      7.53450370535717      8.90533125506828
  C   -1.75758538662939      8.58788721564176     12.48454512262048
  C   -0.64467223411238      6.15236313969262      5.86698977928902
  C   -1.95331852299967      9.16885742576251      9.73968620301705
  H   -2.73190939853372      8.44144199880663      9.99719442239755
  H   -2.42435250566714     10.15472537586956      9.74314327565200
  C   -0.01545419071165     10.77361914456885     11.28429417051744
  C   3.80165975184935      4.79015671195864      8.50711378594390
  C   -1.35162348902289      8.82984869877357      8.37474114060148
  H   -0.60467282229251      9.58015438098709      8.09775164920181
  H   -2.11287288146675      8.79458508787566      7.58882894978548
  C   -0.93989877201580     11.91017027553604     10.81501923337874
  C   -1.41471218182148      4.57666792101517      8.89065986617618
  C   -1.85674549107197      6.05039717699392      8.95904025986073
  C   3.97809471716776     10.14127477913368      8.77083790820448
  C   3.23274863047277     11.41940339664322      9.18655448871738
  H   2.28465645058595     11.51934566463827      8.65108801236306
  H   3.85581236995815     12.29240052570210      8.96165253454005
  H   3.01610584847290     11.41642226375537     10.25832451232198
  C   4.28124431746970     10.23167416318318      7.25775016718515
  H   3.35340654649976     10.33818086759777      6.68636024903893
  H   4.80921995546904      9.35316525700349      6.88184826232759
  H   4.90361986798147     11.11322813390448      7.06480408660087
  C   5.29064878845776     10.06413688722443      9.58380605032776
  H   5.88976552417600      9.18649876670128      9.33114658863244
  H   5.07323861885541     10.02450417227720     10.65643614309105
  H   5.89343208303278     10.95909811362666      9.39000551137579
  C   4.62942930298325      7.04198376517082      8.25754172473790
  C   4.78658881186992      5.68025978431534      8.05156981456269
  H   3.92911830815416      3.72128428676844      8.35011338428701
  H   1.96016438923547      4.54660330095980      9.57180284595218
  H   5.40041365147840      7.71930209337908      7.90691896501391
  H   5.67251720565460      5.30413521947603      7.54829892314176
  H   2.29259408946706      6.99518604624886     10.76574816897834
  C   1.25205820347504      7.73422600079640      6.40178229515979
  H   0.89454669744584      5.84417547460978      7.32686151822150
  C   0.58512523931731      8.80973184693056      5.53432551427111
  H   1.98714204151898      7.19643151404169      5.78669551762949
  H   1.81125686793959      8.20243034524386      7.21131316427231
  C   -0.30301781556723      8.20225164390848      4.44417163727782
  H   1.36579069989096      9.43373804801001      5.08113957283050
  H   -0.02121623391608      9.47735259806889      6.15688331030176
  C   -1.33710398809275      7.25121705237432      5.05548768451566
  H   0.32384248648207      7.63948382258967      3.73696230903101
  H   -0.79822297242821      8.99447956218434      3.86969919018446
  H   -1.94834498128578      6.79490730410437      4.26711808046892
  H   -2.02365318078267      7.81764854303191      5.69781802095254
  H   -1.37869855754610      5.44869805644526      6.26384695159416
  H   -0.00840910766440      5.57284540368456      5.18003460077961
  C   -3.19121311456597      6.25418195352330      8.22049800496444
  H   -2.05605050795934      6.25249774382139     10.02137493778805
  C   -4.26834067310311      5.34401467907300      8.83286043317691
  H   -3.08594669229869      6.02306322211688      7.15441739388867
  H   -3.51714937106688      7.29791492070324      8.28620337918649
  C   -3.84391170323858      3.87012162172424      8.80670945834633
  H   -5.21819110143616      5.47747418993739      8.30022669242300
  H   -4.44103708765939      5.65104971835643      9.87490765764487
  C   -2.49112411745294      3.66978089247567      9.50121432842236
  H   -3.76521497333779      3.53766268217958      7.76126225202402
  H   -4.61247039266756      3.24685437764838      9.28001350385884
  H   -2.18056930408273      2.61986544909974      9.43518915315552
  H   -2.58857391123045      3.90612378498831     10.57022304501537
  H   -0.46817660944191      4.44851832719662      9.42002565366737
  H   -1.24596377506476      4.28199608183882      7.84771790839499
  C   0.46769430776628     11.02898255522720     12.72441969224164
  H   0.86933295455416     10.77737246716539     10.63627090045226
  C   -0.25883493282950     13.27995352420592     10.96583762940197
  H   -1.87440139385890     11.90510127513949     11.39173131891672
  H   -1.21240274224822     11.76940247794844      9.76340016043184
  C   1.14854206316116     12.39798945985322     12.85918350185523
  H   1.15451972606859     10.23723811069197     13.03869030874238
  H   -0.38941721096806     11.00262391700717     13.40924579788625
  C   0.21701619992801     13.52454080142030     12.40121546792670
  H   2.06356702825257     12.41313059835262     12.25101941231668
  H   1.45701436117496     12.55538519953833     13.90022847096853
  H   0.72226144762975     14.49538853373849     12.47466266876891
  H   -0.65467640473563     13.56972980718334     13.07095289515930
  H   -0.95113210165360     14.07122396857126     10.65137638412872
  H   0.60520047890982     13.32639179699577     10.28798990686980
  C   -2.88219189192204      9.60797679864210     12.74675307967458
  H   -2.22807498519930      7.66712136999923     12.10095116542656
  C   -3.90242255863419      9.05654440620473     13.75387260718592
  H   -3.38924960111607      9.87683067598192     11.81398902455855
  H   -2.44748355383251     10.53190557532870     13.14942748323998
  C   -3.22258611900324      8.64589678207030     15.06512329548476
  H   -4.40163095024849      8.18087857465357     13.31410749927967
  H   -4.68216046289491      9.80512532702788     13.94337534882486
  C   -2.09021592133679      7.64489754791988     14.80388129851973
  H   -3.95897504934718      8.21984252193712     15.75760508423066
  H   -2.81061592142444      9.54159050110851     15.55306740452179
  H   -2.51547357386936      6.71370613520858     14.40278693615769
  H   -1.58767328503648      7.38509331411977     15.74347738640167
  H   -0.57417535992304      9.07360131975913     14.24074888576465
  H   -0.29372253387326      7.45228685451002     13.60556965795479
