# Supplementary material for: Coordination-Induced Spin Modulation: Overcoming Spin Blocking in C–H Methylation with High-Spin Ferrous Complexes
Source: ACS Catal. 2026 Mar 4;16(6):6088–97. doi: 10.1021/acscatal.6c01157 (PMC13001654; doi:10.1021/acscatal.6c01157)
Supplement: Supplementary file 4 [file cs6c01157_si_004.zip › Cartesian Coordinates for DFT/Structures in Table S5/cis-TS1B/cis-TS1B_S=2.xyz]

111
Coordinates from ORCA-job dcypefeme2-ArH_cis-quintet-conf2_ch-act_cis-me_optTS
  Fe  0.76919768281420      7.17085088209970     10.73089883969038
  C   2.60750241120036      6.25961441364775      9.65367012207835
  P   -0.83092469039827      9.00364585269346     11.28588554662856
  O   2.03522028264787      8.82067495696030     10.06676522137179
  P   -0.44395565538869      7.17616157300892      8.56714582238120
  C   2.59659058632530      6.98777937569400     12.43020948240528
  H   1.89641742364473      7.65125709743077     12.94842629390776
  H   3.58473949862569      7.45615020122564     12.38273514674069
  H   2.64143381571070      6.01447788618010     12.92558124849517
  C   0.40520949190030      7.10846753603124      6.90176637837028
  C   -0.36940427790154      5.81622017327194     11.82208553488788
  H   -0.11673713037480      4.78973123098117     11.51543729779177
  H   -1.46419227805281      5.91187814807648     11.75625633382629
  H   -0.10217898485806      5.91327874646720     12.88384029071244
  C   3.10358562594205      8.60914454810489      9.43475018853292
  C   2.72819126939432      4.92328158578532      9.25375111394201
  C   -0.99455869176957      8.81022402525513     14.11682080716809
  C   3.30977630691207      7.25482902400072      8.92170266528944
  C   -1.85369454256441      8.94435131764072     12.84635323182336
  C   -0.34277281288159      6.55257398934006      5.67589503050381
  C   -2.17692729502086      8.75363375344295     10.02453517149420
  H   -2.70362286870604      7.83214005299047     10.30046068210588
  H   -2.90822236329225      9.56807702146887     10.07064679720495
  C   -0.29350659013061     10.76194689402966     10.94599976541070
  C   3.43676267041622      4.58202029885223      8.10623943293997
  C   -1.58579378856699      8.63994349270029      8.61019293881302
  H   -0.97965143526531      9.52707794107874      8.40123152650906
  H   -2.37583926046967      8.59323039615097      7.85238776869962
  C   -1.34057239613987     11.76410526245474     10.43402516070338
  C   -0.93076070616504      4.40853694386350      8.51979329593753
  C   -1.64782849075052      5.76014896300819      8.67832368402488
  C   4.08882070995521      9.78768313032158      9.38765656267645
  C   4.34128836157992     10.19377345737310     10.86007738573709
  H   3.39841332276528     10.37646926914961     11.37793055460257
  H   4.94843366413042     11.10574757577903     10.88475901380590
  H   4.88111089553821      9.40613611129434     11.39542371207674
  C   3.39958657687111     10.96003807521290      8.65665458200808
  H   2.43834742552688     11.18847618282727      9.12463532711472
  H   3.22602470237225     10.72156844152588      7.60173928341879
  H   4.03313978301560     11.85292398227158      8.70531383991894
  C   5.44749804028124      9.50153508205957      8.73205019391413
  H   5.37494122119567      9.42369355747277      7.64348221458527
  H   5.90039716663076      8.58413360514430      9.11956084874493
  H   6.12554996554908     10.33376435860132      8.95272697223708
  C   4.05721542972263      6.89985403325596      7.78234959441737
  C   4.09309328142292      5.57634931145024      7.36349225586166
  H   3.48994542226059      3.54483857092880      7.78245054458657
  H   2.24740669927538      4.14355871331036      9.84202577918766
  H   4.56941371636897      7.65241861407207      7.19459845097930
  H   4.63908661165000      5.30981508710154      6.46295786997274
  H   2.49709610226484      6.53822101214397     10.93340072370613
  C   1.07852034524491      8.46062461599794      6.56543581494616
  H   1.21501031004103      6.40480706702214      7.13702813223296
  C   0.18243924088749      9.45447028548366      5.81069431674887
  H   1.95641714621773      8.24288809297179      5.94148152872860
  H   1.45709583816078      8.92442650637951      7.48116408461059
  C   -0.50232280164139      8.81573756655275      4.59820674014577
  H   0.79130743294110     10.31141494477314      5.49607641892151
  H   -0.59164834258879      9.85393138950734      6.47528376331749
  C   -1.28362849346507      7.56722830072795      5.02113331590163
  H   0.25589719007536      8.52700938493811      3.85580159086289
  H   -1.16461368990351      9.54210070537392      4.11192372711614
  H   -1.77652445322904      7.11076790596179      4.15408421782514
  H   -2.07802326010717      7.85222671943087      5.72379467732049
  H   -0.87535080970342      5.63401229721335      5.93452313553509
  H   0.41923545874205      6.26582586357067      4.93443628702647
  C   -2.94500284892237      5.81372223822274      7.85678803160257
  H   -1.93434729173958      5.82111217698139      9.73834424627178
  C   -3.87059614069845      4.65313949229326      8.25608853419268
  H   -2.72779752265196      5.74837779570899      6.78472676042389
  H   -3.46425428712542      6.76592859827894      8.01705510543248
  C   -3.16851294197982      3.29812027453090      8.10208366758422
  H   -4.78636326405976      4.68073375112161      7.65224788103258
  H   -4.17627700657237      4.78439794107073      9.30420673336764
  C   -1.86538912320445      3.25584776939905      8.91025757676875
  H   -2.94160301972191      3.12924390032646      7.03907870279901
  H   -3.83805004360675      2.48774325890010      8.41528425501644
  H   -1.35690946107061      2.29488573117465      8.76430210146669
  H   -2.09737393825069      3.33465737322103      9.98140411239434
  H   -0.03023244930240      4.40083654611517      9.14144329126968
  H   -0.60280080718806      4.27348614685675      7.48045109473657
  C   0.46538703567028     11.32985152524650     12.15888715659766
  H   0.44984290458345     10.61241075442132     10.14907476832439
  C   -0.68192610235334     13.11367745762491     10.10556475138761
  H   -2.12064272533208     11.91813213532456     11.18893061226269
  H   -1.83846122673700     11.37756433558330      9.53755326316216
  C   1.11020166886638     12.68273845753963     11.83270560829604
  H   1.22255885895909     10.61060914649248     12.49203191051319
  H   -0.23600872493293     11.46745273325814     12.99264472973463
  C   0.06798273315267     13.68141403217762     11.31651482695710
  H   1.88778738642955     12.54028370157361     11.07027855060444
  H   1.61078314433949     13.07995001601702     12.72438809373766
  H   0.54605412424417     14.63349822897159     11.05609868833834
  H   -0.65460806553833     13.89739609462285     12.11719965445971
  H   -1.44336759958510     13.82401965815192      9.75968189033110
  H   0.02437436800168     12.97563748648587      9.27396154318651
  C   -2.91981546225179     10.03846077126720     13.02576816587146
  H   -2.37689841180616      7.98292170834444     12.71719901303886
  C   -3.80272185205418      9.75013539199006     14.24963598411062
  H   -3.54341218014711     10.12612470952486     12.12891830814650
  H   -2.42390407896433     11.00748927238198     13.16828777498831
  C   -2.95636303539380      9.60021986436971     15.51948118907596
  H   -4.36477221141819      8.82134566919025     14.07543637718792
  H   -4.54246899064453     10.55120004680650     14.37334715708462
  C   -1.87908460630223      8.52317597839254     15.33887115754814
  H   -3.59776778980821      9.35930587895981     16.37606023629716
  H   -2.47400866888155     10.56249002211779     15.74633011212834
  H   -2.36353939082239      7.54536243497727     15.20622527988043
  H   -1.25842583380264      8.45063019025273     16.24004352753711
  H   -0.43582582585391      9.73906163461271     14.28637133121847
  H   -0.25637231240846      8.01314426794836     13.98259996241108
