# Supplementary material for: Coordination-Induced Spin Modulation: Overcoming Spin Blocking in C–H Methylation with High-Spin Ferrous Complexes
Source: ACS Catal. 2026 Mar 4;16(6):6088–97. doi: 10.1021/acscatal.6c01157 (PMC13001654; doi:10.1021/acscatal.6c01157)
Supplement: Supplementary file 4 [file cs6c01157_si_004.zip › Cartesian Coordinates for DFT/Structures in Table S5/cis-TS2B/cis-TS2B_S=2.xyz]

106
Coordinates from ORCA-job dcypeFeMeAr_cis-quintet-conf2_cis-me_cc-re_optTS
  Fe  0.63541183203368      7.82516467668764     10.27534166456866
  C   1.69796297054923      6.18343524119675     10.14348252294491
  P   -1.19669664577884      8.99240052650952     11.15264988713896
  O   2.24611267193499      8.87108402222715      9.89811965728711
  P   -0.73215155759616      7.49793302602079      8.39641145274400
  C   -0.01922317567921      7.84260763947236      6.71455631455846
  C   1.53802580215186      6.91444343240125     11.95700923545779
  H   0.81875075669711      6.29602337583281     12.49764192948271
  H   1.50326160604926      7.95116359497116     12.33054395449437
  H   2.54762799078007      6.54118438534500     12.11896980098294
  C   3.19363497472533      8.03107813888975      9.48278418104952
  C   1.42038970089305      4.82010723949403     10.25001247168276
  C   -0.90110876172966      9.56722223699983     13.88970562007056
  C   2.91316786537164      6.63702566047239      9.47145160797500
  C   -1.83589039013377      8.84494072629399     12.90099768800207
  C   -0.95476920942374      7.82476276875411      5.49018339773903
  C   -2.67136748952858      8.52866747427549     10.11558515854935
  H   -2.99184581765212      7.53226506712068     10.44612144277172
  H   -3.51351306599492      9.21063733714808     10.28017631275351
  C   -0.98895612970535     10.79425675931207     10.71076266585411
  C   2.23206605544372      3.86144527475245      9.63462546511503
  C   -2.28364980853784      8.50476791755087      8.62652612738304
  H   -2.06697953794283      9.52183719529466      8.29018493529933
  H   -3.11235624130686      8.13602675757563      8.01331329820743
  C   -2.12904075018961     11.75803427412302     11.07265929275482
  C   -0.43550299421911      4.84109642485857      7.49948576327822
  C   -1.35046374670187      5.73265039473339      8.35796604087203
  C   4.53660611698735      8.67976258944795      9.14079017211899
  C   4.49134360006640     10.17398352419344      9.51327712638633
  H   3.71482973873208     10.70146301185789      8.95267847102888
  H   5.46200736794139     10.63156010380643      9.28616380572958
  H   4.28169656354287     10.30815768736233     10.57829978024190
  C   4.83352737551010      8.58318440857582      7.62681000249679
  H   4.04032022272615      9.07420390525917      7.05342293784041
  H   4.90584202363743      7.54876940291918      7.28229979643950
  H   5.78254261758965      9.08514015650049      7.39868814981035
  C   5.67654478839113      8.02769998761424      9.95514149261053
  H   5.77077601962103      6.95792664756687      9.75488860055566
  H   5.49003874336325      8.15196870457854     11.02752746984130
  H   6.63361978344382      8.50883365187435      9.71647430222821
  C   3.71899854634703      5.62208759697737      8.87193488408929
  C   3.38137515063780      4.28002772466413      8.94161395507643
  H   1.97804638830210      2.80699391637851      9.69755296236375
  H   0.56324633170410      4.49750477814518     10.83922618706359
  H   4.62026022753970      5.90297049591762      8.33847234630661
  H   4.02387663097176      3.54382785463909      8.46547631916643
  C   0.85915301558271      9.11306469924311      6.73506734702043
  H   0.67152458720038      6.99295484003674      6.63420000829467
  C   0.06185583537392     10.40789613143792      6.54857500537277
  H   1.57744618935487      9.03070803166089      5.90634480309059
  H   1.43935384172621      9.14549602605334      7.66238189813338
  C   -0.79958873792823     10.35146558182215      5.28153627718900
  H   0.75320003062601     11.25797653449117      6.50341943979424
  H   -0.57971619124851     10.58505473076681      7.42235949106138
  C   -1.73300232652700      9.13357064467400      5.29541757020949
  H   -0.13763542003412     10.28662420258479      4.40576571343382
  H   -1.38327896613237     11.27337959574345      5.16987323494512
  H   -2.29804967501918      9.08114020517595      4.35681073612066
  H   -2.47277724824045      9.25272114245883      6.09585403543552
  H   -1.64614009328926      6.97618453367635      5.54186307204896
  H   -0.32822041563989      7.66074750045489      4.60043609809827
  C   -2.82400826092971      5.50601567991620      7.98654010395627
  H   -1.21154117174668      5.41018532695503      9.40133830394002
  C   -3.19590214256361      4.02432139278701      8.15586506985202
  H   -2.99681616609615      5.81191971356016      6.94553027747982
  H   -3.48506707169051      6.11632191016675      8.61252296581277
  C   -2.27346504535885      3.11068520485682      7.34026886100135
  H   -4.24341243497295      3.86921710147846      7.86888331648449
  H   -3.11612749892016      3.76069461183044      9.22063006499736
  C   -0.80213188362674      3.36503246000395      7.68759430384802
  H   -2.43168801010659      3.30295143788874      6.26911448987735
  H   -2.53319704958516      2.05963757814032      7.51564634342296
  H   -0.14611831615821      2.73952616516933      7.07109797668422
  H   -0.61548154097092      3.08423517356211      8.73269977254546
  H   0.61246132753597      5.00267189900716      7.76768634815911
  H   -0.55800899893681      5.10997892206311      6.44154411217321
  C   0.37221870735960     11.36245872520512     11.15706963368051
  H   -0.94518813816641     10.73465519605037      9.61093932073197
  C   -1.89428476293492     13.13036329720160     10.42239090729985
  H   -2.16659666230102     11.88218983137375     12.16293371473269
  H   -3.10013998030480     11.35503598368137     10.76175832214240
  C   0.60657318630634     12.73614709657583     10.51290295600013
  H   1.17705171355740     10.67187590769336     10.88569731025812
  H   0.38539924795544     11.47053477815465     12.24914993146983
  C   -0.53414591529310     13.71204668008949     10.83012115831541
  H   0.68679130138740     12.60883682125566      9.42378847373927
  H   1.56470477745786     13.14667430962469     10.85308777599254
  H   -0.36763884003423     14.67247293445144     10.32739284591448
  H   -0.54266347809798     13.91768841992523     11.91059700642552
  H   -2.70333077232055     13.81846384701018     10.69750091425549
  H   -1.92970054309152     13.01801771874820      9.32910119798491
  C   -3.30431398171564      9.22903439975148     13.16488923268138
  H   -1.73775919298686      7.76364128594107     13.09210397792102
  C   -3.69136556729685      8.93004128888115     14.62179474467940
  H   -3.97117078010181      8.68513872412386     12.48713526229469
  H   -3.44872728722506     10.29748637408098     12.96786301202553
  C   -2.75659390967516      9.64102818284420     15.60765711091959
  H   -3.64074799540466      7.84510560958362     14.79241816249574
  H   -4.73177939048811      9.23051435101507     14.79695793300626
  C   -1.29298564767163      9.26728327120287     15.34250917110187
  H   -3.03319661479073      9.39412391620494     16.63960424859670
  H   -2.87718385140567     10.72890737814938     15.49892749097200
  H   -1.14781162117234      8.19644709958504     15.54297992555801
  H   -0.62993726548200      9.81153579708824     16.02569184782037
  H   -0.97013869939836     10.64984181883705     13.72207397236702
  H   0.14073666009276      9.28087226139796     13.70673874770648
