# Supplementary material for: Coordination-Induced Spin Modulation: Overcoming Spin Blocking in C–H Methylation with High-Spin Ferrous Complexes
Source: ACS Catal. 2026 Mar 4;16(6):6088–97. doi: 10.1021/acscatal.6c01157 (PMC13001654; doi:10.1021/acscatal.6c01157)
Supplement: Supplementary file 4 [file cs6c01157_si_004.zip › Cartesian Coordinates for DFT/Structures in Table S5/cis-TS2B/cis-TS2B_S=1.xyz]

106
Coordinates from ORCA-job dcypeFeMeAr_cis-triplet-conf2_cis-me_cc-re_optTS
  Fe  0.67739991568429      7.75630400333683      9.81149895436945
  C   2.26468500134200      6.73534431383874      9.42345001940393
  P   -0.96599825155890      9.13009027133969     10.65115200122497
  O   1.87620847521350      9.29055870567854      9.32140327724862
  P   -0.82360594799115      7.38489409298549      8.22706123536434
  C   -0.45968102330567      6.60550498813081      6.55430398708066
  C   2.04041946593231      7.13511508400472     11.31641845434711
  H   1.11829935348836      7.20776578198346     11.92539018477927
  H   2.70070933746846      7.97500448575365     11.54512654332219
  H   2.52524405769714      6.19918117073613     11.58084392511448
  C   3.07524569304787      8.95438136539081      8.98224289563951
  C   2.42614687947606      5.31480365801823      9.29263465053008
  C   -1.25450376536122      8.47142090529108     13.39538078519559
  C   3.34711779325291      7.56261514706590      8.90780204428127
  C   -1.99031315753667      8.38499677278561     12.04589047784472
  C   -1.23603672942853      7.15813729472562      5.33969138052582
  C   -2.24175444726554      9.47858558342024      9.30979594337752
  H   -3.18010238060732      8.97634859235410      9.55668348427999
  H   -2.45985972608704     10.55126189063520      9.27735774720990
  C   -0.50200426283011     10.87524248562675     11.13535616794465
  C   3.54779034128264      4.76281986552637      8.72752955122067
  C   -1.73045050092167      8.98321408272026      7.95106539345334
  H   -0.98835376965844      9.68262156868533      7.55537821733365
  H   -2.54658972833384      8.90329286406375      7.22361918091559
  C   -1.62051284003439     11.74852123996870     11.72657049611064
  C   -1.56668855615916      5.05864333575273      9.58345889533516
  C   -2.17963565498973      6.29261120715767      8.90168779991484
  C   4.07664701634843     10.09344094467913      8.76219231176725
  C   3.39977201962498     11.43740613849932      9.07886094592956
  H   2.53171925113279     11.60520931294676      8.43544739851504
  H   4.11742462986739     12.25137426800960      8.92181016915342
  H   3.05817662713917     11.46992876478795     10.11583587824933
  C   4.54788556124064     10.13722119195301      7.29149114721550
  H   3.69193424197231     10.27245254908921      6.62256717254716
  H   5.06972085438217      9.22676001326843      6.98966946340716
  H   5.22982305195990     10.98466893112612      7.15091005937742
  C   5.28292222435198      9.92872795876874      9.71261218436453
  H   5.82237789464402      8.99416711927980      9.54230843073581
  H   4.94830980283459      9.93660838910329     10.75590169066295
  H   5.98329417648440     10.76162486351296      9.57387211336834
  C   4.52157851501967      6.95018165035386      8.39473055984027
  C   4.62372525165394      5.58277557723875      8.29040189136232
  H   3.62150732522110      3.68254277489513      8.61873869934526
  H   1.63450016854866      4.66198294747099      9.65684536390239
  H   5.34776966919277      7.56407788567976      8.05144909608832
  H   5.51878982048348      5.12888801069106      7.87558290952242
  C   1.04892052858106      6.59961117372610      6.25756238120203
  H   -0.77525935025722      5.56468198727740      6.71386167596020
  C   1.54536308950825      7.99307481719889      5.87600402213822
  H   1.22999466517054      5.91083498518503      5.41816768027343
  H   1.60125710360224      6.21534277032353      7.11600665825748
  C   0.82553867117075      8.48448415789654      4.61571305384156
  H   2.62924545711103      7.97256594375016      5.72207011763490
  H   1.36224172138155      8.68027101308315      6.71546507360213
  C   -0.69528675569671      8.50073530599023      4.82070108705987
  H   1.07550638165186      7.81346624272283      3.78099556189412
  H   1.17155309408670      9.48624663358678      4.33231923871455
  H   -1.20333219331697      8.75145446219824      3.88106361515187
  H   -0.94357283510771      9.29831840228032      5.52849731784648
  H   -2.30582479041633      7.24356985415317      5.56250976089357
  H   -1.14683707920253      6.41207161918493      4.53588909859385
  C   -3.31612637513840      5.89405188920250      7.95100494217721
  H   -2.61434458576335      6.90771875345293      9.70320494966093
  C   -4.38918797172383      5.08612655280784      8.70041685619790
  H   -2.91352712482773      5.28509790930458      7.13045656572410
  H   -3.76854988120548      6.78400714385169      7.49694087565378
  C   -3.78539794290974      3.85464673577182      9.38728367038131
  H   -5.18416428461925      4.78538543547861      8.00715128573436
  H   -4.85568650743434      5.73094861725160      9.45945697491138
  C   -2.63879355857352      4.25094760737966     10.32554771051867
  H   -3.40228370362514      3.16574928260016      8.62067181117922
  H   -4.56057259862680      3.31194253519027      9.94168713082475
  H   -2.19243772873662      3.35982887411814     10.78331365737281
  H   -3.03890739563236      4.86387317936080     11.14703957099680
  H   -0.77989587316556      5.38640022553995     10.27720629739310
  H   -1.07813988101106      4.42231272515016      8.83184469947786
  C   0.75342408306689     10.92475824257186     12.02407933371843
  H   -0.21455946409325     11.29736809654198     10.15830479903889
  C   -1.14522428188862     13.19798068274162     11.90913636276620
  H   -1.90945494062467     11.34909365880469     12.70757700812075
  H   -2.51667566454990     11.72300712286430     11.09531233679589
  C   1.22183330357174     12.37410036472786     12.21933253451968
  H   1.53958852904624     10.31701305341771     11.56654559614639
  H   0.53059643062220     10.48840959216288     13.00496200240931
  C   0.10613325091629     13.25636745873024     12.79345664021455
  H   1.53648437225695     12.78284908625313     11.24941768240162
  H   2.10159085022659     12.39717569822601     12.87417317990242
  H   0.45208843079983     14.29229848988184     12.89452296544692
  H   -0.15149399650635     12.90788572359007     13.80450794061286
  H   -1.95088117428613     13.80461861155729     12.34154756002616
  H   -0.91440123201407     13.62771742164612     10.92386656106937
  C   -3.45471655091118      8.83031446892596     12.21305436951122
  H   -2.00799131078097      7.32034510788874     11.76164480834137
  C   -4.16038320234503      7.98581210748572     13.28588042402855
  H   -4.00087337556683      8.73592437364608     11.26879781360785
  H   -3.49572453553927      9.88814570251383     12.49697120118581
  C   -3.42311034003275      8.04943355765454     14.62810848315266
  H   -4.20296842144728      6.94077079247040     12.94570868498642
  H   -5.19747621186233      8.32443327377478     13.40125416747429
  C   -1.95846685988344      7.62684983833598     14.46643837057742
  H   -3.92522448646974      7.41605594547686     15.36928581252252
  H   -3.46150124682784      9.07909605346488     15.01269201230740
  H   -1.91339795981878      6.56693890296360     14.17815848329471
  H   -1.42635740713543      7.71940694106680     15.42102314026727
  H   -1.23383438981966      9.51729069930673     13.72728148878111
  H   -0.21147816729493      8.15262204794197     13.28553371676137
