# Supplementary material for: Coordination-Induced Spin Modulation: Overcoming Spin Blocking in C–H Methylation with High-Spin Ferrous Complexes
Source: ACS Catal. 2026 Mar 4;16(6):6088–97. doi: 10.1021/acscatal.6c01157 (PMC13001654; doi:10.1021/acscatal.6c01157)
Supplement: Supplementary file 4 [file cs6c01157_si_004.zip › Cartesian Coordinates for DFT/Structures in Table S5/cis-TS2B/cis-TS2B_S=0.xyz]

106
dcypeFeMeAr_cis-singlet-conf2_cis-me_cc-re_optTS_run2
Fe      0.46996      7.63756       9.81309
 C      2.03994      6.58923       9.50433
 P     -1.00707      9.10003      10.61677
 O      1.57963      9.07788       9.28026
 P     -0.78382      7.59090       8.10218
 C     -0.31856      6.85705       6.45418
 C      1.79221      6.87848      11.36682
 H      1.42334      7.78446      11.86640
 H      2.86870      6.84258      11.51887
 H      1.33066      5.99116      11.80695
 C      2.81801      8.78493       8.98323
 C      2.24419      5.16691       9.38003
 C     -1.50530      8.17360      13.24653
 C      3.15622      7.42625       9.03416
 C     -2.21912      8.51202      11.92653
 C     -1.27501      7.10541       5.26997
 C     -2.21114      9.63181       9.25603
 H     -3.18017      9.17031       9.46994
 H     -2.36864     10.71506       9.28332
 C     -0.29932     10.74905      11.15227
 C      3.44216      4.63581       8.98035
 C     -1.72094      9.17954       7.87012
 H     -1.00960      9.90298       7.45889
 H     -2.55477      9.08542       7.16545
 C     -1.28363     11.76995      11.74214
 C     -1.19952      5.61231       9.82569
 C     -2.04276      6.41978       8.82416
 C      3.73116      9.98011       8.70751
 C      2.89827     11.27218       8.64899
 H      2.16308     11.22979       7.83953
 H      3.56431     12.12417       8.46898
 H      2.35862     11.44166       9.58218
 C      4.48181      9.85582       7.36479
 H      3.77463      9.79975       6.53263
 H      5.12744      8.97789       7.31738
 H      5.10743     10.74500       7.21932
 C      4.74649     10.09671       9.86840
 H      5.38066      9.20838       9.93739
 H      4.22459     10.21447      10.82411
 H      5.39048     10.97212       9.71847
 C      4.41361      6.83629       8.72855
 C      4.56165      5.47122       8.69747
 H      3.55169      3.55602       8.89657
 H      1.43944      4.48862       9.65853
 H      5.27157      7.46318       8.50711
 H      5.52060      5.02614       8.44878
 C      1.13529      7.19688       6.08080
 H     -0.34326      5.78599       6.70332
 C      1.26569      8.60600       5.50231
 H      1.47157      6.47125       5.32548
 H      1.77712      7.07318       6.95671
 C      0.37114      8.77269       4.26928
 H      2.31151      8.80172       5.24157
 H      0.98960      9.34332       6.26965
 C     -1.09472      8.48314       4.61365
 H      0.70872      8.07570       3.48837
 H      0.46458      9.78373       3.85428
 H     -1.71554      8.53424       3.71056
 H     -1.45902      9.26791       5.28603
 H     -2.31840      6.96839       5.57589
 H     -1.06930      6.33226       4.51469
 C     -2.90153      5.50057       7.94802
 H     -2.72585      7.05983       9.40009
 C     -3.76259      4.57818       8.82650
 H     -2.25773      4.88803       7.30330
 H     -3.54406      6.09361       7.28709
 C     -2.90489      3.76888       9.80834
 H     -4.35294      3.90349       8.19488
 H     -4.47804      5.19088       9.39410
 C     -2.05915      4.68936      10.69957
 H     -2.23725      3.10308       9.24323
 H     -3.54197      3.12776      10.42920
 H     -1.42359      4.10194      11.37229
 H     -2.72405      5.29480      11.33132
 H     -0.66020      6.30636      10.53650
 H     -0.45707      5.01870       9.28623
 C      0.91125     10.57062      12.08586
 H      0.08428     11.14197      10.19759
 C     -0.59638     13.11852      12.00050
 H     -1.66137     11.39096      12.69991
 H     -2.15239     11.90458      11.08739
 C      1.58511     11.91550      12.39881
 H      1.62708      9.88992      11.61757
 H      0.58696     10.10673      13.02662
 C      0.59135     12.94230      12.95358
 H      2.03274     12.31660      11.47951
 H      2.40919     11.75892      13.10586
 H      1.09205     13.90302      13.12476
 H      0.21812     12.59963      13.92995
 H     -1.31931     13.83196      12.41589
 H     -0.24422     13.53862      11.04742
 C     -3.51586      9.29256      12.20646
 H     -2.52901      7.55038      11.48345
 C     -4.44211      8.47001      13.11642
 H     -4.03533      9.53963      11.27434
 H     -3.28654     10.24198      12.70057
 C     -3.74499      8.10779      14.43376
 H     -4.73372      7.54704      12.59387
 H     -5.36565      9.02822      13.31446
 C     -2.42481      7.37025      14.17723
 H     -4.40691      7.49674      15.05950
 H     -3.54102      9.03030      14.99682
 H     -2.63906      6.39674      13.71318
 H     -1.91300      7.16397      15.12515
 H     -1.21266      9.10560      13.74865
 H     -0.58300      7.61623      13.04495
