# Supplementary material for: Coordination-Induced Spin Modulation: Overcoming Spin Blocking in C–H Methylation with High-Spin Ferrous Complexes
Source: ACS Catal. 2026 Mar 4;16(6):6088–97. doi: 10.1021/acscatal.6c01157 (PMC13001654; doi:10.1021/acscatal.6c01157)
Supplement: Supplementary file 4 [file cs6c01157_si_004.zip › Cartesian Coordinates for DFT/Structures in Table S5/cis-Int4B/cis-Int4B_S=1.xyz]

106
Coordinates from ORCA-job dcypeFeMeAr_cis-triplet-conf2_cis-me_opt
  Fe  0.42225912691291      7.34048447149336     10.46653439613317
  C   1.82963233286704      6.06188316497441     10.04826138369824
  P   -1.05923034464112      8.92856795979705     11.13625648616218
  O   1.87520128690647      8.63001761623365     10.04444757412705
  P   -0.81507848660944      7.34547979131203      8.55879169243772
  C   -0.05177515532997      7.79840081317501      6.91302971608732
  C   -0.57001010713624      6.06779101670372     11.67908109058521
  H   -0.60472846047431      5.09586562926823     11.16928106240301
  H   -1.59747604162224      6.30030930904069     11.99033985398779
  H   0.03434394839082      5.93379469963521     12.58754937347923
  C   2.97957987825318      8.12875635020247      9.63804334886269
  C   1.84990162032177      4.65551815397597     10.11781207077438
  C   -0.40304019927687      8.91983156678840     13.88240021866132
  C   3.03362397270051      6.69002001176491      9.57367386783760
  C   -1.59981594928267      8.98737335563806     12.91627470738886
  C   -0.91114942406404      7.67274677236205      5.63743465902586
  C   -2.64517390763433      8.53471563043588     10.26223810523583
  H   -2.98666557513455      7.57750122927978     10.67424460818882
  H   -3.42755484983125      9.27879719606265     10.44993035648312
  C   -0.65849552612453     10.66223265342005     10.56592878608520
  C   2.95283260399950      3.90706677638902      9.72369081993606
  C   -2.33819380301524      8.40539201542164      8.76603530046293
  H   -2.09807386729811      9.39055333050890      8.35913773408618
  H   -3.19604438943307      8.02563452401981      8.20265522418206
  C   -1.83915221878551     11.61188744493907     10.29854502959993
  C   -0.48153650979209      4.74543018518618      7.50835580055809
  C   -1.48248096156337      5.61069628676609      8.29703197478856
  C   4.11468988837653      9.09827916491844      9.30999609406961
  C   3.64555916996660     10.54349433238967      9.53763332066005
  H   2.79569323839838     10.79030884376121      8.89551328042608
  H   4.46705091025452     11.23054563632252      9.30490035730378
  H   3.34066644050310     10.70479635986973     10.57438175435110
  C   4.53975123691577      8.96454882587297      7.82920163661297
  H   3.69126590489892      9.16984739084092      7.16943341490045
  H   4.92180595705124      7.97117349656086      7.58665446832188
  H   5.32724408962721      9.69564684627270      7.61131835139909
  C   5.31648361332239      8.82965466395086     10.24548658091872
  H   5.71927266048256      7.82210573897482     10.12712437360660
  H   5.01855359038934      8.95227381992575     11.29208006458125
  H   6.11482394240808      9.54961182922540     10.02982750680785
  C   4.14510477600965      5.92084133596287      9.15812278425786
  C   4.10466231928333      4.53976866656822      9.22680469072082
  H   2.92521739340068      2.82136928949083      9.79567244883242
  H   0.97639439360667      4.12511715200945     10.49147843362919
  H   5.04253457962011      6.39898507380843      8.78038706355795
  H   4.95939918595581      3.95083589015850      8.90604588390847
  C   0.68454518195112      9.15681347717280      6.94842523915628
  H   0.72966268976418      7.02791406317532      6.86335334814722
  C   -0.19072950977769     10.37302966197607      6.61960276065929
  H   1.48628060866248      9.10991558862927      6.19691548553629
  H   1.16522869193266      9.28764687960847      7.92181276935619
  C   -0.97110278269878     10.17832488342838      5.31583465571958
  H   0.44784593271289     11.26276951881308      6.55080642260790
  H   -0.89611820915215     10.57123452708723      7.43577385817754
  C   -1.80142203006844      8.89057216968977      5.36423999420708
  H   -0.26248344760612     10.11616755179155      4.47693492532384
  H   -1.61623318711528     11.04417277907641      5.12358793816306
  H   -2.33071141639424      8.74597974427545      4.41437971444402
  H   -2.57159110493829      8.98061673478613      6.14008090336929
  H   -1.51409376876775      6.76150421098205      5.66739619100244
  H   -0.22245882491693      7.55740356003645      4.78588828840594
  C   -2.90722903020860      5.44561101857944      7.74259828451817
  H   -1.49580046731949      5.22159551916966      9.32405794637637
  C   -3.31673388394132      3.96342266017101      7.75694827560918
  H   -2.97077648420768      5.83037706881630      6.71637014856246
  H   -3.62364493437362      6.01828821806875      8.34214236289808
  C   -2.31674913033601      3.08771862275964      6.99246390413066
  H   -4.32404836444893      3.85235604896496      7.33648978026675
  H   -3.36773679806156      3.62274650257872      8.80102238794602
  C   -0.89748766041777      3.26944787344496      7.54305283615581
  H   -2.32960928366011      3.36716344700995      5.92857863976716
  H   -2.61845947737915      2.03459153003617      7.04696361155712
  H   -0.18257063564779      2.66765573752096      6.96884712571129
  H   -0.85827359633922      2.90796754917575      8.58007670930363
  H   0.52462767719849      4.86616029694334      7.92163557772179
  H   -0.44938401899642      5.07533180804021      6.46185315877702
  C   0.38222366558402     11.33029387996711     11.48257080265673
  H   -0.15228711192183     10.46684771225634      9.60835949957174
  C   -1.34863748540309     12.94352662325361      9.70957489785720
  H   -2.37824034146971     11.80950791974894     11.23238261536203
  H   -2.55880599430928     11.15095163888617      9.61223020334496
  C   0.86251916941440     12.66240390707011     10.89150795013454
  H   1.22658203387485     10.65059550971152     11.63439319380351
  H   -0.06833842856709     11.52542192377140     12.46458589689050
  C   -0.31307846097616     13.60888079428489     10.62326540278182
  H   1.39323912725932     12.46878629951951      9.95007029492908
  H   1.58472330704352     13.13153524579456     11.57111388488139
  H   0.04395601942967     14.54450863517114     10.17603025983716
  H   -0.79116523263660     13.87481222518094     11.57752911890353
  H   -2.20224997600608     13.61297351071390      9.54554462153583
  H   -0.89595147595760     12.75678854266448      8.72567459712289
  C   -2.57743024886355     10.09622872999025     13.33430257815546
  H   -2.13277476738105      8.02856501562973     13.01220001754514
  C   -3.06307360035197      9.86552043683919     14.77391680979971
  H   -3.43344764110408     10.13995756546993     12.65078761044890
  H   -2.07414728337353     11.07041690876549     13.28128160226225
  C   -1.88377959781318      9.77548988715008     15.75108226961079
  H   -3.63674668168752      8.92836657815162     14.81140704294895
  H   -3.74656211513397     10.67008888926427     15.07287516360490
  C   -0.88700556673669      8.69105676321399     15.32019808792376
  H   -2.24789023979376      9.57768077896534     16.76661102730855
  H   -1.36840799491852     10.74674565914960     15.78293748534779
  H   -1.37255802932353      7.70653733239958     15.37948715996133
  H   -0.03138269074606      8.66567677624990     16.00596823096369
  H   0.16243723580671      9.85849878761433     13.83624393795175
  H   0.27575538683975      8.12005395966409     13.56731674285046
