# Supplementary material for: Coordination-Induced Spin Modulation: Overcoming Spin Blocking in C–H Methylation with High-Spin Ferrous Complexes
Source: ACS Catal. 2026 Mar 4;16(6):6088–97. doi: 10.1021/acscatal.6c01157 (PMC13001654; doi:10.1021/acscatal.6c01157)
Supplement: Supplementary file 4 [file cs6c01157_si_004.zip › Cartesian Coordinates for DFT/Structures in Table S5/cis-Int4B/cis-Int4B_S=0.xyz]

106
Coordinates from ORCA-job dcypeFeMeAr_cis-singlet-conf2_cis-me_opt
  Fe  0.47533658185973      7.45863456153623     10.29285871747212
  C   1.81233715623888      6.21716786101244      9.64203964275303
  P   -0.97865517163604      8.96022108094314     11.03555207577137
  O   1.85858352679193      8.77989685639543      9.83099314486797
  P   -0.75285735749381      7.23336771414066      8.58157938096075
  C   -0.07330420386944      7.51778972768163      6.86060957548490
  C   -0.38196516965292      6.08372626284931     11.42746080629392
  H   -0.21127483583101      5.03391045854722     11.15573247570286
  H   -1.42611901021303      6.17181422222662     11.76548345936203
  H   0.26036924806639      6.27423852234207     12.31730503037114
  C   3.02014643146148      8.29655011381118      9.61832976282857
  C   1.79319646968465      4.82393771872358      9.45035449745774
  C   -0.31724450556187      8.94480280670979     13.80401498767668
  C   3.08821046901291      6.85707345329226      9.47294470866562
  C   -1.50492816918379      8.94306619327519     12.82401233632881
  C   -1.12171147485551      7.56336755778402      5.72148094574757
  C   -2.57403882939245      8.55811455390170     10.18231073773482
  H   -2.93043312535309      7.61969639128890     10.62379706479572
  H   -3.35071322872917      9.31674792385067     10.32645366748309
  C   -0.64834658976404     10.72954127879814     10.52211902812097
  C   2.93540132307639      4.09724664503843      9.12757202903496
  C   -2.23169247114596      8.37030182831917      8.70370987760837
  H   -1.91938492772218      9.33008698431204      8.28185353811608
  H   -3.08077057162085      8.01471770880831      8.11209308202769
  C   -1.85782657929977     11.63223351153342     10.22799343841505
  C   -0.85755872953051      4.60357932480139      7.34662199381264
  C   -1.50604359374376      5.50379098889297      8.41511631023889
  C   4.18126049114765      9.28032934391405      9.49198392593446
  C   3.66737187728393     10.71467254563474      9.68980620424090
  H   2.89976940714058     10.96471830057581      8.95275369036053
  H   4.50204078534505     11.41590503156663      9.57772873311899
  H   3.23400466889500     10.84759568894490     10.68391486643008
  C   4.79945115311691      9.19004629455454      8.07641386893978
  H   4.04638172413301      9.42017968638703      7.31554768506956
  H   5.20869433871688      8.20256203014632      7.85685496204926
  H   5.60809493353106      9.92524446249238      7.98896643290470
  C   5.24871486472509      8.99566495551105     10.57284299123188
  H   5.68366670238294      7.99825166381320     10.48273675620853
  H   4.81127266347300      9.08335425430134     11.57309494430151
  H   6.05686421431605      9.73156291097535     10.48838826395858
  C   4.25029872477468      6.11363142452255      9.17421928066665
  C   4.17341986836402      4.74217996572164      8.99076627694884
  H   2.87452104924855      3.01835796236171      8.99608381504595
  H   0.86158796163444      4.27940996214015      9.58825038778546
  H   5.21747586594751      6.59792405862687      9.08874383877669
  H   5.06697085548007      4.17156206919196      8.75364963541352
  C   0.92860637746383      8.67999788972167      6.74027083699751
  H   0.51388127778591      6.60081610692811      6.73338093944075
  C   0.27636884770958     10.04857383861873      6.52755213512410
  H   1.57145335626873      8.47144655328341      5.87169123366501
  H   1.56956366989327      8.69505611984850      7.62019585217003
  C   -0.63572320445332     10.03126807654017      5.29693255301427
  H   1.05719288397759     10.81093827890402      6.41351686026874
  H   -0.30423999935007     10.33358997608131      7.41480710257164
  C   -1.71567297935125      8.95262765022128      5.43694634500655
  H   -0.02685734462455      9.82711546782479      4.40393218165895
  H   -1.10248858233388     11.01225505416623      5.14522143610025
  H   -2.31515785080464      8.89614711148553      4.51972837648338
  H   -2.40600353282140      9.24111230079173      6.23681651664455
  H   -1.93524703379535      6.85555176851952      5.91356287688979
  H   -0.62063874334718      7.21395453843105      4.80641477674465
  C   -3.03761948353480      5.45823557728876      8.27740870399700
  H   -1.26358143637791      5.06658811974188      9.38939857326517
  C   -3.54867664247910      4.01394129249862      8.40275159372391
  H   -3.34150418331118      5.87060355145789      7.30477739600015
  H   -3.51340635324858      6.07385161213927      9.04827874848141
  C   -2.87895283629641      3.08236427593559      7.38657805338378
  H   -4.63892797707203      3.99316556987819      8.28099206232961
  H   -3.33411975870737      3.65417123886262      9.41901814077708
  C   -1.35205322705382      3.15841495734583      7.49732211677526
  H   -3.18177555644874      3.37627077844040      6.37079901222258
  H   -3.22362406709856      2.05140668289693      7.53318055782571
  H   -0.88136687717970      2.52295086884759      6.73700083881051
  H   -1.03646168217588      2.77114753979212      8.47677555659858
  H   0.23243504758380      4.63212285879941      7.43244695373606
  H   -1.11424031692384      4.96140958236991      6.34182709911506
  C   0.32828909146014     11.42493684381535     11.48666099173662
  H   -0.09775782123719     10.58380326231719      9.58090493331358
  C   -1.40183075276647     12.99184581912461      9.67635110082597
  H   -2.44168761814856     11.78824189028631     11.14359722118310
  H   -2.52627298651730     11.15283677695701      9.50419742580574
  C   0.78022740530145     12.78113720230883     10.92971248003240
  H   1.19192316557186     10.77588766020309     11.66609652479429
  H   -0.16555474995499     11.58980193596190     12.45302718816900
  C   -0.42195551675144     13.68459395140529     10.63063098858040
  H   1.35030204154051     12.61859122086206     10.00552783740690
  H   1.45865299503481     13.27026222717627     11.63986640409063
  H   -0.08621841437970     14.63794642300481     10.20464107496244
  H   -0.94012502892579     13.92275374520868     11.57130117807830
  H   -2.27410143171920     13.63155964337293      9.49265726658262
  H   -0.91011272213940     12.83619467288001      8.70523626791027
  C   -2.56559461164860      9.96806955515395     13.25556901418285
  H   -1.96311360892275      7.94315205543190     12.89214313745530
  C   -3.04618013073658      9.68030659891910     14.68636515972455
  H   -3.41586247171708      9.96026380253702     12.56423916917572
  H   -2.13420725874888     10.97707122112674     13.22277597917759
  C   -1.87125201810419      9.65682206782850     15.67242276024764
  H   -3.55462249627687      8.70565008481215     14.70453068775483
  H   -3.78576521106411     10.43104949714615     14.99189517765028
  C   -0.79812783730296      8.65241646211188     15.23191797026830
  H   -2.22730127413961      9.41681971116653     16.68166834383684
  H   -1.42520624294336     10.66094389356099     15.72346939861249
  H   -1.21543636826609      7.63601447380416     15.26595353983690
  H   0.05042308023568      8.67259254055825     15.92670156630313
  H   0.18169582068555      9.92107095428538     13.78474176806617
  H   0.42312636943842      8.20066370681180     13.49118313989154
