# Supplementary material for: Coordination-Induced Spin Modulation: Overcoming Spin Blocking in C–H Methylation with High-Spin Ferrous Complexes
Source: ACS Catal. 2026 Mar 4;16(6):6088–97. doi: 10.1021/acscatal.6c01157 (PMC13001654; doi:10.1021/acscatal.6c01157)
Supplement: Supplementary file 4 [file cs6c01157_si_004.zip › Cartesian Coordinates for DFT/Structures in Table S5/cis-Int4B/cis-Int4B_S=2.xyz]

106
Coordinates from ORCA-job dcypeFeMeAr_cis-quintet-conf2_cis-me_opt
  Fe  0.62030983930573      7.38796274573353     10.39439184982304
  C   2.04409944985065      6.15393246255171      9.79451716593047
  P   -1.04449199456132      8.92871927797616     11.10538703231187
  O   1.92533655796030      8.75485991906274     10.12640408801933
  P   -0.77687633079743      7.30219495053089      8.40098340968212
  C   -0.06790833128817      7.43189876486116      6.68736488562484
  C   -0.04330212652657      5.99339497440438     11.70165671258948
  H   -0.07517759710311      5.01077449778368     11.22152472112918
  H   -1.04087821232224      6.21743330990534     12.10089497546829
  H   0.66854421129676      5.94085791244062     12.53316077136082
  C   3.07211830842425      8.32681764853196      9.55492283422323
  C   2.09977020101433      4.77093488885798      9.71832774863108
  C   -0.58532791493238      8.77873118596833     13.88657728572240
  C   3.20675586751506      6.92141243457510      9.41149867256113
  C   -1.70875604931413      8.86245615547297     12.83673345831195
  C   -1.03857848139120      7.58842074539654      5.49976602830141
  C   -2.55266690697205      8.56576050301009     10.08832034163544
  H   -2.91967236122799      7.58490721186472     10.41640397677168
  H   -3.35450752579748      9.29090088217024     10.26621278468536
  C   -0.61476564631339     10.67680481456311     10.63045071262558
  C   3.23109987858832      4.09778397650936      9.22094003516398
  C   -2.16153483155873      8.52678560536653      8.60230403601440
  H   -1.78417238216678      9.50669865747044      8.29578696660753
  H   -3.02535568157826      8.29799361102910      7.96959447682916
  C   -1.79201527529511     11.61921237029136     10.32456568635249
  C   -0.86116380439152      4.56447755275821      7.73812298239623
  C   -1.66367173394680      5.65437161997252      8.47147375597037
  C   4.11020500067984      9.39504055987267      9.23607205911632
  C   3.51175609656626     10.79344558246564      9.45727424427908
  H   2.63024469677429     10.94886743444726      8.82809165122907
  H   4.25920576148318     11.55419061914665      9.20161968442954
  H   3.21408812856590     10.93388019579519     10.49853534572567
  C   4.58283181981856      9.31620803201426      7.76640071490019
  H   3.75046559087971      9.52165874457903      7.08606000807780
  H   4.98793375433488      8.33556924026448      7.50965527230830
  H   5.36287068928161     10.06680819082813      7.58704736501757
  C   5.32142486002378      9.24239216825124     10.18872960313321
  H   5.81404501392577      8.27340492663199     10.07392978670696
  H   4.99494553177987      9.33221585881252     11.23022892518144
  H   6.06027214941937     10.02938082474254      9.98919209479248
  C   4.35956558650591      6.22112046584341      8.95589620929022
  C   4.35699085140154      4.83773647429265      8.84623043708559
  H   3.22972118989794      3.01366861207261      9.13894846255535
  H   1.25379397236429      4.17160386459432     10.05031130407839
  H   5.26510747581186      6.76264032786738      8.70382407981322
  H   5.24666163279431      4.32852340961854      8.48305972026496
  C   1.05689363932250      8.48467014329534      6.62896129973355
  H   0.42255403683621      6.45389683277767      6.60726819750450
  C   0.53188552975027      9.91347916187492      6.47341167101028
  H   1.68512215638235      8.24773452430222      5.75794605580489
  H   1.69335901480291      8.38962204738147      7.51350263324156
  C   -0.37684234146573     10.03209406616365      5.24367642015534
  H   1.37584428799969     10.60833977107674      6.38797691095884
  H   -0.01873091178204     10.21198014913974      7.37634738104215
  C   -1.53645928534122      9.02778455646542      5.30141326650277
  H   0.22209905825371      9.83930309202470      4.34187155087628
  H   -0.76922130454883     11.05209481533519      5.15040348812739
  H   -2.12478239566184      9.08083943890638      4.37717020102184
  H   -2.21469156446758      9.30705885583265      6.11544711629654
  H   -1.88701092399564      6.90241106785724      5.59743324917178
  H   -0.49563804055166      7.28232469179357      4.59281057297167
  C   -3.13560942378253      5.61831046450550      8.03192411978111
  H   -1.63118373213741      5.41104181587812      9.54357753823313
  C   -3.73652228801848      4.22817779658493      8.29771133011072
  H   -3.21256182385499      5.85337814333259      6.96173628442688
  H   -3.72439055848290      6.37175520329447      8.56708328156687
  C   -2.92822783606394      3.11654563604204      7.61753586051338
  H   -4.78003815641375      4.20468017385440      7.96015823846643
  H   -3.74915884696720      4.05210159840105      9.38297648020495
  C   -1.45144811513765      3.17842443021095      8.02536693676967
  H   -3.00471134697081      3.23003040077992      6.52629361678362
  H   -3.35385084326145      2.13645524611327      7.86414246028870
  H   -0.87501443993981      2.41238366953869      7.49332138743314
  H   -1.35519896590171      2.96117074971354      9.09853349654555
  H   0.19195180376702      4.60431909728593      8.03364235225816
  H   -0.90711557741586      4.74970958594604      6.65610629230612
  C   0.35160373664859     11.30885907366870     11.64975646873113
  H   -0.03611542167714     10.52691773504958      9.70646502018829
  C   -1.27980246864253     12.97941905134970      9.82848548460056
  H   -2.39500761862501     11.77033282224361     11.22771943178841
  H   -2.45430275773247     11.18020389623478      9.57048470156244
  C   0.83845740979105     12.68117750171204     11.16357718236678
  H   1.19992499624991     10.63578272241084     11.80958024863276
  H   -0.16480376057328     11.43717139873926     12.60986173072497
  C   -0.33282992684276     13.61870718035879     10.85022617273190
  H   1.44278047397062     12.54516021999056     10.25863085671049
  H   1.49524916386285     13.12744761171432     11.92004677334802
  H   0.03991941325182     14.57905401434777     10.47427971061372
  H   -0.88957280088340     13.83414537697222     11.77416423007281
  H   -2.12914081784499     13.64212211605567      9.62204269670741
  H   -0.74550198274149     12.83687670351270      8.87810976699378
  C   -2.75120440070652      9.92065166637295     13.23225334614482
  H   -2.21575635881692      7.88315957433519     12.83655413651263
  C   -3.33402915583935      9.60566171666311     14.61865160713348
  H   -3.55509830057115      9.97528910935860     12.48920081662394
  H   -2.27344754774492     10.90825958842142     13.26184127775022
  C   -2.22810208819678      9.49909487543041     15.67606771208895
  H   -3.88289935911010      8.65434031505286     14.56823512622657
  H   -4.06031084401093     10.37755133092659     14.90128301070047
  C   -1.16907179243663      8.46540247735630     15.27055911934525
  H   -2.65982160579658      9.24086435890116     16.65035370399789
  H   -1.74690227950899     10.48107710537720     15.79224348871454
  H   -1.62470122004921      7.46504450264459     15.24948170879072
  H   -0.36499627356373      8.43169061506184     16.01520252936051
  H   -0.04853479493884      9.73383918064955     13.92906210056902
  H   0.14146664934767      8.01689472217885     13.58908578743002
