# Supplementary material for: Coordination-Induced Spin Modulation: Overcoming Spin Blocking in C–H Methylation with High-Spin Ferrous Complexes
Source: ACS Catal. 2026 Mar 4;16(6):6088–97. doi: 10.1021/acscatal.6c01157 (PMC13001654; doi:10.1021/acscatal.6c01157)
Supplement: Supplementary file 4 [file cs6c01157_si_004.zip › Cartesian Coordinates for DFT/Structures in Table S5/cis-Int3B/cis-Int3B_S=1.xyz]

111
Coordinates from ORCA-job dcypeFeMeArCH4_cis-triplet-conf2_cis-me_opt
  Fe  0.41823213973716      7.34164904758470     10.45040243593266
  C   1.82290300597899      6.06537525944551     10.01456742232712
  P   -1.07255854543756      8.92063935344055     11.12619295322275
  O   1.86853137558725      8.63228690489547     10.01760917302402
  P   -0.82134263959625      7.34521168200480      8.54199236900901
  C   3.15927600492187      7.63683219991853     13.29869942359229
  H   2.73544750458698      7.39288420026953     14.27626873511617
  H   2.97382777971809      8.69066985923449     13.07707324352404
  H   4.23573833045823      7.44776537714993     13.31467410953155
  C   -0.06675402023917      7.80151788876955      6.89345164188613
  C   -0.56035914911258      6.06258879164371     11.66774238131615
  H   -0.60348963567285      5.09362712171065     11.15299380094020
  H   -1.58323885334351      6.29538900243730     11.99338236135865
  H   0.05420380108208      5.92177146970189     12.56824341824663
  C   2.96771302912107      8.13338860226081      9.59532763234124
  C   1.84599183721541      4.65923236748066     10.08488969179452
  C   -0.44751268563786      8.89033693049339     13.87950960221443
  C   3.02007934104102      6.69474942498204      9.52457434776604
  C   -1.63172545396773      8.97677413215777     12.90127133899241
  C   -0.93291911620279      7.67182564361961      5.62263011380223
  C   -2.65484053608539      8.52555672828151     10.24582748976033
  H   -2.99492166643954      7.56668866077747     10.65537275061652
  H   -3.43869462695491      9.26779085028675     10.43495091667890
  C   -0.66898929248002     10.65473349228007     10.56062909156010
  C   2.94496353453763      3.91206406644549      9.67731010032822
  C   -2.34652158359106      8.40062721598222      8.75022185701877
  H   -2.10803669852548      9.38715592000358      8.34587294074049
  H   -3.20262562138296      8.01986379486738      8.18488450338165
  C   -1.84613353413824     11.60800189975801     10.29077497704482
  C   -0.48650697326037      4.74715081527255      7.48347188654187
  C   -1.48288240155295      5.60777240297980      8.28299133632155
  C   4.09656692546249      9.10405121342083      9.24875168648662
  C   3.63323749530714     10.54766846988290      9.49572375052121
  H   2.76353703214909     10.79678656933844      8.88174652957937
  H   4.44676847942908     11.23668954674645      9.24183391619219
  H   3.36028613731107     10.70390217170317     10.54222806500511
  C   4.48585210943081      8.97623302172481      7.75735296483232
  H   3.62246492690366      9.18160359632531      7.11756808101555
  H   4.86441171828183      7.98414373216550      7.50381165158944
  H   5.26694636084604      9.70936275007357      7.52390404325653
  C   5.32378320850761      8.83281426224050     10.14967774603963
  H   5.71443294726772      7.82112124055544     10.02724069116748
  H   5.06029260081604      8.96695874391573     11.20303438079024
  H   6.12040255293661      9.54403507825223      9.90127056939069
  C   4.12563405878714      5.92695513945893      9.09213753921298
  C   4.08827231813087      4.54580161559281      9.16272347365663
  H   2.92022454579578      2.82649692787890      9.75192679278784
  H   0.97844698481162      4.12784916183444     10.47075619104043
  H   5.01603607412968      6.40634364089138      8.69980388701187
  H   4.93907437365762      3.95781897071345      8.83005478377464
  H   2.69103455781646      7.01929943612648     12.52883660339450
  C   0.66259291255757      9.16386268182366      6.92533574267863
  H   0.71841613216759      7.03520741295849      6.83898798933138
  C   -0.21886258411512     10.37641829436341      6.59969192144282
  H   1.46101460661080      9.12066575827570      6.17023526373071
  H   1.14689033087673      9.29714339129555      7.89656457525275
  C   -1.00355640950371     10.17742588509984      5.29923733885353
  H   0.41635967081442     11.26824289457285      6.52706504837642
  H   -0.92128736791765     10.57325575048654      7.41872206118600
  C   -1.82854889338954      8.88648433122554      5.35191017951484
  H   -0.29799049124954     10.11725908880000      4.45762983943173
  H   -1.65287931715897     11.04049036182388      5.10863874390658
  H   -2.36060901348649      8.73886764577771      4.40407307978033
  H   -2.59628447111933      8.97423501574656      6.13028927071705
  H   -1.53330965732425      6.75904744881014      5.65733484405036
  H   -0.24870306650979      7.55695935260098      4.76746257674359
  C   -2.91224635680620      5.43831886913279      7.74233492331331
  H   -1.48510779406075      5.21669221107844      9.30933401219264
  C   -3.31626517621283      3.95466553135084      7.76033732163583
  H   -2.98727700265544      5.82325073321032      6.71686009868429
  H   -3.62476873944573      6.00826287457647      8.34912085121126
  C   -2.32082655771272      3.08269675452688      6.98571963423072
  H   -4.32734503197283      3.83996374716815      7.35002765317337
  H   -3.35550954944018      3.61374507468701      8.80483361405015
  C   -0.89663756342675      3.26959597343046      7.52163470578637
  H   -2.34567715916967      3.36199881766792      5.92200016464546
  H   -2.61805237541694      2.02846419634066      7.04325795958798
  H   -0.18549347228278      2.67073800446752      6.93972765997731
  H   -0.84506084524542      2.90787427381787      8.55803747683569
  H   0.52317295972522      4.87107590812127      7.88698608171911
  H   -0.46597145861036      5.07792486214200      6.43700627242832
  C   0.37128686087319     11.31696159861363     11.48231657756362
  H   -0.16033478794011     10.46018406938566      9.60409029063298
  C   -1.34935235174878     12.93925802579508      9.70639485478818
  H   -2.38839608137618     11.80584694519286     11.22253698763519
  H   -2.56436467240984     11.14984852493273      9.60098467361253
  C   0.85599668221466     12.65031495524316     10.89767574901513
  H   1.21402426722052     10.63486440663803     11.63202738059837
  H   -0.08000249065825     11.50827490195630     12.46471096209565
  C   -0.31656424358810     13.59981010594276     10.62672877861471
  H   1.39070596812618     12.45848272211360      9.95819292854959
  H   1.57582357694289     13.11616177649708     11.58203662904290
  H   0.04465547172058     14.53579789930910     10.18362430931040
  H   -0.79845889748183     13.86434449827267     11.57945961747056
  H   -2.20031275702013     13.61138281618255      9.53962862175555
  H   -0.89231144280005     12.75329583619365      8.72435307940343
  C   -2.60157773412987     10.09546109516478     13.31104977321316
  H   -2.17716637695012      8.02392964539107     12.98697334045622
  C   -3.10358095154915      9.86964771998047     14.74578221377777
  H   -3.45051221903546     10.14912944017128     12.61945606944770
  H   -2.08753074831013     11.06425068707673     13.26383603285277
  C   -1.93490386005829      9.76680197195148     15.73421562287124
  H   -3.68806364514498      8.93894066559301     14.77751963955644
  H   -3.78109585392266     10.68174386927404     15.03791795824556
  C   -0.94764640590684      8.67024216089825     15.31295733856819
  H   -2.31098519709635      9.57415277934264     16.74637383318328
  H   -1.40839088548928     10.73190677646981     15.77029742380489
  H   -1.44584574342550      7.69178976034940     15.36914456873883
  H   -0.09810343271250      8.63468913617583     16.00587456290078
  H   0.13702478110565      9.81761162689069     13.83808424188999
  H   0.21847683820492      8.07858540648185     13.57244839280095
