# Supplementary material for: Coordination-Induced Spin Modulation: Overcoming Spin Blocking in C–H Methylation with High-Spin Ferrous Complexes
Source: ACS Catal. 2026 Mar 4;16(6):6088–97. doi: 10.1021/acscatal.6c01157 (PMC13001654; doi:10.1021/acscatal.6c01157)
Supplement: Supplementary file 4 [file cs6c01157_si_004.zip › Cartesian Coordinates for DFT/Structures in Table S5/cis-Int3B/cis-Int3B_S=0.xyz]

111
Coordinates from ORCA-job dcypeFeMeArCH4_cis-singlet-conf2_cis-me_opt
  Fe  0.59935431085409      7.50639816605085     10.16903317177497
  C   2.05194618270467      6.39692293731698      9.50143358321099
  P   -0.90360143229115      8.96390888594872     10.96889770694699
  O   1.80954981164388      8.95268528934520      9.59447291545932
  P   -0.71238153394096      7.24449723140956      8.51020150851761
  C   3.15830610179831      7.64348320059057     12.93131446159507
  H   2.71922596419629      7.25976216110123     13.85520482826716
  H   2.46028072760134      8.34461893359864     12.46532262622546
  H   4.09298210148489      8.16183540754074     13.15990462887827
  C   0.01846249138634      7.06836008871009      6.79684301603089
  C   -0.09958239089351      6.02789008605198     11.28182480014978
  H   0.00054378324002      5.01294959246171     10.87608361820674
  H   -1.09498080076699      6.10118669888655     11.74533414036272
  H   0.64833728448780      6.10138650459815     12.10004173142635
  C   3.01077199928098      8.60030882798773      9.35427739230649
  C   2.20165554531841      5.00607115102352      9.36343073204136
  C   -0.57735668331714      8.54641394141636     13.77347256132357
  C   3.24228323329591      7.17247156271561      9.27503122218409
  C   -1.63512449174791      8.74328589499984     12.67401468943804
  C   -0.95366584724138      7.06674858306164      5.59770662234630
  C   -2.43100365406444      8.77925861794779      9.93175766397271
  H   -2.92940870451884      7.86409552510722     10.27449117680656
  H   -3.13762676012160      9.60616933783604     10.05189594610423
  C   -0.46967795744648     10.77650423324386     10.73614757395798
  C   3.41570535606476      4.40663129431774      9.03759225307770
  C   -1.96409854504076      8.62489059280801      8.48232037075097
  H   -1.46300607618364      9.53874316061281      8.14837212831681
  H   -2.79471274525795      8.43009515912303      7.79771349320193
  C   -1.63216723790062     11.74442666255454     10.45572989083295
  C   -1.22383866853734      4.47408477030190      8.04596569010208
  C   -1.85350011650718      5.74398565749852      8.64246478435263
  C   4.04112344039344      9.70155631688498      9.11378973645968
  C   3.36969408612421     11.07408012793557      9.26163153908849
  H   2.53097770914011     11.18475450522537      8.56889733498912
  H   4.10329156985654     11.86157381056599      9.05478527013399
  H   2.98987539061977     11.21281504675810     10.27592380112552
  C   4.60550468413577      9.59399576126377      7.67698851738290
  H   3.79928935336424      9.67037883762351      6.94097128627929
  H   5.13158102446099      8.65407795439718      7.50155504805499
  H   5.30580426756466     10.41934213795126      7.50323068816353
  C   5.18442647684370      9.61117217183442     10.15063266549880
  H   5.71620809295062      8.65891849518315     10.10577536299633
  H   4.79022808370270      9.72961232640922     11.16461664345562
  H   5.90555972891463     10.41639753054129      9.96774659035197
  C   4.47787678665021      6.56265724127625      8.97332971157684
  C   4.56436135990156      5.18574582405066      8.84346674429937
  H   3.47959294870383      3.32347088178481      8.95093552319675
  H   1.35373489061107      4.35491168519540      9.55882102059392
  H   5.37526289210867      7.15762518826613      8.84255641837939
  H   5.51468930613544      4.71656424206008      8.60474804646608
  H   3.35423175056144      6.81883596978232     12.24424285027936
  C   1.18286108171293      8.03216537784261      6.51846539053841
  H   0.45767983916223      6.06576302174816      6.88060542347980
  C   0.71936259389650      9.44216930757555      6.14712523845679
  H   1.75590097562271      7.62032143408612      5.67379153462020
  H   1.85285581359263      8.04837861065164      7.37550115862446
  C   -0.19815669032821      9.40195230761290      4.91929007464744
  H   1.58934659271624     10.07995976471851      5.94822549590287
  H   0.19188473385301      9.89398050076773      6.99693172917046
  C   -1.39413666053994      8.46859352855031      5.15024210250310
  H   0.38138441044186      9.03997447995099      4.05740984491750
  H   -0.55096418644595     10.40865353014051      4.66353123455445
  H   -1.98702574877329      8.38177125153173      4.23114500930323
  H   -2.05378248585509      8.91287701851566      5.90320252657110
  H   -1.82958756902713      6.44228934610921      5.79721813290691
  H   -0.42271694293675      6.59037409557564      4.75936621040974
  C   -3.30328562745363      5.89000425066823      8.14383389587221
  H   -1.90438001463353      5.59824845285198      9.72771668743022
  C   -4.12141093722450      4.64390595947831      8.52198403613042
  H   -3.32817097603602      6.02024687634282      7.05429711986308
  H   -3.78263313800470      6.77209536657006      8.58019911955637
  C   -3.49018750926348      3.35943923238710      7.97358517008298
  H   -5.15037587159359      4.75144978221057      8.15637087311600
  H   -4.17793006131257      4.57884418666121      9.61821278670572
  C   -2.03334779396088      3.22896925508126      8.43115249133337
  H   -3.52224633859805      3.38246093250087      6.87438591208351
  H   -4.07242493703808      2.48529949032067      8.28961399668568
  H   -1.57362153638754      2.33414704322213      7.99363653382894
  H   -2.00083463020608      3.10468734188367      9.52269890900912
  H   -0.18822558340023      4.37079965656284      8.37956888134984
  H   -1.19935650922800      4.55646693082059      6.95088567153714
  C   0.41026439301705     11.28567880672922     11.89217160261743
  H   0.16863085440374     10.74350489307317      9.84179164981438
  C   -1.12352971058406     13.17427327554871     10.21985752710234
  H   -2.33395046356908     11.74740129307638     11.29859316545871
  H   -2.19521607273022     11.41592300324218      9.57507488175958
  C   0.89240081045458     12.72394676038849     11.65711548867340
  H   1.26494844160830     10.61170414405638     12.02649387168954
  H   -0.16413388837914     11.26238965450763     12.82680689232982
  C   -0.28492538966113     13.67062563265167     11.40165369186722
  H   1.56240803712542     12.74780662743964     10.78838439156902
  H   1.47845094317948     13.06269898957413     12.52065948381345
  H   0.07875343802104     14.68785759201354     11.21207901683554
  H   -0.91723886541397     13.72158333875357     12.30040292751566
  H   -1.97380598941735     13.84486359585370     10.04317989487675
  H   -0.50840533875056     13.19274882592961      9.30844450816902
  C   -2.70298029422935      9.75794668219535     13.11381177454948
  H   -2.13967627952558      7.77077166254795     12.55351530902492
  C   -3.35869280973305      9.32148911458190     14.43298657480170
  H   -3.46853231108678      9.87607450993420     12.33838418419038
  H   -2.23878247767642     10.74196253889747     13.25780274572567
  C   -2.31067308898986      9.11773987495035     15.53363463235401
  H   -3.90129068634842      8.37912665519726     14.26940438293479
  H   -4.10159183522296     10.06626394662730     14.74502005749095
  C   -1.23592354439311      8.11673606870012     15.09145893900198
  H   -2.79227181875874      8.77711866852853     16.45834120435493
  H   -1.83504981328681     10.08321947228621     15.76108849618694
  H   -1.69610141637593      7.12789010213943     14.95337723747662
  H   -0.47314285770018      8.00588857355281     15.87192369449220
  H   -0.02286124149707      9.47885162250600     13.93358291898365
  H   0.14668987676235      7.79347089425645     13.45110068574861
