# Supplementary material for: Coordination-Induced Spin Modulation: Overcoming Spin Blocking in C–H Methylation with High-Spin Ferrous Complexes
Source: ACS Catal. 2026 Mar 4;16(6):6088–97. doi: 10.1021/acscatal.6c01157 (PMC13001654; doi:10.1021/acscatal.6c01157)
Supplement: Supplementary file 4 [file cs6c01157_si_004.zip › Cartesian Coordinates for DFT/Structures in Table S5/cis-Int3B/cis-Int3B_S=2.xyz]

111
dcypeFeMeArCH4_cis-quintet-conf2_cis-me_opt
Fe      0.60236      7.39532      10.35673
 C      2.04503      6.17262       9.77650
 P     -1.06388      8.93322      11.07710
 O      1.88721      8.77724      10.06475
 P     -0.80434      7.31160       8.36623
 C      3.24975      7.47419      13.15322
 H      2.71187      7.10584      14.03131
 H      2.64213      8.21734      12.63198
 H      4.19203      7.92812      13.47163
 C     -0.09634      7.41635       6.65045
 C     -0.07428      5.98835      11.64160
 H     -0.11651      5.01664      11.14046
 H     -1.06996      6.21504      12.04378
 H      0.63707      5.91446      12.47105
 C      3.04597      8.35599       9.51232
 C      2.12663      4.78946       9.73138
 C     -0.61027      8.74557      13.85522
 C      3.19882      6.95129       9.38780
 C     -1.73240      8.84714      12.80585
 C     -1.06437      7.57345       5.46100
 C     -2.56991      8.58801      10.05075
 H     -2.94597      7.60822      10.37170
 H     -3.36710      9.31800      10.22935
 C     -0.62636     10.68628      10.62675
 C      3.27411      4.12546       9.25930
 C     -2.17232      8.55411       8.56606
 H     -1.78105      9.53087       8.26682
 H     -3.03601      8.33942       7.92823
 C     -1.80097     11.63382      10.32697
 C     -0.89450      4.56142       7.79056
 C     -1.71434      5.68013       8.45793
 C      4.07596      9.43151       9.19263
 C      3.46635     10.82572       9.40935
 H      2.58303     10.97340       8.78098
 H      4.20797     11.59148       9.15170
 H      3.16914     10.96634      10.45074
 C      4.54945      9.34960       7.72338
 H      3.71481      9.54232       7.04211
 H      4.96401      8.37122       7.47262
 H      5.32198     10.10678       7.53936
 C      5.28785      9.29420      10.14679
 H      5.78574      8.32706      10.04128
 H      4.96102      9.39207      11.18688
 H      6.02165     10.08356       9.93856
 C      4.36563      6.26182       8.95218
 C      4.38887      4.87666       8.87414
 H      3.29279      3.03990       9.20327
 H      1.28990      4.18165      10.07107
 H      5.26179      6.81398       8.69021
 H      5.28952      4.37563       8.52708
 H      3.45257      6.64650      12.47117
 C      1.03961      8.45677       6.58204
 H      0.38303      6.43183       6.58039
 C      0.52875      9.88977       6.41661
 H      1.66390      8.20680       5.71182
 H      1.67674      8.36354       7.46622
 C     -0.38186     10.00909       5.18844
 H      1.37975     10.57499       6.32361
 H     -0.01586     10.20086       7.31885
 C     -1.55033      9.01577       5.25518
 H      0.21290      9.80534       4.28625
 H     -0.76505     11.03208       5.08981
 H     -2.14084      9.06857       4.33234
 H     -2.22345      9.30586       6.06979
 H     -1.91790      6.89443       5.56112
 H     -0.52250      7.25884       4.55631
 C     -3.17111      5.63633       7.97130
 H     -1.72127      5.47345       9.53800
 C     -3.78779      4.26001       8.27195
 H     -3.21200      5.82732       6.89067
 H     -3.77256      6.41363       8.45592
 C     -2.96497      3.11989       7.65920
 H     -4.82048      4.22767       7.90329
 H     -3.83501      4.12566       9.36226
 C     -1.50065      3.18905       8.10896
 H     -3.00756      3.19388       6.56274
 H     -3.40388      2.15164       7.92825
 H     -0.91337      2.40152       7.62208
 H     -1.43743      3.01037       9.19164
 H      0.14977      4.60906       8.11573
 H     -0.90691      4.70833       6.70167
 C      0.33343     11.30226      11.66179
 H     -0.04170     10.54807       9.70493
 C     -1.28556     13.00254       9.85809
 H     -2.41133     11.77002      11.22757
 H     -2.45668     11.20777       9.55980
 C      0.82317     12.68265      11.20203
 H      1.18127     10.62730      11.81655
 H     -0.18815     11.41346      12.62108
 C     -0.34687     13.62464      10.89774
 H      1.43274     12.56188      10.29846
 H      1.47518     13.11579      11.97014
 H      0.02714     14.59212      10.54198
 H     -0.91050     13.82187      11.82151
 H     -2.13390     13.66807       9.65667
 H     -0.74416     12.87672       8.90941
 C     -2.77237      9.90342      13.21293
 H     -2.24285      7.86972      12.79247
 C     -3.35578      9.57461      14.59591
 H     -3.57642      9.96780      12.47072
 H     -2.29287     10.88975      13.25323
 C     -2.25027      9.45376      15.65219
 H     -3.90707      8.62526      14.53517
 H     -4.08024     10.34519      14.88669
 C     -1.19497      8.42064      15.23587
 H     -2.68300      9.18711      16.62376
 H     -1.76576     10.43287      15.77839
 H     -1.65404      7.42206      15.20532
 H     -0.39031      8.37671      15.97935
 H     -0.06678      9.69628      13.90850
 H      0.11206      7.98338      13.55035
