# Supplementary material for: Coordination-Induced Spin Modulation: Overcoming Spin Blocking in C–H Methylation with High-Spin Ferrous Complexes
Source: ACS Catal. 2026 Mar 4;16(6):6088–97. doi: 10.1021/acscatal.6c01157 (PMC13001654; doi:10.1021/acscatal.6c01157)
Supplement: Supplementary file 4 [file cs6c01157_si_004.zip › Cartesian Coordinates for DFT/Structures in Table S5/cis-TS1A/cis-TS1A_S=2.xyz]

111
Coordinates from ORCA-job dcypefeme2-ArH_cis-quintet-conf2_ch-act_trans-me_optTS_run2
  Fe  1.00514034717575      7.62888804405013     10.68198653628331
  C   2.52166154774554      6.13927553944172      9.37396230848741
  P   -1.01654256220964      9.01703369247818     11.30200477073251
  O   2.11833146241086      8.86326026939240      9.69559723559188
  P   -0.58161098050730      7.29755992926449      8.63017275633160
  C   2.06676152826378      7.96562282573534     12.39194278287181
  H   1.68879885605437      7.44398426949109     13.27748978939177
  H   2.23883546704884      9.02041632931397     12.63144789660755
  H   3.02614092376051      7.51139804411699     12.09940350498482
  C   0.14980796108342      7.18968027504349      6.91350135126020
  C   0.58733317184997      5.53349041076427     11.43606739463570
  H   1.33020576365359      5.09141133063183     12.10746399781226
  H   0.02605679380455      4.74277631705501     10.92931413939257
  H   -0.12081640842084      6.11118648869383     12.04555380398614
  C   3.26634833302462      8.49964425608752      9.22860876759303
  C   2.69857367321404      4.80567869950840      9.01108399260603
  C   -1.05140438228115      8.70649880639393     14.12311302464573
  C   3.41963183879687      7.11120097324306      8.83247413112301
  C   -1.96811705701768      8.89335298890423     12.90093828619656
  C   -0.76843802262542      6.86085531092032      5.71759178083770
  C   -2.39184915200966      8.78562386319994     10.08326935536221
  H   -2.90564660903223      7.85915011439423     10.36655231775598
  H   -3.12796435950835      9.59488987141232     10.14840110717656
  C   -0.47836500345585     10.78319314240743     10.99720174067392
  C   3.68803858376973      4.39056147563641      8.11182592307838
  C   -1.82624102943518      8.67158170349091      8.66140240988596
  H   -1.30318186087312      9.59538602745504      8.39616488870517
  H   -2.63107010381834      8.53057292242501      7.93334147952821
  C   -1.54784535283216     11.77392032690836     10.50842778165174
  C   -0.93346224865854      4.52387706604464      8.33052125812529
  C   -1.67276767654628      5.78702299606997      8.80869746020899
  C   4.36034832215027      9.56794004393553      9.18465318471309
  C   3.92802193405888     10.75769878588434     10.06045800486358
  H   3.00265434671790     11.20369538913559      9.68796153748010
  H   4.71544297777153     11.52010560213149     10.04754496500728
  H   3.75953908707084     10.44454301038113     11.09478342359225
  C   4.53972608505615     10.09316451194624      7.73845394500495
  H   3.59548107643144     10.50027167090508      7.36148660487480
  H   4.87155884066073      9.31494064326390      7.04677562771269
  H   5.28717960780475     10.89585058274579      7.72896374915495
  C   5.69957687598265      9.03150752843993      9.73336499569588
  H   6.08335070265108      8.19123085216943      9.15148119129228
  H   5.57916373723511      8.69592096876248     10.76866757616862
  H   6.44982430915197      9.83132224538532      9.71683646083821
  C   4.41531088229799      6.68174861192275      7.92206326229597
  C   4.54086911014256      5.34704434186353      7.55918292742616
  H   3.79298474931074      3.34008371294658      7.85103331886972
  H   2.05073401824975      4.04902224004154      9.45490508711731
  H   5.08190382907988      7.40501158049001      7.46517714749771
  H   5.30688676348074      5.05395195440940      6.84576993267053
  H   1.50930942692584      5.97560203016200     10.41460623126967
  C   1.05859205755752      8.39311277535415      6.57406508124403
  H   0.82212481517421      6.33314339956605      7.06410586487055
  C   0.32167308324978      9.59534494091693      5.96962667481391
  H   1.79829442915420      8.04077569967873      5.84123675156333
  H   1.61435643870697      8.69942431603808      7.46000990178269
  C   -0.53588583886488      9.19224005420210      4.76610535527213
  H   1.05971016159007     10.35154769553726      5.67461427948141
  H   -0.31808918323177     10.07051090298776      6.72376985741402
  C   -1.51201129920375      8.07335586932542      5.14548288102082
  H   0.12027838893786      8.83722005386202      3.95801531303684
  H   -1.08118193770908     10.05964943121551      4.37448347378695
  H   -2.09234283725025      7.76101843864298      4.26849297782433
  H   -2.23441586246628      8.45512968778785      5.87799014009359
  H   -1.47654083969637      6.06984746136039      5.97594531465586
  H   -0.12556690992342      6.44929508748636      4.92400766188847
  C   -3.10061421735829      5.82960880118534      8.23483818831666
  H   -1.76723616150639      5.69882220481245      9.90234107569335
  C   -3.87033146476254      4.55715231497807      8.62342969525206
  H   -3.07180552447615      5.91541485149374      7.14198644251600
  H   -3.64358490752636      6.70680123893682      8.60403973615215
  C   -3.13301706001306      3.29033958727693      8.17246554029851
  H   -4.87913838178132      4.58634339662462      8.19321598240403
  H   -3.99107725004146      4.53433008967561      9.71636974966120
  C   -1.70319085542474      3.25840297975574      8.72633676626809
  H   -3.09378252958293      3.26808241252820      7.07357305117495
  H   -3.68631776654633      2.39761219123427      8.48797028706736
  H   -1.17279621344728      2.36983525502647      8.36300554954147
  H   -1.73714288558263      3.18356434341794      9.82270572541688
  H   0.07992271510942      4.50841413643656      8.73976299768495
  H   -0.82878068848482      4.55021024139655      7.23880429566016
  C   0.28015879253642     11.35522748707864     12.20893343793112
  H   0.25898597416714     10.65437841756587     10.19012865001752
  C   -0.91278179497228     13.13416217588530     10.17834770704364
  H   -2.31727095926366     11.91019302123289     11.27844002336887
  H   -2.05466286303537     11.38840494418319      9.61691462589680
  C   0.90395323281543     12.71722968566969     11.87931166085706
  H   1.05300663780400     10.65188150503667     12.53246710117312
  H   -0.41688039677386     11.47908178691776     13.04860388773077
  C   -0.15450007468241     13.70683793204268     11.38135088548261
  H   1.67254384669755     12.58322646767074     11.10700920160972
  H   1.41209528568893     13.11436174183377     12.76651534976696
  H   0.31060551619438     14.66404046921639     11.11673453614833
  H   -0.86918874932557     13.91376045467678     12.19150612881187
  H   -1.68927122740637     13.83383735347082      9.84500443088098
  H   -0.21607993428763     13.00766069861183      9.33714078516973
  C   -3.03144211077478      9.97198850345976     13.17055704944056
  H   -2.49794635686916      7.93658840863240     12.75240217545374
  C   -3.85183050425154      9.62666827453705     14.42282855678880
  H   -3.69460788601541     10.08554133143751     12.30550234759317
  H   -2.53485189056483     10.93839211267734     13.32446819374411
  C   -2.94572751451489      9.43060490774867     15.64484170142199
  H   -4.41633041490360      8.70131876171047     14.23758845875346
  H   -4.58946983363348     10.41558565973408     14.61521552591990
  C   -1.87522089400520      8.36686807267212     15.37204041111318
  H   -3.54574241390897      9.15341938224180     16.51998058840740
  H   -2.45505084168203     10.38472560822913     15.88663689961779
  H   -2.36305708088956      7.39229238957658     15.22469258892559
  H   -1.21165584383126      8.26140133041888     16.23854350099765
  H   -0.48114596423269      9.62626055846276     14.30109320760091
  H   -0.31977533533479      7.91976008172638     13.91875062340087
