# Supplementary material for: Coordination-Induced Spin Modulation: Overcoming Spin Blocking in C–H Methylation with High-Spin Ferrous Complexes
Source: ACS Catal. 2026 Mar 4;16(6):6088–97. doi: 10.1021/acscatal.6c01157 (PMC13001654; doi:10.1021/acscatal.6c01157)
Supplement: Supplementary file 4 [file cs6c01157_si_004.zip › Cartesian Coordinates for DFT/Structures in Table S5/cis-TS1A/cis-TS1A_S=1.xyz]

111
Coordinates from ORCA-job dcypefeme2-ArH_triplet-cis-conf2_trans-me_ch-act_optTS_run3
  Fe  1.02962954358075      7.63936118862886     10.38013013350553
  C   2.53222624191644      6.55908452759668      9.50233452284685
  P   -0.59848886919112      9.05727759746049     11.08755968611884
  O   1.74199678167194      9.11030859341991      9.36203391774556
  P   -0.44763918424483      7.22607915025809      8.57098317483857
  C   2.23285341176429      8.11471732688620     11.96379347483258
  H   1.72652780514301      8.09162481095830     12.93381491056366
  H   2.59338877023541      9.12911425783100     11.76882397206694
  H   3.08372698112025      7.42658437649834     11.98864442309649
  C   0.27069424612741      6.64405904285151      6.95088104270112
  C   0.44084289745861      5.88442507500368     11.49692473505105
  H   0.83062395401991      4.87159535509591     11.32321563849517
  H   -0.63667299655820      5.83979955008512     11.33456196699704
  H   0.64820230585479      6.13424354596601     12.53609624253549
  C   3.02885902267723      8.89287843630789      9.03951430794703
  C   2.77887170102171      5.21079880851233      9.25255207952550
  C   -1.05140219276170      8.23581689563937     13.82458968605984
  C   3.44909231790220      7.53923717174040      8.96757026073643
  C   -1.73538594549199      8.59757825552673     12.49563330474366
  C   -0.68159340919722      6.13538646021209      5.85067688339361
  C   -1.89413268471805      9.19881750524686      9.74539925478883
  H   -2.67890153206443      8.47693357848682     10.00013571220338
  H   -2.36261000028086     10.18612757578999      9.73775087433846
  C   0.02407808343539     10.80521741128362     11.32828151443762
  C   3.92335381416594      4.77055074736469      8.56812853288774
  C   -1.29168232805729      8.85741585184130      8.37893443969126
  H   -0.51119194965692      9.57918796386073      8.12045206968061
  H   -2.04996853214584      8.86191991338211      7.58979808720800
  C   -0.87495861602251     11.94474869407907     10.82063743202880
  C   -1.41231368750169      4.59565304646832      8.91166533917182
  C   -1.85516665234166      6.06997644756204      8.97060166051757
  C   3.86647662503517     10.12801866810349      8.72909564544735
  C   3.11687698436394     11.39714440493674      9.16855947706421
  H   2.14999608659859     11.48516707157200      8.66625109186476
  H   3.72177067827064     12.27866109923876      8.92491704944138
  H   2.94192878966259     11.39075737006374     10.24858058410721
  C   4.12241906630778     10.23740867148552      7.20572594723564
  H   3.17400582603648     10.33936041706849      6.66806986727122
  H   4.64069356755005      9.36044325323584      6.81047002671679
  H   4.73409202132660     11.12285198087676      6.99104123584776
  C   5.20551677839759     10.09187286548602      9.49785270755504
  H   5.81393958919658      9.22215262470517      9.24188685774478
  H   5.02054833909851     10.06093358490597     10.57674650483765
  H   5.78840789359620     10.99415202281286      9.27383576958940
  C   4.61862294390489      7.07057797726429      8.30795551545242
  C   4.85047602798256      5.71590068717987      8.12036036409077
  H   4.09314795091871      3.70846373181642      8.41431821006828
  H   2.08250358433911      4.45824644740424      9.62195780816093
  H   5.32934331778928      7.77911138794983      7.89766386305041
  H   5.75054623447499      5.39429863033607      7.60226814843635
  H   1.59763918284283      6.25962447556341     10.64500368459620
  C   1.27592389458411      7.64814568466165      6.34231397793911
  H   0.86365849391786      5.79262554434563      7.31334861045302
  C   0.62119869044384      8.75535317162415      5.50678367521414
  H   1.94614904372435      7.06919035548908      5.69143395422649
  H   1.90042240427523      8.07711432816837      7.12584255509511
  C   -0.31869362403152      8.19059861963425      4.43591290921131
  H   1.40846234384351      9.35633205711146      5.03590196877417
  H   0.06047486712450      9.43812043132453      6.15538284923573
  C   -1.36184822344521      7.25618712832144      5.05826984269494
  H   0.27100279108808      7.62388486272341      3.70077273200792
  H   -0.80977431532961      9.00482347722745      3.88915141834343
  H   -1.99663764057963      6.81979442369970      4.27716407203811
  H   -2.02615531591034      7.83138453862957      5.71642952247093
  H   -1.42554062702947      5.44569186825950      6.25480066081203
  H   -0.06753657297364      5.54587758906841      5.15282152167692
  C   -3.19688159900897      6.27590478970116      8.24547218689265
  H   -2.04045690884748      6.29268868426950     10.03378873613479
  C   -4.27059847909817      5.36136636769499      8.85560072006923
  H   -3.09494326191689      6.05155615389699      7.17813360989370
  H   -3.51776241027954      7.32103058890777      8.31887248453788
  C   -3.84157593291487      3.88920348558044      8.81618880738171
  H   -5.22116806903366      5.49712432274894      8.32548751989003
  H   -4.44277061014650      5.65993723912631      9.90019177514713
  C   -2.49106592381527      3.68628293651858      9.51488049943385
  H   -3.75735757422877      3.56705462286984      7.76813177266062
  H   -4.60911478647680      3.25835490754198      9.28022905215640
  H   -2.17838125340863      2.63771522990197      9.44345723109677
  H   -2.59597863106751      3.91484907578382     10.58521810226014
  H   -0.46292713598763      4.46615327717059      9.43943564629028
  H   -1.23763716214028      4.30081767975679      7.87028811652687
  C   0.46289398158933     11.07134729893228     12.78006201089168
  H   0.92414143905609     10.78124754884191     10.70117575738374
  C   -0.17358155175827     13.30494975463741     10.96612804616172
  H   -1.82102739451992     11.95836868009556     11.37941646313045
  H   -1.12600266596692     11.79267317538308      9.76538391771727
  C   1.17789361841765     12.42332526899898     12.90267231706100
  H   1.11489794383022     10.26777286942295     13.13266612461487
  H   -0.41978179917931     11.08713867704626     13.43314428030193
  C   0.28301445783024     13.56308807256860     12.40571352504841
  H   2.10409757316772     12.40050754188637     12.31260062629105
  H   1.47002343895438     12.59239399529949     13.94637975482243
  H   0.81066837021773     14.52235834098646     12.46982554214959
  H   -0.59841144259437     13.64111509336830     13.05943686488486
  H   -0.84762549803713     14.10250303007070     10.62926502143878
  H   0.70106294996596     13.32598511376684     10.30154770701742
  C   -2.89433490311913      9.58138480880681     12.74599206605563
  H   -2.17421864222457      7.66309671932665     12.10470523605760
  C   -3.91045239804530      8.98819052937908     13.73372462452275
  H   -3.39597680008703      9.84205028816239     11.80803438449745
  H   -2.49030222321424     10.51407845557695     13.15996288319094
  C   -3.23988733590887      8.58049451751156     15.05117878926245
  H   -4.37866225665692      8.10428796574695     13.27625051015703
  H   -4.71399018961124      9.71132716833042     13.92048296584584
  C   -2.06779322950021      7.62405229972945     14.79869265842964
  H   -3.97348979006022      8.11966682332311     15.72354397923384
  H   -2.86586991262452      9.48147923912505     15.55867470658675
  H   -2.44956405307169      6.68243198655271     14.37790739875747
  H   -1.57201914551108      7.37114784608017     15.74352390364320
  H   -0.62005074752275      9.13478545560233     14.27763249163215
  H   -0.22677905070091      7.54178145981527     13.64990927329139
