# Supplementary material for: Coordination-Induced Spin Modulation: Overcoming Spin Blocking in C–H Methylation with High-Spin Ferrous Complexes
Source: ACS Catal. 2026 Mar 4;16(6):6088–97. doi: 10.1021/acscatal.6c01157 (PMC13001654; doi:10.1021/acscatal.6c01157)
Supplement: Supplementary file 4 [file cs6c01157_si_004.zip › Cartesian Coordinates for DFT/Structures in Table S5/cis-TS1A/cis-TS1A_S=0.xyz]

111
Coordinates from ORCA-job dcypefeme2-ArH_singlet-cis-conf2_trans-me_ch-act_optTS_run3
  Fe  0.97973346326292      7.58048156309243     10.36860407689149
  C   2.40325897025945      6.58697795338354      9.47532851274012
  P   -0.61476141334123      9.01940788178982     11.10999538815316
  O   1.94363076793974      9.09529796795160      9.60260710996460
  P   -0.43339604708521      7.23751365528567      8.63696072376567
  C   2.14446491352608      8.12108237437145     11.99525733594669
  H   1.95392574481315      7.56775333978270     12.92072242329423
  H   2.07732544213272      9.19360452583099     12.20294188046915
  H   3.17629226421007      7.91912031897558     11.67378214581135
  C   0.27361758293536      6.75642619116331      6.97048960040844
  C   0.21644755092982      5.95137429572499     11.50319211204266
  H   0.42115425342387      4.93539601872818     11.14060766915726
  H   -0.87237908274467      6.05807685996810     11.51158802377220
  H   0.56221286379782      5.99284592645980     12.54003480797170
  C   3.11739890226310      8.86170664179765      9.16708083481240
  C   2.56908374442399      5.21753028895552      9.16732088540337
  C   -0.93609711317390      8.26528146308201     13.87049647672038
  C   3.45372644691267      7.46795041157703      9.03244773241514
  C   -1.68850813445169      8.56959306570933     12.56549197241180
  C   -0.65296701539984      6.27147266147279      5.83895735033486
  C   -1.96225936175315      9.14132839183179      9.82009230477142
  H   -2.70466882277689      8.37872701965710     10.08441011858179
  H   -2.47572125674176     10.10591908568391      9.83445792921041
  C   -0.00634915028251     10.78979229419742     11.31214851530589
  C   3.68548156283830      4.73564496934815      8.49929970684060
  C   -1.36283312782495      8.83423029180404      8.44617715382231
  H   -0.63040236884288      9.60198933872693      8.17815363211686
  H   -2.12703005030813      8.80297182831420      7.66314999906537
  C   -0.85826527475682     11.87548708905522     10.63292782105356
  C   -1.35938534845789      4.57315985284539      8.80978206516446
  C   -1.83395044934032      6.03290225770794      8.93766580615330
  C   3.98977983259837     10.06095336707812      8.80408522165097
  C   3.26144370929014     11.35896362175181      9.18845356505018
  H   2.30534053681899     11.44704554725407      8.66531687710517
  H   3.88712460510962     12.21786353306675      8.92076513696015
  H   3.06475836138154     11.39454364435056     10.26346169448401
  C   4.26938561181409     10.10267815632603      7.28383866312543
  H   3.33601299264189     10.22345169898290      6.72474838475641
  H   4.76453002911307      9.19949386653308      6.92198428599111
  H   4.91340441316231     10.96055676070031      7.05781103659213
  C   5.31381882875039      9.99958310445858      9.59852265149737
  H   5.91228599262938      9.12022987007343      9.35126795849195
  H   5.11145053633316      9.97630145622792     10.67411041935426
  H   5.91112481445349     10.89223251660513      9.37851654311744
  C   4.59721781192186      6.95857003883003      8.37926134339859
  C   4.71819282391321      5.60637905155763      8.11456302019544
  H   3.76801821084309      3.67252899829026      8.28420406932728
  H   1.80393512820320      4.51099952938254      9.48154892671158
  H   5.38785692593353      7.62782746368960      8.05815199229696
  H   5.59849377164573      5.22421467477487      7.60613638929015
  H   1.64744130222343      6.35838280087559     10.81782222301224
  C   1.24601427299673      7.82544065160691      6.42084041899099
  H   0.89457762158449      5.90363384042532      7.27568322953698
  C   0.57062596252033      8.93990450043234      5.60945817500661
  H   1.96516492086774      7.30896998968931      5.76957605587406
  H   1.82374290169172      8.25253380354521      7.24043637826101
  C   -0.33477243051865      8.38357137346651      4.50529802779961
  H   1.34635119121301      9.58041889943022      5.17117710445804
  H   -0.02352503193823      9.58221049674715      6.26885714819859
  C   -1.35913988040328      7.40155974435398      5.08337752814092
  H   0.28140441786107      7.85633804554992      3.76238727515810
  H   -0.83899723490527      9.20208126364541      3.97727996300315
  H   -1.97480799702204      6.97795051815939      4.28021629881320
  H   -2.04280957661196      7.93490399802800      5.75593035046702
  H   -1.37859464847120      5.54170157890914      6.20329508871518
  H   -0.01545842926991      5.73199651586969      5.12084723216151
  C   -3.16998808637657      6.24460619960518      8.20356454737431
  H   -2.04240994382681      6.19180195289645     10.00649730355269
  C   -4.22966513975416      5.27479260623631      8.75035997251286
  H   -3.05365913096360      6.07989705795022      7.12677144181869
  H   -3.51910009802551      7.27534438049760      8.32904618806410
  C   -3.76761134983305      3.81634710842097      8.64044245942777
  H   -5.17747674073347      5.41703968852830      8.21652577218589
  H   -4.41933996323248      5.51355111492848      9.80714518142135
  C   -2.42299744322478      3.60815190085014      9.34822187741874
  H   -3.66183099398953      3.55077677485287      7.57825357775601
  H   -4.52733396412752      3.14556016473702      9.05969342104222
  H   -2.08498115610619      2.57162874982396      9.22785038801410
  H   -2.54706723496267      3.78026300727766     10.42670714828885
  H   -0.41848059610716      4.44273415251361      9.35045257926032
  H   -1.15831484215865      4.33558215388019      7.75820674682234
  C   0.29826248780076     11.19114146539092     12.76781673049477
  H   0.95222247892501     10.74440897692015     10.78109161970107
  C   -0.16646468701463     13.24557497310072     10.70461431023354
  H   -1.84315915823116     11.93691812533487     11.11740404779723
  H   -1.03385058222692     11.62343026790625      9.58131731219742
  C   1.00511554715425     12.55258740646084     12.82493043294822
  H   0.91789686737902     10.43277096377711     13.25294529523217
  H   -0.63570302571908     11.25810925344000     13.33976100465125
  C   0.16579645935609     13.64029398206827     12.14729506274351
  H   1.97883671940010     12.47527420281940     12.32104354614839
  H   1.20860746572746     12.81985537608147     13.86924790134172
  H   0.69350014873225     14.60167973573131     12.16679157581144
  H   -0.76825916484944     13.77941039403500     12.71140256915926
  H   -0.80269523576600     14.00622319536648     10.23487507020507
  H   0.76371094402999     13.20269024982698     10.12115189514863
  C   -2.88290493597434      9.50496660017738     12.83032432441457
  H   -2.10318955975348      7.60932930675867     12.21443454856799
  C   -3.82710619696305      8.89298644345684     13.87727388398722
  H   -3.43627341607446      9.70070728403651     11.90566927951923
  H   -2.51833144761794     10.47375982676546     13.19408473933060
  C   -3.08507820123781      8.54655157333778     15.17420348508336
  H   -4.27301781845801      7.97760950923477     13.46135158441679
  H   -4.65446435067770      9.58405209999833     14.08153317500616
  C   -1.88565845802788      7.63191773868715     14.89562945016731
  H   -3.77129570294625      8.07426153626881     15.88771593417276
  H   -2.72779799355663      9.47457728131124     15.64412651130815
  H   -2.24370603104385      6.66704995548440     14.50846290370604
  H   -1.34405084519947      7.42027304911820     15.82552480743740
  H   -0.52894362677369      9.19089297852744     14.29112613032174
  H   -0.08874475173349      7.60741849062298     13.66772947220447
