# Supplementary material for: Coordination-Induced Spin Modulation: Overcoming Spin Blocking in C–H Methylation with High-Spin Ferrous Complexes
Source: ACS Catal. 2026 Mar 4;16(6):6088–97. doi: 10.1021/acscatal.6c01157 (PMC13001654; doi:10.1021/acscatal.6c01157)
Supplement: Supplementary file 4 [file cs6c01157_si_004.zip › Cartesian Coordinates for DFT/Structures in Table S5/cis-TS2A/cis-TS2A_S=1.xyz]

106
Coordinates from ORCA-job dcypeFeMeAr_cis-triplet-conf2_trans-me_cc-re_optTS
  Fe  0.77763173500168      7.85466074256891      9.93793172918729
  C   2.33261282060332      6.83524457128926      9.38294048486664
  P   -0.87470708383994      9.24719520268608     10.76557349170750
  O   1.93580578913454      9.37971045225021      9.42856810614196
  P   -0.69803660624013      7.30704778765549      8.41237999117081
  C   2.07485247272837      6.92563819972207     11.27989214002414
  H   1.79371130315539      7.84231743074682     11.83612323176400
  H   3.13961270814239      6.76803192719639     11.43708687307260
  H   1.51775676470056      6.06042585421887     11.65250826116549
  C   -0.32532933948759      6.60193720084453      6.70827857981830
  C   3.14381200629337      9.08013821649635      9.08212274808642
  C   2.46766396651062      5.43767860136654      9.09670631066371
  C   -0.93839714219882      8.15527265898523     13.40986236849104
  C   3.42765413061673      7.69759633648369      8.94944298732382
  C   -1.82843418942330      8.68726980361247     12.27442015983473
  C   -1.29656932482599      6.96060236893687      5.55952980622695
  C   -2.27108703571973      9.31060095146193      9.52004121615753
  H   -3.07228404748312      8.67122083768680      9.90674395012014
  H   -2.68915561908690     10.31734308266412      9.43399980612465
  C   -0.33347051004682     11.02444298255439     10.98779526548970
  C   3.59885586939866      4.92239483802126      8.51137454789789
  C   -1.79254073772065      8.79800248456400      8.15653221747788
  H   -1.16867047131826      9.55850586780050      7.67738303271254
  H   -2.64307060178112      8.59476885026633      7.49529349825545
  C   -1.38588938586415     12.13858417183932     10.87091592674518
  C   -1.22524161896588      4.87546351009298      9.72587729559323
  C   -1.94122257727792      6.08755345310009      9.10908309781642
  C   4.11922006421745     10.24174874610469      8.87543025506214
  C   3.42150300968764     11.56354904035534      9.23539845757648
  H   2.53919057977890     11.72968220202499      8.61106984388796
  H   4.11891203475647     12.39682626586092      9.08881362088154
  H   3.09822781243469     11.55990002618376     10.27934175788058
  C   4.56210303244772     10.32639472260002      7.39730177610019
  H   3.69109642140668     10.46719481056339      6.74916198192225
  H   5.08521086212021      9.42715114326104      7.06518569957849
  H   5.23311587790791     11.18355964046585      7.26143586013848
  C   5.34558904879283     10.08255364090769      9.80043576989866
  H   5.90143643037591      9.16351905672928      9.60077347511536
  H   5.02912766129981     10.06043004944821     10.84919973047410
  H   6.02753853837432     10.93170537865297      9.66797368348813
  C   4.60545596152256      7.11707294699337      8.41050141935166
  C   4.69811119702053      5.76120182723526      8.18920998839827
  H   3.65936379863448      3.85656238111608      8.30048487192695
  H   1.65621916433456      4.76761614091400      9.37146995206100
  H   5.44723275305206      7.74823239509559      8.14420298089756
  H   5.59997905451297      5.33569285733330      7.75918061270762
  C   1.11987297053833      6.89007909565840      6.26709870648707
  H   -0.41000083917977      5.52132195725386      6.89574902593132
  C   1.29819803661449      8.34098522139977      5.82186676667228
  H   1.35330190266450      6.22590734044430      5.42073260783168
  H   1.81481165851207      6.64527479370992      7.06850944656223
  C   0.39439443090226      8.64040522875061      4.62165311305914
  H   2.34844501944016      8.52430188823079      5.56895217767222
  H   1.05893135269437      9.00813267066472      6.66317592206324
  C   -1.07616784031154      8.35910972725823      4.95662330136577
  H   0.70750323919347      8.00703030564337      3.77875116562789
  H   0.50675658403848      9.68128485287307      4.29335555777695
  H   -1.69578986190896      8.45616947319881      4.05615083085456
  H   -1.42782667662595      9.12466296705931      5.65540863322165
  H   -2.33989540100573      6.85492317053987      5.87330324298534
  H   -1.13598741345671      6.21489446367260      4.76639382133521
  C   -3.08153019196916      5.63972671250952      8.18465665205593
  H   -2.38569690950877      6.64864121272086      9.94573980500698
  C   -4.06926635234136      4.72785436180002      8.92979494484410
  H   -2.66332907348327      5.09153819350014      7.32995203029580
  H   -3.61227495370612      6.50981396746048      7.77997591752575
  C   -3.35513372183952      3.51696362108810      9.54233755897772
  H   -4.86283980416140      4.39906449405551      8.24746596319671
  H   -4.55662687938357      5.30396076075985      9.72997672001443
  C   -2.21254754944142      3.96109007935647     10.46323746427822
  H   -2.94415434476853      2.89486187578122      8.73416511519214
  H   -4.06884190556528      2.89194679501199     10.09256015560867
  H   -1.68559274673868      3.08853445954728     10.86816660891252
  H   -2.63052032817089      4.50686780719609     11.32214920833560
  H   -0.44323672081289      5.22611978468253     10.41071397858533
  H   -0.71973715019097      4.30307595203375      8.93479451615982
  C   0.46982339716453     11.15574638490058     12.29523351726746
  H   0.38294710026957     11.13426843619925     10.16041264083245
  C   -0.73310837182674     13.52352596675986     11.00654226765379
  H   -2.15037155832777     12.02610278697561     11.64920757750621
  H   -1.90163132662475     12.07890732178333      9.90618824209473
  C   1.09824899444311     12.54833029513301     12.43839449165237
  H   1.24452228868361     10.38024358277807     12.32836234905768
  H   -0.19707677057575     10.98617312644733     13.15101746589904
  C   0.03894871670496     13.64987150913539     12.32437612465626
  H   1.85109320417530     12.68999975039603     11.65250678932800
  H   1.62302561012079     12.61922057393350     13.39918145687367
  H   0.50775290918279     14.63852233645334     12.39832008208402
  H   -0.66571420462031     13.56900373235957     13.16545436797128
  H   -1.50205762524347     14.30289544449817     10.93585891507893
  H   -0.04185997863684     13.67930844528310     10.16618892786363
  C   -2.88443356826293      9.66428196254401     12.81530278117003
  H   -2.36453958351473      7.81472585317871     11.86451482407886
  C   -3.73643701733443      8.99870028557724     13.90722510221418
  H   -3.52763145597634     10.02588466518217     12.00465527565038
  H   -2.38053910461566     10.54219469867352     13.23940200644510
  C   -2.85942600767662      8.45105638912122     15.03990414169723
  H   -4.30964550758517      8.17354280764835     13.46031119047563
  H   -4.46700692762934      9.71614699013810     14.30082168428596
  C   -1.79382097195422      7.48982582406414     14.49816750676956
  H   -3.48042137861619      7.94727146805111     15.79046881279417
  H   -2.36500920131393      9.29015654994938     15.55079511581703
  H   -2.28831111345781      6.60370803996251     14.07364501991104
  H   -1.15163522370374      7.13419136816321     15.31284369118924
  H   -0.36737058296788      8.97881176646452     13.85463452896333
  H   -0.20861984799086      7.44382674741514     13.00870328298485
