# Supplementary material for: Coordination-Induced Spin Modulation: Overcoming Spin Blocking in C–H Methylation with High-Spin Ferrous Complexes
Source: ACS Catal. 2026 Mar 4;16(6):6088–97. doi: 10.1021/acscatal.6c01157 (PMC13001654; doi:10.1021/acscatal.6c01157)
Supplement: Supplementary file 4 [file cs6c01157_si_004.zip › Cartesian Coordinates for DFT/Structures in Table S5/cis-TS2A/cis-TS2A_S=0.xyz]

106
Coordinates from ORCA-job dcypeFeMeAr_cis-singlet-conf2_trans-me_cc-re_optTS
  Fe  0.57965599388125      7.69785481016709      9.87415752333143
  C   2.15653173679318      6.67166412635408      9.50300870268245
  P   -0.90111148860653      9.14871529614209     10.70262897686267
  O   1.66412499015720      9.15454800887846      9.32901125057736
  P   -0.74008214681023      7.58914145822353      8.21069386818347
  C   1.98451683553364      6.97602471979241     11.37557382098488
  H   1.62033140643699      7.88138980371841     11.87999137006454
  H   3.06703430953962      6.96034238658827     11.47665914219939
  H   1.55833480852164      6.08656439730380     11.84512021230592
  C   -0.28719093849223      6.87887500890514      6.55139564722390
  C   2.89080926494129      8.87906838740965      8.97720383383765
  C   2.38130648100600      5.25279797998991      9.37716211223433
  C   -1.26186587027481      7.92668904507126     13.25415052959287
  C   3.24151278967350      7.52229074529179      8.98811447118296
  C   -2.01788007699954      8.64857474738269     12.12621211151937
  C   -1.31468318079939      7.00930803759063      5.40900748170090
  C   -2.24182156129150      9.53669368590650      9.42252215103833
  H   -3.13895189526809      8.98427673828414      9.72323377439946
  H   -2.51321975823455     10.59502924079657      9.43626281798173
  C   -0.16372774244693     10.82774325180233     11.08828743862489
  C   3.56540663934146      4.73825843605850      8.91772047365668
  C   -1.80516527890913      9.10214322515417      8.01367214930935
  H   -1.18602026362348      9.87622618673703      7.54900298161154
  H   -2.67104698524277      8.92839650266291      7.36445867218832
  C   -1.06000706861752     12.07685308336361     11.05629596672864
  C   -0.99640902150321      5.63627693817996     10.00164467744883
  C   -1.90305633927196      6.35977967267337      8.99478848987388
  C   3.78610068913531     10.07992877838249      8.67087490198838
  C   2.96981282519606     11.38180881776390      8.73590767556122
  H   2.13763191923291     11.36730443001380      8.02601621020365
  H   3.62193120636912     12.22839874279570      8.49079717394201
  H   2.55881140999838     11.54355763487775      9.73509295420301
  C   4.40458590819246      9.98923654792902      7.25902693431096
  H   3.61945702097270      9.98482941457201      6.49752513486911
  H   5.01201449826863      9.09349073163716      7.12035853791516
  H   5.04219024169845     10.86469231096781      7.08540432482560
  C   4.90289184796416     10.15903321339374      9.73702541382383
  H   5.53933959861430      9.27044475947260      9.72989863904167
  H   4.46695338032721     10.25306533327501     10.73753686536780
  H   5.53346321509872     11.03763475599123      9.55268588145000
  C   4.48711341988509      6.95089535907993      8.60999214616990
  C   4.65371440817801      5.58823367092037      8.56814143526026
  H   3.68700984456244      3.65965008049155      8.83545209007512
  H   1.60752824919853      4.55954121387525      9.70163757757560
  H   5.32058616535951      7.59011674191746      8.33662392956815
  H   5.60265102729012      5.15740016329201      8.26264655719643
  C   1.10608195275261      7.36162562953737      6.10960292209902
  H   -0.19090156667128      5.81516681791964      6.81425926814715
  C   1.06321416343970      8.76955258976244      5.51394254964159
  H   1.48102148506254      6.66631792109105      5.34408309551214
  H   1.79616983407660      7.31203245821714      6.95583166486931
  C   0.10321550241346      8.82463302487525      4.32056009857840
  H   2.06999782506807      9.06908799856170      5.20239911806843
  H   0.74747284216345      9.48670849835107      6.28533773246270
  C   -1.30843812753503      8.38692802631973      4.72866047970981
  H   0.48005154114232      8.15641355788577      3.53243891850666
  H   0.07252161878485      9.83407500150742      3.89247337234351
  H   -1.96536577205308      8.35491455237634      3.85058289330776
  H   -1.73026065989081      9.14035438288585      5.40343978565640
  H   -2.32411670394800      6.77071302448653      5.76166655358146
  H   -1.06191617060562      6.24925134357123      4.65471650439684
  C   -2.71801021913509      5.36252667033332      8.16441928834057
  H   -2.60957051450057      6.97291954915923      9.57120989347010
  C   -3.51146391184388      4.42196861673580      9.08708200880717
  H   -2.04655064369774      4.76966697270912      7.52965386191897
  H   -3.40395608155164      5.89462521771857      7.49570911964122
  C   -2.60074410852134      3.71140122240134     10.09906160377766
  H   -4.05855836902181      3.68371722126972      8.48843326737144
  H   -4.26411636143518      5.00972388726976      9.63230937427774
  C   -1.79660582014064      4.71820021157113     10.93411182835723
  H   -1.90354798670434      3.05400138671304      9.56058819645481
  H   -3.19712271457325      3.06918975897981     10.75816313445528
  H   -1.12533756516896      4.19744913758456     11.62675975099322
  H   -2.48465584483171      5.32150672135277     11.54227349052568
  H   -0.47677575496550      6.38424969194852     10.67451293993953
  H   -0.24435201213194      5.05112213577501      9.46878010481524
  C   0.63065117170291     10.76305514186586     12.40575233914149
  H   0.56863256795689     10.91539135481527     10.27476666454496
  C   -0.22548642812727     13.34911870642792     11.27856775634197
  H   -1.83193293632361     12.01804936517319     11.83249091148389
  H   -1.57927409258461     12.15654980773239     10.09511317494061
  C   1.44868274926655     12.04050085420125     12.63838671079044
  H   1.29112624019918      9.88834522983463     12.40077907215686
  H   -0.06480421224677     10.63743928637470     13.24670247663340
  C   0.55446709118270     13.28442085062108     12.59645190444786
  H   2.22279637823567     12.12336346393279     11.86357343566467
  H   1.97047556617646     11.97603358845429     13.60133388080584
  H   1.15461633470203     14.19265773366027     12.73009969246120
  H   -0.15727205595935     13.24693075115684     13.43449060926382
  H   -0.88240199623270     14.22804954057428     11.26634729063162
  H   0.48038088357545     13.46769468640598     10.44426715722346
  C   -2.95574624384282      9.71962656448188     12.70353352067333
  H   -2.65312239410102      7.88859101785565     11.63772582622729
  C   -3.94065775831401      9.10299482207784     13.70875997421330
  H   -3.50349172488931     10.22886937610368     11.90226752897616
  H   -2.35481377796862     10.48102262531451     13.21649776783896
  C   -3.19850051197496      8.36529357980437     14.83001090744199
  H   -4.59650137456936      8.39543304431828     13.18070356944601
  H   -4.58752493483307      9.88371018693145     14.12798882728416
  C   -2.24373898827969      7.30838704960528     14.25925449311747
  H   -3.91449413889083      7.90023706165956     15.51848845040556
  H   -2.62095832504884      9.09351620016410     15.41785661581063
  H   -2.83112357462120      6.52758532580986     13.75436741555195
  H   -1.69185032003937      6.81633305827235     15.06933774758206
  H   -0.61194806767684      8.63691402617320     13.77942335725904
  H   -0.60526749742622      7.16028385023199     12.82800307089821
