# Supplementary material for: Coordination-Induced Spin Modulation: Overcoming Spin Blocking in C–H Methylation with High-Spin Ferrous Complexes
Source: ACS Catal. 2026 Mar 4;16(6):6088–97. doi: 10.1021/acscatal.6c01157 (PMC13001654; doi:10.1021/acscatal.6c01157)
Supplement: Supplementary file 4 [file cs6c01157_si_004.zip › Cartesian Coordinates for DFT/Structures in Table S5/cis-TS2A/cis-TS2A_S=2.xyz]

106
Coordinates from ORCA-job dcypeFeMeAr_cis-quintet-conf2_trans-me_cc-re_optTS
  Fe  1.03531187451218      7.84219039849999     10.26764381719384
  C   2.53778271964230      6.74046563290714      9.47422213986057
  P   -0.79892448732558      9.22480074235084     10.96264704362328
  O   2.12321910633282      9.40432527913648      9.67727153866563
  P   -0.42492551462491      7.37997332659816      8.49515483137180
  C   2.39253301904572      6.90805381230662     11.42498063584381
  H   1.89026533841462      7.65637072251395     12.10020024199111
  H   3.46459448454037      7.08012503568506     11.50628803245558
  H   2.13583750109007      5.90130880370474     11.75797342020325
  C   0.29468975442696      6.66386650225010      6.94509565644360
  C   3.27511146531307      9.04234525262717      9.12884177955739
  C   2.63846784408038      5.37453081516892      9.21948506344645
  C   -1.29341401521435      8.73840686974185     13.70575238749302
  C   3.49757331443379      7.65964841181555      8.89071715199857
  C   -1.95726470111906      8.65009382199030     12.32001242760717
  C   -0.61319409230303      6.04130946755982      5.87303301797124
  C   -1.96010864794432      9.40921720775009      9.50934770216281
  H   -2.83251530375835      8.77558902149410      9.69445946257451
  H   -2.32451224404772     10.44057873515882      9.45000699344822
  C   -0.30000194082898     10.99425714548193     11.27909048936027
  C   3.61503185551726      4.85800468980416      8.35376099891045
  C   -1.29407787368632      8.98542471319067      8.19036741548612
  H   -0.51866403049735      9.70574424235437      7.91197181746316
  H   -2.03172398397496      8.94515266208271      7.38178441585304
  C   -1.41178472716209     11.96770110606333     11.70007212071512
  C   -1.29809965755043      4.85098314295532      9.34819994337714
  C   -1.80777886810361      6.27739506430407      9.08017574515413
  C   4.24638740076413     10.17446774448437      8.79299062009149
  C   3.72667401489038     11.49505449665937      9.38691721604364
  H   2.73437752132456     11.74008218057860      8.99969421786422
  H   4.41797136552854     12.30722737818260      9.13060833208582
  H   3.65625998692152     11.43167069943575     10.47647687341115
  C   4.35635529301308     10.35397495763675      7.26070454648128
  H   3.37806133798800     10.61402000197497      6.84116354298842
  H   4.70331216050462      9.44510548090323      6.76324218704503
  H   5.05690136781051     11.16495641767965      7.02346312045521
  C   5.63770874006304      9.90502869327596      9.40920914203134
  H   6.08306006982730      8.97498931764842      9.04920427773855
  H   5.55627243222414      9.83509115331422     10.49968321298055
  H   6.32178177158867     10.72929739221372      9.17027798707599
  C   4.53177358190148      7.08791859252669      8.09407415325600
  C   4.57476025252105      5.72823609658997      7.81921878664256
  H   3.64322519446812      3.79450210964022      8.13348171559420
  H   1.95790509349344      4.68652796447418      9.71879461603889
  H   5.29148242195152      7.72697445965372      7.65805514590888
  H   5.36707249013231      5.33847999825497      7.18501811250465
  C   1.30352036211336      7.65300144317695      6.31902343601084
  H   0.89488070829468      5.85848159418241      7.39306261253129
  C   0.66264099121388      8.65781104786281      5.35373337373724
  H   2.04717898289493      7.05791501971723      5.77285413626594
  H   1.85241034302742      8.17335783294388      7.10909205760131
  C   -0.20803233817210      7.96581470330656      4.29858828666285
  H   1.45513682808065      9.24141459971729      4.86968961286767
  H   0.04498386637842      9.37616795111819      5.90619230052113
  C   -1.27148986201052      7.07918282136284      4.95924942563297
  H   0.42811193165055      7.33914396031390      3.65667861401394
  H   -0.68193995461270      8.70994647009969      3.64696139071631
  H   -1.87288308053960      6.57125108560218      4.19527865591092
  H   -1.96354107818392      7.70632877809123      5.53819066069350
  H   -1.36162136526169      5.38872619249486      6.33148155570488
  H   0.02098007195134      5.38984025220880      5.25241747708778
  C   -3.13785400787077      6.26701779914153      8.31032524200499
  H   -2.01944370713371      6.71222566068328     10.07046552140974
  C   -4.18799890078455      5.45470094135711      9.08419064280244
  H   -3.00115777055535      5.82706628396328      7.31651696341592
  H   -3.49843366160295      7.29088729700074      8.15435565269982
  C   -3.69587080770366      4.02814927983489      9.36330801552862
  H   -5.13148806284710      5.43002687235521      8.52540797737943
  H   -4.39834888335405      5.95846891369396     10.03963354345686
  C   -2.35402361117905      4.03599099188639     10.10684770944909
  H   -3.57672752125757      3.49498686121144      8.40910911860747
  H   -4.44627490242759      3.47582000789863      9.94175284214067
  H   -1.99840394360849      3.01059560291001     10.26382055442465
  H   -2.49573441083493      4.47935227905060     11.10359344411447
  H   -0.36461102615660      4.89714227313907      9.92216267870380
  H   -1.06060334061737      4.35538959278323      8.39761020802951
  C   0.90447499000210     11.09176081097106     12.23427481009656
  H   0.06734273922927     11.28808575090435     10.28242691507301
  C   -0.88528565313709     13.40943826588601     11.75368288130045
  H   -1.77092755984582     11.69400007885664     12.70064838847735
  H   -2.27113466191913     11.90255589764614     11.02201151315169
  C   1.41562311434902     12.53773199725080     12.31734732834432
  H   1.69789104997213     10.42916459915588     11.87506432140478
  H   0.61237790473063     10.75530747770673     13.23740657442748
  C   0.30388335943605     13.51591258668090     12.71541923865730
  H   1.81500763115351     12.82900084552599     11.33734216810678
  H   2.24787636826354     12.59603773058806     13.02931769956908
  H   0.68859935811622     14.54282889682729     12.73284897878501
  H   -0.03840340070835     13.28813538745087     13.73583854985062
  H   -1.69043342054574     14.08931304015655     12.05921603128381
  H   -0.57019265859782     13.71767937004240     10.74662069641577
  C   -3.37924788078769      9.24027165479283     12.37245208245083
  H   -2.06021182101728      7.57853823051468     12.07939043574719
  C   -4.22485779922261      8.51658027917956     13.43209915922777
  H   -3.87190009771341      9.16394908609072     11.39746964340478
  H   -3.33146173962365     10.30589196573175     12.62013917514994
  C   -3.56547077781887      8.58681189050548     14.81427618957241
  H   -4.34679043554752      7.46330208361722     13.14012044959399
  H   -5.23021062246937      8.95428267408738     13.46523405526917
  C   -2.13894756539354      8.02513470583784     14.77056819203752
  H   -4.16733253899797      8.04345502582140     15.55245246027303
  H   -3.53089563409396      9.63561441390324     15.14332109607312
  H   -2.17765535930284      6.95121630331858     14.53896883615765
  H   -1.66000296769938      8.12198387351786     15.75232446514661
  H   -1.18805633355878      9.79479760505551     13.98561674658652
  H   -0.28238012226758      8.31477530263153     13.67070311175514
