# Supplementary material for: Coordination-Induced Spin Modulation: Overcoming Spin Blocking in C–H Methylation with High-Spin Ferrous Complexes
Source: ACS Catal. 2026 Mar 4;16(6):6088–97. doi: 10.1021/acscatal.6c01157 (PMC13001654; doi:10.1021/acscatal.6c01157)
Supplement: Supplementary file 4 [file cs6c01157_si_004.zip › Cartesian Coordinates for DFT/Structures in Table S5/cis-Int4A/cis-Int4A_S=2.xyz]

106
Coordinates from ORCA-job dcypeFeMeAr_cis-quintet-conf2_trans-me_opt
  Fe  1.10167257243749      7.76002661253323     10.35520123692097
  C   2.61910768854950      6.77648059556744      9.58452219275766
  P   -0.66525993851183      9.24456894432459     10.99255456412447
  O   2.07115319693410      9.33412227457741      9.78634083465159
  P   -0.32040723738253      7.39628581847455      8.46998275598236
  C   1.02251678963320      6.55247170406554     11.95744834103528
  H   -0.01363333910690      6.44650859484122     12.30806130192180
  H   1.62714237249462      6.99778514024087     12.75735805374304
  H   1.42478466917497      5.56160796817321     11.73067408624611
  C   0.36265944026355      6.65754810236082      6.90717905259630
  C   3.17346916531626      9.06500921324326      9.06170984536654
  C   2.85497871908381      5.41371734435004      9.49933110579832
  C   -1.19190192996886      8.74408369339763     13.71536772097709
  C   3.54604769879287      7.69742936246997      8.97400028034225
  C   -1.83131195417656      8.65091327650257     12.31776623186548
  C   -0.59042425001909      6.06636437053014      5.85393793528931
  C   -1.78450044480852      9.48487914621629      9.51156565842770
  H   -2.68473186975881      8.88701129251385      9.68116405478625
  H   -2.10711311386181     10.52991209618446      9.44967245380034
  C   -0.09643762258562     10.97485635844021     11.35943868680928
  C   3.96960921887142      4.90088566529850      8.80774797147083
  C   -1.12429638388271      9.04296022209957      8.19356245372895
  H   -0.31917215882709      9.73454718712530      7.92578679038093
  H   -1.85849013560353      9.04146693267063      7.38095781621835
  C   -1.18332896683612     11.97765518812042     11.77546457500496
  C   -1.24631888937871      4.87142177947678      9.24223548018359
  C   -1.72105618798724      6.32465287266946      9.05615505450416
  C   3.91435395504451     10.26480979072132      8.48660167131518
  C   3.13030404132443     11.55524275979837      8.77648898308579
  H   2.12235162637543     11.50992119172520      8.35191677981583
  H   3.65681004246139     12.40977462804198      8.33471841138370
  H   3.03496857013871     11.72217620886488      9.85160660220341
  C   4.06969206020576     10.14279284336895      6.95368197935113
  H   3.08949384055351     10.20013989263168      6.46924018230699
  H   4.53479158962626      9.19954798507705      6.65864657724258
  H   4.68535886999564     10.96637596728612      6.57043554274804
  C   5.30664487116809     10.39165816929658      9.15138018416193
  H   5.92806162349866      9.51180626797833      8.96731637642802
  H   5.19946007563337     10.50657906703541     10.23518730068258
  H   5.83241288637426     11.27210689779134      8.76004234058675
  C   4.69500401538555      7.16148035954225      8.32579401872058
  C   4.88611541714595      5.78882680497607      8.23580066388215
  H   4.11869486270711      3.82684634414790      8.72975547759039
  H   2.16977768391344      4.71024587546162      9.97080024404240
  H   5.44002258020090      7.82150273223134      7.89349108984546
  H   5.76467332071944      5.40545078992188      7.72201680975687
  C   1.38550629676665      7.60384506406771      6.24275924477806
  H   0.94310506068634      5.83536481523505      7.35027717152977
  C   0.74609675697857      8.64075373909253      5.31011782250085
  H   2.07475541553078      6.97817786349701      5.65956878516261
  H   1.99529269660924      8.09274876449526      7.00833357745252
  C   -0.19206666592085      7.99523540467293      4.28365170834502
  H   1.53893379608896      9.19701469527668      4.79630425815980
  H   0.18137888633118      9.37796371620738      5.89366833104522
  C   -1.25363715482632      7.12947032364934      4.97318825781587
  H   0.39528682594045      7.36133654212355      3.60371397395172
  H   -0.66854698311326      8.76617763993721      3.66592999768010
  H   -1.89312298685903      6.64384367688682      4.22588842810682
  H   -1.91096752178137      7.76613557620315      5.58134461603252
  H   -1.33883261372920      5.42207736502395      6.32254772215598
  H   0.01334526993020      5.41135755326574      5.20722154474352
  C   -3.06114410426952      6.39007335030250      8.30587316461640
  H   -1.89977479344987      6.72012360889319     10.06887669261778
  C   -4.12291287290302      5.56546075855363      9.04956190169175
  H   -2.94759098896749      5.99734069304472      7.28975564267771
  H   -3.39842425618153      7.42851023598118      8.20403644533969
  C   -3.66614912992962      4.11302006873705      9.23949431999841
  H   -5.07331799642818      5.59920754041091      8.50306743897397
  H   -4.30657991350373      6.01979629268121     10.03454917590669
  C   -2.31656522293042      4.04356532390054      9.96553478754078
  H   -3.57324627540345      3.63365953920780      8.25413344390329
  H   -4.42466178551358      3.54791750079812      9.79429447087189
  H   -1.98521480223916      3.00238822613353     10.05623352287855
  H   -2.43431667270861      4.42937765623871     10.98835665107716
  H   -0.30576497386471      4.85955583018574      9.80418024866944
  H   -1.03789373717898      4.42288485953963      8.26232376328323
  C   1.08223709269830     10.99499464173666     12.35183413168811
  H   0.31208115122331     11.27637077410861     10.38229168406131
  C   -0.59830460297603     13.39361124402858     11.88755602718317
  H   -1.58739741889907     11.68792900447332     12.75406311125285
  H   -2.02067907922947     11.97021774761600     11.06715346109916
  C   1.65173642138454     12.41456133555194     12.48624443109709
  H   1.85339131988535     10.30198488848337     12.00411167914928
  H   0.74521326570198     10.65221091194329     13.33748133748970
  C   0.56926384734013     13.42610741465698     12.88129969129569
  H   2.08963210746130     12.71793756903890     11.52620553810457
  H   2.46507898436767     12.41769290930662     13.22170429274871
  H   0.99304978472998     14.43610802439061     12.93567596212029
  H   0.19268415325105     13.18539809688904     13.88641259458824
  H   -1.38253734354444     14.09762707584781     12.19222063199584
  H   -0.24427263869665     13.71629956695435     10.89813881667855
  C   -3.25986079673202      9.22344320876453     12.34983463721882
  H   -1.91389845311629      7.57865040515119     12.07388454769684
  C   -4.11018166159585      8.46441833922376     13.38084209844006
  H   -3.73715555513287      9.15685122794636     11.36640511592976
  H   -3.22845772894491     10.28617960124504     12.61569688597300
  C   -3.47702261464850      8.51150799426230     14.77653312757642
  H   -4.20818637074794      7.41669596218534     13.06119905067871
  H   -5.12327572167677      8.88409580176757     13.40605498411138
  C   -2.03679994053917      7.98546641098432     14.74726041923363
  H   -4.08075759317424      7.93436977499894     15.48692292253598
  H   -3.47322789700651      9.55142290997481     15.13401491226167
  H   -2.04030345746435      6.91694911635130     14.48985437536331
  H   -1.57781264599213      8.07138014079937     15.73925009634855
  H   -1.13156494685263      9.80004931467844     14.00946407402544
  H   -0.16998025556251      8.35385803002885     13.69252448245962
