# Supplementary material for: Coordination-Induced Spin Modulation: Overcoming Spin Blocking in C–H Methylation with High-Spin Ferrous Complexes
Source: ACS Catal. 2026 Mar 4;16(6):6088–97. doi: 10.1021/acscatal.6c01157 (PMC13001654; doi:10.1021/acscatal.6c01157)
Supplement: Supplementary file 4 [file cs6c01157_si_004.zip › Cartesian Coordinates for DFT/Structures in Table S5/cis-Int4A/cis-Int4A_S=1.xyz]

106
Coordinates from ORCA-job dcypeFeMeAr_cis-triplet-conf2_trans-me_opt
  Fe  0.92287261193108      7.79611310762006     10.27411780632205
  C   2.38842985117067      6.76078658839346      9.56566327938647
  P   -0.81058870258760      9.09290144324354     11.02050164842507
  O   2.04962290537727      9.33237735444612      9.46747133038391
  P   -0.48788514950377      7.42884512510402      8.52156132515686
  C   1.87938094752411      7.55771896412852     12.07499761761706
  H   1.59781646778887      8.27438095196329     12.85565090718110
  H   2.96810879987199      7.59918231019626     11.95205019618348
  H   1.63486168104341      6.55022487499200     12.44504251492568
  C   0.24123174925996      6.92360135733240      6.87854126723389
  C   3.17932873298583      8.97219201282189      9.01864739340251
  C   2.59476695126813      5.36469781245626      9.58515277150284
  C   -1.13304773049896      8.15891970367249     13.71093236745158
  C   3.41726117792740      7.54608982517086      8.94339546382898
  C   -1.90158687049822      8.65211183262381     12.47480416929684
  C   -0.64319478063455      6.31855168915838      5.77346797974209
  C   -2.14574046169906      9.22226409972667      9.71537344494170
  H   -2.89820732299211      8.46541676663758      9.96496430197839
  H   -2.65021974954079     10.19206982791216      9.74093712513404
  C   -0.17819405119295     10.84921391275642     11.21249516042961
  C   3.70708870525596      4.77282929135395      9.00195557695496
  C   -1.55372733913558      8.93525692158523      8.33132786246605
  H   -0.89570259660669      9.75539623363750      8.02876380038030
  H   -2.33658948890550      8.82946918769725      7.57231388098574
  C   -1.13642573747652     12.00286140810464     10.87568601230309
  C   -1.11210314545481      4.72040652585214      8.97112819376295
  C   -1.74712162374558      6.12166995998289      8.97416138093974
  C   4.16702373832535     10.07875381795965      8.63767408262281
  C   3.56171294209567     11.44534159390405      8.99995338165625
  H   2.62152317725692     11.61921930879283      8.46916452337818
  H   4.26918675181084     12.23711060829034      8.72819921603380
  H   3.35843637595014     11.51274815131912     10.07218218112589
  C   4.43704602892684     10.06318654321339      7.11541108206991
  H   3.50821285760933     10.22200008045181      6.55749829264882
  H   4.87784686888034      9.12407097597801      6.77538989100299
  H   5.12811935150915     10.87581607371633      6.86244409288990
  C   5.48458007766433      9.91264554228125      9.42710848642242
  H   5.99782039954132      8.97787673904586      9.19426906816533
  H   5.28759983315233      9.92781651326939     10.50413705372269
  H   6.15773537808340     10.74484365332267      9.18968066587572
  C   4.54725533200221      6.93381221458816      8.35493740705068
  C   4.68764935232872      5.55831479082443      8.37059306400593
  H   3.82849009890919      3.69164317953235      9.03884832734923
  H   1.87313643255836      4.72221705699083     10.08642249509886
  H   5.31440983042543      7.53109785884820      7.87353278298622
  H   5.55298453960268      5.09008862833007      7.91020222787238
  C   1.12535705655299      8.05501467742271      6.30643569424111
  H   0.92641237533751      6.13930406831055      7.22913821334203
  C   0.35986913458011      9.07461150304872      5.45152604222227
  H   1.90241475714182      7.58813889589629      5.68565105907962
  H   1.64154847217380      8.56314095201898      7.12319895782582
  C   -0.48756263824337      8.40015792411482      4.36717490097928
  H   1.07654495006132      9.76763979074116      4.99341031622667
  H   -0.29652706997065      9.68273213034533      6.08434392376325
  C   -1.43550081112801      7.36292140781562      4.98098032294229
  H   0.17357878586761      7.89350528754031      3.64912270564922
  H   -1.05276537837208      9.15220416351562      3.80346117936220
  H   -2.01724861827464      6.86639524984698      4.19464862444646
  H   -2.15837503621997      7.86480392084229      5.63760286194813
  H   -1.30649575751558      5.55073695237775      6.17982383437635
  H   0.03044014416803      5.80004492716418      5.07366333464665
  C   -3.10039482647299      6.13003147226992      8.24498118346576
  H   -1.94701280671465      6.36531493757310     10.02997272287523
  C   -4.04690022140937      5.08847805657365      8.86266410661378
  H   -2.96521981399038      5.90747090207922      7.18082422871236
  H   -3.56184634352598      7.12276427069147      8.30145080135088
  C   -3.42198158303922      3.68787700993939      8.85416027188912
  H   -5.00198784343696      5.08566093838387      8.32307994771713
  H   -4.26861945680792      5.37811099396975      9.90033434034919
  C   -2.06901029675215      3.68468979820604      9.57609065033119
  H   -3.27796810560312      3.36330585688807      7.81319077294117
  H   -4.10398680267071      2.96562008855504      9.31881656236894
  H   -1.61502494774340      2.68721641356922      9.53418649516390
  H   -2.22429699096120      3.91969110617690     10.63888181420455
  H   -0.17043182071210      4.74387976918072      9.52921405902487
  H   -0.86326716176511      4.42428598787098      7.94393745208415
  C   0.46745887096279     11.06313414892208     12.59389821300028
  H   0.63437271153047     10.86628048774591     10.47298893515518
  C   -0.39918384897969     13.35032380551634     10.94471650559662
  H   -1.98261306868077     12.01537221794799     11.57456547850460
  H   -1.55259441634378     11.87886266546186      9.86984703624981
  C   1.19359210454330     12.41318602182219     12.66191670237224
  H   1.16362931219341     10.24795259137059     12.81236053047085
  H   -0.31053926210216     11.04269736993884     13.36850097940970
  C   0.24867873783523     13.56913792716386     12.31661548344712
  H   2.03415530194371     12.40646066951672     11.95464818031907
  H   1.62124800820721     12.55321852304470     13.66231849468713
  H   0.78753096043599     14.52424643003356     12.33505429292651
  H   -0.53949946414205     13.63359789383738     13.08127161392624
  H   -1.09561615524534     14.16623672112174     10.71412550343164
  H   0.38082608637367     13.36723638037492     10.17033841602215
  C   -2.97077485825698      9.68704672460556     12.86487185720402
  H   -2.43080087859477      7.77225526611745     12.06838139831806
  C   -3.93564742514016      9.10621639204634     13.90983707777317
  H   -3.52823481934663     10.02028822954215     11.98187703096123
  H   -2.48009000434225     10.57439381842141     13.28559787543874
  C   -3.17889249697433      8.60301035500957     15.14521466215112
  H   -4.49040695047382      8.27072639155507     13.45853432267703
  H   -4.67721733918888      9.86266324388530     14.19554477050774
  C   -2.10142683069238      7.58409637285863     14.75371819111859
  H   -3.87902682886886      8.16224539895699     15.86534387383432
  H   -2.70327144260868      9.45773942630992     15.64815208912354
  H   -2.58640066977062      6.68869479472496     14.33724051237748
  H   -1.54388841294571      7.25809821616480     15.64005734844698
  H   -0.57235443665774      8.98885032271968     14.15741488407067
  H   -0.39854902678840      7.40705932110424     13.41135726003713
