# Supplementary material for: Coordination-Induced Spin Modulation: Overcoming Spin Blocking in C–H Methylation with High-Spin Ferrous Complexes
Source: ACS Catal. 2026 Mar 4;16(6):6088–97. doi: 10.1021/acscatal.6c01157 (PMC13001654; doi:10.1021/acscatal.6c01157)
Supplement: Supplementary file 4 [file cs6c01157_si_004.zip › Cartesian Coordinates for DFT/Structures in Table S5/cis-Int4A/cis-Int4A_S=0.xyz]

106
Coordinates from ORCA-job dcypeFeMeAr_cis-singlet-conf2_trans-me_opt
  Fe  0.93710271679710      7.72062599728155     10.21625649829872
  C   2.38466094295194      6.72320493027841      9.47897758496015
  P   -0.69690503564899      9.09980941637521     10.96733262366560
  O   1.92891139919195      9.17720933596223      9.56353807992594
  P   -0.44108702734310      7.40065198846620      8.51251011352925
  C   1.90500712276842      7.57804987609749     11.97934794570908
  H   1.61792689016474      8.24459992805883     12.79875497144517
  H   2.99517351034239      7.61488959113078     11.86636099771748
  H   1.64469371556743      6.54354950100881     12.28167782259504
  C   0.24882166479413      6.80306321559843      6.88489508441684
  C   3.09469460490603      8.94365636225092      9.07764477157712
  C   2.60614944120542      5.33144175099186      9.41318310297696
  C   -1.08621841614938      8.11011681437072     13.63794470637962
  C   3.43777238935382      7.55686780189161      8.97230308034287
  C   -1.82088794945538      8.63887713020736     12.39595377355244
  C   -0.67451685782786      6.23660695346311      5.79225645649224
  C   -2.03003023062431      9.28210646274947      9.65644040700494
  H   -2.81967227676153      8.56634184379866      9.91264495630300
  H   -2.48842826366467     10.27427577084235      9.66496568098907
  C   -0.07172766303138     10.85142298661582     11.22077783704940
  C   3.77473207159735      4.79705816197376      8.88427259691661
  C   -1.45071933368360      8.94334024282259      8.27884681362178
  H   -0.75666491732301      9.72816653403834      7.96205009611055
  H   -2.23518658819543      8.85544666314090      7.51964003903760
  C   -1.01211374199633     12.01961482770752     10.88487057367954
  C   -1.19187080412501      4.72858667363966      9.04436470723075
  C   -1.75448333392490      6.16058353849261      9.01683106997529
  C   3.93696778529823     10.15116143341131      8.68730837422872
  C   3.17685980977466     11.44909984947288      9.00236153925827
  H   2.22838705653663     11.49544895213994      8.45920924150414
  H   3.78959518018158     12.30838097099226      8.70721887125059
  H   2.95889993173530     11.52933906364306     10.07053528811700
  C   4.25224899614269     10.12847568533504      7.17439062220566
  H   3.33343259208446     10.23070332595637      6.58795369769542
  H   4.74814141445202      9.20562879121448      6.86697911148227
  H   4.90817568130470     10.97122637637328      6.92616174031208
  C   5.24819257385157     10.14089604866900      9.50778217203260
  H   5.85759554772459      9.25873824767532      9.29960385467935
  H   5.02783814511789     10.15285082336908     10.58004233959347
  H   5.83859353588129     11.03271116687185      9.26596792012685
  C   4.62167296547704      7.00825882496510      8.43146727255392
  C   4.78775534707477      5.63578471056893      8.38396907547591
  H   3.91379254198671      3.71770637452530      8.85800625729445
  H   1.85660190352362      4.64292273227418      9.80233844753308
  H   5.41249975511385      7.64756249212775      8.05113503226806
  H   5.69664326425291      5.20758387415468      7.97086374968995
  C   1.21291559714020      7.84980521015329      6.28247541353959
  H   0.87788764914621      5.98323418574135      7.25893780159851
  C   0.51760847194875      8.91267423712742      5.42184477630335
  H   1.93664948275152      7.30974617951424      5.65608250015491
  H   1.78934266643684      8.31970325005755      7.08215021317370
  C   -0.38730408729390      8.28589474513511      4.35450050852576
  H   1.27869960953281      9.54239296857826      4.94420124812187
  H   -0.08207985811304      9.57909977716901      6.05230892372470
  C   -1.39746549809026      7.31808022802384      4.98271453582879
  H   0.23281738183890      7.73174209894645      3.63481714133131
  H   -0.90648605218903      9.06894255279461      3.78863000143561
  H   -2.00847065487147      6.84890257543573      4.20175621596186
  H   -2.08802547464053      7.87310220092606      5.63084086510136
  H   -1.38771958034890      5.52341119613703      6.21294833348367
  H   -0.03849298898351      5.66100972441330      5.10188557220932
  C   -3.11212699617224      6.21482139776421      8.29588225611168
  H   -1.94154864635083      6.44082819432044     10.06693937978284
  C   -4.10508563368538      5.23918266775404      8.94586072354617
  H   -2.99308622666309      5.95602313093458      7.23793558241550
  H   -3.52225511309901      7.23038937901941      8.32432725039110
  C   -3.55100439862965      3.80939513387631      8.96556440854293
  H   -5.06333861186007      5.27145680411380      8.41293598449689
  H   -4.30377495192084      5.56460280013348      9.97760933653033
  C   -2.19447947133214      3.75497312260289      9.67850402675799
  H   -3.43030331878025      3.45599675077393      7.93111825666192
  H   -4.26386065180248      3.13170970475697      9.45047213080951
  H   -1.79048167450322      2.73560636845723      9.65535818745492
  H   -2.33061586288533      4.01910699029309     10.73722325462048
  H   -0.24633580621322      4.71216768689465      9.59682384440375
  H   -0.96481048546502      4.39659352189514      8.02305811941869
  C   0.53755693265567     11.02807639052603     12.62364894881193
  H   0.75890945509644     10.87929256851557     10.50378219460769
  C   -0.27548637854408     13.36275953713718     11.01689640641063
  H   -1.88381199375140     12.01655149533717     11.55193948721022
  H   -1.39175321985194     11.92666706752611      9.86148930270074
  C   1.26167451973957     12.37460218572283     12.75401238704351
  H   1.22830267138394     10.20710395547541     12.83683653322988
  H   -0.26005462938727     10.98658660992484     13.37732216369326
  C   0.32840076381134     13.54121571937485     12.41418061749568
  H   2.12491736021906     12.38962832735737     12.07415379561795
  H   1.65850923937475     12.48424052302462     13.77091997244424
  H   0.86622100759944     14.49502786469904     12.47822488070953
  H   -0.48324157855245     13.58337872903492     13.15552357985052
  H   -0.96262730534411     14.18687312109316     10.78732608958892
  H   0.52954626165830     13.40059519334115     10.26916755135124
  C   -2.88883623127360      9.67445076870180     12.78702916721917
  H   -2.35170557499027      7.77337130346307     11.96050294459359
  C   -3.88113518792588      9.08357385794030     13.80011351266421
  H   -3.42440710927507     10.03076165176990     11.89964724534128
  H   -2.39953509330549     10.54862439148628     13.23569410468564
  C   -3.15529196023715      8.54800458888474     15.04024345674248
  H   -4.43566408555910      8.26323348803067     13.32130197736234
  H   -4.62050720581693      9.84214150940998     14.08602762160037
  C   -2.08122012856207      7.52540642540575     14.64977257252678
  H   -3.87410179856122      8.10085004162157     15.73770524515607
  H   -2.68047227126494      9.38728537343260     15.56929401767465
  H   -2.56762128945160      6.64356916402357     14.20650072350988
  H   -1.54494943539060      7.17588658853590     15.54038155762664
  H   -0.52304261379988      8.92255702155100     14.11245558165485
  H   -0.35495999299570      7.35367571091148     13.34129256962876
