# Supplementary material for: Coordination-Induced Spin Modulation: Overcoming Spin Blocking in C–H Methylation with High-Spin Ferrous Complexes
Source: ACS Catal. 2026 Mar 4;16(6):6088–97. doi: 10.1021/acscatal.6c01157 (PMC13001654; doi:10.1021/acscatal.6c01157)
Supplement: Supplementary file 4 [file cs6c01157_si_004.zip › Cartesian Coordinates for DFT/Structures in Table S5/TS_C2H6/TS_C2H6_S=0.xyz]

85
Coordinates from ORCA-job dcypeFeMe2_CC-RE_singlet_optTS_run5
  Fe  11.10231625329778      0.71568842969603      0.88381962406737
  P   12.54103816027587      1.83010247275216      1.91079830318839
  C   13.69954760797766      0.74651390579872      2.91818253853385
  C   13.05496319103469      4.03675423276613      0.19687313334337
  C   14.69140454157727      2.12017805843188      0.11270632383933
  C   12.88054434060846     -0.04977002524916      3.94825166221388
  C   14.93610632278174     -0.35075409629015      5.39136755525887
  C   13.75568573954223      2.94108192962672      1.01483759545880
  C   11.84951943178448      3.00967987272578      3.19153341693760
  H   12.51865191887257      3.07235645696921      4.05811837084073
  H   11.82623512249156      4.00370255546082      2.73386981675435
  C   15.75754550934771      0.44245558477097      4.36909967937127
  C   12.05643918743523     -0.47043576135281     -0.25327267280944
  C   11.29313543714230      1.09482299350884     -1.17888807553695
  C   13.75246991652128     -1.05086797711638      4.71444266851961
  C   15.00329905330724      4.11460655106262     -1.41591771340723
  C   14.88562666440025      1.44809815094151      3.59880931968864
  C   14.07114367434805      4.93728964698646     -0.51885051185176
  C   15.70666845769820      3.01594438201644     -0.61050222153511
  P   9.65870685615811      1.66632019857162      2.13941609618664
  C   8.38262368739659      0.57215990501315      2.98812230082920
  C   9.37171679167389      4.18100884553912      0.93120803040688
  C   7.70235787691464      2.40783952334941      0.27049539584986
  C   9.08204178762022     -0.61331913896275      3.67172191532735
  C   7.12159436824326     -0.89644512749933      5.24703208148713
  C   8.53069548177780      2.99609844666994      1.42285449830516
  C   10.43499045742375      2.56774982220652      3.58271141467954
  H   10.48132056496694      1.84908333730787      4.40801641481928
  H   9.81898692852069      3.41188974587939      3.91395723014716
  C   6.42005428245775      0.28782633075148      4.57222215436144
  C   8.06987758056602     -1.59973459557215      4.26798571514983
  C   7.72436003147807      4.63542067112558     -0.93268895946500
  C   7.43351116242610      1.27564186165459      3.97185256230852
  C   8.52412041033317      5.24572569797472      0.22382971937351
  C   6.85547010880374      3.47340728800003     -0.43882337773330
  H   8.59644842167325     -2.42179919339848      4.76883749607894
  H   7.48114067483117     -2.04709236938314      3.45399442395814
  H   7.69991423266682     -0.52835185964857      6.10722943092073
  H   6.38151955258967     -1.60380211587308      5.64112137205097
  H   7.77996665558065      0.16419443903222      2.16131627034593
  H   9.73201437313899     -0.23832891966575      4.47567187765129
  H   9.74098724145202     -1.10947658989537      2.94836606546946
  H   6.89655718976501      2.09339027419143      3.47908555320652
  H   8.02271048179779      1.72350617824631      4.78436746795860
  H   5.76864908911534     -0.08599769815831      3.76891600098259
  H   5.77194567719719      0.80728227231900      5.28962348134502
  H   14.51101657512872      2.20653310302012      4.30103143210912
  H   15.50311408174989      1.97462105993620      2.86360717984530
  H   16.58151888750458      0.96997067119937      4.86595513647395
  H   16.21381409221108     -0.25552284676368      3.65216267269745
  H   14.13073122958264     -1.80733256533873      4.01169095580432
  H   13.14608569672807     -1.58318469755896      5.45791907411552
  H   15.57268144940768     -1.08088480241590      5.90607000464609
  H   14.55626576364452      0.33781032010919      6.16057071555545
  H   14.09489745734104      0.02827894653348      2.18310775798207
  H   12.05773209890251     -0.55721168985616      3.43349799334963
  H   12.42489114538851      0.65018337363724      4.66431120835200
  H   16.37058641239392      3.48225431781582      0.13193235305203
  H   16.34153883810612      2.40742837313617     -1.26651718945696
  H   15.21720409812080      1.35637174502600      0.69674157745415
  H   14.08446669459574      1.58666758414753     -0.63043169833436
  H   15.74218714237552      4.76528130671422     -1.89942227052139
  H   14.41211598506645      3.65181030006230     -2.21931741361971
  H   13.54366741930579      5.69548433526188     -1.11095721570495
  H   14.66979432483715      5.47715700862822      0.22931155482651
  H   12.40530206859105      3.56401829338048     -0.54957526484633
  H   12.40904564276503      4.64408568478990      0.83976761959296
  H   14.36050252653423      3.43290447716420      1.79326554021054
  H   6.31085325451082      3.02058038171016     -1.27705929010487
  H   6.09838506748842      3.86001552153191      0.25910268446651
  H   8.39380345534558      1.95074975004970     -0.45365105084727
  H   7.05424525187202      1.60330691547265      0.63897148695985
  H   8.42273737557077      4.26543166247688     -1.69737641654479
  H   7.10204890288741      5.40032991162744     -1.41337469700182
  H   7.82905088548370      5.69903805908197      0.94577074544202
  H   9.17047582023405      6.05327849018906     -0.14321330291078
  H   9.91046666674283      4.63330607030506      1.77259266527144
  H   10.13504304872001      3.79884229685243      0.23920987545608
  H   7.85122910729428      3.35213496874293      2.21116128587944
  H   11.95083787473665     -0.78402139928275      0.91640580598704
  H   13.11299499983243     -0.46568653522731     -0.51970399976492
  H   11.52310938782218     -1.25287840792371     -0.80355612471866
  H   11.03101145391955      2.07335082049012     -0.73910155482505
  H   10.44073578594126      0.69502523387330     -1.73397029742877
  H   12.15766853429583      1.20007036811870     -1.83184298377723
