# Supplementary material for: Coordination-Induced Spin Modulation: Overcoming Spin Blocking in C–H Methylation with High-Spin Ferrous Complexes
Source: ACS Catal. 2026 Mar 4;16(6):6088–97. doi: 10.1021/acscatal.6c01157 (PMC13001654; doi:10.1021/acscatal.6c01157)
Supplement: Supplementary file 4 [file cs6c01157_si_004.zip › Cartesian Coordinates for DFT/Structures in Table S5/TS_C2H6/TS_C2H6_S=1.xyz]

85
Coordinates from ORCA-job dcypeFeMe2_CC-RE_triplet_optTS_run3
  Fe  11.24571481170548      0.80139792829572      0.66075970193999
  P   12.75808714155550      1.88552115206193      1.84353756263515
  C   13.91896306876099      0.89506651075631      2.93388448718092
  C   13.13560787721112      4.02441986519029      0.08662519247647
  C   14.99361450067453      2.32095374842262      0.21457566046169
  C   13.09891452795137     -0.04854682988702      3.82799180937992
  C   15.00874281863470     -0.17958504098542      5.47670666498851
  C   13.92814273827752      3.08914649962242      1.01451777241607
  C   11.91114586967052      3.01120939686432      3.09202744832754
  H   12.53851892654838      3.16133960336240      3.97823133577926
  H   11.81154699951176      3.98704983303668      2.60475518199826
  C   15.83218558494733      0.76359262328889      4.59154044099854
  C   10.81078836801487     -0.99699714158478     -0.10439311302207
  C   10.87573530352380      0.57180854089858     -1.28393856371223
  C   14.00480357351568     -0.98217451575251      4.64005256825132
  C   15.09577875721057      4.18140081461733     -1.50249923116443
  C   14.92741938621242      1.69626271610657      3.76932476998668
  C   14.05421894678646      4.96858225265669     -0.69975569657455
  C   15.90739363255181      3.26211559756225     -0.58307691192758
  P   9.71838203035883      1.57540046231493      2.03321067268529
  C   8.51925832192017      0.44602165834056      2.93907412686699
  C   9.33330916374118      4.09277896167061      0.85570516409547
  C   7.63410986942653      2.30987402034683      0.30710439993559
  C   9.27712735629156     -0.74290464387724      3.55216917885419
  C   7.39641618971758     -1.11702325362108      5.20655710951440
  C   8.54316965770115      2.89336808862432      1.40013531899951
  C   10.52531385407371      2.47242104029056      3.47828078691637
  H   10.62503775323452      1.73439975157208      4.28245421044745
  H   9.87952187203234      3.27409912172882      3.85711859026152
  C   6.64323377579442      0.07705167746311      4.60782446746698
  C   8.31254485490710     -1.76791884127228      4.16280339630615
  C   7.52120397444780      4.55599877850007     -0.85204352865119
  C   7.61250568262484      1.09990331113393      3.99412717530608
  C   8.41437457115956      5.15595572565550      0.23977443201372
  C   6.71266762410388      3.37424028443933     -0.30445071545036
  H   8.87686435056335     -2.59451293025496      4.61259711943486
  H   7.69660605164236     -2.20149571410711      3.36159342600554
  H   8.00583913475264     -0.76809483625903      6.05315221702775
  H   6.68850785005532     -1.85290066905917      5.60731852210077
  H   7.88006459661261      0.04173175725548      2.13840578747837
  H   9.95744630953334     -0.37945580196683      4.33586567980343
  H   9.90645599992274     -1.21242132418733      2.78754191322755
  H   7.04454382170312      1.92861349904279      3.55701446111874
  H   8.23584441377071      1.52664936702460      4.79221272065880
  H   5.95832128336942     -0.28038322265605      3.82516601444807
  H   6.02372504033933      0.56034518388734      5.37404358814386
  H   14.38880748264724      2.36508443503821      4.45474671994892
  H   15.54341908468795      2.33241876707842      3.12381233417070
  H   16.52266867798130      1.35683851350861      5.20415533076152
  H   16.44958584886001      0.16761207036121      3.90401667448641
  H   14.55109081070694     -1.64254083364050      3.95129243212792
  H   13.39787618527900     -1.62804659852355      5.28687630394690
  H   15.67112465732230     -0.85447843532984      6.03253468726927
  H   14.46106166535908      0.41454859055429      6.22305281280316
  H   14.47727049446723      0.26951336208483      2.22134831110259
  H   12.39797452171481     -0.62120255922328      3.20823744887748
  H   12.49102396048605      0.54771440571454      4.52344416659410
  H   16.49295368799342      3.87597709640746      0.11671876792669
  H   16.62688516610608      2.67452936683030     -1.16703541689613
  H   15.59790778675964      1.70028206861413      0.88608242110175
  H   14.47877587549076      1.63373638178652     -0.47310197322582
  H   15.76136054532814      4.86576440883855     -2.04274557651228
  H   14.58178775111088      3.57147526952032     -2.25953373947630
  H   13.45478240230910      5.60082848934345     -1.36676747294431
  H   14.56986543887504      5.64277740534580     -0.00046243498095
  H   12.55654311612483      3.40732159389941     -0.61602679744855
  H   12.40644697664078      4.60676647143814      0.66104966934393
  H   14.42305885230279      3.69606245581363      1.78752149805450
  H   6.10268879959062      2.92730543522009     -1.09955125194013
  H   6.01555979145978      3.73663852571548      0.46503785288249
  H   8.27114902970957      1.88108042957731     -0.47951848496097
  H   7.03499549104613      1.48512392640409      0.71061949540086
  H   8.15172266327126      4.20571863190898     -1.68219709331659
  H   6.85133798570652      5.32180450473534     -1.26195433459176
  H   7.78010568258534      5.58721971036759      1.02801602653769
  H   9.01632736317801      5.97797884680065     -0.16791538254930
  H   9.93124745657798      4.54266209852079      1.65683651717696
  H   10.04274548908406      3.73215133234270      0.09722159050917
  H   7.92162168728350      3.24224673542445      2.23812269427863
  H   9.76714106207429     -1.29538042284126     -0.00601929455544
  H   11.34953442588398     -1.12651389471781      0.88413026612937
  H   11.32473217586905     -1.62777211165746     -0.83136906041868
  H   10.83633205023337      1.67329611898704     -1.01417067411790
  H   9.95638901291574      0.34176113803168     -1.82259406137243
  H   11.74811060789646      0.37509126315402     -1.91054428756157
