# Supplementary material for: Coordination-Induced Spin Modulation: Overcoming Spin Blocking in C–H Methylation with High-Spin Ferrous Complexes
Source: ACS Catal. 2026 Mar 4;16(6):6088–97. doi: 10.1021/acscatal.6c01157 (PMC13001654; doi:10.1021/acscatal.6c01157)
Supplement: Supplementary file 4 [file cs6c01157_si_004.zip › Cartesian Coordinates for DFT/Structures in Table S5/TS_C2H6/TS_C2H6_S=2.xyz]

85
Coordinates from ORCA-job dcypeFeMe2_CC-RE_quintet_optTS_run2
  Fe  11.18955497448751      0.76309964789348      0.63395262568564
  P   12.71513092191855      1.87107698924308      1.88821814154052
  C   13.92580977496240      0.89501149461796      2.96978979016435
  C   13.13472385798645      4.02385435940597      0.12761069973450
  C   14.91370663853175      2.23888043984683      0.18310281783205
  C   13.11949795550446      0.01459660605136      3.93747013423773
  C   15.08967309630020     -0.11399146841357      5.51485848794991
  C   13.90730092543231      3.04260495188767      1.02156181605440
  C   11.89093229224053      3.01084167319632      3.10847703326743
  H   12.51585482165438      3.11212547906860      4.00483955152660
  H   11.83547991106901      4.00189112873726      2.64721664887856
  C   15.90169299002776      0.77006987414803      4.56097982552056
  C   11.61353795557797     -1.15900315915413     -0.15757537180175
  C   10.69625808609915      0.00511648951162     -1.33147715567423
  C   14.02913844735398     -0.91501126644445      4.74946942664683
  C   15.05854827520302      4.11969858476941     -1.50864264774540
  C   14.99186419482396      1.69485425490563      3.73335429903466
  C   14.07461165880587      4.93968599510605     -0.66711407939855
  C   15.84955769715582      3.14770430602705     -0.62649207912394
  P   9.65890049406921      1.68539018561470      2.02652567852868
  C   8.44515270411835      0.51418155859760      2.87466080286760
  C   9.24908800805219      4.24726442560487      0.95831400916326
  C   7.55830755364023      2.48563839089444      0.32488241649845
  C   9.19477017182422     -0.71052164616466      3.42130954442240
  C   7.32980842311512     -1.14216325603683      5.08016842125593
  C   8.46052693416576      3.02299111666764      1.44499912466222
  C   10.48730499718639      2.51224076782977      3.47476416460303
  H   10.55590117256578      1.76119049188106      4.26925895964711
  H   9.86453079966750      3.33244668121345      3.85641447531489
  C   6.58065391266769      0.08267002354555      4.54254901333262
  C   8.22846731609736     -1.75341171767509      3.99806332157034
  C   7.44191207828202      4.78092281921441     -0.73346750226269
  C   7.55225038950209      1.12551290010487      3.96676888264374
  C   8.33078758395130      5.33517746946661      0.38581743642810
  C   6.63527007756969      3.57366722972648     -0.24194402939284
  H   8.79138143666915     -2.60281530080265      4.40528971172930
  H   7.59991804326025     -2.14756157822676      3.18618454150518
  H   7.95158181001572     -0.83638546759271      5.93434279888013
  H   6.61985018119856     -1.88929804669336      5.45579047775703
  H   7.79663485425785      0.16286890431836      2.05700401601936
  H   9.89217522077189     -0.38830703900413      4.20782426935657
  H   9.81199611478051     -1.14717327515126      2.62572977254725
  H   6.98589555047716      1.97648206921079      3.57295923207756
  H   8.18411716060607      1.51292407139974      4.77838928253968
  H   5.88723815702077     -0.23489402746478      3.75030740856812
  H   5.97120523995299      0.53580327973068      5.33481031565203
  H   14.49833534363663      2.40828894619048      4.40856293080308
  H   15.60269154793947      2.28480464064146      3.04128322842570
  H   16.63204504799172      1.36756577444037      5.12154530807907
  H   16.47483038470837      0.12902723821530      3.87561684149727
  H   14.52835795913357     -1.61686557014064      4.06571173110752
  H   13.43058041586993     -1.51803742471358      5.44407419909675
  H   15.75546524891581     -0.78773630181888      6.06825275367567
  H   14.59093004217013      0.52273883394514      6.26038254188811
  H   14.43995415081800      0.22642167638385      2.26160145801692
  H   12.36634711842031     -0.55404939755350      3.37864969420518
  H   12.56500292927545      0.66373829952247      4.63154354043541
  H   16.48273486545693      3.72111251163087      0.06624479604285
  H   16.52439167333213      2.53654028416452     -1.23946525056433
  H   15.50646609692725      1.57860378243231      0.82663981522794
  H   14.34926363720224      1.58849722765737     -0.50384109910346
  H   15.74168754121654      4.78109282636231     -2.05576105409860
  H   14.49669865839251      3.54720455945345     -2.26099539100431
  H   13.48718316995595      5.60743026129215     -1.31021803485405
  H   14.63701298939914      5.58139280133357      0.02712223680792
  H   12.50684817772749      3.44170578127121     -0.56399964061345
  H   12.44354738830676      4.62648653079490      0.72826172189502
  H   14.45126196528548      3.61640756360484      1.78656737248050
  H   6.02759739953506      3.16160801092498     -1.05755144609276
  H   5.93690360557368      3.89831984167092      0.54295969463069
  H   8.19632318254165      2.09792350739210     -0.48391251705867
  H   6.96011829716249      1.64047827114405      0.68541146843554
  H   8.07619568858376      4.46957754801311     -1.57612781440565
  H   6.77028371548794      5.56155346875205     -1.11131317990322
  H   7.69413634407568      5.73544700900798      1.18854050718424
  H   8.93388917777588      6.17300115672663      0.01316090114930
  H   9.84382423247667      4.66127469825841      1.78168804390628
  H   9.96550088294794      3.91503485212574      0.19286702414284
  H   7.83353589480956      3.32562245111699      2.29638871981264
  H   10.90397556489609     -1.85534744690056      0.29408034361418
  H   12.42689123466671     -0.89758907872626      0.55586760033058
  H   12.11355963653693     -1.63362697745395     -1.00285420227568
  H   9.90767672592881      0.73600942573887     -1.07750463916573
  H   10.18024359363198     -0.85093089918476     -1.77310359280216
  H   11.40293761065311      0.42902590566856     -2.04470312119636
