# Supplementary material for: Coordination-Induced Spin Modulation: Overcoming Spin Blocking in C–H Methylation with High-Spin Ferrous Complexes
Source: ACS Catal. 2026 Mar 4;16(6):6088–97. doi: 10.1021/acscatal.6c01157 (PMC13001654; doi:10.1021/acscatal.6c01157)
Supplement: Supplementary file 4 [file cs6c01157_si_004.zip › Cartesian Coordinates for DFT/Structures in Table S5/cis-Int3A/cis-Int3A_S=2.xyz]

111
dcypeFeMeArCH4_cis-quintet-conf2_trans-me_opt
Fe      1.22049      7.85810      10.26471
 C      2.74975      7.00894       9.38705
 P     -0.61198      9.27112      10.95863
 O      1.95523      9.50969       9.51067
 P     -0.28877      7.35153       8.48432
 C      1.94098      7.11459      11.98821
 H      1.27814      7.31759      12.83576
 H      2.89760      7.62580      12.14814
 H      2.13424      6.03958      11.92265
 C      0.37830      6.60499       6.91576
 C     -0.32953      4.10589      13.16905
 H     -0.23800      3.12836      12.68946
 H     -1.34230      4.22395      13.56243
 H      0.39061      4.17992      13.98698
 C      3.10340      9.32896       8.83476
 C      3.08680      5.66752       9.32107
 C     -1.38707      8.05139      13.44393
 C      3.58768      7.99579       8.75685
 C     -1.92193      8.72091      12.16834
 C     -0.58678      5.97625       5.89405
 C     -1.68487      9.55179       9.45150
 H     -2.63713      9.04654       9.64794
 H     -1.91127     10.61590       9.33468
 C      0.06091     10.94097      11.40386
 C      4.22641      5.23509       8.61491
 C     -1.05508      9.00490       8.15871
 H     -0.22555      9.65118       7.85583
 H     -1.79324      8.98741       7.35006
 C     -0.85542     12.17271      11.37168
 C     -1.25594      4.83324       9.24275
 C     -1.70389      6.29752       9.07113
 C      3.76100     10.58400       8.27521
 C      2.91018     11.82085       8.61190
 H      1.89513     11.72666       8.21420
 H      3.37521     12.71309       8.17558
 H      2.83569     11.96443       9.69354
 C      3.88748     10.49771       6.73670
 H      2.89495     10.48321       6.27406
 H      4.41898      9.59781       6.41827
 H      4.42826     11.37180       6.35198
 C      5.15707     10.78367       8.91160
 H      5.82903      9.94915       8.69862
 H      5.06671     10.87194       9.99951
 H      5.61768     11.70285       8.52734
 C      4.76385      7.54209       8.09373
 C      5.05886      6.18694       8.01652
 H      4.45982      4.17566       8.54586
 H      2.46841      4.92470       9.82440
 H      5.44316      8.25066       7.63160
 H      5.95406      5.86695       7.48830
 H     -0.12216      4.89073      12.43925
 C      1.36579      7.56168       6.21007
 H      0.98902      5.80135       7.35116
 C      0.69818      8.54958       5.24390
 H      2.07073      6.93626       5.64596
 H      1.96563      8.09787       6.95046
 C     -0.24309      7.85411       4.25469
 H      1.47891      9.09531       4.70119
 H      0.12877      9.30191       5.80252
 C     -1.28134      7.00445       4.99640
 H      0.34111      7.20048       3.59088
 H     -0.73875      8.59476       3.61537
 H     -1.93451      6.48830       4.28201
 H     -1.92875      7.65675       5.59865
 H     -1.31713      5.33092       6.38926
 H      0.01573      5.31492       5.25265
 C     -3.04429      6.40030       8.32533
 H     -1.87163      6.68476      10.08827
 C     -4.12049      5.57795       9.05022
 H     -2.94012      6.03001       7.29999
 H     -3.36216      7.44696       8.25016
 C     -3.68813      4.11450       9.20598
 H     -5.06984      5.64148       8.50465
 H     -4.29601      6.01206      10.04584
 C     -2.34638      4.00986       9.94133
 H     -3.59519      3.65839       8.20966
 H     -4.45816      3.54699       9.74204
 H     -2.03151      2.96224      10.01562
 H     -2.46842      4.37693      10.96948
 H     -0.32156      4.79685       9.81531
 H     -1.04143      4.39375       8.26074
 C      0.82336     10.85588      12.73896
 H      0.81709     11.04977      10.61210
 C     -0.02629     13.44796      11.59664
 H     -1.61882     12.10420      12.15496
 H     -1.38427     12.24502      10.41431
 C      1.63865     12.13390      12.97655
 H      1.48046      9.97926      12.73561
 H      0.10883     10.72647      13.56458
 C      0.74769     13.38071      12.91931
 H      2.41901     12.20665      12.20688
 H      2.15089     12.07439      13.94449
 H      1.35075     14.28685      13.05249
 H      0.03081     13.35057      13.75318
 H     -0.68573     14.32471      11.58546
 H      0.68114     13.56945      10.76472
 C     -2.99305      9.76716      12.51782
 H     -2.41831      7.92662      11.58565
 C     -4.14761      9.11654      13.29368
 H     -3.37158     10.25935      11.61449
 H     -2.53850     10.54704      13.14138
 C     -3.63719      8.42581      14.56426
 H     -4.64282      8.37694      12.64774
 H     -4.90090      9.87298      13.54551
 C     -2.53715      7.40976      14.23434
 H     -4.46501      7.93458      15.08940
 H     -3.23412      9.18642      15.24833
 H     -2.96648      6.59479      13.63351
 H     -2.14745      6.95391      15.15211
 H     -0.87893      8.79388      14.07178
 H     -0.64587      7.29278      13.18283
