# Supplementary material for: Coordination-Induced Spin Modulation: Overcoming Spin Blocking in C–H Methylation with High-Spin Ferrous Complexes
Source: ACS Catal. 2026 Mar 4;16(6):6088–97. doi: 10.1021/acscatal.6c01157 (PMC13001654; doi:10.1021/acscatal.6c01157)
Supplement: Supplementary file 4 [file cs6c01157_si_004.zip › Cartesian Coordinates for DFT/Structures in Table S5/cis-Int3A/cis-Int3A_S=1.xyz]

111
Coordinates from ORCA-job dcypeFeMeArCH4_cis-triplet-conf2_trans-me_opt
  Fe  0.95428223098550      7.81802469517602     10.26349880680400
  C   2.40624924076922      6.76250528484319      9.55489440942657
  P   -0.77063435887141      9.09743856792917     11.04672229569701
  O   2.07027844913830      9.33839489165983      9.39863864045470
  P   -0.48408775289898      7.43700202308897      8.52166555927658
  C   2.05924011507719      7.79523621561393     12.00045183534578
  H   1.71283997928296      8.47614970721357     12.78652120827543
  H   3.09185822746023      8.06896024695524     11.74624626213192
  H   2.08773647608736      6.78278655704464     12.42371934424823
  C   0.24331750869051      7.03031124789503      6.84704837682117
  C   -0.41192262864926      4.86474960277529     12.42018487663330
  H   -0.13046153328519      3.89470303349880     12.00353028961244
  H   -1.49181257726793      4.88891947451376     12.58876317728524
  H   0.10832320017056      5.01734784476099     13.36809978775139
  C   3.20875968858341      8.96573030860777      8.98481411133172
  C   2.60433347224076      5.36591725230328      9.59006636761909
  C   -0.94190177048070      8.28591625123807     13.79419270820148
  C   3.44104407809705      7.53687534612202      8.92963914914708
  C   -1.77644937196051      8.68644091021793     12.56698169027668
  C   -0.64000732683339      6.46719576475022      5.71763097449379
  C   -2.16489702020439      9.14492391354275      9.80517185985780
  H   -2.85116742096394      8.33524272381090     10.08011296410806
  H   -2.73286075145075     10.07764943988806      9.86229474625121
  C   -0.18293492601703     10.87828787875178     11.13795882721474
  C   3.71764122727866      4.76282123844454      9.02033567047953
  C   -1.60357721405694      8.91176135184243      8.39963955515492
  H   -0.98310772802232      9.76237783068072      8.10129658942545
  H   -2.40070685061648      8.79778589832504      7.65735770166399
  C   -1.18877641325194     11.97544439296813     10.75385486995635
  C   -1.03463111873956      4.68136616207588      8.74102763089438
  C   -1.70121380165663      6.06039472350058      8.89755132031593
  C   4.21232078577649     10.06185828645602      8.61477873069483
  C   3.61409065088990     11.43468098610726      8.96506799476765
  H   2.68237987598179     11.61521493253550      8.42183539226476
  H   4.33208807149485     12.21937915415832      8.70053020941094
  H   3.39804008662818     11.50628278166183     10.03459657467292
  C   4.50234957985692     10.03872020790096      7.09622453020179
  H   3.58168342621056     10.19744109537254      6.52501065506708
  H   4.94517652294896      9.09688181089111      6.76641285000190
  H   5.19928486083585     10.84818849206087      6.84936929590298
  C   5.51749080163045      9.88668952147882      9.42230806903835
  H   6.02672294586533      8.94771019569725      9.19772192596494
  H   5.30572434969468      9.90449762263064     10.49644523939769
  H   6.20018365755220     10.71336411150137      9.19299544877521
  C   4.57180626164943      6.91321715909742      8.35480464165429
  C   4.70521724797279      5.53725151450712      8.38618845395520
  H   3.83485271509037      3.68171020084350      9.07050892245184
  H   1.87675909737557      4.73404623741808     10.09608915269530
  H   5.34439001677794      7.50165039583202      7.87131095171142
  H   5.57087401414271      5.06007057007864      7.93570464781529
  H   -0.12666075808008      5.66242152171291     11.72620097736971
  C   1.10669076651241      8.19686419599168      6.31694404903234
  H   0.94273806022958      6.24060151142074      7.15537693390967
  C   0.31995174385164      9.24848395769288      5.52206412482596
  H   1.87782626187312      7.76671753792740      5.66271324775305
  H   1.62823023182302      8.67213971619486      7.14829315924634
  C   -0.52611340910303      8.61843920006638      4.41080111277923
  H   1.02259000104846      9.97572401043468      5.09650817473657
  H   -0.33987973370136      9.81145822040313      6.19200866989231
  C   -1.45105031438413      7.53551379399472      4.97810196883975
  H   0.13646622886852      8.16205640114038      3.66103470919215
  H   -1.10942479412007      9.38923989176429      3.89258704584812
  H   -2.02760619336436      7.06653130347857      4.17123980980394
  H   -2.18013156196063      7.99298030162575      5.65980670995560
  H   -1.29363647846753      5.67245429696510      6.08532113575211
  H   0.03756347893183      5.99127748000937      4.99166801344523
  C   -3.06829520937888      6.11278200411917      8.19322965593831
  H   -1.88497220493305      6.19961085812724      9.97430272282256
  C   -3.97798665352204      4.97795753215124      8.68762106495044
  H   -2.94502390757161      6.02451108958160      7.10824085683273
  H   -3.55623227356024      7.07685286345666      8.37503682254608
  C   -3.31727728185822      3.60938349620942      8.48846149807786
  H   -4.94169004161478      5.01997372693370      8.16520255895496
  H   -4.18817371661715      5.12554944474047      9.75704938504463
  C   -1.96393954472392      3.55214992586122      9.20627534556741
  H   -3.16872289360088      3.43353879578739      7.41292908383989
  H   -3.97590858984650      2.81158043965597      8.85228214374450
  H   -1.47999667134285      2.58247435366049      9.03697133733051
  H   -2.12790208346213      3.64075890570887     10.28836772745093
  H   -0.09715818279342      4.66236030156711      9.30515869726508
  H   -0.77027735426311      4.51319046484606      7.69001952823604
  C   0.47355911403253     11.19007916945640     12.49506580069011
  H   0.61822572909779     10.88245031026021     10.38632708256116
  C   -0.50796782320493     13.35382807384738     10.74532270906625
  H   -2.02846543735751     11.98786751892403     11.46094272596237
  H   -1.60843477697988     11.78270415025758      9.76008113321803
  C   1.14653402878093     12.56906266759158     12.47953051174722
  H   1.20461136912345     10.41526232550309     12.74324450589202
  H   -0.29205027783858     11.17938992612126     13.28170326058567
  C   0.15004300298895     13.66739455534077     12.09350909374987
  H   1.97345769476226     12.55796390922240     11.75654628024220
  H   1.58578873416689     12.77775369629689     13.46274775024323
  H   0.64964699723130     14.64301126021022     12.05496656230814
  H   -0.62860534725451     13.73894575561317     12.86723201843899
  H   -1.24130421825186     14.12777163251219     10.48623884996043
  H   0.25940017932557     13.36457993718329      9.95830881220435
  C   -2.87244790978690      9.69546947561811     12.95203568194949
  H   -2.28388173549234      7.76779123542745     12.22339107781132
  C   -3.77296954646470      9.12243862516457     14.05724237140166
  H   -3.47653829701121      9.96468056560073     12.07819642285822
  H   -2.40424122727527     10.61998962304521     13.31446747906190
  C   -2.95223368526172      8.70332960856981     15.28313222773786
  H   -4.30847773643159      8.24670055209990     13.66260254284967
  H   -4.53436829430592      9.86023474937878     14.33945163077702
  C   -1.84632462678817      7.71402225930612     14.89450588647018
  H   -3.60720101653092      8.26455724253587     16.04571997566783
  H   -2.49623718846468      9.59722559443369     15.73327132793194
  H   -2.30529521268328      6.78247110075470     14.53282934371008
  H   -1.24423394031909      7.45036790941632     15.77240721399516
  H   -0.40917903508853      9.16062669706685     14.18578413077250
  H   -0.18224963068125      7.55804773976094     13.50049371162108
