# Supplementary material for: Coordination-Induced Spin Modulation: Overcoming Spin Blocking in C–H Methylation with High-Spin Ferrous Complexes
Source: ACS Catal. 2026 Mar 4;16(6):6088–97. doi: 10.1021/acscatal.6c01157 (PMC13001654; doi:10.1021/acscatal.6c01157)
Supplement: Supplementary file 4 [file cs6c01157_si_004.zip › Cartesian Coordinates for DFT/Structures in Table S5/cis-Int3A/cis-Int3A_S=0.xyz]

111
Coordinates from ORCA-job dcypeFeMeArCH4_cis-singlet-conf2_trans-me_opt
  Fe  0.92449389180476      7.62970098944084     10.25761851018847
  C   2.41385402790628      6.65606841787582      9.53750734842491
  P   -0.67179685884753      9.03267481085677     11.05696669117246
  O   1.85323347554483      9.10013185804073      9.49067450824752
  P   -0.48568751869859      7.30765520513785      8.56180229306197
  C   2.12861432799897      7.82527520946466     11.92314927977528
  H   1.63153724809728      8.16381294341566     12.83956406138966
  H   2.91516111745772      8.55064205200928     11.67497739308494
  H   2.62476174488791      6.87215498614221     12.14771132467347
  C   0.18457899475020      6.80425751105423      6.88723932265889
  C   0.17284577091553      5.63263310262383     11.65632838545525
  H   -0.55867989341131      4.83969076547494     11.47763264196120
  H   -0.27140598949490      6.41077259026083     12.26514502084284
  H   1.06507398647101      5.23765913780600     12.13940648696595
  C   3.05244261348541      8.89343317403030      9.08929332781134
  C   2.68135121250927      5.27112128893165      9.46788487988715
  C   -0.98032383473976      8.32985247587242     13.86811032765597
  C   3.46523825094309      7.51957805113512      9.08054587523193
  C   -1.73069911836252      8.64805935915419     12.56126496315528
  C   -0.77899553062446      6.42181831328887      5.74693561843609
  C   -2.06400314561555      9.14058319071901      9.80808498893390
  H   -2.79236507044347      8.37358884038741     10.09914907293965
  H   -2.58321639385401     10.10242473240630      9.84020375558728
  C   -0.05654215450532     10.79538032888379     11.20028365539396
  C   3.89619007813033      4.77395242804173      9.01327127364936
  C   -1.52375903622515      8.84163168830928      8.40630473209365
  H   -0.86037720060592      9.64897690300516      8.08110708951302
  H   -2.33263618377258      8.75305355756669      7.67410833622277
  C   -1.01369509581292     11.93975863337443     10.83414606945117
  C   -1.24571677281008      4.58352398094034      8.69333498646341
  C   -1.79076134606324      6.00443450382586      8.93378603848146
  C   3.86161604427267     10.10710513970146      8.64632043021379
  C   3.00908154518576     11.38014107589000      8.76133387128496
  H   2.09688139575746     11.30425440813257      8.16225864863927
  H   3.59081652708932     12.23815119919215      8.40598523584989
  H   2.71822140222203     11.56714481941706      9.79780535908345
  C   4.31847692854206      9.96794818502640      7.17635509090389
  H   3.45396629349719      9.92744185273595      6.50694989359543
  H   4.91808663343710      9.07218254653258      7.00615268704145
  H   4.92080679308655     10.84162527472810      6.90136494322696
  C   5.08687576292037     10.25476073894792      9.57804449774065
  H   5.75564768537410      9.39294044035809      9.52147816183818
  H   4.76342284787445     10.35986081002858     10.61869141033693
  H   5.65486248553132     11.15048214829648      9.29967289395422
  C   4.70766932628459      7.01008850862706      8.64286386259956
  C   4.92344518348392      5.64431251917825      8.60788759515423
  H   4.06162875160445      3.69840350404996      8.97836287667068
  H   1.92891784952678      4.55259717551381      9.79188950895492
  H   5.50799528333496      7.67574412307058      8.33637249889068
  H   5.87723123106511      5.24712920935260      8.27251137373015
  H   0.47234099591464      5.95833882912608     10.62127392172591
  C   1.24519064455000      7.78808403488720      6.35274898986642
  H   0.73098952456184      5.89892962347596      7.18758684335211
  C   0.65534062231334      8.99539340399361      5.61424869401491
  H   1.88103184915678      7.23059775664387      5.64934671229450
  H   1.89354678159942      8.10876988172324      7.16768798074440
  C   -0.29892719865522      8.56219443334940      4.49478017458180
  H   1.47249305786578      9.59590767892289      5.19542164265278
  H   0.12349523016515      9.64832348160395      6.31648422988051
  C   -1.39211679989946      7.62839717593488      5.02754513515593
  H   0.27560581311390      8.03035331498628      3.72232760457172
  H   -0.74580854867041      9.43909153368229      4.01080745977889
  H   -2.02595871016427      7.27931209340486      4.20298051073587
  H   -2.04597780326571      8.18143170229391      5.71291702136425
  H   -1.56324499787888      5.74659227574912      6.09728656691482
  H   -0.19044912423016      5.84905358443796      5.01315777796100
  C   -3.18488899605638      6.16300346522894      8.29938726584252
  H   -1.92528866947566      6.11453398984614     10.02131549938472
  C   -4.14858564187431      5.09827261671770      8.84643401569917
  H   -3.12293466092560      6.06756976248425      7.20962020913880
  H   -3.58906119462808      7.15976724379366      8.50497407960628
  C   -3.60615281398995      3.68076830889603      8.62677111307163
  H   -5.13274581373310      5.20851792105238      8.37460549854409
  H   -4.29185116284752      5.26642411416031      9.92400269107594
  C   -2.21054204323265      3.52488209514063      9.24269767789154
  H   -3.54786854680967      3.47950965903693      7.54721586582517
  H   -4.29540429167105      2.94026469875007      9.05025008139959
  H   -1.81618038257019      2.52039041453217      9.04671068411711
  H   -2.28406399125488      3.63044706929735     10.33495280463386
  H   -0.25388897695317      4.47198185414343      9.14406025083274
  H   -1.11547457330196      4.41911735483913      7.61678627951658
  C   0.59003730454380     11.05135233241294     12.57376419652399
  H   0.75195220445129     10.79360024993377     10.45872106428798
  C   -0.27019729010973     13.28571536544435     10.85696123241419
  H   -1.85711711126487     11.97659233939234     11.53620366075831
  H   -1.43552416978956     11.78593062702121      9.83471282300835
  C   1.32883428271717     12.39535497144604     12.59688749043056
  H   1.27615187315393     10.23718539664573     12.82484118687006
  H   -0.19191778369859     11.06947325249735     13.34436595933401
  C   0.39205623509883     13.54631764303759     12.21504996429369
  H   2.16902820595054     12.35730585742268     11.88992236004993
  H   1.75997122250267     12.56544861923603     13.59129989035802
  H   0.93967656147542     14.49647111917655     12.19444267244299
  H   -0.38851097401251     13.64627349558785     12.98382987265341
  H   -0.96368316189284     14.09865434163275     10.60760114782207
  H   0.50250048337029     13.27409431681308     10.07534077196718
  C   -2.87206332297185      9.63937919796487     12.85698704082362
  H   -2.19936257753548      7.70446706126366     12.22773259920183
  C   -3.84092465745500      9.06077585818170     13.90010925562119
  H   -3.41825330846636      9.89130206965091     11.94211369740884
  H   -2.44273248302510     10.57392543990902     13.24165082576270
  C   -3.11071492358816      8.67467803668665     15.19226122351937
  H   -4.32579217250726      8.16866699374925     13.47725073479571
  H   -4.63783637029803      9.78415741784444     14.11315272126016
  C   -1.94078725521002      7.72646337468592     14.90249656913549
  H   -3.81024286660029      8.21538372596678     15.90136548673631
  H   -2.72383728947801      9.58490182396611     15.67298123230612
  H   -2.33192980704588      6.77255788712556     14.51886198613654
  H   -1.39783904231298      7.49769074897364     15.82757018722865
  H   -0.54752095158861      9.24902752383101     14.27791118467464
  H   -0.14166089475608      7.65312829812632     13.68831826654843
