# Supplementary material for: Coordination-Induced Spin Modulation: Overcoming Spin Blocking in C–H Methylation with High-Spin Ferrous Complexes
Source: ACS Catal. 2026 Mar 4;16(6):6088–97. doi: 10.1021/acscatal.6c01157 (PMC13001654; doi:10.1021/acscatal.6c01157)
Supplement: Supplementary file 4 [file cs6c01157_si_004.zip › Cartesian Coordinates for DFT/Structures in Table S5/Int2AB/Int2AB_S=1.xyz]

111
Coordinates from ORCA-job dcypefeme2-ArH_triplet-cis-conf2_opt_run3
  Fe  0.81718881770453      7.56224634634168     10.68604472777107
  C   2.50789747781993      6.23384935243782      9.74651356532881
  P   -0.78613042738771      8.98277641792485     11.24068856040909
  O   1.94704513509170      8.92473628546475      9.80218561407553
  P   -0.44181826559604      7.27697201833683      8.68377595677260
  C   1.97788558075610      7.90520235540949     12.35831007597491
  H   1.94780265132719      7.06930411043521     13.06658709647600
  H   1.70313251456914      8.81462530919390     12.89907900219092
  H   3.00847002770123      8.02935335598980     12.00103326593796
  C   0.44426708522758      7.18325711410422      7.03995785621972
  C   -0.15709653785984      6.02778928997752     11.60384026374755
  H   0.09592057618505      5.08334511415283     11.10410663777921
  H   -1.25296405960709      6.09286895372842     11.64718913805093
  H   0.20498814550785      5.95484714309012     12.63449112795033
  C   3.10299687511536      8.56495812075095      9.29793364760865
  C   2.49826848161426      4.88172761488467      9.39789833971747
  C   -0.85835711610400      8.57905499592028     14.08499158145940
  C   3.28631861701983      7.18433625879036      9.00025101919293
  C   -1.73092802243555      8.77416480083915     12.83521537833278
  C   -0.28921463224692      6.58780462937265      5.81955081094779
  C   -2.19073749866995      8.83295223452902     10.03518468123274
  H   -2.73891387675449      7.91790744680843     10.29121572042579
  H   -2.89425685960497      9.66728351436282     10.11343584713873
  C   -0.26627390738639     10.77489329626509     11.03551634055511
  C   3.23002842402801      4.42403863658911      8.30831683071852
  C   -1.58362745436218      8.73021059949343      8.63503092720342
  H   -0.96904267190357      9.61382450013119      8.43577529399881
  H   -2.34303920066036      8.66401194138382      7.84992653209720
  C   -1.34384888349325     11.74829746760526     10.52374628551066
  C   -0.96343134567689      4.48871470022022      8.54234534759262
  C   -1.64569620879549      5.85099953834643      8.76089835824853
  C   4.13995294552816      9.67123360005199      9.09400019687370
  C   3.76433857365757     10.86987903585827      9.98470684751821
  H   2.80421520489484     11.29470234965964      9.68284345123740
  H   4.53387091370462     11.64548402923173      9.89379787945516
  H   3.68641551276557     10.57239448885951     11.03441614457742
  C   4.16668271666346     10.16678410347140      7.62917228450797
  H   3.18637436789872     10.55536069192856      7.33619168210879
  H   4.44337567215076      9.37599233080434      6.92634446073998
  H   4.89745804291415     10.97893726626461      7.52882603229204
  C   5.54181169364294      9.18052276703492      9.50843069400213
  H   5.87996025617387      8.33537552634185      8.90367692021705
  H   5.53956791136002      8.86225095027096     10.55616715129799
  H   6.26923705773281      9.99386436287186      9.39689419840455
  C   4.08060036979789      6.67232140767018      7.93779871312569
  C   4.03431064140874      5.33576142789601      7.59026171209181
  H   3.21710034492717      3.37274481532134      8.03715669915537
  H   1.94190484818878      4.18120450425623     10.01527538691819
  H   4.68191634950942      7.35083866924826      7.34252533968838
  H   4.62118991716568      4.98434742715302      6.74552075511923
  H   2.25281914457149      6.46984019823304     10.80266336986089
  C   1.09875857700728      8.53393128328197      6.65728307550058
  H   1.26295313254282      6.49752561988419      7.29229198059905
  C   0.20505657957111      9.49008764701024      5.85207848503707
  H   1.98341996690565      8.29795421542253      6.05029603589196
  H   1.46117124593962      9.03679943850119      7.55451723544463
  C   -0.45141995666182      8.80793274349182      4.64922500479822
  H   0.81354927230105     10.34123457248996      5.52147615359608
  H   -0.58417713605039      9.90597686712078      6.48864022296782
  C   -1.22458614614115      7.56734723018974      5.10510889097644
  H   0.32183410052765      8.50393598509052      3.92892263710953
  H   -1.11482734433055      9.50919097878290      4.12849368723742
  H   -1.69155656268511      7.06744612395144      4.24748521454457
  H   -2.04058308079218      7.87210171138550      5.77414877393120
  H   -0.82127353498091      5.67302399768270      6.08707995842477
  H   0.49196946744173      6.28552867809143      5.10560830691691
  C   -2.94092610943703      5.95725065644663      7.93781430117783
  H   -1.94388585359799      5.87152597926785      9.81783924139373
  C   -3.89190851275495      4.80558608163093      8.30147758102463
  H   -2.72187489265705      5.92126896830998      6.86504639413025
  H   -3.44494122655383      6.91178332415217      8.12613379822388
  C   -3.22425741229399      3.43889432015983      8.10915320419018
  H   -4.80519487173871      4.87433793399807      7.69744537665693
  H   -4.19703792643649      4.91366982737736      9.35250724113177
  C   -1.91912192946298      3.34626822860890      8.90940399757287
  H   -3.00522686448127      3.29159784094961      7.04145503280752
  H   -3.91200181224209      2.63718479975277      8.40436037304977
  H   -1.43082737673456      2.38015334264779      8.73316326409320
  H   -2.14393646026453      3.39962039790110      9.98399429706604
  H   -0.04907208511734      4.43192574234273      9.13600520289682
  H   -0.65966425188781      4.37841343094529      7.49471953967314
  C   0.41063543804231     11.33950788095498     12.29867703220719
  H   0.51204571474677     10.68470254147024     10.26418748094031
  C   -0.74846913288688     13.14259414242756     10.27323802386308
  H   -2.15804194399794     11.83182128955262     11.25466123195000
  H   -1.78805776181317     11.38112010176550      9.59237937992421
  C   0.98951730028989     12.73924549910128     12.04860246935108
  H   1.20418385945658     10.66597448916819     12.63361243462135
  H   -0.32410547204360     11.40410508375119     13.11152241197451
  C   -0.08176142522595     13.70453063694573     11.53286978918553
  H   1.79780588009726     12.66580748114520     11.31003587914889
  H   1.43743795602156     13.12127331558611     12.97415773990188
  H   0.35721750917195     14.68787956559411     11.32472985530900
  H   -0.84455548966606     13.85664997965464     12.31097677253665
  H   -1.53502093317583     13.82019595506274      9.91800812265703
  H   -0.00117067460422     13.07286979274175      9.46980299719440
  C   -2.82599470455104      9.82692027591964     13.09299220895747
  H   -2.23589825431838      7.81209968953770     12.65133422264064
  C   -3.68649554465786      9.43264211841212     14.30287752332830
  H   -3.46167642435802      9.95316356997849     12.21012106934832
  H   -2.35901322741857     10.79950764681224     13.29311272562203
  C   -2.82440286726975      9.22181209209343     15.55320684953779
  H   -4.22632127442431      8.50273198640813     14.07263463405377
  H   -4.44558409991158     10.20367665819112     14.48515351869828
  C   -1.72389158909993      8.18705685069555     15.29015130223870
  H   -3.45100281973511      8.91098953732664     16.39798864511534
  H   -2.36136005255904     10.17842990637057     15.83633922375360
  H   -2.18555124851605      7.20814514284119     15.09588462525314
  H   -1.09130207425666      8.06871195085380     16.17806530440473
  H   -0.32158858302041      9.50824057528336     14.31288743965048
  H   -0.10477498102987      7.81371286217818     13.89095882870963
