# Supplementary material for: Coordination-Induced Spin Modulation: Overcoming Spin Blocking in C–H Methylation with High-Spin Ferrous Complexes
Source: ACS Catal. 2026 Mar 4;16(6):6088–97. doi: 10.1021/acscatal.6c01157 (PMC13001654; doi:10.1021/acscatal.6c01157)
Supplement: Supplementary file 4 [file cs6c01157_si_004.zip › Cartesian Coordinates for DFT/Structures in Table S5/Int2AB/Int2AB_S=0.xyz]

111
Coordinates from ORCA-job dcypefeme2-ArH_singlet-cis-conf2_opt_run2
  Fe  0.80705559650770      7.56813261446131     10.57658402384921
  C   2.40472270445985      6.32076165758231      9.63528014910460
  P   -0.71817440723911      8.98314260427608     11.20230547592862
  O   2.00238539006681      8.91801055001239      9.88306033632673
  P   -0.48530684272926      7.21754701144354      8.72231543540506
  C   1.92787665955250      7.88684582978594     12.31386993678401
  H   1.85118028129908      7.06369269964816     13.03404657054533
  H   1.71034742159596      8.81820811393262     12.84398847227589
  H   2.97625607353900      7.95384804698110     11.98176727345871
  C   0.37125318540055      7.08140573317216      7.05618366477543
  C   -0.16515790786375      6.06774580715224     11.57364376969881
  H   0.08242483452134      5.09591242480145     11.11817951590032
  H   -1.26404325336071      6.12431246111979     11.58826664780150
  H   0.15362228089707      6.01533606948054     12.62129439801034
  C   3.12112773870997      8.62828034447879      9.35247366417270
  C   2.44451374624075      4.96508254226622      9.28414368749633
  C   -0.78078341274549      8.57506748395246     14.06743410232862
  C   3.30833211849667      7.23080717375806      9.01346221905906
  C   -1.64543083769630      8.77120121719678     12.81362371905227
  C   -0.38504190663867      6.53396372553680      5.82809418314970
  C   -2.17409719482913      8.85270790796644     10.04599251756507
  H   -2.73714686020280      7.96025558579404     10.34840610629112
  H   -2.85439571164452      9.70615365975812     10.11640717252788
  C   -0.21547739583803     10.78908752481201     11.02137142808929
  C   3.28402422050085      4.51503276053900      8.27230360263667
  C   -1.61374480886703      8.68425675384679      8.63429455067717
  H   -0.99663919405564      9.55180802128332      8.38029291140311
  H   -2.39645703069976      8.59499150475612      7.87469824925701
  C   -1.29413584895545     11.75722185920420     10.50443384160370
  C   -1.04655184197000      4.44409349198620      8.55785150344795
  C   -1.71891464124926      5.80900280100044      8.78926863511683
  C   4.13391932970095      9.75017511630273      9.13376590104544
  C   3.68761262587629     10.98283419936685      9.93624001485243
  H   2.73256516901770     11.36833805104780      9.57031447486645
  H   4.44118832823863     11.77228630766297      9.83767861216651
  H   3.56828790032902     10.73875433794181     10.99533559679279
  C   4.21829146908469     10.15732263328955      7.64361641929916
  H   3.24392853355911     10.49849787914948      7.28068622981434
  H   4.55241708999560      9.34032782784393      6.99916743428174
  H   4.93004929381672     10.98421087351615      7.53529012317012
  C   5.52261604138160      9.31067768670159      9.64678067123592
  H   5.91337091500849      8.44897098807582      9.10083417074910
  H   5.47167544531862      9.04292077429375     10.70712644347807
  H   6.23303707601789     10.13786492112909      9.53449110986447
  C   4.17939045512242      6.74665672057670      8.01990809299892
  C   4.15388034064879      5.41235319840473      7.63723454310452
  H   3.28175208551836      3.46616935097683      7.98869586873704
  H   1.81648156378289      4.26277360615012      9.82286241972759
  H   4.85801329843828      7.42558983744401      7.51663692527968
  H   4.81665981477680      5.06391276087177      6.85038242466737
  H   2.07800828546497      6.49691716183486     10.71380186924685
  C   1.10097435286151      8.39744796232737      6.68885542013776
  H   1.15216645945533      6.35020127035695      7.29954774870134
  C   0.27085023019452      9.40517427805124      5.87694582635932
  H   1.98598733302895      8.12629062618609      6.09693196355516
  H   1.46638444055088      8.88010362742864      7.59669288764405
  C   -0.41510187665677      8.76339837831469      4.66801852023663
  H   0.92949290383816     10.22039193681142      5.55121896144339
  H   -0.49715800333540      9.86428361242833      6.50885185594451
  C   -1.26013597337496      7.56648329722941      5.11295783483334
  H   0.34452907711217      8.41991361603762      3.95056451649745
  H   -1.03420548248703      9.50342008815847      4.14640574227994
  H   -1.74823495754725      7.09858787704943      4.24901142434236
  H   -2.06160325446924      7.91287879784024      5.77899361158243
  H   -0.96944862275122      5.64982141013698      6.08907063343817
  H   0.38051137522359      6.19063786567153      5.11480392617670
  C   -3.01501462532155      5.94028686123715      7.97031285684107
  H   -2.01422928305092      5.82158913009159      9.84718284853623
  C   -3.97072729552761      4.77902934996550      8.28792396752225
  H   -2.80008561607275      5.94391050204652      6.89600202400326
  H   -3.51708876041931      6.88739607782679      8.19565829905558
  C   -3.30475275768483      3.41864659666554      8.05286493194984
  H   -4.88003750817850      4.87112421719728      7.68081218272618
  H   -4.28197763876941      4.84976073793816      9.34023116135698
  C   -2.01408835405442      3.29567829632018      8.87117341157382
  H   -3.06925115565534      3.30981749748985      6.98381416890704
  H   -3.99793135832212      2.60778272321873      8.30798417717780
  H   -1.52676741710957      2.33244375593237      8.67556462725626
  H   -2.25840520139582      3.31897523279748      9.94244508557913
  H   -0.15717725139288      4.36831971773652      9.18626296150057
  H   -0.70666228984003      4.35538190692748      7.51886833453524
  C   0.44196871920237     11.34855868468561     12.29683671328977
  H   0.57090638596355     10.72222838880337     10.25749049069022
  C   -0.71105637943410     13.16043457154509     10.27675949154658
  H   -2.11970404879576     11.82477345579323     11.22423885395303
  H   -1.72021154283043     11.39278356432612      9.56346525395665
  C   1.00458351025514     12.75984115132919     12.07403642656901
  H   1.23951346039820     10.67995893373961     12.63282200007564
  H   -0.30096617321770     11.39145068622033     13.10288546181439
  C   -0.07163202701388     13.71692668462193     11.55297542640317
  H   1.82477866804556     12.70982945635118     11.34639882846579
  H   1.43322600647383     13.13687506228078     13.01094235665931
  H   0.35713881078507     14.70873636307116     11.36365597005128
  H   -0.84850069827634     13.84886994295369     12.32062962029016
  H   -1.49779181367449     13.83411581135600      9.91425188266661
  H   0.05129161103804     13.10644640572318      9.48580968321403
  C   -2.75046062169479      9.81349814493061     13.07450591724269
  H   -2.14515656661495      7.80705953599093     12.62830292508444
  C   -3.61598527235341      9.40231657087508     14.27514626999284
  H   -3.38296490763505      9.94216320305536     12.19017250161729
  H   -2.29480381400665     10.78913443503810     13.28586699725724
  C   -2.76134744808712      9.18944063452959     15.52997611697149
  H   -4.14463215196067      8.46878307701808     14.03354948921624
  H   -4.38426082160561     10.16439093766836     14.45780959352170
  C   -1.65062751069743      8.16689007699515     15.26430988392871
  H   -3.39069972288113      8.86680087050545     16.36851381081448
  H   -2.30793380514017     10.14784221741450     15.82286689705542
  H   -2.10270047777761      7.18579969563385     15.05864123925182
  H   -1.02215418680911      8.04568596328336     16.15506402209835
  H   -0.25044405946137      9.50519395863008     14.30712507460538
  H   -0.02378282734331      7.81438405364359     13.87481178088245
