# Supplementary material for: Coordination-Induced Spin Modulation: Overcoming Spin Blocking in C–H Methylation with High-Spin Ferrous Complexes
Source: ACS Catal. 2026 Mar 4;16(6):6088–97. doi: 10.1021/acscatal.6c01157 (PMC13001654; doi:10.1021/acscatal.6c01157)
Supplement: Supplementary file 4 [file cs6c01157_si_004.zip › Cartesian Coordinates for DFT/Structures in Table S5/Int2AB/Int2AB_S=2.xyz]

111
Coordinates from ORCA-job dcypefeme2-ArH_quintet-cis-conf2_opt-tpss
  Fe  0.63791223197768      7.40969378140425     10.71848303473582
  C   2.64567246174845      5.65266676616490      8.88152237093424
  P   -0.97057017905323      9.13497364069633     11.37151261328650
  O   1.92038607594157      8.24464707535529      9.58762621209010
  P   -0.82607481735538      7.31545914968377      8.72146618919864
  C   2.03024922742955      7.16106028934437     12.16580357149954
  H   1.65611049091327      6.82222256679253     13.13455091405492
  H   2.53376528760032      8.12799101739727     12.27786113212416
  H   2.73987976474326      6.42241195430580     11.77261683617340
  C   0.14803827430121      7.63987089152715      7.15771533881998
  C   -0.40625138571651      5.94241150689023     11.67732395376527
  H   0.15658300874806      5.00604592664265     11.58146715927475
  H   -1.41475394559397      5.78881767227382     11.27498475740705
  H   -0.48668192399842      6.17870620953663     12.74307411259057
  C   3.19762306889749      8.02158607407447      9.30701429791515
  C   2.97522535982072      4.36463554546539      8.49674785608714
  C   -0.50747248813670      9.07064896272800     14.15957279633074
  C   3.60574305140992      6.70772978194144      8.91257047855813
  C   -1.63122874336777      9.09810529971777     13.10804750898508
  C   -0.33907517488293      7.04916344461740      5.82338464535956
  C   -2.50182117638558      8.73137537618900     10.39823168331091
  H   -2.87322922509933      7.77294704906473     10.78172370833449
  H   -3.29579088995955      9.47130076422428     10.54899981097581
  C   -0.59495188531335     10.88941441570004     10.85330971339161
  C   4.28318542990565      4.04466035413337      8.11319255795744
  C   -2.13207047165964      8.61900686251381      8.91116714531949
  H   -1.69357246826680      9.56414236870075      8.58146250286235
  H   -3.01127401131638      8.43240050667531      8.28478802232464
  C   -1.77814531228699     11.80747553595189     10.50126242775123
  C   -0.90458629177896      4.53077569804714      8.43052116912860
  C   -1.82823535137449      5.75643642479015      8.55191512947720
  C   4.12036344105822      9.24193793253841      9.39982160065585
  C   3.31258460668030     10.45847634715194      9.88052605991143
  H   2.50025597144164     10.69470808858047      9.18787470387734
  H   3.97571624375459     11.32869520256934      9.95186405397122
  H   2.87615106951627     10.27052904036316     10.86396507061030
  C   4.70670674760889      9.59705465917075      8.01280717087459
  H   3.89911979531393      9.83852822069150      7.31278939394960
  H   5.28998677216882      8.78209879188084      7.57983729426830
  H   5.35772146562099     10.47616615161442      8.09840277386577
  C   5.25071998312477      9.01235700901354     10.43056278720344
  H   5.89903970940936      8.17375578314170     10.17019917818396
  H   4.82269747540184      8.80658372790236     11.41677495876942
  H   5.87284412328114      9.91337548971278     10.50506690732673
  C   4.93166852956730      6.34928221547825      8.52541797660114
  C   5.25094449049242      5.05787528182554      8.13720269758790
  H   4.54363161499534      3.03547315515675      7.80862774220486
  H   2.20516582886729      3.59634178264279      8.49608181974790
  H   5.72135531810123      7.08938102992594      8.52770956692097
  H   6.27491702419146      4.83283939287319      7.84841796036356
  H   1.62363481541602      5.86948452380001      9.18683807234249
  C   0.50944675006099      9.13785617190777      6.99336720963967
  H   1.08244876040751      7.12911478849846      7.42043126428616
  C   -0.51060378819402      9.97242275131791      6.20326149025684
  H   1.46711117478930      9.17024099158344      6.45609567254433
  H   0.70626071104472      9.58169585605326      7.97435138312616
  C   -0.91529417696781      9.30548407514468      4.88478228847644
  H   -0.08281075685258     10.96495341999507      6.01443714408443
  H   -1.41990523137715     10.13611260786224      6.79300326061434
  C   -1.42732763604535      7.88491393350016      5.14510730002143
  H   -0.04764532393655      9.25660436800907      4.21123708267124
  H   -1.67974325844543      9.90614766753623      4.37743786109392
  H   -1.73200337259546      7.40725419809489      4.20597707617694
  H   -2.32095024078243      7.93051349355169      5.78300877917468
  H   -0.65734147840818      6.01121491241920      5.95247597809434
  H   0.53338759015822      7.01467420955688      5.15356625881431
  C   -2.97393841184993      5.70551935782090      7.52759868157247
  H   -2.29486185584819      5.69505937805024      9.54789918056413
  C   -3.76813412501703      4.39897889240405      7.68327132664980
  H   -2.57912878438136      5.75657246846823      6.50825408067145
  H   -3.64540484059486      6.56243603545190      7.65397058938119
  C   -2.85423765953670      3.17664448574581      7.53461620361012
  H   -4.57594676585267      4.36604260501145      6.94197654525059
  H   -4.24303610672806      4.37909409774216      8.67491738698165
  C   -1.70397289472853      3.22608664846822      8.54710098381359
  H   -2.44130249220197      3.15788063608040      6.51548674671121
  H   -3.43156697857888      2.25276846932004      7.65968346117006
  H   -1.03551552705669      2.36771087968619      8.41004021324686
  H   -2.11341877634355      3.15188477984352      9.56446607512287
  H   -0.14099326451833      4.57488371680743      9.21300811680671
  H   -0.37970633460749      4.55495781094286      7.46667165230882
  C   0.33777978030508     11.58155240935527     11.86450136491807
  H   -0.00547078364693     10.73566541203089      9.93550041292848
  C   -1.26889253645511     13.14496856285425      9.94226094714669
  H   -2.38465148984945     11.99225005377137     11.39610907397686
  H   -2.43429744384692     11.33024100379579      9.76531245654382
  C   0.84638384966576     12.91792784490073     11.30846364955683
  H   1.17693817456532     10.92536864313104     12.11705786892949
  H   -0.21536484494527     11.77161698804881     12.79350333806730
  C   -0.31934681829133     13.83825640679119     10.92687821444372
  H   1.46507205732122     12.72540362550844     10.42225296902047
  H   1.49260569692463     13.40651253749844     12.04761816162486
  H   0.05934374328804     14.77214985065048     10.49450165042003
  H   -0.87746839617495     14.11286851799296     11.83401858951972
  H   -2.11827321213634     13.79724730817717      9.70508094331319
  H   -0.73767940298162     12.95600255940236      8.99814457754461
  C   -2.70337228280644     10.13495580357285     13.47988490926343
  H   -2.10582265693838      8.10267675926676     13.12627942095453
  C   -3.27639221136295      9.84142991033153     14.87526398976904
  H   -3.50838840255909     10.14844812582694     12.73639338466078
  H   -2.25310999239506     11.13617761041142     13.48406979827609
  C   -2.16662189120139      9.79007289641634     15.93319579067032
  H   -3.80048697354011      8.87524051688958     14.85084968314663
  H   -4.02206476824484     10.60123645821388     15.14010177409654
  C   -1.08217921612405      8.77432710882221     15.55097593362026
  H   -2.59041509657781      9.54588331070625     16.91466468854541
  H   -1.71031713888174     10.78667859418029     16.02346822087033
  H   -1.51396901257720      7.76312167010500     15.55233583648107
  H   -0.27770965998698      8.77683856827454     16.29610042764653
  H   0.00202141508752     10.04193276018793     14.18096425531856
  H   0.24164159145177      8.32535773742329     13.87805893652377
