# Supplementary material for: Coordination-Induced Spin Modulation: Overcoming Spin Blocking in C–H Methylation with High-Spin Ferrous Complexes
Source: ACS Catal. 2026 Mar 4;16(6):6088–97. doi: 10.1021/acscatal.6c01157 (PMC13001654; doi:10.1021/acscatal.6c01157)
Supplement: Supplementary file 4 [file cs6c01157_si_004.zip › Cartesian Coordinates for DFT/Structures in Table S3/Fe3/Fe3_S=1.xyz]

105
Coordinates from ORCA-job dcype-pme2ph-FeMe2_opt-triplet-run2
  Fe  10.70648303646726      0.88235717955916      0.40913518664145
  P   12.47540064773515      1.75026048324223      1.60125955503598
  C   13.84721608395895      0.64465573722363      2.21766214801703
  C   12.58821810284330      4.43617805475353      0.73875616189047
  C   13.95168843892254      2.73550819426203     -0.55518903959794
  C   13.24912668193829     -0.60590617828303      2.88366314625626
  C   15.40538230109762     -0.99669277903455      4.14145817705118
  C   13.43278333287470      3.15458397837000      0.82479877987739
  C   11.89039562683262      2.54084902871016      3.18458452986268
  H   11.90231117857960      1.75572222198725      3.94681358844728
  H   12.59129372535681      3.32001550326708      3.50834998607608
  C   15.98961192754212      0.27086055491966      3.50606385586998
  C   10.48616928962091      2.11136271022920     -1.27027869524523
  C   9.18086509766210     -0.54313685142780      0.43729960153683
  C   14.33843820653783     -1.62610709667051      3.23671492817157
  C   13.82262434285526      5.12038612393500     -1.37097188266201
  C   14.88824098403037      1.28291267542561      3.14963709380301
  C   13.33973111845170      5.56209709878711      0.01479171235670
  C   14.70178685799995      3.87086207578656     -1.25849723668828
  P   9.46788512862176      2.00790213594768      1.87508550132854
  C   8.58198878815690      0.91542757405315      3.12055322984814
  C   8.56396669677347      4.39042072857074      0.58591106124545
  C   6.97771365764186      2.43238839141991      0.64720426336138
  C   9.61389680404687      0.06882784250659      3.88509083009450
  C   7.94669671630417     -0.36856554148529      5.72258079829600
  C   8.09030688941092      3.17822264065276      1.40370542080457
  C   10.47256466752145      3.09347000223630      3.01202617455453
  H   9.96220879511807      3.20253532559723      3.97603287374185
  H   10.50729593914282      4.08449994129394      2.55213960207686
  C   6.93510575804599      0.52858660515922      4.99874601286370
  C   8.92728060046998     -1.00800602572728      4.73158737261717
  C   6.27609893441011      4.59309163945644     -0.47498337609256
  C   7.62312074017200      1.58581182752431      4.11684389217961
  C   7.39062259913920      5.33063073011225      0.27645298113052
  C   5.80547557351481      3.36588278906400      0.31436316692135
  H   9.67629818992657     -1.60411201135947      5.26822070061101
  H   8.38605700295720     -1.69665146821624      4.06767297282010
  H   8.51368637960046      0.23644185966087      6.44553591298090
  H   7.42248489075648     -1.14053858020135      6.29915834350608
  H   7.98893867337757      0.22682273714273      2.50590103172900
  H   10.18821074871549      0.72263637186729      4.55648294068984
  H   10.32681579512396     -0.37484836330334      3.18141754532748
  H   6.85696270011089      2.16680577101752      3.59320576978322
  H   8.17588880700566      2.28881245867697      4.75702347948565
  H   6.29191262649869     -0.09518823749548      4.36164323783537
  H   6.27704992813650      1.02242304227766      5.72479788707228
  H   14.39634460158072      1.61891450111729      4.07304956525687
  H   15.34188535398101      2.16654667139704      2.68804600768376
  H   16.71845175351685      0.73413704446024      4.18269719179957
  H   16.53348848306104      0.00031252152023      2.58954949711049
  H   14.81475087387202     -1.98367713905939      2.31228482349864
  H   13.89223258035350     -2.50201807447657      3.72361941326644
  H   16.20281271262823     -1.71941188328967      4.35294136632434
  H   14.94802105205132     -0.73725500327411      5.10741771605974
  H   14.35727552885053      0.32813803500921      1.29733020725837
  H   12.48776050903626     -1.04433852985370      2.22844311819081
  H   12.72875034884685     -0.31058077664331      3.80580736348140
  H   15.61324666299544      4.11787590777401     -0.69358466803322
  H   15.02541595547909      3.53450079203681     -2.25072422168829
  H   14.59963304366574      1.85669948856564     -0.46638041345770
  H   13.09084413905203      2.43393283411732     -1.16051610582832
  H   14.37178824858890      5.93521078839902     -1.85889709926788
  H   12.95220410277810      4.89501011664697     -2.00326988894310
  H   12.69024417415885      6.44267402280807     -0.06665224856674
  H   14.20867954429921      5.86381533602814      0.61851518187114
  H   11.65462105949035      4.21244586646259      0.21014910091299
  H   12.32079495164736      4.77605873800390      1.74540531692141
  H   14.28813861753408      3.35745811331240      1.48634588506669
  H   5.04148026470151      2.81691561061524     -0.24988025730993
  H   5.33260324680921      3.69813609869274      1.25029430487098
  H   7.39731962316328      2.02053913803584     -0.27956226542121
  H   6.61738376729456      1.58099977953856      1.23664182286663
  H   6.65790890471914      4.26834342428591     -1.45331763055730
  H   5.43326619142755      5.26787214768000     -0.66884880052481
  H   6.98977645831299      5.73665737824444      1.21708203843932
  H   7.74619593423206      6.18517343864383     -0.31260408490023
  H   9.34495546017740      4.94194947522324      1.12195121261668
  H   9.00577745399887      4.04070795616486     -0.35184430101265
  H   7.67312195528085      3.55645988173804      2.34975433768324
  H   9.17138481788786     -1.26084261896572     -0.39110626522848
  H   8.19749618346015     -0.05896788788526      0.42493643379993
  H   9.25550266609846     -1.13171650015286      1.36157103512075
  H   11.15919713177896      1.88527388532977     -2.11122167499941
  H   10.55972605061380      3.19211242407069     -1.10949176195118
  H   9.46217870611184      1.90287753796536     -1.61964830391803
  P   11.65244698344915     -0.62025016932436     -0.89712165965918
  C   11.76530910773115     -2.35759615020974     -0.26496474075680
  C   10.76269069557468     -0.94687805749568     -2.48661178044113
  C   13.35779849961224     -0.41774276571948     -1.55814111533455
  H   10.75789988021408     -2.69164886837192     -0.00605970460252
  H   12.37850574540679     -2.40853099326613      0.63727407645878
  H   12.18907172622691     -3.02285773355241     -1.02396787140565
  H   9.77346659327083     -1.35291195769204     -2.26551584675541
  H   11.32173358270844     -1.66150533847296     -3.09822156106025
  H   10.62810746938535     -0.01570101024049     -3.04053278179404
  C   14.46475368328784     -0.94402654137154     -0.87742000198835
  C   13.59311342854859      0.32091106359012     -2.72678441685526
  C   14.88921495194399      0.54229380820162     -3.18728894426040
  C   15.76339689960653     -0.72130222903429     -1.33271112867511
  H   14.31702548385264     -1.54330958474042      0.01561664951167
  C   15.98150777434078      0.02926743670284     -2.48780610055207
  H   12.75745899489432      0.73919301339370     -3.27937733742770
  H   15.04606821600872      1.11994977128987     -4.09433915959478
  H   16.60500793793293     -1.14072404698125     -0.78723971981203
  H   16.99247222045485      0.20435091151564     -2.84460102700045
