# Supplementary material for: Coordination-Induced Spin Modulation: Overcoming Spin Blocking in C–H Methylation with High-Spin Ferrous Complexes
Source: ACS Catal. 2026 Mar 4;16(6):6088–97. doi: 10.1021/acscatal.6c01157 (PMC13001654; doi:10.1021/acscatal.6c01157)
Supplement: Supplementary file 4 [file cs6c01157_si_004.zip › Cartesian Coordinates for DFT/Structures in Table S3/Fe3/Fe3_S=0.xyz]

105
Coordinates from ORCA-job dcype-pme2ph-FeMe2_tbp_eq-pp_trans-me_opt-singlet
  Fe  10.68867029323103      0.76928112580452      0.52419087864005
  P   12.39876551647048      1.80321691549595      1.44133446689292
  C   13.76362220404709      0.69038142097247      2.09105416091929
  C   12.70479321700607      4.52189523957475      0.55507463705514
  C   14.12789299218123      2.77531924766611     -0.57609541161799
  C   13.14041409069144     -0.57261800573926      2.70482055124511
  C   15.22518943523863     -0.98940573669536      4.06804043403041
  C   13.45398759765082      3.19218054820643      0.73515946755244
  C   11.85902037211230      2.62122708177835      3.04146925061460
  H   11.90850780616321      1.84821935330193      3.81561623172320
  H   12.56079092071582      3.41336258978767      3.32874499174801
  C   15.84389740141656      0.28238578902071      3.47621894230468
  C   10.54749115160354      2.07529975287155     -1.01127350469938
  C   9.11261374609165     -0.52734214244968      0.37684200598822
  C   14.20482066267811     -1.60321611069032      3.10168002744031
  C   14.34129962184904      5.20045716732834     -1.26060573282125
  C   14.76493096429368      1.30423699701270      3.08158829530597
  C   13.65435401413484      5.61734386693002      0.04589683876104
  C   15.07517716936353      3.86515756291413     -1.09160217605489
  P   9.42368194424877      1.96888369448201      1.87882470464449
  C   8.58460875769761      0.91078940423328      3.18100233009156
  C   8.38464295788369      4.27967511762587      0.49417119385887
  C   6.87829248921101      2.27441962807398      0.67984322130903
  C   9.65576176921588      0.10991280203315      3.93967995993793
  C   8.06949555948328     -0.25871735032846      5.86413123364066
  C   7.99866388208544      3.07275561477751      1.36602115391716
  C   10.42790416948609      3.14764591373180      2.91540209215157
  H   9.95780201996065      3.30677287157977      3.89337905871349
  H   10.42715380067617      4.11112990674626      2.39648135275769
  C   7.00868419075916      0.57133882670135      5.13101480976972
  C   9.02470092385286     -0.93075608970961      4.87065270701122
  C   6.03055447419992      4.39753894733710     -0.41996746606894
  C   7.64014351031774      1.59980475154818      4.17675131057653
  C   7.16431555870469      5.18014891962780      0.25384536066039
  C   5.65497392284740      3.16057007746426      0.40334269434133
  H   9.80725273040371     -1.48262111494649      5.40641417273481
  H   8.47166695126779     -1.66384329765170      4.26674963583533
  H   8.64768205246395      0.39962540068560      6.52911188091245
  H   7.58801624369907     -1.00932097948742      6.50271184440179
  H   7.99526138242259      0.19091735427474      2.59676438160123
  H   10.26341578191117      0.79908380810264      4.54190620886679
  H   10.33497741621536     -0.36943046882935      3.22548293913649
  H   6.84411818298265      2.13779131252515      3.65148638416729
  H   8.19654244079597      2.34457766890388      4.76433082668239
  H   6.36380194468238     -0.10186420367700      4.54822517796133
  H   6.36033895506479      1.08394577229397      5.85263950557843
  H   14.23306276227797      1.62922039941347      3.98646804201413
  H   15.24648215065468      2.19208772782506      2.65862631093028
  H   16.54223192445261      0.73410707151332      4.19195862226485
  H   16.42962047402460      0.01988808228563      2.58329999381075
  H   14.73006522778634     -1.95319248829687      2.20122895360557
  H   13.72931706065569     -2.48273068501661      3.55366021891146
  H   16.00803882904771     -1.71814856209719      4.31164932627839
  H   14.71982439690867     -0.73903769431233      5.01234038093970
  H   14.31329395179359      0.39092817204025      1.18883552495168
  H   12.41591492443372     -1.00041982767528      1.99957940396392
  H   12.57006746563321     -0.29434201399154      3.60230058860070
  H   15.90326768052219      3.99341749060751     -0.37877471575270
  H   15.52136317022584      3.54791978669916     -2.04235100722344
  H   14.67612357931954      1.83580314195423     -0.44993489835850
  H   13.35132573404454      2.58507899820184     -1.32406791141386
  H   15.03679463301272      5.98235170403398     -1.59023459833514
  H   13.58143738128675      5.09662077370976     -2.04864166766759
  H   13.10056941943371      6.55407432554610     -0.09606168972713
  H   14.42030358485946      5.81383159031633      0.81070265350069
  H   11.88781161165662      4.39070553355732     -0.16310834888888
  H   12.25560854997889      4.83951954862545      1.50288959793230
  H   14.24011387961645      3.37015157515784      1.48471370886588
  H   4.88303468021875      2.57714256049998     -0.11361952759064
  H   5.22107698988461      3.48171803695369      1.36179802714759
  H   7.26486567340087      1.86702468528501     -0.26291818079901
  H   6.57806449642565      1.41655233622259      1.29290908513727
  H   6.35988510450146      4.07949255049411     -1.41953026560674
  H   5.15338188404619      5.04040876024601     -0.56349436805052
  H   6.81054661366565      5.58144391405959      1.21501445701521
  H   7.45329260776921      6.04008652281348     -0.36306272352475
  H   9.18749327176671      4.85944668109721      0.96331892927525
  H   8.76399277558253      3.92928894735447     -0.47022129190440
  H   7.60653803761015      3.47405913823316      2.31353614132779
  H   9.04384483998170     -1.23496584480065     -0.45955015681460
  H   8.10486948971166     -0.11841440108000      0.50980898559916
  H   9.32428970457516     -1.13886437999643      1.27944695496587
  H   11.33908793511185      1.97745913646770     -1.76786247436280
  H   10.54425691703916      3.12393437698641     -0.70880103024602
  H   9.58283783318895      1.84868948620606     -1.48866898155606
  P   11.63789785174876     -0.61380434936924     -0.90249775208061
  C   11.68827223552353     -2.39885350143502     -0.40807201356653
  C   10.74249574267368     -0.77402527758386     -2.51288319465557
  C   13.35211548561659     -0.42155856641590     -1.54790745962544
  H   10.67158169352868     -2.71316115663329     -0.15890066266880
  H   12.31323550849554     -2.53693943568122      0.47747680993382
  H   12.07830411378221     -3.02031811363358     -1.22013229481407
  H   9.74957629661433     -1.18442723175516     -2.32054647493462
  H   11.28691459454325     -1.43287901943902     -3.19613100329484
  H   10.61658022191679      0.20881039288939     -2.97148072005571
  C   14.44432668484605     -0.97326044937656     -0.86313108124849
  C   13.61182186401438      0.32247502824450     -2.70795820987800
  C   14.91627665473280      0.52796146529008     -3.15357144725027
  C   15.75031564305575     -0.76973353034920     -1.30447258270537
  H   14.27721849727211     -1.57775398124315      0.02286943105610
  C   15.99258424843131     -0.01047878283310     -2.44960023540786
  H   12.78953511637375      0.75367039791803     -3.27060498133509
  H   15.09113581496854      1.11259662860284     -4.05286733348499
  H   16.57928155702731     -1.20942630761714     -0.75569881038194
  H   17.00984973924529      0.15103168207097     -2.79470508303671
