# Supplementary material for: Coordination-Induced Spin Modulation: Overcoming Spin Blocking in C–H Methylation with High-Spin Ferrous Complexes
Source: ACS Catal. 2026 Mar 4;16(6):6088–97. doi: 10.1021/acscatal.6c01157 (PMC13001654; doi:10.1021/acscatal.6c01157)
Supplement: Supplementary file 4 [file cs6c01157_si_004.zip › Cartesian Coordinates for DFT/Structures in Table S3/Fe3/Fe3_S=2.xyz]

105
Coordinates from ORCA-job dcype-pme2ph-FeMe2_tbp_eq-pp_trans-me_opt-quintet
  Fe  10.59230356125358      0.85435415004878      0.34967575719219
  P   12.40220937345703      1.73313661525566      1.62092395281103
  C   13.72887169189846      0.55332332897034      2.18127334830423
  C   12.43734883538722      4.26873405036350      0.42936673776014
  C   14.11927328020379      2.58145695779659     -0.41547397904590
  C   13.08656828312169     -0.63200293293087      2.92313203779993
  C   15.27669388558665     -1.08587631625640      4.10793059349840
  C   13.36833798705428      3.10624471487101      0.81572478566668
  C   11.86935659711028      2.54200077109141      3.21657445366178
  H   11.89166718830812      1.75848504097298      3.98026652432300
  H   12.60411793876100      3.29995925588364      3.51522782250315
  C   15.91981538114043      0.08932898209460      3.36269078144388
  C   10.26447321307532      1.88922496238445     -1.41600253892127
  C   9.33274573738209     -0.80693472388420      0.57978689445471
  C   14.13070511040828     -1.69417087576662      3.28966508371919
  C   13.93549902979099      4.84097954031926     -1.53358250327608
  C   14.87830618977992      1.15897517528826      2.99956374037193
  C   13.19716896182034      5.38254421865531     -0.30442505964375
  C   14.87860265841897      3.70022350623756     -1.13779373755706
  P   9.26865258985416      2.18008111893953      2.09123036549756
  C   8.43181561658511      1.08219773589677      3.35077616326905
  C   8.50826783036463      4.59802020254432      0.85464345521585
  C   6.81330133913201      2.72264306401822      0.95383424769110
  C   9.46835600207837      0.11870045832527      3.95614548060842
  C   7.99407710564867     -0.24212190693818      5.97054410988756
  C   7.95156026254861      3.44133455306031      1.70373715121051
  C   10.45853771248495      3.16060087183694      3.14487613393586
  H   10.05616481083670      3.31080310097935      4.15408599386571
  H   10.51611537258829      4.14963182430711      2.68149283241163
  C   6.97198032235119      0.74185255651675      5.38842413584850
  C   8.79687344561911     -0.92439557702027      4.85623379180454
  C   6.28204289526133      4.84140915981548     -0.32588748649169
  C   7.63436444150034      1.77687961998650      4.46365453300864
  C   7.39774367813392      5.56922979045250      0.43168034211532
  C   5.71061188670954      3.69708063272470      0.51903323955294
  H   9.55315283931438     -1.59377623636824      5.28475746774934
  H   8.12667578554827     -1.54728368990047      4.24762960672783
  H   8.68580969550957      0.30246161815154      6.63021723878997
  H   7.48687125349895     -0.98966329510715      6.59258970472124
  H   7.73200715274898      0.47912313638211      2.75443967720561
  H   10.17884420461617      0.69616685374211      4.56404292630429
  H   10.03803492995471     -0.36027934797127      3.15257388094229
  H   6.86372362581720      2.43059299475208      4.04095716818425
  H   8.30587211723758      2.41443708345287      5.05604448510843
  H   6.22228760931738      0.18116198829416      4.81206145931979
  H   6.43314397275820      1.25469730358942      6.19492099081091
  H   14.47788807515036      1.59963261708391      3.92349044148414
  H   15.36053853958925      1.96957405242287      2.44194245357959
  H   16.71889084004868      0.53450061816381      3.96829085642668
  H   16.38886160328292     -0.28016537388669      2.43935459073708
  H   14.54144891641930     -2.13438030823202      2.36921303623422
  H   13.65463982368483     -2.51155990016739      3.84486252600725
  H   16.02943184951463     -1.84988774767934      4.33692452840272
  H   14.88217294669160     -0.73029311831476      5.07101923362070
  H   14.14114170053748      0.16973758469015      1.23582321496250
  H   12.28662430769256     -1.05919141866134      2.30629855662653
  H   12.61148294571113     -0.27248535722338      3.84647563968883
  H   15.66649538219534      4.09330444462612     -0.47769895838202
  H   15.37861938845582      3.28756382145151     -2.02113012100199
  H   14.81510889085255      1.78488263569195     -0.13216029996316
  H   13.39325808655791      2.13264487311298     -1.10264942821616
  H   14.49341068751867      5.64622601198432     -2.02720374040376
  H   13.20043733615669      4.46741766025823     -2.26042012130765
  H   12.49546981019158      6.17431301971774     -0.59486477082350
  H   13.92478251350127      5.83909185411809      0.38284253415141
  H   11.63766124537801      3.87841953458752     -0.21181980766656
  H   11.95843211816446      4.68281252821076      1.32346440624481
  H   14.09688778659980      3.47331344334801      1.55534125022796
  H   4.93877348023863      3.15509200995488     -0.04097562770842
  H   5.22166116380044      4.11478377799681      1.41138204348263
  H   7.23870740169004      2.22553571102804      0.07114653677958
  H   6.38628444410960      1.93268224544698      1.58297330398251
  H   6.68946956042989      4.43183647162866     -1.26097299389095
  H   5.48767987248450      5.54484753529355     -0.60360944961836
  H   6.97560761058545      6.05113041995752      1.32580771095251
  H   7.82309309558280      6.36806506394609     -0.18835023131688
  H   9.27983513054622      5.14576370411119      1.40790451394185
  H   8.99187843377319      4.18649657814804     -0.03958589029041
  H   7.55610445626901      3.86083132225294      2.64085010249569
  H   9.78394161802459     -1.80941691763235      0.56994179907162
  H   8.68323896441357     -0.73134034256234     -0.30659273062788
  H   8.67356673366164     -0.77560158813687      1.45561660748674
  H   11.14591496495372      1.91603671858952     -2.07476471029868
  H   9.94506063156156      2.93027500749720     -1.27223421542744
  H   9.45605745348950      1.37239212572825     -1.95400678085180
  P   12.00388504758623     -0.83837186205884     -1.03712289890542
  C   12.41665088075032     -2.47560939253040     -0.28274399682311
  C   10.89736935949805     -1.38603817937820     -2.40672933616409
  C   13.54621863858970     -0.47427982997152     -1.94192009997993
  H   11.49743270266337     -2.91114607211175      0.11690551930714
  H   13.11575453914104     -2.35390875382773      0.54747064146224
  H   12.85055451040905     -3.15617472555563     -1.02248873055910
  H   9.99258800165551     -1.80533084514993     -1.95907475367948
  H   11.38282965980822     -2.13443108411438     -3.04088055061051
  H   10.60379500158994     -0.52492765940019     -3.01085540304799
  C   14.80391851516873     -0.82708279275987     -1.42182516482512
  C   13.51416190786740      0.31962673222287     -3.10323069644088
  C   14.69018089423401      0.74117444078296     -3.71678879030014
  C   15.98045090181325     -0.40200441116646     -2.03454902865171
  H   14.86927499501381     -1.44595144199032     -0.53130894929702
  C   15.93184671729611      0.38784110865792     -3.18397475842184
  H   12.55914522923158      0.61553354213889     -3.52839190815804
  H   14.63729076740198      1.34994111936987     -4.61576245258041
  H   16.93998483929288     -0.69475089281699     -1.61554652524818
  H   16.84916367949678      0.71985764525000     -3.66145191623063
