# Supplementary material for: Coordination-Induced Spin Modulation: Overcoming Spin Blocking in C–H Methylation with High-Spin Ferrous Complexes
Source: ACS Catal. 2026 Mar 4;16(6):6088–97. doi: 10.1021/acscatal.6c01157 (PMC13001654; doi:10.1021/acscatal.6c01157)
Supplement: Supplementary file 4 [file cs6c01157_si_004.zip › Cartesian Coordinates for DFT/Structures in Table S3/Fe3-PiPr3/Fe3-PiPr3_S=1.xyz]

116
Coordinates from ORCA-job dcypefeme2-pipr3_triplet_opt-tpss
  Fe  10.68676955380523      0.72418506483628      0.31782507844120
  P   12.45656373561755      1.68982410278534      1.52338487273881
  C   13.83451083596394      0.69415901946755      2.31904533488174
  C   12.85915840981612      4.46116213109247      0.72881427202988
  C   14.02824921395795      2.69273105608826     -0.62391348761032
  C   13.29016116463828     -0.64365492097813      2.83479695311006
  C   15.28486652651899     -0.89669691087689      4.36427881542048
  C   13.51083552264274      3.06943469202702      0.76765304820411
  C   11.77537171782904      2.60912604754715      2.99678708836399
  H   11.64097169301674      1.89241625226784      3.81469400679582
  H   12.48236906784046      3.37212794222968      3.34488050091617
  C   15.80396621848526      0.46485706795631      3.88383868867257
  C   10.55008250564543      2.19539989322443     -1.17647693467568
  C   9.06661639779360     -0.57055948201740      0.39090280325630
  C   14.42247005827710     -1.57116124515198      3.28932023688577
  C   14.35265453239026      5.13007529987557     -1.21257168577925
  C   14.65343594254336      1.37700117357529      3.42655035133303
  C   13.83581309579923      5.51208801794530      0.17808653027566
  C   15.00027832986428      3.74260737039201     -1.17780725824136
  P   9.45977845085662      1.89742224857072      1.72337435085511
  C   8.70631399349628      0.96917880688425      3.18386004881706
  C   8.22125787518682      4.19351120638947      0.51276803414174
  C   7.01533822274213      1.98716848304051      0.30083474959379
  C   9.56542397023964     -0.22334861943296      3.62484614238919
  C   8.39304747261066     -0.25993985255285      5.86453190028328
  C   7.92545833611746      2.84591260552004      1.19493026960956
  C   10.43347733677786      3.21496906447707      2.58740084175876
  H   9.89209607509694      3.64603351133267      3.43609057929605
  H   10.59241229075212      4.01257097733557      1.85870900784587
  C   7.58045066950624      0.97166315056027      5.44387866250461
  C   8.81853554581944     -1.08937351748118      4.64557805904645
  C   6.02124231722025      4.06960197266227     -0.74052732516538
  C   8.34535484607915      1.81768130693713      4.41246744155185
  C   6.92279572882978      4.93002012532980      0.15070298649385
  C   5.72218391154086      2.72689020808043     -0.06603926167066
  H   9.44703261282987     -1.93179531627158      4.96117841691813
  H   7.92763878283149     -1.51985488158987      4.16600083468476
  H   9.29335517113338      0.07484166884203      6.40067490219371
  H   7.81625504687853     -0.87440467961022      6.56668893618584
  H   7.76576649627111      0.56861991028099      2.77657379725225
  H   10.48935820793326      0.15178084487988      4.08530092200801
  H   9.86531523185148     -0.80349650278596      2.74752875601311
  H   7.74853555250574      2.69456968596863      4.13359905313969
  H   9.26626649091247      2.19241258996697      4.88064014301912
  H   6.62633280320946      0.64768815256319      5.00420776286818
  H   7.33529291341823      1.58266622221813      6.32181616741311
  H   14.00051987521177      1.58771844711947      4.28424663971380
  H   15.05876851788781      2.33840497344822      3.09071339227900
  H   16.37684791008737      0.95549818685005      4.68069435332427
  H   16.49466669400373      0.31342963586639      3.04185210648387
  H   15.05097421500693     -1.82361984712173      2.42257471595396
  H   14.00904776409407     -2.51441068209237      3.66750391487918
  H   16.12298025006503     -1.54472832725227      4.64802974431250
  H   14.67695794227095     -0.74878616884910      5.26875353756591
  H   14.51818456299983      0.48062887852261      1.48224371202997
  H   12.68076337486271     -1.11157888480292      2.05719745022063
  H   12.61908550028932     -0.45388649261042      3.68374369645684
  H   15.89919706231514      3.77678006224670     -0.54435421711906
  H   15.33093856469998      3.44758403395625     -2.18170097395099
  H   14.52419332612146      1.72040693141693     -0.58888362033684
  H   13.16800220312156      2.59737798479733     -1.29512426530020
  H   15.06744597555904      5.87977759662533     -1.57357458936921
  H   13.51290701975615      5.11964583419333     -1.92164215978999
  H   13.34290915743309      6.49174440022994      0.14956784023311
  H   14.68925743995808      5.60494088580768      0.86603572944773
  H   11.96403514339858      4.43164922836858      0.09680127927058
  H   12.54252385908991      4.76598947139199      1.73129691868228
  H   14.37581682608145      3.14418319322872      1.44434869666221
  H   5.10947805788055      2.09615207855295     -0.72225356737670
  H   5.13254183470196      2.90215813957929      0.84608191030758
  H   7.56491534708323      1.72908123677215     -0.61242399128336
  H   6.77158129577662      1.04106013111998      0.79538691628457
  H   6.52964277616804      3.88690505353847     -1.69796748973716
  H   5.08913315699384      4.60094834931605     -0.96940178518387
  H   6.38112864165169      5.18618143426668      1.07347064921294
  H   7.16366330196375      5.87701066811121     -0.34843945879063
  H   8.82464880489951      4.83087541990890      1.16793131770432
  H   8.80712010577425      4.01934832299396     -0.39623374963289
  H   7.38064745294669      3.05858764018670      2.12859724010031
  H   8.56446765966111     -0.34693462416820     -0.55861767154714
  H   8.31572273141911     -0.44815521898383      1.17634055455225
  H   9.32888735648008     -1.63081425225749      0.38830619222308
  H   11.22628686183315      2.00621594405498     -2.02429974816488
  H   10.71644093759862      3.23551214543749     -0.87151096511053
  H   9.52915351118616      2.14906398869307     -1.58366315827723
  P   11.56234693642224     -0.88844929373335     -1.07060230147007
  C   12.20185004094511     -2.48035230443947     -0.27870494544351
  C   10.46824019076195     -1.52593377505170     -2.47184325672724
  C   13.08602939589903     -0.35169666547867     -2.07599009925597
  C   11.32124394087485     -3.05092979318670      0.84187335674099
  H   13.11981139756266     -2.12701724303926      0.20528733590302
  C   12.60386077172774     -3.59114542088523     -1.26123844766764
  C   9.39378107172944     -2.57462436260062     -2.14092488510804
  H   11.18309413258514     -2.01837196713607     -3.14076610344507
  C   9.83006115455394     -0.35368356632669     -3.22893478164811
  C   13.23001573652206     -0.81608846570716     -3.53393801118659
  C   14.39420441304671     -0.64466073309532     -1.32771910715872
  H   12.95373579465763      0.73447228733597     -2.09583491441923
  H   9.32853976702700     -0.72404990492373     -4.13204727377918
  H   10.56018781407893      0.40276996864223     -3.52796624488459
  H   9.08744724557685      0.14755638377703     -2.60352139500030
  H   12.38476979137846     -0.51903797343284     -4.15874043200047
  H   13.35187389816342     -1.90104076231833     -3.61789332161710
  H   14.13030249081172     -0.35487146674582     -3.96048620267186
  H   10.41567948938983     -3.52593310388576      0.45345632167963
  H   11.01493778021045     -2.27481794719306      1.54711432874227
  H   11.88630901780115     -3.81484811771473      1.39133993130764
  H   13.30339174844385     -3.24070291771868     -2.02358198340914
  H   11.73668999821069     -4.01721871108994     -1.77318045051266
  H   13.09253944240904     -4.40542183989526     -0.71086050525572
  H   9.01949771362671     -2.99399094260769     -3.08406469414586
  H   8.54795210381987     -2.14132296070361     -1.60657465559033
  H   9.77962528513093     -3.40332069198727     -1.54334686873678
  H   15.21375737646861     -0.06674313378303     -1.77134664688701
  H   14.66728571492274     -1.70256487943935     -1.39483981176122
  H   14.33098445181125     -0.37925743850076     -0.26930642558762
