# Supplementary material for: Coordination-Induced Spin Modulation: Overcoming Spin Blocking in C–H Methylation with High-Spin Ferrous Complexes
Source: ACS Catal. 2026 Mar 4;16(6):6088–97. doi: 10.1021/acscatal.6c01157 (PMC13001654; doi:10.1021/acscatal.6c01157)
Supplement: Supplementary file 4 [file cs6c01157_si_004.zip › Cartesian Coordinates for DFT/Structures in Table S3/Fe3-PiPr3/Fe3-PiPr3_S=0.xyz]

116
Coordinates from ORCA-job dcypefeme2-pipr3_singlet_opt-tpss
  Fe  10.69985156938437      0.65801236222096      0.44820617959365
  P   12.41873659116086      1.72552058994377      1.39997393029617
  C   13.83497411668586      0.77075529417714      2.19620963353075
  C   12.69635717951921      4.49208903007776      0.56142417676385
  C   14.06808674511537      2.77682748363111     -0.67541431973889
  C   13.29946931883812     -0.55002286224868      2.76305709155335
  C   15.34285953873069     -0.79054434604570      4.22395589314324
  C   13.43698182190010      3.14887612673422      0.67083156270953
  C   11.81515161241853      2.60236292923525      2.94997975790416
  H   11.81093553351695      1.85390376357686      3.75030119940842
  H   12.51998362556257      3.38784746518635      3.24793292451796
  C   15.84815446171772      0.55976936798717      3.69936770695083
  C   10.62839759661976      1.94256275329681     -1.10262712286458
  C   8.91293526529757     -0.29882025181037      0.08477050858370
  C   14.43606933335407     -1.48148230523887      3.19676443487410
  C   14.27596219444304      5.21932741955725     -1.28953131225898
  C   14.68558013996311      1.47076619018813      3.26975051723622
  C   13.63316777683150      5.59755847045876      0.04976904590960
  C   15.01027963950589      3.87836836267970     -1.17959301355180
  P   9.44886647565774      1.90094292181322      1.73583906236892
  C   8.66079336643799      0.83265120037323      3.05756745458818
  C   8.37952275247553      4.08408071445619      0.23001237595328
  C   6.72943916684324      2.27826496484868      0.79591425124859
  C   9.67986964121430     -0.20725695496602      3.54488042356193
  C   8.33639914792274     -0.55485333542941      5.65074279776500
  C   8.00334746340859      3.00250946810105      1.25805502132681
  C   10.40724793506693      3.14414690126745      2.73219611734071
  H   9.89829831586028      3.38398269465814      3.67246323786900
  H   10.44055987248631      4.06460677731028      2.14139469828513
  C   7.32906696158882      0.49954519669443      5.17349928821182
  C   9.02490842480392     -1.24355821076408      4.46449167259679
  C   5.93994516974020      4.39367281242986     -0.35915694340338
  C   7.99290456955009      1.53202239472923      4.24748904205241
  C   7.23640252661300      5.09479052213623      0.06348015527270
  C   5.57392032694693      3.27640210823177      0.62465459863340
  H   9.77435575825117     -1.96114109161984      4.82121788405605
  H   8.28187101244403     -1.81519006538514      3.89082710324090
  H   9.09999275926871     -0.06586987238958      6.27344149342773
  H   7.83745472641470     -1.29668425080321      6.28606499801162
  H   7.88244522293941      0.28095086310469      2.51449776309915
  H   10.48726057521211      0.29488568037080      4.09250815865661
  H   10.14377471088063     -0.69418790646930      2.67626062963440
  H   7.24694816171710      2.25901797690740      3.90620496739838
  H   8.74382414727501      2.09066255795499      4.82276028232035
  H   6.51448921049358      0.00128993373537      4.62880651706610
  H   6.87367833170978      1.00589708930113      6.03372105922181
  H   14.06440859324750      1.69809893191157      4.14612730142841
  H   15.08651208161320      2.42423641520572      2.90782951994689
  H   16.45479926291420      1.06022967582765      4.46458614065575
  H   16.50395600830907      0.38959320835614      2.83335744690704
  H   15.02923348485567     -1.76069746721855      2.31337307791286
  H   14.02856144139183     -2.41169057119492      3.61257655228523
  H   16.18851198900792     -1.43763541882610      4.48701077528838
  H   14.77064502342524     -0.62323908097817      5.14816436541287
  H   14.50998010109409      0.53779336970846      1.36193263077604
  H   12.65410819507422     -1.02864911083469      2.01963052096178
  H   12.66185431030885     -0.33296133398785      3.63173124751060
  H   15.85359920214993      3.98313146186982     -0.48120673916733
  H   15.43426171556307      3.59340186006304     -2.15078846419995
  H   14.61406229928151      1.83193247731939     -0.58752023382984
  H   13.26782263133194      2.62258493257553     -1.40840245716015
  H   14.96433526508670      6.00802249632743     -1.61740359283043
  H   13.49278167096091      5.13981579197006     -2.05703921161761
  H   13.07828025776672      6.53946937975712     -0.04534129608791
  H   14.42477605516063      5.76888589051093      0.79420791717238
  H   11.84546183138868      4.39265608765226     -0.12258456473378
  H   12.29532164249328      4.78646714016770      1.53672143913292
  H   14.25430240394802      3.29856580303916      1.39230147697783
  H   4.67431615523576      2.74877287757798      0.28421502166155
  H   5.33244472397190      3.71821517981457      1.60275236679685
  H   6.92319794940287      1.77524353700226     -0.15860076376496
  H   6.43922471873547      1.50204629096846      1.51280280261155
  H   6.07829297533877      3.95947536576767     -1.35960795139547
  H   5.11964683226393      5.11783047983408     -0.43649013841902
  H   7.07398816899730      5.62136376590796      1.01552581321834
  H   7.51655278971582      5.85472282233302     -0.67653524518934
  H   9.29679799765387      4.60476997315823      0.52667937067976
  H   8.58737781655700      3.60681997826905     -0.73306669640438
  H   7.76399618575141      3.51787786319179      2.20355169328030
  H   8.69254690696549     -0.23679569588366     -0.98528332194246
  H   8.01004710041046      0.05475191586318      0.59365252794365
  H   8.99850932688373     -1.36539162677555      0.34199150977254
  H   11.38833524552004      1.72008516750279     -1.86523066518397
  H   10.75068136151396      2.99613689004240     -0.83652863937711
  H   9.64171041268809      1.82516137400231     -1.57106210160439
  P   11.61028445560733     -0.95049584524898     -0.94554212948000
  C   12.14841176272032     -2.55734807636722     -0.11657023443177
  C   10.61444084722761     -1.61253139300436     -2.41912852952424
  C   13.19843983115908     -0.45984106848656     -1.87882547785011
  C   11.14094641658467     -3.05459333505546      0.92985379974270
  H   13.04230300326068     -2.24222743839539      0.43445946529556
  C   12.57521810151460     -3.69711321539409     -1.05353592355625
  C   9.49060840727563     -2.62850668609985     -2.15295196472849
  H   11.37920063691673     -2.15447918095608     -2.98710321512980
  C   10.08401608405371     -0.48416703316514     -3.31643491326414
  C   13.41202713282403     -0.92873626214546     -3.32766422292523
  C   14.46218213515307     -0.79809412834967     -1.07727432297429
  H   13.10313519564253      0.62987042438161     -1.89952604204954
  H   9.75576400356419     -0.90536152853442     -4.27547291240973
  H   10.83180149329329      0.28597597221133     -3.52026229517680
  H   9.22820561651786      0.01561792120298     -2.85709082292218
  H   12.60956894173748     -0.62632000162241     -4.00279442207880
  H   13.52597057996253     -2.01571911945127     -3.39846805863835
  H   14.34215278745963     -0.48211227626476     -3.70299308637942
  H   10.19652454287350     -3.36831345372150      0.47834721139571
  H   10.90945157145305     -2.27900354778783      1.66515441895834
  H   11.56056395867849     -3.91465747766864      1.46699680315802
  H   13.32914907426283     -3.37673235948721     -1.77652961394014
  H   11.73120424390953     -4.10991859115122     -1.61193027393068
  H   13.00810966318110     -4.51356512113762     -0.46112069327313
  H   9.15911037200814     -3.03368525113402     -3.11857923335482
  H   8.62808129590333     -2.17550247131059     -1.66422788167133
  H   9.82215015673024     -3.47168601816198     -1.54385970169909
  H   15.31347339479584     -0.22425414222756     -1.46334590205646
  H   14.71850504790186     -1.85895971416926     -1.16511286446213
  H   14.35522631805770     -0.56713661330105     -0.01730930043469
