# Supplementary material for: Coordination-Induced Spin Modulation: Overcoming Spin Blocking in C–H Methylation with High-Spin Ferrous Complexes
Source: ACS Catal. 2026 Mar 4;16(6):6088–97. doi: 10.1021/acscatal.6c01157 (PMC13001654; doi:10.1021/acscatal.6c01157)
Supplement: Supplementary file 4 [file cs6c01157_si_004.zip › Cartesian Coordinates for DFT/Structures in Table S3/Fe3-PiPr3/Fe3-PiPr3_S=2.xyz]

116
Coordinates from ORCA-job dcypefeme2-pipr3_quintet_opt-tpss
  Fe  9.84719072252647      1.14203940701009      0.62347714133415
  P   11.92850464375820      1.81035326861292      1.54699954541275
  C   13.24123820052640      0.56522645169899      1.98737188025106
  C   12.07390978498348      4.34770454957300      0.35529814623735
  C   13.17014168671980      2.41604797063481     -0.85318464030965
  C   12.62041863016654     -0.62450531460702      2.73786143999007
  C   14.86685615757054     -1.14823429505279      3.78429362714695
  C   12.87044519803666      3.04213665761611      0.51896264427144
  C   11.67010470162136      2.70081049533204      3.17292172678106
  H   11.74708508300149      1.92433057392467      3.94201291883563
  H   12.47725216258564      3.41960205497162      3.35890275283628
  C   15.49174099968300      0.03637936494869      3.03952795877020
  C   9.43223032780176      1.93334281897771     -1.21963674177142
  C   9.23651914049658     -0.79597197957495      0.81654830654556
  C   13.67075287283330     -1.71003187265344      3.00721711470060
  C   13.07658611133413      4.68962111572302     -1.94839760320009
  C   14.44965575453121      1.12810816222656      2.75309503537120
  C   12.78849562952082      5.32883576688065     -0.58481881070395
  C   13.88960011506946      3.40023682933383     -1.78257746064992
  P   8.95828370622425      2.41238862456347      2.41138324129856
  C   8.22587565430447      1.37248729807462      3.77337268255609
  C   8.15020881355985      4.67797200162177      0.99711536609676
  C   6.38021484465566      2.96799983085380      1.57521127395203
  C   9.31527582131673      0.47290355378239      4.38198412164903
  C   7.94256592377774      0.19560529247012      6.48193156005715
  C   7.65125520815140      3.68701346429054      2.06448635291291
  C   10.29503709621497      3.38912926302630      3.27375965261247
  H   10.03033524730544      3.57426460549161      4.32216090817445
  H   10.32839454842520      4.36395629317119      2.77750722112184
  C   6.87687940471376      1.13106989631812      5.89715497474224
  C   8.71039744501136     -0.53104139107568      5.37061537565185
  C   5.79798837923794      4.93957287028708      0.09926167486048
  C   7.47867637056603      2.12205507613943      4.88688008170517
  C   7.05318301304749      5.67036116753516      0.58924298660289
  C   5.28716950480240      3.96327672362817      1.16436383555109
  H   9.50166680216917     -1.15789630483858      5.79972191636142
  H   8.02886852540220     -1.20225539506187      4.82995034242500
  H   8.65159913727782      0.78563759476470      7.08116640599721
  H   7.47782305202757     -0.52725047331955      7.16326088808806
  H   7.51389203779048      0.71944135139203      3.24827044287653
  H   10.03564155291862      1.10348184630115      4.92269590378940
  H   9.86362583925172     -0.04011372387103      3.58549431925585
  H   6.68304064322321      2.74950295036827      4.47053228010534
  H   8.17610457234607      2.79332304734982      5.40806681109469
  H   6.11010487888564      0.53048990971751      5.38746418296427
  H   6.36888498743979      1.67987691185285      6.69978376641541
  H   14.10860242278111      1.55156135086224      3.70819863496248
  H   14.91727593910030      1.94578756953297      2.19253727482658
  H   16.32207661839168      0.45870010392585      3.61941373369094
  H   15.91529012966777     -0.31661508399232      2.08960943027488
  H   14.02188631948028     -2.11209721016826      2.04676561012706
  H   13.21558637369822     -2.54453695126756      3.55475586759468
  H   15.61691030602019     -1.93091872678347      3.95156033749829
  H   14.52955980367447     -0.81435835117287      4.77678867325218
  H   13.56929955575218      0.18330684696602      1.00951821987922
  H   11.78501011043468     -1.02458723760511      2.15318281110749
  H   12.20862838842820     -0.28294681260403      3.69860771197472
  H   14.87832362503875      3.64333056156293     -1.36630236006144
  H   14.06194235604095      2.92918440770650     -2.75827859349199
  H   13.75968810135983      1.50014386779380     -0.73490899813257
  H   12.21510219742667      2.11570603174273     -1.30175021216035
  H   13.60795993297845      5.39814533448347     -2.59534612811282
  H   12.12524709417962      4.45198426661420     -2.44468642963317
  H   12.17931359337885      6.23302685943350     -0.70684912002541
  H   13.73706973198061      5.64345227653400     -0.12549465331997
  H   11.08181272553305      4.10669335802120     -0.04723842218035
  H   11.92072629438326      4.82048722117162      1.33235593544838
  H   13.81639460196410      3.27374028011909      1.03103887595064
  H   4.41083897255530      3.41729537646231      0.79426182618836
  H   4.95914752874315      4.52889905471344      2.04888355873361
  H   6.64824492849308      2.33734440075688      0.71596417929837
  H   6.00041848443327      2.29561193827044      2.35315229772460
  H   6.03916852953112      4.38136535166406     -0.81629573859092
  H   5.01491089427194      5.66123357344460     -0.16334088322572
  H   6.79197935567077      6.30173226821756      1.45125716104984
  H   7.43412415447751      6.34055916943250     -0.19106376507002
  H   9.02603626989530      5.22558886388330      1.36394018903165
  H   8.47732289467334      4.10817379273429      0.11817504479392
  H   7.42540843238762      4.23787952849401      2.99001960158856
  H   10.03343307773557     -1.47150002604346      0.47723096676336
  H   8.36609554261278     -0.94112572434174      0.16048465155087
  H   8.94809087979057     -1.09815643657905      1.83283372597506
  H   9.88732597101985      1.30287687066855     -1.99583640331879
  H   9.76414947451117      2.96567252632194     -1.39659011045171
  H   8.34234031716927      1.90172107475432     -1.36800270336575
  P   13.07657746773067     -1.57628354585243     -1.50204340081357
  C   13.13986107261383     -3.43344416887747     -1.15330806558060
  C   12.06356193367163     -1.47065359935369     -3.07386630680127
  C   14.81397433308179     -1.22546724588927     -2.13016471932754
  C   12.16819221452951     -3.77809354380613     -0.01182532020069
  H   14.16221450229457     -3.58843420762463     -0.77869997026250
  C   12.91548038769357     -4.38306269947621     -2.33826294930672
  C   10.58248420931970     -1.70236915723628     -2.73511125666292
  H   12.39523678167096     -2.24923946568705     -3.77278139547225
  C   12.24710041011540     -0.10233056323127     -3.74573110716699
  C   15.35223321851322     -2.11408242933604     -3.25598337731918
  C   15.78076896815395     -1.19918687573436     -0.93747520659633
  H   14.73576044588759     -0.19637359977114     -2.50700308703201
  H   11.56779819438110     -0.01411739891737     -4.60244931056374
  H   13.26743584594138      0.04390289015469     -4.11402135632328
  H   12.01203601429839      0.71060319564608     -3.05161892052828
  H   14.66250109506360     -2.16729689174926     -4.10441963328001
  H   15.53278301375381     -3.13354223767529     -2.89863204277134
  H   16.30921824745935     -1.72383907862983     -3.62683836355679
  H   11.12844007926743     -3.62273190948430     -0.31842045791695
  H   12.34636757579955     -3.15587853616911      0.86833571878267
  H   12.27764996968258     -4.83069011053568      0.27969850115715
  H   13.59495561060939     -4.19202922989083     -3.17201071755178
  H   11.88994661472388     -4.30757775005826     -2.71471911176345
  H   13.06609160387946     -5.42075229914009     -2.01317318596920
  H   9.97005593066507     -1.60835814899597     -3.64058860872769
  H   10.23082392455581     -0.96618386180193     -2.00660112811333
  H   10.40523781520614     -2.69704546772738     -2.31470112144152
  H   16.78813182145582     -0.90855380336730     -1.26073295412953
  H   15.85896637681643     -2.18561292339910     -0.46436669498885
  H   15.44664145868089     -0.48816121252378     -0.17559979868414
