# Supplementary material for: Coordination-Induced Spin Modulation: Overcoming Spin Blocking in C–H Methylation with High-Spin Ferrous Complexes
Source: ACS Catal. 2026 Mar 4;16(6):6088–97. doi: 10.1021/acscatal.6c01157 (PMC13001654; doi:10.1021/acscatal.6c01157)
Supplement: Supplementary file 4 [file cs6c01157_si_004.zip › Cartesian Coordinates for DFT/Structures in Table S3/Fe3-PEt3/Fe3-PEt3_S=1.xyz]

107
Coordinates from ORCA-job dcypefeme2-pet3_triplet_opt-tpss
  Fe  10.72505330411051      0.79563350695008      0.33060381591846
  P   12.48238738669867      1.69566731372488      1.51651266648279
  C   13.86837689889574      0.58549522963945      2.12861393385897
  C   12.54529822600584      4.41912930129341      0.74897872303573
  C   14.02229019921919      2.83182124407414     -0.56185100519361
  C   13.26267030547978     -0.56206945027964      2.95529003656685
  C   15.46464711886396     -0.93669504715387      4.12715307320226
  C   13.42515555472916      3.15917012383632      0.81058849128638
  C   11.89584632908635      2.45515677966958      3.11749884565473
  H   11.91356692014565      1.66267861633870      3.87045496338758
  H   12.59089087268659      3.23641838870075      3.44925030049543
  C   16.07331997240897      0.22074703513809      3.32723682625303
  C   10.52267468558947      2.06373998441330     -1.32482307264675
  C   9.13085638266797     -0.54774309062982      0.30894021254936
  C   14.32163899553882     -1.59803581750196      3.34828013102211
  C   13.83218839845971      5.24600812855766     -1.27630312916747
  C   15.00977740406289      1.25154470919965      2.91279127577314
  C   13.28191994041974      5.60337340192008      0.10760652986286
  C   14.75583538248200      4.02824670233209     -1.18038681427513
  P   9.48525613819747      1.92845603174960      1.78698289007201
  C   8.56438464676954      0.84135087536417      3.01286488097384
  C   8.63192161569842      4.33460920180263      0.50429631973547
  C   7.00129193814759      2.41375319077754      0.54511018462402
  C   9.57417559427023     -0.04551721802132      3.75992086074535
  C   7.89428592526576     -0.47522987088205      5.58834593265665
  C   8.13008753999516      3.12501416897204      1.30995267712084
  C   10.47310727086290      2.99563033877807      2.95630623667462
  H   9.95998973005538      3.06812113375398      3.92187286624939
  H   10.49396018169482      4.00040273769444      2.52770365077093
  C   6.90525557441889      0.45843520895891      4.87935262988793
  C   8.86197085722795     -1.11967695939759      4.58790705986489
  C   6.34808297599704      4.60144496764248     -0.55228663269297
  C   7.62080432999142      1.51642806375926      4.02019212867821
  C   7.48089608273937      5.30502885096443      0.20371352853917
  C   5.85028406637351      3.37806533270114      0.22639251119015
  H   9.59625076730929     -1.74203882446807      5.11512966660880
  H   8.30671327168336     -1.78452659955030      3.91137113838429
  H   8.47382677211576      0.10356484278133      6.32278612045332
  H   7.35104954201640     -1.24491151407659      6.15022238352450
  H   7.95269672671682      0.18153892675292      2.38539363319748
  H   10.17165137682888      0.57953901725051      4.43897223054533
  H   10.27235172957563     -0.49440855744557      3.04388409411556
  H   6.87076204429911      2.12655801301957      3.50605708118870
  H   8.18687635257571      2.19304974454823      4.67686796780507
  H   6.25029700979385     -0.13785280773277      4.22810360391221
  H   6.25631873077092      0.95271746596774      5.61330532616746
  H   14.60055459998143      1.73171539983376      3.81267924854626
  H   15.48502837205593      2.03856826710660      2.31828382080343
  H   16.86159234690065      0.71425073664340      3.90918553716135
  H   16.55179953960240     -0.17946173797468      2.42156712091941
  H   14.72511909063264     -2.07212816162800      2.44162351811040
  H   13.86218078985563     -2.39547971735264      3.94509716523697
  H   16.23732783488711     -1.67406700562912      4.37639051087346
  H   15.07376796761780     -0.55142300765857      5.08015427900355
  H   14.29090800125773      0.14777772948745      1.21053745836852
  H   12.44239509082424     -1.02470376805747      2.39833750859641
  H   12.81915329460480     -0.15365022226712      3.87325515471555
  H   15.63084523184535      4.28450155592645     -0.56454694238591
  H   15.13605154869646      3.75353532522723     -2.17218974025486
  H   14.70995905493275      1.98174790138397     -0.47886123527370
  H   13.20614083629462      2.52315095717290     -1.22400279794617
  H   14.36705273772526      6.10125520224599     -1.70703373617350
  H   12.99625662191468      5.01493852215626     -1.95133451212971
  H   12.60252918731448      6.46229526408244      0.04193774655194
  H   14.11556680875817      5.90808417751644      0.75786526657091
  H   11.63603405171190      4.19550818252325      0.18054445122595
  H   12.23455880088884      4.70309386306983      1.75939225539141
  H   14.24411626865661      3.36188482243654      1.51582910583462
  H   5.07162292376305      2.85350590686963     -0.34104847037573
  H   5.38840706882469      3.71174918829589      1.16735245416296
  H   7.40908224473565      2.00626374667971     -0.38869276800420
  H   6.62372045281268      1.56239988354887      1.12332196491171
  H   6.72045436655428      4.27671679709838     -1.53427715763687
  H   5.52112681413542      5.29776926473589     -0.73848920140613
  H   7.09087327234839      5.71276910685595      1.14819266949494
  H   7.85615864254621      6.15582862976857     -0.37863892985333
  H   9.42235166220712      4.86445463696199      1.04791832274740
  H   9.06927162486136      3.98548191410904     -0.43601160293153
  H   7.71792306234978      3.50381052759130      2.25833525784570
  H   9.14737557053100     -1.26984033133329     -0.51072167104588
  H   8.18154877250803     -0.00573670507899      0.22374979283105
  H   9.09393734353787     -1.12923379685558      1.23811104489171
  H   11.08738200832065      1.75306245558084     -2.21576336621005
  H   10.75469824829024      3.12294000255589     -1.16652173585776
  H   9.45716014197516      2.00861492160913     -1.59746648138159
  P   11.77388748561514     -0.73511155256484     -0.91689920360572
  C   12.47303509763561     -2.22874331486852     -0.04913647090885
  C   10.83751683331701     -1.63126539826513     -2.25392105315267
  C   13.28854835840482     -0.19680475434748     -1.85379962106781
  C   11.46272550708700     -2.98582438556496      0.81766257411373
  H   13.30944765374709     -1.87365916400825      0.56308090245483
  H   12.89642480509190     -2.90342328016988     -0.80389341197913
  H   10.14395003064175     -2.31526084734969     -1.75559101162639
  H   11.56089670045307     -2.26193294670400     -2.78389841940396
  C   10.07711055460414     -0.73255373104454     -3.22953748300440
  C   13.91474222592811     -1.16262995874753     -2.86532112908793
  H   14.02025488197910      0.06138882274502     -1.08015794029624
  H   13.02965503792968      0.74446786546532     -2.34813952332236
  H   13.25880366939792     -1.32647582460754     -3.72519698589734
  H   14.14221618392405     -2.13791235839562     -2.42250822512684
  H   14.85553806560868     -0.74797287329610     -3.24624661471188
  H   9.54387665802253     -1.33812689848939     -3.97134776922871
  H   10.75309620028300     -0.06023000381572     -3.76758392779030
  H   9.35015637070817     -0.11226100540843     -2.69987148731737
  H   10.65308446337165     -3.40406051840943      0.21222859395073
  H   11.00335492867520     -2.32558943677980      1.55886291879965
  H   11.95005292136989     -3.81316169249939      1.34579720722026
