# Supplementary material for: Coordination-Induced Spin Modulation: Overcoming Spin Blocking in C–H Methylation with High-Spin Ferrous Complexes
Source: ACS Catal. 2026 Mar 4;16(6):6088–97. doi: 10.1021/acscatal.6c01157 (PMC13001654; doi:10.1021/acscatal.6c01157)
Supplement: Supplementary file 4 [file cs6c01157_si_004.zip › Cartesian Coordinates for DFT/Structures in Table S3/Fe3-PEt3/Fe3-PEt3_S=0.xyz]

107
Coordinates from ORCA-job dcypefeme2-pet3_singlet_opt-tpss
  Fe  10.67444759614262      0.69919281457722      0.47992991721425
  P   12.38732815835905      1.72443564595600      1.42132511130397
  C   13.77856830305529      0.64742209521219      2.11124536522599
  C   12.60356004699565      4.47367917202825      0.58333555586448
  C   14.12060519765731      2.81603703910326     -0.57234447104835
  C   13.15607307929538     -0.47710795436945      2.95413209210651
  C   15.31779494138144     -0.81069664442900      4.20762721821956
  C   13.40284327785388      3.16805285928202      0.73549391370052
  C   11.82734912682849      2.56232946703133      3.01058146878287
  H   11.85120831971570      1.80600743325054      3.80108204446394
  H   12.53118470631287      3.35256831232052      3.29842753829965
  C   15.94872995804092      0.31971066400214      3.38744390891881
  C   10.62919548063837      1.93104434689482     -1.12112231510982
  C   8.95040123802002     -0.33942893910930      0.02213249710896
  C   14.20140618170799     -1.49934481652047      3.41451180178060
  C   14.20733936542881      5.26266989175261     -1.21605057629003
  C   14.89875938380712      1.33593980146288      2.90685165065581
  C   13.50231887376966      5.62041983959770      0.09660355577944
  C   15.01095566545909      3.96736413327183     -1.06063339459468
  P   9.41513756091498      1.94339372066417      1.77363532976461
  C   8.57069569121284      0.83210861957024      3.01916813431418
  C   8.45614782356459      4.19815697340215      0.32219823118242
  C   6.77024414045163      2.38679442497951      0.75179056330252
  C   9.58711620804872     -0.20342611904646      3.52209930236231
  C   8.18137384678858     -0.60661567138396      5.57625540197116
  C   8.01710011171339      3.09617462534230      1.30255386839964
  C   10.40516324458095      3.10081471863024      2.84797000037824
  H   9.91273303013746      3.26619232939631      3.81283165517589
  H   10.42189206241024      4.06524727530471      2.33122526524682
  C   7.16624486633865      0.43017542583131      5.07770197145547
  C   8.92089046169284     -1.26502013748482      4.40383250891705
  C   6.05615972933543      4.52861485416747     -0.40251145677300
  C   7.83816477435833      1.49271537911181      4.19272592781355
  C   7.32763241015167      5.21672259406553      0.10992023521384
  C   5.62974318248523      3.39239382991826      0.53448437225145
  H   9.67126151391008     -1.97475602628383      4.77406869489806
  H   8.20658254879258     -1.83986315936540      3.79799391202923
  H   8.91361822653927     -0.10790440778962      6.22822211047279
  H   7.67964287707112     -1.36711746221143      6.18678483453963
  H   7.83053640663448      0.28457738329363      2.42073437664480
  H   10.37219779883112      0.30056791674389      4.10011095797553
  H   10.08214770719132     -0.67003304948082      2.65821884158585
  H   7.08717205167506      2.20505881370178      3.83250859453135
  H   8.55102821301548      2.06257588222200      4.80457494317480
  H   6.38570487586012     -0.07967815276575      4.49526051440815
  H   6.66610583826919      0.91150179860518      5.92736831749133
  H   14.46645827363285      1.84921118709977      3.77721312609235
  H   15.39687054363804      2.09905087883123      2.30064432840658
  H   16.72041764823445      0.83300678413709      3.97472845514763
  H   16.45296655014283     -0.11073737020299      2.50988114939824
  H   14.63682162017303     -2.00040165590665      2.53750211710699
  H   13.72386812934938     -2.27920453155160      4.02073792833393
  H   16.08295005046605     -1.53782846307121      4.50563331375770
  H   14.89619965899283     -0.39388362511744      5.13393484507898
  H   14.23409811137361      0.18117781905173      1.22388332716502
  H   12.35491950838355     -0.95966181838901      2.38567271519535
  H   12.68226565528892     -0.04415497542976      3.84521011977146
  H   15.82183816014375      4.12997923546377     -0.33532658400783
  H   15.48534426498728      3.69393619474904     -2.01153573934451
  H   14.72951598008129      1.91463647879424     -0.43898812834329
  H   13.36956898079466      2.58427948009503     -1.33616445476445
  H   14.86212024017152      6.08345535016858     -1.53375037947080
  H   13.45482798116466      5.13001022254095     -2.00656866758577
  H   12.90475399020490      6.53262049992328     -0.02559703340816
  H   14.25892361784653      5.83645628650194      0.86537282027128
  H   11.78287969394932      4.33115605864150     -0.12787732491557
  H   12.15552126823497      4.75423362891794      1.54201816920750
  H   14.16736222001026      3.36254438762547      1.50172740231103
  H   4.74945750699863      2.87630601756314      0.13166242523440
  H   5.33458603807104      3.81514249022240      1.50618215940809
  H   7.02113711010067      1.90358550834317     -0.20005327959798
  H   6.43652202918952      1.59546936755106      1.43212945993683
  H   6.25241801384006      4.11463181052258     -1.40182971297193
  H   5.24375026153801      5.25730065778165     -0.51305655295148
  H   7.11091375994743      5.72338607730144      1.06189357123084
  H   7.65222844671293      5.99102831581639     -0.59623152714532
  H   9.35718638681601      4.70666344912473      0.68345074281029
  H   8.71642764489443      3.73693694149563     -0.63606136034331
  H   7.73654479235990      3.58345029519714      2.25142471958891
  H   8.80924772587693     -0.34281203664603     -1.06565484586100
  H   8.00482854028366      0.01434963756684      0.44895111122342
  H   9.04543637997973     -1.39427433084124      0.33254384200593
  H   11.39494208029421      1.70315821469195     -1.87548683964419
  H   10.73130366323837      2.99196366182385     -0.88122364908048
  H   9.64444158611652      1.78350901571571     -1.58638456042686
  P   11.74793736750162     -0.82853950099650     -0.74457844352729
  C   12.33883908697480     -2.37156374380253      0.12260042642491
  C   10.83477021398216     -1.65896430954787     -2.14044535156207
  C   13.32060253790704     -0.35650814275399     -1.61630220719932
  C   11.26845203553085     -3.08619420818500      0.95171468632235
  H   13.18155449970649     -2.08096014513624      0.75892101536150
  H   12.73489502815184     -3.05595884013824     -0.63713090137694
  H   9.92605492461608     -2.09509795948652     -1.71439919409918
  H   11.45746808612459     -2.49291592577317     -2.48787301342275
  C   10.47078900553099     -0.74243991355581     -3.31199520563099
  C   13.96344825440583     -1.37501838384028     -2.56440461575105
  H   14.02494148296941     -0.08852271629547     -0.82201764378932
  H   13.10986146291024      0.57261003050221     -2.15513126766364
  H   9.98389023688623     -1.31839199548102     -4.10744230425584
  H   11.35620550468746     -0.26253035000375     -3.74255613707985
  H   9.78728857132263      0.04957149343157     -2.99856068636189
  H   13.30729806344453     -1.61673860781171     -3.40547926776444
  H   14.21617852442636     -2.30955027893574     -2.05369184513457
  H   14.89272641968503     -0.96713074495346     -2.97943345032834
  H   10.44051561170117     -3.43014594408222      0.32405526913293
  H   10.84606042037105     -2.42688116663975      1.71640023926269
  H   11.69209244519400     -3.96112333307151      1.45781239851293
