# Supplementary material for: Coordination-Induced Spin Modulation: Overcoming Spin Blocking in C–H Methylation with High-Spin Ferrous Complexes
Source: ACS Catal. 2026 Mar 4;16(6):6088–97. doi: 10.1021/acscatal.6c01157 (PMC13001654; doi:10.1021/acscatal.6c01157)
Supplement: Supplementary file 4 [file cs6c01157_si_004.zip › Cartesian Coordinates for DFT/Structures in Table S3/Fe3-PEt3/Fe3-PEt3_S=2.xyz]

107
Coordinates from ORCA-job dcypefeme2-pet3_quintet_opt-tpss
  Fe  10.50954379939041      0.94246303114007      0.28790348371887
  P   12.32483823945637      1.79945575362837      1.58032441989394
  C   13.65605013044025      0.62756720641681      2.15790122664556
  C   12.41596739745959      4.45162580485040      0.66530322318874
  C   13.74889477085344      2.71721131262461     -0.62350315283024
  C   12.99943162228301     -0.56423098920768      2.87814599135692
  C   15.15478912100593     -1.01765747878041      4.12446441546797
  C   13.27616413572741      3.17968145048506      0.76298416916854
  C   11.79199696466303      2.59978072118069      3.18174938132338
  H   11.80628061275456      1.80780780555385      3.93663107743461
  H   12.53182988904964      3.34802406663365      3.49282618589046
  C   15.81357205444940      0.16286681859893      3.40167866634712
  C   10.15393530254964      2.13766957058104     -1.37687611193834
  C   9.33276428076311     -0.76680032719788      0.57480432486174
  C   14.03411919740049     -1.62559909124824      3.27191765538324
  C   13.53878592276067      5.07028704402100     -1.52302965221876
  C   14.77806404565744      1.23089855276966      3.01573524350919
  C   13.12019359611569      5.55778028786241     -0.13194946359314
  C   14.44193532039806      3.83828495630719     -1.40732343417057
  P   9.18935519101107      2.26064845515359      2.05931464411626
  C   8.34653306726795      1.16366155552770      3.31594429395971
  C   8.43587274254993      4.67885543586226      0.81954692185808
  C   6.72710137672106      2.82017061428392      0.94276337388039
  C   9.37906488944988      0.20046608000377      3.92829063308416
  C   7.89334516435567     -0.15808683512121      5.93476486175796
  C   7.87824804024684      3.53123540274324      1.68029477505487
  C   10.38665601364154      3.23063537685089      3.11288073459520
  H   9.98907946025120      3.38491799613653      4.12348411596449
  H   10.45210426737726      4.21754815195248      2.64628624428613
  C   6.87597885491322      0.82761989985199      5.34732059135591
  C   8.70124639027084     -0.84155922827383      4.82489078948685
  C   6.20230493139245      4.94111962302983     -0.33837000939760
  C   7.54448506103594      1.86031167335060      4.42446643204782
  C   7.33022160342385      5.66075767774177      0.40874442980650
  C   5.62910450361926      3.80245230448705      0.51310771711779
  H   9.45417124947155     -1.51189659990853      5.25787924494631
  H   8.03395122970603     -1.46364078952872      4.21235441057898
  H   8.58234641560111      0.38558225303885      6.59808767061337
  H   7.38163848568001     -0.90472036985534      6.55425919245155
  H   7.64986338357544      0.55972903116820      2.71655063948471
  H   10.08541927597233      0.77840805602601      4.54067243781859
  H   9.95337907683725     -0.27994099129588      3.12920470540995
  H   6.77694477025602      2.51496325452628      3.99768639180049
  H   8.21458292539669      2.49776476325292      5.01872468708375
  H   6.12760120621132      0.26814920721752      4.76803595544226
  H   6.33453988125138      1.34228505723957      6.15097834806145
  H   14.34771434021960      1.65986974002282      3.93141299273867
  H   15.27530942821012      2.04995004369562      2.48384049850221
  H   16.59442410362080      0.60895146387062      4.02996901014508
  H   16.30820477145287     -0.20227896716760      2.49004997446201
  H   14.46803871007720     -2.06417723170169      2.36213956840390
  H   13.54165256071562     -2.44321079093738      3.81242608625025
  H   15.90417568413849     -1.77981523341933      4.37013640390188
  H   14.73379754450088     -0.66738887357877      5.07828058012451
  H   14.09652737102636      0.25013583224436      1.22212985673082
  H   12.21802514453660     -0.99244493240443      2.24016628196254
  H   12.50016722730384     -0.20555406972147      3.78884370135900
  H   15.37493123109191      4.11996356458609     -0.89708892449721
  H   14.72281430355757      3.47141253847892     -2.40228916824313
  H   14.43346611383263      1.87019392028686     -0.51281987584467
  H   12.87675169901465      2.35394562441582     -1.18194505224380
  H   14.05278584078152      5.87154679689341     -2.06778611895125
  H   12.64173930206681      4.81065609357497     -2.10224588225846
  H   12.45811354351563      6.42870488416265     -0.21283385068076
  H   14.01359291485925      5.88714981132311      0.41886889048874
  H   11.46106444679734      4.20160536979055      0.18741327274500
  H   12.18898047590116      4.82292831500396      1.67063036424717
  H   14.15334701420619      3.40713126995174      1.38700420087483
  H   4.84921097064636      3.26504177186298     -0.04023336095276
  H   5.14944853373173      4.22547488167714      1.40802181975887
  H   7.14184500862178      2.31692403636471      0.05859940906549
  H   6.29769890515134      2.03597588855075      1.57743416600917
  H   6.59920376467827      4.52726785033660     -1.27608982485032
  H   5.41085173782734      5.65008599685328     -0.61051752228674
  H   6.92028387408979      6.14649832711583      1.30649871570124
  H   7.75632603026479      6.45555743051483     -0.21604492863658
  H   9.22175064809601      5.21966242680277      1.35981938735561
  H   8.89869253514358      4.25841447331534     -0.08112349938923
  H   7.49556113691484      3.95815702911514      2.61940226862550
  H   9.86471953761111     -1.72306957390295      0.69754633466009
  H   8.72921210735071     -0.84777103626804     -0.34259227235940
  H   8.62351886907376     -0.69871889943472      1.40909392944129
  H   10.81260935010811      1.90679339099507     -2.22675233353667
  H   10.26245770497607      3.21341465199285     -1.17933746326907
  H   9.11783811092595      1.97827002955413     -1.71198796579500
  P   11.92346632430848     -0.86308001978064     -1.22697077169398
  C   12.62066066962296     -2.32355467548279     -0.30261066943047
  C   10.69142908482723     -1.72552883113951     -2.31986519780341
  C   13.27563265466646     -0.55475615460651     -2.49114431124156
  H   11.90422997616189     -2.54125248716538      0.49739873812600
  H   13.52696799752568     -1.95826350409903      0.19349983678625
  C   12.92659644429376     -3.60009456195613     -1.09420338996428
  H   9.98546486505224     -2.23612153534306     -1.65650271979432
  H   11.22100445247100     -2.49390593706300     -2.89686070943689
  C   9.93479014251288     -0.78521309022540     -3.26215813073401
  H   13.17353444405786     -1.26999348724474     -3.31790541488636
  C   14.69852334703428     -0.61338600054247     -1.92281655360741
  H   13.08219631402416      0.44013757544370     -2.90832415670429
  H   12.00955763424505     -4.07183790547128     -1.45781825978079
  H   13.44511396089578     -4.32971223592408     -0.46061163699342
  H   13.56482273555439     -3.40088174512683     -1.96188680672926
  H   9.24371785609269     -1.35496899601925     -3.89396130950994
  H   10.61825148170526     -0.24155348562488     -3.92364046034179
  H   9.36061116572598     -0.04744685205098     -2.69824970791648
  H   15.42171354736918     -0.20009853842134     -2.63455854067363
  H   14.99764714770237     -1.64248013485470     -1.70256128458776
  H   14.78531929684458     -0.04087479379951     -0.99388009494633
