# Supplementary material for: Coordination-Induced Spin Modulation: Overcoming Spin Blocking in C–H Methylation with High-Spin Ferrous Complexes
Source: ACS Catal. 2026 Mar 4;16(6):6088–97. doi: 10.1021/acscatal.6c01157 (PMC13001654; doi:10.1021/acscatal.6c01157)
Supplement: Supplementary file 4 [file cs6c01157_si_004.zip › Cartesian Coordinates for DFT/Structures in Table S3/Fe1/Fe1_S=1.xyz]

85
Coordinates from ORCA-job dcypeFeMe2_sqr-planar-opt-triplet
  Fe  11.22234472906643      0.83032877431481      0.64783402679038
  P   12.72165310561457      1.83845618377643      1.96128090164521
  C   13.87527425798026      0.85980516459017      3.04801811590444
  C   13.03625525369008      3.76521378297291      0.00613071723623
  C   14.95188239499576      2.14292514984511      0.27033961844024
  C   13.05332349385140     -0.08209066777541      3.94191595554941
  C   14.95355857683458     -0.16093636228889      5.61151524520648
  C   13.87406183071647      2.95430083187742      1.01087889721410
  C   11.91339532446608      3.02737852634500      3.15786558275154
  H   12.51015869965779      3.15224494515684      4.06808477615590
  H   11.88533799222248      4.00187213411401      2.65756751747417
  C   15.78128947073999      0.76586089094507      4.71289983232070
  C   12.48934524086526     -0.71882353573549      0.30824603524006
  C   9.94415023490257      0.15621982835331     -0.75989488156729
  C   13.96174090686835     -0.98677627695035      4.78381507099033
  C   14.97894716282009      3.84651892042718     -1.60831290111278
  C   14.87660026529585      1.68147680959102      3.87233491686036
  C   13.91129601794931      4.66562987577034     -0.87429024383348
  C   15.82607610266510      3.04333621316642     -0.61466543263680
  P   9.69485101830022      1.80773657827988      1.96448669903814
  C   8.52862537624345      0.54257358186546      2.67571820484569
  C   9.35900042552472      4.33345557435095      0.83029609764620
  C   7.48692774997875      2.68300912358681      0.41612655849578
  C   9.32375380171990     -0.68195443707355      3.15957119033253
  C   7.45353034386330     -1.27265673045008      4.75898264510690
  C   8.54095842715144      3.17296511986273      1.42154619650517
  C   10.49017421907450      2.55704055003049      3.48171586548597
  H   10.52372514085560      1.76596770069888      4.23946635132133
  H   9.87609260775858      3.37025403385511      3.88662110794994
  C   6.65860349886711     -0.05246595080974      4.27853340927958
  C   8.38733625007052     -1.79010865771047      3.65798908550192
  C   7.41786694851705      4.98067509737870     -0.65409552431104
  C   7.59135736088646      1.06054603311697      3.77659089131054
  C   8.45824819546536      5.48045778158356      0.35424691487954
  C   6.59003350991193      3.83572675080072     -0.05805007076649
  H   8.97613773994745     -2.63972139336544      4.02444207463507
  H   7.78732218479928     -2.15872426879263      2.81409175294823
  H   8.05308445861003     -0.98921094263979      5.63655913719556
  H   6.77012765400220     -2.06606047353443      5.08482085594983
  H   7.92504905294730      0.22320081346823      1.81394190911158
  H   9.99185769367176     -0.38084224572312      3.97845327201721
  H   9.96470716392195     -1.04847285186100      2.34852044175505
  H   6.99799643182807      1.90666126256812      3.41141922951076
  H   8.19218493738290      1.43234704496425      4.61841172565248
  H   5.99029645754314     -0.35461706090761      3.45955644639391
  H   6.02039157932372      0.33045674164988      5.08453452801779
  H   14.33475408040227      2.35762806256724      4.54789481402491
  H   15.48769474748548      2.31128668507214      3.21573678110822
  H   16.46748045325439      1.37254441013082      5.31679918760545
  H   16.40211460851891      0.15815075119200      4.03929770893507
  H   14.51720869018616     -1.65647148900078      4.11227287946847
  H   13.35463878519308     -1.62442161660733      5.43820332088434
  H   15.61396407859161     -0.82082995981087      6.18693130299699
  H   14.39772731215645      0.44717592159235      6.34058167591915
  H   14.44104782990614      0.23380400559586      2.34408703061645
  H   12.38248403958095     -0.67841205439019      3.31435713909756
  H   12.41946366302473      0.51514913057622      4.61441563040761
  H   16.39119211036795      3.73908888151557      0.02267015971821
  H   16.56355021204978      2.43136811499163     -1.14808553038219
  H   15.58334252604632      1.60556697776772      0.98674540166985
  H   14.45890107916134      1.38219520334994     -0.34939716364648
  H   15.61791264453609      4.50320848286614     -2.21086634099236
  H   14.48456201793598      3.15412192973796     -2.30443706743890
  H   13.28346887409266      5.20888407413267     -1.59122806580130
  H   14.40083857660043      5.42082355014775     -0.24223341791248
  H   12.48263533909905      3.05773784200094     -0.63185493759052
  H   12.28506367117540      4.36572627708215      0.52997999579168
  H   14.36418249389103      3.64617240639716      1.71289301073693
  H   5.86758362972875      3.46311252104253     -0.79426318308955
  H   6.00820372689652      4.21686181120930      0.79395516688610
  H   7.99353354052933      2.23112062089151     -0.44522489273875
  H   6.87080848796996      1.89713825935175      0.86647742295923
  H   7.93277272066085      4.62164598236293     -1.55659844700355
  H   6.76280088577429      5.80291338631643     -0.96626894021696
  H   7.94245633150925      5.91970039825611      1.22034230715953
  H   9.07093738960756      6.27554776267710     -0.08834318184304
  H   10.07541973548261      4.70550764279645      1.57277083444754
  H   9.94730240276548      3.95190374646637     -0.01517554293697
  H   8.02616376483195      3.53617349594083      2.32416641406161
  H   11.89438517896071     -1.63772072026077      0.41892471651420
  H   13.40755762834044     -0.82484461936505      0.89665729394507
  H   12.77597490711301     -0.64460847155025     -0.75094615006722
  H   9.51342141299175      1.00399479794459     -1.31919363860254
  H   9.09808391370309     -0.41907466004444     -0.35409651938569
  H   10.46516522050674     -0.48334950463158     -1.48501792174445
