# Supplementary material for: Coordination-Induced Spin Modulation: Overcoming Spin Blocking in C–H Methylation with High-Spin Ferrous Complexes
Source: ACS Catal. 2026 Mar 4;16(6):6088–97. doi: 10.1021/acscatal.6c01157 (PMC13001654; doi:10.1021/acscatal.6c01157)
Supplement: Supplementary file 4 [file cs6c01157_si_004.zip › Cartesian Coordinates for DFT/Structures in Table S3/Fe1/Fe1_S=0.xyz]

85
Coordinates from ORCA-job dcypeFeMe2_tetrahedral-opt-singlet
  Fe      11.171896000      0.618448000      0.915183000
  P       12.605098000      1.782733000      1.897287000
  C       13.753185000      0.774321000      2.975877000
  C       13.084795000      3.922949000      0.097582000
  C       14.706480000      1.990171000      0.048214000
  C       12.911327000     -0.008590000      3.998012000
  C       14.918398000     -0.229942000      5.517719000
  C       13.792337000      2.847772000      0.937075000
  C       11.860227000      3.007962000      3.104912000
  H       12.497148000      3.118761000      3.990541000
  H       11.837283000      3.980627000      2.603718000
  C       15.760999000      0.554731000      4.505508000
  C       12.372646000     -0.844265000      0.353413000
  C       10.943097000      1.424268000     -0.832838000
  C       13.774094000     -0.973899000      4.819067000
  C       15.017610000      3.941477000     -1.535279000
  C       14.897654000      1.521077000      3.677489000
  C       14.102186000      4.795586000     -0.650254000
  C       15.720878000      2.858434000     -0.708504000
  P        9.630471000      1.731188000      2.006282000
  C        8.389088000      0.593755000      2.833451000
  C        9.313703000      4.318005000      0.939236000
  C        7.617948000      2.569936000      0.232298000
  C        9.126999000     -0.630905000      3.400643000
  C        7.235449000     -1.043357000      5.029285000
  C        8.501599000      3.088275000      1.379068000
  C       10.438609000      2.566664000      3.475797000
  H       10.480246000      1.819081000      4.275865000
  H        9.833951000      3.404558000      3.842044000
  C        6.497728000      0.179521000      4.470571000
  C        8.148987000     -1.668094000      3.967375000
  C        7.549214000      4.885924000     -0.785555000
  C        7.480243000      1.216937000      3.904428000
  C        8.408913000      5.417660000      0.367185000
  C        6.719580000      3.678766000     -0.333411000
  H        8.702578000     -2.515732000      4.389562000
  H        7.533832000     -2.065167000      3.147363000
  H        7.844098000     -0.732946000      5.891182000
  H        6.517479000     -1.785457000      5.398827000
  H        7.755124000      0.239287000      2.006124000
  H        9.810425000     -0.306957000      4.198054000
  H        9.750740000     -1.082056000      2.615249000
  H        6.923655000      2.065846000      3.492354000
  H        8.099942000      1.609326000      4.722913000
  H        5.816815000     -0.141729000      3.669226000
  H        5.876448000      0.639082000      5.249378000
  H       14.484869000      2.292930000      4.342718000
  H       15.528865000      2.037052000      2.945980000
  H       16.554679000      1.111695000      5.018774000
  H       16.256585000     -0.151276000      3.824062000
  H       14.191001000     -1.738766000      4.148996000
  H       13.153163000     -1.499069000      5.555481000
  H       15.549983000     -0.934242000      6.072557000
  H       14.497655000      0.468391000      6.256243000
  H       14.187613000      0.045583000      2.277002000
  H       12.115030000     -0.555496000      3.479954000
  H       12.419730000      0.700485000      4.680108000
  H       16.398456000      3.338714000      0.012742000
  H       16.341365000      2.225986000     -1.355134000
  H       15.230800000      1.238488000      0.649476000
  H       14.081142000      1.441185000     -0.666123000
  H       15.756469000      4.573403000     -2.043133000
  H       14.413738000      3.462426000     -2.318954000
  H       13.574834000      5.542652000     -1.256321000
  H       14.713175000      5.349558000      0.077598000
  H       12.426104000      3.428467000     -0.623030000
  H       12.450790000      4.553668000      0.730385000
  H       14.410707000      3.356774000      1.693746000
  H        6.126707000      3.287417000     -1.169264000
  H        6.007359000      3.998689000      0.441213000
  H        8.259906000      2.176571000     -0.565641000
  H        6.999125000      1.733934000      0.579943000
  H        8.204758000      4.581931000     -1.614193000
  H        6.894568000      5.677606000     -1.169734000
  H        7.752233000      5.797231000      1.163748000
  H        9.020198000      6.264055000      0.029809000
  H        9.882758000      4.714104000      1.788756000
  H       10.045077000      4.013917000      0.181972000
  H        7.849499000      3.394474000      2.211409000
  H       12.427893000     -1.515656000      1.235155000
  H       13.401605000     -0.679298000      0.013095000
  H       11.846452000     -1.400276000     -0.443583000
  H       10.489255000      2.408927000     -0.978862000
  H       10.203081000      0.661226000     -1.166136000
  H       11.832050000      1.333751000     -1.471522000
