# Supplementary material for: Coordination-Induced Spin Modulation: Overcoming Spin Blocking in C–H Methylation with High-Spin Ferrous Complexes
Source: ACS Catal. 2026 Mar 4;16(6):6088–97. doi: 10.1021/acscatal.6c01157 (PMC13001654; doi:10.1021/acscatal.6c01157)
Supplement: Supplementary file 4 [file cs6c01157_si_004.zip › Cartesian Coordinates for DFT/Structures in Table S3/Fe1/Fe1_S=2.xyz]

85
Coordinates from ORCA-job dcypeFeMe2_sqr-planar-opt-quintet
  Fe  11.18349169159389      0.70023461244614      0.55131048171206
  P   12.74021649976902      1.90498169222212      1.86193748636878
  C   13.87360076090902      0.86621033360886      2.91774227326194
  C   13.08922818774456      4.05911982143529      0.12227593178102
  C   14.86322551971714      2.25710708707948      0.11863468939923
  C   13.03965417931518      0.01599423097354      3.89116598526331
  C   15.03382412410500     -0.21126883525964      5.42710236305033
  C   13.89377126507415      3.07577002045864      0.99121832788518
  C   11.86908953893176      3.00239112921908      3.09887300339902
  H   12.49245695892095      3.16173708286913      3.98679098622972
  H   11.75519490952458      3.97648230128712      2.61324033153938
  C   15.86300849210693      0.65290569148919      4.46955718768483
  C   11.50822751763373     -1.31208687952173      0.58661959395899
  C   10.94917698855737      1.34269104526995     -1.37236872498485
  C   13.92666957164584     -0.95924261396099      4.67437779248290
  C   14.95565939226169      4.12980942519110     -1.58204518957222
  C   14.97690806542069      1.62396489021320      3.67196232708827
  C   14.00924652605951      4.96221130875176     -0.71025414594193
  C   15.77474401337208      3.16214447561353     -0.72137369075126
  P   9.61428778459408      1.59222449611453      2.08406387994143
  C   8.43654169709630      0.44961571334128      2.96547357527446
  C   9.32268310833838      4.09852964222897      0.88538678266126
  C   7.61847004576286      2.32494216464846      0.28440800690572
  C   9.19973773498380     -0.75543104594672      3.54246844562241
  C   7.32620482071760     -1.15160117354941      5.20149601731876
  C   8.49189792486495      2.91389461781412      1.40648501655165
  C   10.48584015250749      2.45233409427485      3.49844099187792
  H   10.60097689947806      1.69594613631685      4.28249641890264
  H   9.85719825135069      3.24987984809315      3.91250149102780
  C   6.57450929172767      0.05977220781975      4.63579245540296
  C   8.23131299226634     -1.78565791772445      4.13800575647859
  C   7.58821492160467      4.56123486403072     -0.89980167861826
  C   7.54424916827759      1.09224744937751      4.03955319497273
  C   8.44057573779370      5.16394316797700      0.22257620468459
  C   6.74024523692430      3.39855323754998     -0.37208507975487
  H   8.79486012931512     -2.62360510631791      4.56583940598268
  H   7.61019834742963     -2.19970309529466      3.33107532853792
  H   7.94260160879224     -0.82549022465353      6.05213739345813
  H   6.61607759070862     -1.89144912342043      5.59005193492201
  H   7.79205068448937      0.06935058597557      2.15860442382853
  H   9.88283233718925     -0.41063372346286      4.33209174058739
  H   9.81747966034839     -1.20870693093883      2.76009216170597
  H   6.98010100309097      1.93416052001152      3.62289335197522
  H   8.17628774769140      1.49670915527965      4.84249453054203
  H   5.88261289771882     -0.27532246724796      3.84983272667978
  H   5.96374781154258      0.52968139496265      5.41667545723257
  H   14.51889992964321      2.34524620945251      4.36359798044079
  H   15.59634917620734      2.19988076802433      2.97580630230487
  H   16.62573439979549      1.21430434270976      5.02313242026204
  H   16.39729769849700     -0.00015075524575      3.76497059570839
  H   14.37880554938903     -1.67486758681165      3.97360725734685
  H   13.31500284010898     -1.54222309886488      5.37380049230378
  H   15.68274705642502     -0.91921110322110      5.95659381663370
  H   14.57748794102467      0.43394851260302      6.19226871315076
  H   14.34618021751327      0.18086928737794      2.19920598420460
  H   12.26242081917822     -0.52160763167267      3.33891711238419
  H   12.53450900471378      0.68235768962885      4.60502714086943
  H   16.43118825443842      3.73732735039602     -0.05203704339230
  H   16.42628698820696      2.54527495857027     -1.35213100289541
  H   15.47213613632194      1.59528144741115      0.74529253620077
  H   14.27194514547862      1.61058050391401     -0.54494854524459
  H   15.62072128897109      4.78479782660564     -2.15771616315773
  H   14.36336118773065      3.55478184474097     -2.30768660580049
  H   13.40300116811921      5.63059737453078     -1.33381964203181
  H   14.60017636980603      5.60178236678209     -0.03825968160743
  H   12.43865379368329      3.48265019441201     -0.54766470692837
  H   12.43404769952863      4.67533706862725      0.74843755674098
  H   14.46912612348034      3.64539089685310      1.73624757544419
  H   6.15771053551698      2.95022625619892     -1.18594565041127
  H   6.01732870447976      3.78089816089490      0.36355748823587
  H   8.27721013731925      1.87442605824586     -0.46962190573064
  H   6.98860701847072      1.51851900236299      0.67825655175801
  H   8.24823741204104      4.19318845251514     -1.69783687963885
  H   6.94626726378240      5.33091308185935     -1.34515138475626
  H   7.77943674025306      5.61078953084846      0.97969907298082
  H   9.06969388075948      5.97398548841320     -0.16676929747018
  H   9.88817491414463      4.55030170815974      1.70859022262562
  H   10.05483784574339      3.72080384090592      0.16046233740811
  H   7.84365535944224      3.27262828775975      2.22018545130215
  H   10.59073007738717     -1.82349696556596      0.25936059891318
  H   11.81690738546716     -1.75192582996069      1.54496647487332
  H   12.29351800728300     -1.52826664590798     -0.15246893227880
  H   10.64809941980569      2.38864305146587     -1.52221028945380
  H   10.19074506362305      0.70223026877053     -1.84645827875744
  H   11.89730165694980      1.18491247956443     -1.90808461709412
