# Supplementary material for: Coordination-Induced Spin Modulation: Overcoming Spin Blocking in C–H Methylation with High-Spin Ferrous Complexes
Source: ACS Catal. 2026 Mar 4;16(6):6088–97. doi: 10.1021/acscatal.6c01157 (PMC13001654; doi:10.1021/acscatal.6c01157)
Supplement: Supplementary file 4 [file cs6c01157_si_004.zip › Cartesian Coordinates for DFT/Structures in Table S3/Fe3-PMe3/Fe3-PMe3_S=0.xyz]

98
Coordinates from ORCA-job dcypefeme2-pme3_singlet_opt-tpss
  Fe  10.66830431141726      0.76445374385504      0.53762068710900
  P   12.37912324911307      1.79754250327354      1.43194554741356
  C   13.75933156711421      0.68894075264067      2.06819169045313
  C   12.63901749930777      4.51233761869052      0.53785519138187
  C   14.12698637072406      2.80806426929662     -0.58013708907926
  C   13.14668613275894     -0.56894780757533      2.70290807844602
  C   15.27168320463156     -0.99968229577868      3.99316588855267
  C   13.42060180305439      3.20183556076146      0.72324660261630
  C   11.86118089302660      2.61148869436913      3.04308507569771
  H   11.92048700356751      1.83458490564391      3.81267991621812
  H   12.56731956974231      3.40180895644954      3.32477680329528
  C   15.87225105216935      0.28162883597681      3.40190498198721
  C   10.54454694971702      2.03039055465418     -1.03257145109828
  C   9.08116107334962     -0.51463903136814      0.36091289044215
  C   14.22227538146024     -1.60418023144283      3.05131122187502
  C   14.27161819216133      5.24237197078680     -1.25927027098783
  C   14.78329386305005      1.30383067497123      3.03451205826218
  C   13.55997413347610      5.63656349618252      0.04020677834225
  C   15.04572455537197      3.93132163945626     -1.08114955861296
  P   9.41410791263297      1.97988891881331      1.88620944146868
  C   8.57015557516224      0.91251480105243      3.17676311808485
  C   8.40708168089124      4.31028528814878      0.52371877821211
  C   6.88140005757936      2.31608980820163      0.67841986130627
  C   9.64155878774385      0.10071749798509      3.92428770416492
  C   8.05982017311156     -0.27967267276475      5.85044696520082
  C   8.00047054299031      3.10080775689952      1.38246771963887
  C   10.42758245824515      3.13790256905483      2.94000441144351
  H   9.96635449929594      3.27257029465377      3.92575811188512
  H   10.41989407404346      4.11386475202221      2.44544782818776
  C   6.99867536198559      0.55899195299559      5.12766251688693
  C   9.01055690730637     -0.94584764045863      4.84868347926071
  C   6.06663735760446      4.45015700061818     -0.42355258291901
  C   7.63030109764816      1.59451792361117      4.18125898742989
  C   7.19714033589910      5.22074094879569      0.26916315067051
  C   5.66928189038892      3.21360901203134      0.39020286417078
  H   9.79323098094217     -1.50403978191949      5.37769945867085
  H   8.45407636247458     -1.67270874760866      4.24045251319146
  H   8.64163432109762      0.37170283619226      6.51915994376376
  H   7.57865627274050     -1.03452035199726      6.48427023147391
  H   7.97733149447869      0.20146294593547      2.58522568810119
  H   10.25435337891946      0.78249848155347      4.52982695470189
  H   10.31725407587914     -0.37504791699700      3.20380559728419
  H   6.83480291380364      2.13977634461767      3.66249302122541
  H   8.18974293310405      2.33247778908178      4.77458640462170
  H   6.35106766002490     -0.10778172977665      4.54052609317979
  H   6.35321393245673      1.06622337327760      5.85565210162343
  H   14.27103078190468      1.62747951524303      3.95086268747856
  H   15.25469205549721      2.19266129901275      2.60168396045957
  H   16.58179893357214      0.72963977583383      4.10892008851934
  H   16.44378527606253      0.03006934332163      2.49669765091781
  H   14.71350760320263     -1.93957872045871      2.12621535453113
  H   13.76376198787503     -2.48997789547507      3.50845383131866
  H   16.06345697367863     -1.72886441819667      4.20421747882196
  H   14.79428087878543     -0.76266518132017      4.95521413009923
  H   14.29703019692064      0.37509766844100      1.16228930915964
  H   12.39290534222176     -0.98906360027531      2.02498574451371
  H   12.61404841845910     -0.28559102400128      3.62170056908101
  H   15.85662627643081      4.08486058372789     -0.35403121331794
  H   15.51836781664979      3.63477394957068     -2.02596936209725
  H   14.70933359985411      1.89130645804242     -0.43563482077296
  H   13.36905739906856      2.59005861335774     -1.34239348480034
  H   14.94742108019302      6.04388957185823     -1.58202287802312
  H   13.52420452141563      5.11528142361040     -2.05556669609798
  H   12.97963731936623      6.55623439703079     -0.10615779791112
  H   14.31239984306546      5.85456006522545      0.81243102327248
  H   11.82914488387874      4.36085454188918     -0.18406516068995
  H   12.17640063284306      4.81392403892483      1.48396062874124
  H   14.19506872069992      3.39909173784193      1.48000977901210
  H   4.89913207829700      2.63874424267735     -0.13884867179777
  H   5.22596971313828      3.53530429171189      1.34413727989791
  H   7.27633002958951      1.90960404789762     -0.26121429633742
  H   6.56696131744425      1.45816100385053      1.28418450365093
  H   6.40729534177606      4.13276310912545     -1.41949770379234
  H   5.19707611775024      5.10103031174985     -0.57694205075867
  H   6.83317161995515      5.62091907365855      1.22699188546613
  H   7.50158811661705      6.08090403770232     -0.33998649536393
  H   9.20610671697570      4.88265249390781      1.00841489992282
  H   8.79959754333262      3.96210799551905     -0.43661531610354
  H   7.60280524424032      3.49662394626264      2.33002030673745
  H   9.03209671238136     -1.21171428351504     -0.48663839739599
  H   8.07663626465355     -0.08931910218142      0.46448774578028
  H   9.25177531223589     -1.13965065702603      1.26215551241782
  H   11.35848565182968      1.93635691223851     -1.76599868328653
  H   10.50388054303172      3.08510340764870     -0.75501810312310
  H   9.60108350068515      1.76630747773902     -1.53203104956331
  P   11.64258711311607     -0.65725227310597     -0.83198152814713
  C   11.63475125947756     -2.43651075347653     -0.31588585855719
  C   10.84228634720517     -0.79541889773957     -2.49363027384010
  C   13.39355248639205     -0.54422424543505     -1.41853408130043
  H   10.62157114569784     -2.73404295400671     -0.03566853448289
  H   12.28945044181181     -2.57557720990579      0.54929818352479
  H   11.98885080354097     -3.07944874811197     -1.12941572856392
  H   9.77569209179753     -0.99925311661212     -2.38318064351162
  H   11.30859122550924     -1.59550497017771     -3.07866371572423
  H   10.95762040627888      0.15160914381140     -3.02643322908754
  H   13.61408569884893     -1.34358866270660     -2.13537754498691
  H   14.08466302675824     -0.62815767305442     -0.57602734679119
  H   13.55426574432248      0.42090364348690     -1.90376729234270
