# Supplementary material for: Coordination-Induced Spin Modulation: Overcoming Spin Blocking in C–H Methylation with High-Spin Ferrous Complexes
Source: ACS Catal. 2026 Mar 4;16(6):6088–97. doi: 10.1021/acscatal.6c01157 (PMC13001654; doi:10.1021/acscatal.6c01157)
Supplement: Supplementary file 4 [file cs6c01157_si_004.zip › Cartesian Coordinates for DFT/Structures in Table S3/Fe3-PMe3/Fe3-PMe3_S=1.xyz]

98
Coordinates from ORCA-job dcypefeme2-pme3_triplet_opt-tpss
  Fe  10.69386152695430      0.87633683937078      0.41436878196720
  P   12.46489059840557      1.73641837607967      1.59064517812284
  C   13.81558828906023      0.58023625274440      2.17430627199813
  C   12.56726878535898      4.42880334577859      0.76897830269233
  C   13.98340398805156      2.77745437641188     -0.53138984249460
  C   13.17999593306968     -0.61108575911311      2.91277094488364
  C   15.35434131736321     -1.06053418090346      4.11787332064054
  C   13.43020853398723      3.15793753957017      0.84678167224189
  C   11.89636229270544      2.51595067558859      3.18731527486603
  H   11.91093410266141      1.72783145674276      3.94569821353461
  H   12.59860376843559      3.29388479019621      3.51148243255625
  C   15.98822732395352      0.13627591253809      3.39968410700470
  C   10.47261860019884      2.10009131159680     -1.27188143944886
  C   9.27272537933272     -0.64541056578903      0.53934233573805
  C   14.22611718914817     -1.67125495422970      3.27698582620595
  C   13.81385334634760      5.17306983270054     -1.31221669642981
  C   14.93706619299140      1.19423598399061      3.02604533212054
  C   13.30524371563847      5.58115228665095      0.07393438678169
  C   14.71897402835803      3.94211003001025     -1.20528512675451
  P   9.45823153150766      1.99884906650151      1.88491162401010
  C   8.56002125434738      0.92249779272011      3.13716117784197
  C   8.57749216999861      4.38764044140493      0.59315560455056
  C   6.99986320786257      2.41839449081822      0.62797306841748
  C   9.59337921023750      0.12302264630171      3.94859111351402
  C   7.90329311868255     -0.29553882742397      5.76720331054639
  C   8.09123825949971      3.17633385181402      1.40448193795886
  C   10.47529192023664      3.07017906364338      3.02836919597584
  H   9.97257698366148      3.16595542583629      3.99797792661070
  H   10.50609511524301      4.06734676237725      2.58184573338574
  C   6.88682374658966      0.55664526110196      4.99704520233926
  C   8.91516727857097     -0.94382912065237      4.81386497345457
  C   6.32064470225847      4.56268706394164     -0.53696987343077
  C   7.56750620428037      1.60099057922564      4.09436699728001
  C   7.40653035255973      5.31563788001691      0.24076002078844
  C   5.83308571680480      3.34172013682374      0.25195335326932
  H   9.66665739376332     -1.50713334944755      5.38155626331427
  H   8.40020899023255     -1.66311760198267      4.16179151912421
  H   8.44371762525662      0.34394991689451      6.48072850082272
  H   7.38459712228572     -1.06032023371668      6.35818731189332
  H   7.99484879209910      0.20477433174546      2.52958174420765
  H   10.13541598835852      0.81254548913008      4.61125365127011
  H   10.33259375187859     -0.32220724433328      3.27419312151827
  H   6.79767221627310      2.14555200183597      3.53827693710804
  H   8.09229099146228      2.33744085935594      4.72042791968259
  H   6.26929939060989     -0.10084597926693      4.36855001467910
  H   6.20465631848639      1.05815853220638      5.69509860185229
  H   14.50725769365468      1.61689976116333      3.94504777688134
  H   15.42499495366923      2.01839546788982      2.49448099230903
  H   16.76703666826237      0.58870112501282      4.02603077061191
  H   16.48221607813085     -0.21424033092449      2.48197849296952
  H   14.64855755606045     -2.09785849328855      2.35549220575180
  H   13.74927107017219     -2.49724398927893      3.81881214629836
  H   16.11642209409396     -1.81621690298649      4.34378711546574
  H   14.94292793191505     -0.72677647018377      5.08167166730468
  H   14.25999259034705      0.19862213733985      1.24207582700450
  H   12.37730346585804     -1.03841929027764      2.30114263046995
  H   12.70940155035608     -0.25030383217906      3.83767789175585
  H   15.61442779797695      4.20052538401166     -0.62063758932145
  H   15.06730131404501      3.63217970942819     -2.19836945092448
  H   14.65793029642202      1.91836484147776     -0.44033015698288
  H   13.14200846342736      2.46290055654593     -1.15888351247703
  H   14.35260395743499      6.00572759312750     -1.78074604710315
  H   12.95700935965665      4.93881181567370     -1.95942888820579
  H   12.63847328079415      6.44909519455138     -0.00117743074100
  H   14.16010926716407      5.89078305208514      0.69348249723004
  H   11.64227635865381      4.19848017156942      0.22825107670742
  H   12.28395855552741      4.74660922679006      1.77775599788880
  H   14.27050924098397      3.36184595151919      1.52678620290019
  H   5.08802876941762      2.78296532792401     -0.32779272330463
  H   5.33231057323127      3.68278434249792      1.17000670613583
  H   7.44595867626547      1.99516273376356     -0.28139456715577
  H   6.62880827164950      1.57270371232987      1.21912793254994
  H   6.73511177947837      4.22926094343468     -1.49896647403475
  H   5.48042871330204      5.23010141834437     -0.76476328266620
  H   6.97438346534593      5.72674877019157      1.16519237406482
  H   7.77286886226950      6.16780948047877     -0.34523478475232
  H   9.33644570323809      4.94941488330643      1.15014210613225
  H   9.04995131475594      4.03579026959481     -0.32856163298136
  H   7.65451609686490      3.55347723151705      2.34175904520870
  H   9.33051572843462     -1.44729426124301     -0.20676634789222
  H   8.26460960266628     -0.21973891129548      0.45332395263507
  H   9.34732853805237     -1.13476726652158      1.51936411598855
  H   11.11760608028521      1.85402869319516     -2.13018766684202
  H   10.58488671223606      3.17824220603527     -1.11296342755183
  H   9.43543705603266      1.92802870313560     -1.60122276981398
  P   11.65782540399591     -0.57460976453893     -0.92421256418066
  C   12.00269094284873     -2.26518152588017     -0.25326879663701
  C   10.68466125658942     -0.98681082580077     -2.44115103508144
  C   13.28881038207113     -0.29125340923957     -1.75138239629361
  H   11.12360476072636     -2.65082645701208      0.26777237638579
  H   12.83052821541723     -2.20808272053730      0.45924615226823
  H   12.28053802424426     -2.95802769566833     -1.05569375257602
  H   9.68383022323131     -1.33157626187672     -2.17532522681193
  H   11.19244553142448     -1.76278552595970     -3.02441105315049
  H   10.58756809408345     -0.08464352664342     -3.05065360648082
  H   13.53212362537126     -1.13563708614532     -2.40640817270225
  H   14.07937513071653     -0.18625072061847     -1.00389130373701
  H   13.25436865607747      0.62158177735760     -2.35026962072803
