# Supplementary material for: Coordination-Induced Spin Modulation: Overcoming Spin Blocking in C–H Methylation with High-Spin Ferrous Complexes
Source: ACS Catal. 2026 Mar 4;16(6):6088–97. doi: 10.1021/acscatal.6c01157 (PMC13001654; doi:10.1021/acscatal.6c01157)
Supplement: Supplementary file 4 [file cs6c01157_si_004.zip › Cartesian Coordinates for DFT/Structures in Table S3/Fe3-PMe3/Fe3-PMe3_S=2.xyz]

98
Coordinates from ORCA-job dcypefeme2-pme3_quintet_opt-tpss
  Fe  10.61281528836027      0.84730554342521      0.37709983678633
  P   12.40739976934074      1.71480913068781      1.65898526230892
  C   13.71514022606121      0.51831261186318      2.23205502477499
  C   12.48077170040635      4.25853925392493      0.49584369110319
  C   14.06011699379586      2.51818656921278     -0.42952133507687
  C   13.04600925194159     -0.67129426848767      2.94325126752500
  C   15.19910793631346     -1.15298872133821      4.18406268250258
  C   13.39120506731584      3.06606320715285      0.83965966685829
  C   11.86817700098480      2.52755683822869      3.25049900235539
  H   11.87952304114908      1.73851665438307      4.00876618279610
  H   12.60415692665519      3.28000130729877      3.56014130735470
  C   15.87097057718820      0.02388969476262      3.46711047400004
  C   10.15488661117746      1.86302583879741     -1.37850695539114
  C   9.59421917047341     -0.93512920515931      0.76376541996806
  C   14.07128905940319     -1.74489499003195      3.32930189931107
  C   13.89457759242528      4.78131234112349     -1.54203601585356
  C   14.84770557378245      1.10549767149714      3.08696808961561
  C   13.23984654888435      5.34631334680920     -0.27676373043104
  C   14.81946504992177      3.60965537142747     -1.19372962429605
  P   9.27147896426652      2.17873176889235      2.10492384483176
  C   8.41832739325959      1.08978061212268      3.36168042984528
  C   8.54442156305564      4.61726321874557      0.87940273468824
  C   6.84129775464964      2.74703269203677      0.93334610570814
  C   9.47851324232765      0.27574128721464      4.12540907450643
  C   7.85165659163426     -0.14043348371436      6.00510727677787
  C   7.97102856045520      3.45355328473188      1.70722068091241
  C   10.45935895607391      3.15198652085216      3.17124509042825
  H   10.04902895114412      3.29783192102543      4.17863599336820
  H   10.52456176398173      4.14276754622254      2.71272310795283
  C   6.81294772566723      0.72510986050985      5.28064925994400
  C   8.82324138943361     -0.78910238536597      5.01131239062267
  C   6.33695909246762      4.87957793054918     -0.33223467399214
  C   7.47002357087416      1.76851153263649      4.36074726670222
  C   7.44401944371369      5.59635493915957      0.44821589673871
  C   5.74829938942991      3.73031639577105      0.49409430362379
  H   9.59224994634472     -1.35928820325932      5.54736634050213
  H   8.28285235613531     -1.50283709479605      4.37425641765729
  H   8.42219266486624      0.48931950508378      6.70370844096638
  H   7.34968650719623     -0.90644861647733      6.60864403179673
  H   7.83459025874410      0.38550934047720      2.75246752805330
  H   10.05037906420424      0.95958836286277      4.76806196501953
  H   10.18343002682550     -0.17861087599173      3.42161073880471
  H   6.68957514844263      2.33155632518531      3.83781062004798
  H   8.03301532769102      2.49149871334134      4.96936401989903
  H   6.16593705012185      0.07745849076146      4.67189893415608
  H   6.16244267852233      1.22757760403552      6.00751272621103
  H   14.42561457867848      1.53851429728450      4.00469122035334
  H   15.35164874723102      1.91981233492558      2.55364312018514
  H   16.65764257913216      0.45746896643329      4.09692978983142
  H   16.36091442843165     -0.34228343425512      2.55327487590098
  H   14.49975179234896     -2.18281844433517      2.41674141065403
  H   13.57155612678708     -2.56071492183966      3.86566091570009
  H   15.94031178305105     -1.92437492864351      4.42574192867754
  H   14.78243747882419     -0.80282363296386      5.13983216294777
  H   14.14641691085585      0.14123371265140      1.29240785934469
  H   12.25946755975580     -1.08697446757588      2.30232933237616
  H   12.55304520902744     -0.31334967927629      3.85790218450228
  H   15.65282892599708      3.97550897590589     -0.57606739665971
  H   15.26108177460402      3.18557517687072     -2.10406229661674
  H   14.74116855696224      1.69716800000831     -0.17483925184067
  H   13.27512099503123      2.09752549346602     -1.07029297117242
  H   14.45377745361161      5.56673138355354     -2.06482234736706
  H   13.11160485977942      4.43239288059493     -2.22981550792735
  H   12.55301819254984      6.16250080371868     -0.53208508165027
  H   14.01797028523768      5.77514245311838      0.37165015187141
  H   11.63738750926781      3.89410911287296     -0.10438737251885
  H   12.06283392938898      4.68799786776744      1.41302210556257
  H   14.16480433994283      3.40755465335765      1.54422777776372
  H   4.98135736360391      3.19796259333725     -0.08163103323574
  H   5.24978429762841      4.14238514452903      1.38380740769664
  H   7.27709932595391      2.25835769948342      0.05123916573294
  H   6.40470037585727      1.95111729896464      1.54866713532534
  H   6.75707451584235      4.47607286851660     -1.26429475241678
  H   5.54976884816850      5.58877039847108     -0.61581011824441
  H   7.01060700925418      6.07265070168358      1.34000436344177
  H   7.88159424697465      6.39873188056145     -0.15874651020434
  H   9.30806151792638      5.15723632312592      1.45088261433153
  H   9.04060403180566      4.21294649554288     -0.01095985497735
  H   7.56392755458500      3.86357944731118      2.64360570694563
  H   10.18063489742530     -1.86133270900681      0.66872185025496
  H   8.80245224842448     -0.97076825416865     -0.00106125831841
  H   9.09612477976291     -0.98774184202634      1.73992934415518
  H   10.96778783599477      1.84421274892280     -2.12173768544199
  H   9.88026948215442      2.91842411954880     -1.24329688733250
  H   9.28619948619876      1.35932717698161     -1.83005425259786
  P   12.08155527287470     -0.75457494213393     -1.19066601669070
  C   12.83690319994343     -2.30485379000613     -0.51472199909339
  C   10.83072355806830     -1.47889694646816     -2.33783830013724
  C   13.38966843277784     -0.31687458501436     -2.43380985232885
  H   12.13893363139816     -2.78213247127364      0.17865258837031
  H   13.75000310725535     -2.05763768001970      0.03588953528947
  H   13.08832334948718     -3.01529469691426     -1.31173896743576
  H   10.03748145077062     -1.95020835186590     -1.75314642865049
  H   11.28299665983938     -2.21907711230737     -3.00852359443724
  H   10.38616471194569     -0.67506535151245     -2.93117393975704
  H   13.59347238399834     -1.15240275695576     -3.11512147436477
  H   14.31640635710280     -0.04425428611701     -1.92034324780951
  H   13.06160728337052      0.54525888698002     -3.02310883997211
