# Supplementary material for: Coordination-Induced Spin Modulation: Overcoming Spin Blocking in C–H Methylation with High-Spin Ferrous Complexes
Source: ACS Catal. 2026 Mar 4;16(6):6088–97. doi: 10.1021/acscatal.6c01157 (PMC13001654; doi:10.1021/acscatal.6c01157)
Supplement: Supplementary file 4 [file cs6c01157_si_004.zip › Cartesian Coordinates for DFT/Structures in Table S4/Int3/Int3_S=1.xyz]

111
Coordinates from ORCA-job dcypeFeMeArCH4_trans-triplet_opt
  Fe  1.15461029261612      6.90603386784520     10.02508773219841
  O   1.98888512130949      5.40396083991591      9.15560822029404
  C   0.51321244376451      7.23662838894457      8.21113147022849
  C   1.77234479417756      5.22699979791349      7.89423560544794
  C   0.95327089179196      6.22120232647591      7.28221874037921
  C   0.59603313081354      6.26712367961818      5.91341411925194
  C   -0.30756680102893      8.23935891741711      7.66081870063794
  C   -0.64895127151739      8.28576919653875      6.31270315345886
  C   3.53059702606244      8.87697930799429      6.58729380015733
  H   3.90258881602388      7.92753270864541      6.19544598382480
  H   4.33319858453392      9.38844950266056      7.12545546632673
  H   3.19086223278338      9.50280985121288      5.75865228236876
  P   0.83224316921273      8.81785568281976     11.11304959226751
  P   2.63889148872997      6.48835942045620     11.71506776287400
  C   2.37970110765900     11.27526057238228     11.49536479577084
  C   1.87234714492118     10.24930671597297     10.46495863531497
  C   -0.96302843372595     10.78556653527549     12.27501548599473
  C   -0.88711832098378      9.42513712145289     11.56012351116638
  C   1.45764349854056      8.64462658441414     12.86333149533588
  H   0.71084718552733      8.02722013819225     13.37499623655036
  H   1.49613461942222      9.61001170792026     13.37810577341000
  C   2.81008759887354      7.93297969806369     12.85929916569277
  H   3.58980287976651      8.59041435065103     12.45505638376472
  H   3.12351187531271      7.62893950724158     13.86475603057804
  C   2.43067980535268      5.03766702392910     12.86291034788257
  C   2.34483799665239      3.73473855836249     12.05034453322152
  C   4.34659874920206      6.23234056723098     11.02749466589918
  C   5.47186291280312      6.13446421726671     12.06821836589251
  C   -0.58275843106314      6.04938266148819     10.68248858186264
  H   -1.36203262309510      6.11815974620984      9.91767324831683
  H   -0.31023496702386      4.99116961122940     10.79872228574975
  H   -0.98036996765570      6.41388376986523     11.63744075584321
  C   2.42646776584707      4.01584918861259      7.23842434043458
  C   3.42149856277026      4.47988423573449      6.14927689774072
  C   1.34971720947689      3.08777617253384      6.63035242097636
  C   3.21047792853753      3.21306194586875      8.28917382728888
  H   0.76403921931600      3.58176471436602      5.85238358162480
  H   0.65696376505293      2.74948409530971      7.40787526460644
  H   1.82996631315005      2.20559951231327      6.19016014237920
  H   3.99267271742940      3.82376656536882      8.74874570210340
  H   3.68321852027996      2.35003343554795      7.80624412206729
  H   2.55367845760566      2.85223172062653      9.08471020830829
  H   2.93727272545510      5.06436439147288      5.36428515641638
  H   3.89481078904847      3.60591790395823      5.68591973116684
  H   4.20913969600837      5.09881645752511      6.59243351868685
  H   2.69389254048684      8.68153298975948      7.26067356052923
  H   -1.27742027081994      9.09246954819139      5.94047855514456
  C   -0.18972808902044      7.29497014387189      5.42941516452998
  H   -0.70348216261147      9.01593608569855      8.30228837990231
  H   0.93339926450057      5.49673920240936      5.22797044790566
  H   -0.45790077019118      7.33006396173090      4.37693273584954
  C   6.82649076679337      5.87751909264635     11.38984688324761
  H   5.26339259149393      5.33894227536902     12.79213793938094
  H   5.52817638629823      7.07550810235104     12.63412451386651
  C   7.13952459794281      6.95329192897661     10.34263677809026
  H   6.80116459418234      4.89252354580543     10.90215426666978
  H   7.62082205441736      5.83738585222544     12.14548834006835
  C   6.01228261596698      7.06152796927337      9.30841198574837
  H   8.09353053059315      6.73538702320054      9.84750534479316
  H   7.25818978556664      7.92301658562393     10.84809237320683
  C   4.65926820365502      7.31862320260018      9.98352258860738
  H   5.95113174132382      6.12445026034616      8.73691199586609
  H   6.22950353336579      7.85864190906883      8.58766944085948
  H   3.85469952120588      7.35338873990432      9.24080045693242
  H   4.68327226035830      8.30297584460100     10.47540262033890
  H   4.26924219606156      5.27667656090335     10.49141288713416
  C   2.10346791354836      2.52039761128747     12.95613830136410
  H   3.26164799796250      3.59116554935983     11.46875792903356
  H   1.52928115049140      3.82584230562951     11.32243986870370
  C   0.85137163661320      2.71089170101872     13.81950260190929
  H   2.97542210374814      2.37403379061264     13.61051095805704
  H   2.01210464205917      1.61542427797694     12.34297542543773
  C   0.95692566321505      3.99533297891920     14.64948614771731
  H   0.70308199912705      1.84426118918678     14.47505114764346
  H   -0.03079247182200      2.77498571923299     13.16699029453091
  C   1.18791342721540      5.21907483940886     13.75191071811161
  H   1.79264590634763      3.90167058814472     15.35845323949775
  H   0.04848140728095      4.14206676395277     15.24647871350283
  H   1.29955250026805      6.11508116341087     14.37430969007237
  H   0.31132012675758      5.37565173427892     13.11217406872949
  H   3.31745781801624      4.99544556748616     13.51379544977625
  C   -1.93126962219085      9.35588264914030     10.43925295337967
  H   -1.17302837059414      8.65182237233020     12.29171603698322
  C   -3.34130559291671      9.58670569649971     10.99914904395179
  H   -1.87366619288709      8.38463600183610      9.94250252567338
  H   -1.71720787193529     10.12637693034641      9.68630124325690
  C   -3.43885703331407     10.92889131203419     11.73350520599478
  H   -3.58443279077822      8.77122367510058     11.69531450495184
  H   -4.07643779089422      9.54024303345518     10.18672841128529
  C   -2.37447196768469     11.03047757722509     12.83191210090713
  H   -4.43975669334921     11.06037141453463     12.16237474166731
  H   -3.29359978445128     11.74686761524556     11.01259753388532
  H   -2.58325397694082     10.28240195905210     13.61025491326243
  H   -2.41660904822955     12.01380073702107     13.31694656433184
  H   -0.71569776374157     11.58331590742141     11.56252541131500
  H   -0.23390092257979     10.84531222627041     13.08972158314859
  C   3.32671710284682     12.29053536333170     10.83653450522589
  H   2.90579905683822     10.77274815766632     12.31415168265817
  H   1.53343059667083     11.81244475214731     11.93916628025694
  C   1.21048083064718     10.95379853026983      9.26815609666368
  H   2.75261276088763      9.71577212003948     10.07403955815298
  C   2.14467642688379     11.99407015722306      8.63465431629793
  H   0.29033089440209     11.45235267548890      9.60171233388652
  H   0.92804542471446     10.21310993665994      8.51669634034756
  C   2.64611848465783     13.00859457666816      9.66688605943912
  H   1.62405244272398     12.50391782864690      7.81482047868793
  H   3.00475024435760     11.47657184238386      8.18907756071395
  H   1.79632550605648     13.59361190812621     10.04824830800484
  H   3.33808747896181     13.72012805768765      9.20018609770207
  H   4.21831626504735     11.76310189665215     10.46724964604025
  H   3.67146465931011     13.01375455440142     11.58604511951309
