# Supplementary material for: Coordination-Induced Spin Modulation: Overcoming Spin Blocking in C–H Methylation with High-Spin Ferrous Complexes
Source: ACS Catal. 2026 Mar 4;16(6):6088–97. doi: 10.1021/acscatal.6c01157 (PMC13001654; doi:10.1021/acscatal.6c01157)
Supplement: Supplementary file 4 [file cs6c01157_si_004.zip › Cartesian Coordinates for DFT/Structures in Table S4/Int3/Int3_S=0.xyz]

111
Coordinates from ORCA-job dcypeFeMeArCH4_trans-singlet_opt
  Fe  1.18575286213517      6.89833273421073     10.02990886293752
  O   1.69213959298962      5.18328144217777      9.24183606237402
  C   0.52866377572355      7.23891429439964      8.22753986609545
  C   1.73964158395838      5.16830958883934      7.97291006464144
  C   1.13671859474988      6.30564712906021      7.30766355301092
  C   1.05277598240950      6.46358124137465      5.90969160346563
  C   -0.24303201707120      8.24342293056181      7.60999593278155
  C   -0.35765138802698      8.37864461028867      6.22770160852404
  C   3.56787427088528      9.06469125662979      6.55642510742039
  H   4.01033471627930      8.13720582013062      6.18571881049789
  H   4.30855897330249      9.61019149012068      7.14723522286540
  H   3.25265325641677      9.67990922409223      5.71065402213139
  P   0.83988253748339      8.78827220444654     11.06540935300118
  P   2.58194783511164      6.42497536231087     11.70988292657959
  C   2.38784451303908     11.24530133656767     11.47081516452641
  C   1.84781072587385     10.25121613063655     10.42590405908892
  C   -0.96638123980047     10.72568444724567     12.28009135429583
  C   -0.88426193019946      9.38934771398991     11.52149610955124
  C   1.46020774476192      8.62657894822781     12.82666855212864
  H   0.69960645461007      8.02116823589075     13.33481480411443
  H   1.51500550696670      9.58994200500582     13.34341414703377
  C   2.79734703211537      7.88605834586534     12.83523058639454
  H   3.59172641263517      8.52291919165967     12.42644059985721
  H   3.10293898870986      7.58785404093180     13.84496002388380
  C   2.44818308223938      5.00053776367273     12.90410800351632
  C   2.34778480661531      3.66815127754879     12.14404087910466
  C   4.26502344922264      6.18076966526651     10.95583622015647
  C   5.45354949823156      6.11765603966065     11.92423417456822
  C   -0.48272503837070      6.10474017304675     10.80458450523808
  H   -1.32856940806857      6.26280111353796     10.12595946918423
  H   -0.29993596818276      5.02423018562596     10.88418163513373
  H   -0.76197769874171      6.47918743496360     11.79889621516925
  C   2.35133893048941      3.93514371319600      7.31086916458266
  C   3.58678324245795      4.33511081281587      6.47181669960272
  C   1.29646337369536      3.22824819588307      6.42822922883506
  C   2.80872874171247      2.94359803523023      8.39335401162930
  H   0.94100527493198      3.85794730436117      5.61058687025276
  H   0.42959420367256      2.93735247108021      7.03051140616271
  H   1.73548078155853      2.31996882443771      5.99901671809099
  H   3.57236878723378      3.38651382882589      9.03858147943806
  H   3.23343799529930      2.05534667053265      7.91224244783714
  H   1.97438772076523      2.63442427198576      9.02784694587143
  H   3.34261518364323      5.02696730103656      5.66333881676302
  H   4.03207702967404      3.43598868554745      6.03048676421484
  H   4.34216414508870      4.81162841267409      7.10528298410051
  H   2.69882570729305      8.82719307743568      7.17252564171869
  H   -0.96515008377425      9.18112289322779      5.81279823089109
  C   0.31390475753434      7.50274677336040      5.36640534259065
  H   -0.77543069446071      8.95694447334688      8.22613229931808
  H   1.56497980904252      5.78063221589049      5.24057869680773
  H   0.24911656882375      7.62679461025819      4.28916541321659
  C   6.77490518523990      5.92157446890306     11.16463012800264
  H   5.31825313071797      5.30718826054909     12.64943665393196
  H   5.50581164813880      7.05403320076917     12.49809523492832
  C   6.98064266805085      7.01625334721030     10.11043125284247
  H   6.76168153336195      4.93979467459418     10.66974315917534
  H   7.61472841795652      5.90944689384918     11.87041075612294
  C   5.79580468751244      7.07801728631228      9.13788391198697
  H   7.91452723644046      6.84584021518447      9.56132892639351
  H   7.08193760326769      7.98801871703234     10.61554946651554
  C   4.47676932126562      7.27566788399020      9.89505016796350
  H   5.74490942645137      6.13926484267569      8.56880906966310
  H   5.93743092010858      7.88431444786638      8.40944225755166
  H   3.62983130174313      7.28767787934205      9.19254556278775
  H   4.49012022492377      8.26045368953289     10.38402632749709
  H   4.18507583996383      5.22069350203136     10.42659310673501
  C   2.19342060205650      2.48482552434563     13.10845543866366
  H   3.23375341391800      3.52301544239554     11.51635605979711
  H   1.49052642970554      3.71284046806438     11.46226196021403
  C   0.99042355868506      2.67610962281447     14.03931107868937
  H   3.10669867493560      2.38821017164586     13.71399339268995
  H   2.09120702278114      1.55323225569010     12.53814949294977
  C   1.09943209964155      3.99936301771968     14.80595148676772
  H   0.91312284117820      1.83548267308639     14.73965305722880
  H   0.06779127861926      2.68039514717975     13.44177495370475
  C   1.24462485259447      5.18706651824615     13.84447615404050
  H   1.97374745932894      3.96228032774628     15.47244886279615
  H   0.21923228379393      4.14535123805532     15.44411370462089
  H   1.35516172739638      6.11532302568406     14.41772712438942
  H   0.33370378770763      5.28558530107986     13.24253142493524
  H   3.36357407466263      4.99374379175859     13.51695940391237
  C   -1.92163519467195      9.35268591400482     10.39277022050832
  H   -1.17485538699121      8.59521792697121     12.22775180195745
  C   -3.33608936156382      9.57532082117834     10.94542114367208
  H   -1.86559163445421      8.39119641552744      9.87745703676523
  H   -1.69660649685582     10.13727179621789      9.65799283480574
  C   -3.43468260970873     10.89380562892175     11.72115559365302
  H   -3.59015210586931      8.74033533802322     11.61394558987678
  H   -4.06408675714841      9.55829987077000     10.12517968495347
  C   -2.38197948729230     10.95259519887534     12.83391333309882
  H   -4.44001440731812     11.01741710078799     12.14217659037809
  H   -3.27537055772747     11.73413365828482     11.02944565802781
  H   -2.60053970844362     10.17709867406755     13.58219077353687
  H   -2.42757944164700     11.91785701583355     13.35396963712873
  H   -0.71629457992984     11.54919744859839     11.59879341272168
  H   -0.24300382418276     10.75751272874441     13.10114634114858
  C   3.27720918031120     12.31339717370889     10.81488293545474
  H   2.96637444309200     10.71862618877456     12.23753821384734
  H   1.55383854158994     11.73880823566176     11.98402343710581
  C   1.12582059102332     10.99103936767590      9.28685256192629
  H   2.71841894762427      9.74743483246255      9.97731449530337
  C   2.01219044462935     12.07198489523525      8.65388012873589
  H   0.21732957084408     11.46430144933249      9.68134067952981
  H   0.81469921172919     10.27662835224823      8.52106783234878
  C   2.53049248387533     13.05879233112453      9.70447151948038
  H   1.44867201628921     12.60008813804174      7.87466683862177
  H   2.86619459290376     11.59324526094464      8.15602318584963
  H   1.68209916612987     13.60431448247932     10.14324487827596
  H   3.18410387181746     13.80714667479921      9.23988594907122
  H   4.16656124756373     11.82720213078384     10.38751804598321
  H   3.63488607695523     13.01553574952691     11.57843085039158
