# Supplementary material for: Coordination-Induced Spin Modulation: Overcoming Spin Blocking in C–H Methylation with High-Spin Ferrous Complexes
Source: ACS Catal. 2026 Mar 4;16(6):6088–97. doi: 10.1021/acscatal.6c01157 (PMC13001654; doi:10.1021/acscatal.6c01157)
Supplement: Supplementary file 4 [file cs6c01157_si_004.zip › Cartesian Coordinates for DFT/Structures in Table S4/Int3/Int3_S=2.xyz]

111
Coordinates from ORCA-job dcypeFeMeArCH4_trans-quintet_opt
  Fe  0.66340622167580      6.65846079969217     10.17187164733806
  O   1.66518709921016      4.81504671335223      9.16980246013443
  C   0.52255364796419      6.99645469149682      8.17174317935405
  C   1.78412209482977      4.92305832914258      7.93007902526642
  C   1.09394124470222      6.04415040276497      7.27508330145198
  C   0.93950942167560      6.16678277966836      5.87898168142004
  C   -0.22276965686421      8.03080343799762      7.57695342926726
  C   -0.38447638394460      8.15007853656356      6.19828238180346
  C   3.47104768853498      8.87287043620876      6.30042222268697
  H   3.96961765195244      7.98802542372256      5.89797709844336
  H   4.19823500097391      9.48384941064456      6.84181597342426
  H   3.04806095402318      9.45545646824280      5.47877609849655
  P   0.60227363217847      8.92137408756929     11.22504367141298
  P   2.50350634171402      6.34862913498832     11.67028498121114
  C   2.33666969844211     11.24678277990052     11.61447253717772
  C   1.76688893764170     10.24519867762974     10.59529073622647
  C   -1.01924150923227     11.02318460860889     12.45315888117731
  C   -1.03285692515452      9.68016902418075     11.70698428697925
  C   1.30539421849604      8.54923872273549     12.90451431644865
  H   0.57393826704913      7.88940895960812     13.38631633832400
  H   1.39472437841964      9.44809326050963     13.52555402729746
  C   2.66067151901595      7.83317821225675     12.78164475482194
  H   3.39845112769112      8.50567870857935     12.32741342875777
  H   3.04941190900707      7.54965922933382     13.76730955485210
  C   2.45421667124078      4.94022670148187     12.88519664569793
  C   2.42659101160573      3.59360481601041     12.14285925045770
  C   4.18521473722590      6.19959656802533     10.89362455044528
  C   5.37279218301529      6.19528855267514     11.86733078229380
  C   -1.06235963075344      5.98012233382924     11.03294121567267
  H   -1.90185537265947      6.24392085092800     10.37563631766654
  H   -1.00890612138852      4.88383807281985     11.09821616589691
  H   -1.27716581052731      6.37193172531221     12.03747681946996
  C   2.63036748255791      3.86359626156551      7.20059002686020
  C   3.71014879277548      4.51294692162304      6.30883301265792
  C   1.70260920602089      2.94780424699395      6.36646580007952
  C   3.33984796113778      2.98296895317592      8.24286742792635
  H   1.18101402855589      3.48358196458742      5.57107156783497
  H   0.94906821445227      2.48344006508285      7.01092557078207
  H   2.29982500788347      2.15029281530461      5.90903024734953
  H   4.01802244760029      3.57391220159985      8.86609077018500
  H   3.92841853592533      2.21645953224629      7.72573394306816
  H   2.62243088665256      2.49117982734383      8.90374365849797
  H   3.29140192912984      5.10288284019890      5.49223187793425
  H   4.33810917838973      3.72652278992930      5.87382561991255
  H   4.35534562646409      5.17156089823221      6.89949581227683
  H   2.66942591457344      8.56148467146556      6.97231741747097
  H   -0.96661325285814      8.97124464526214      5.78339832908226
  C   0.20738447868668      7.21520774311433      5.34125827286977
  H   -0.70162314319502      8.77128645313651      8.21465943777207
  H   1.37008167782326      5.43852778813450      5.20100445878745
  H   0.08765427747823      7.30085283051929      4.26469309754417
  C   6.70316487664800      6.03706239333820     11.11418485230201
  H   5.26764771678716      5.39119274921071     12.60434879202790
  H   5.38860547270592      7.14198258173690     12.42592209562560
  C   6.87330193047628      7.12400713160965     10.04636598144721
  H   6.72584438122303      5.04932957775664     10.63184356151220
  H   7.53899829142317      6.06257236243978     11.82432465921760
  C   5.68773290639394      7.12644836140516      9.07411691035018
  H   7.81388499768720      6.97838025737009      9.50155217568529
  H   6.93973928794824      8.10583076298465     10.53790917529395
  C   4.35782400088351      7.28835115090730      9.82099428528988
  H   5.67399132987787      6.17691101928987      8.52105201007748
  H   5.79916243390945      7.92416446848541      8.33109790778051
  H   3.51010679218327      7.26394351620776      9.12573483182755
  H   4.34330667015970      8.27779686248805     10.30254168253038
  H   4.14366967655951      5.23095250994545     10.37678374386745
  C   2.32104826295991      2.41735312019514     13.12237419133028
  H   3.32196273197263      3.48300026835083     11.52128645150129
  H   1.57276300003894      3.58749042939415     11.45513579706067
  C   1.09636232095590      2.55897115655621     14.03326151443492
  H   3.22955318270972      2.37375796861616     13.74126818405287
  H   2.27391401901064      1.47523124992060     12.56257250630883
  C   1.12885233518687      3.89520641090878     14.78352435954642
  H   1.05080190162842      1.72482323485830     14.74400418742406
  H   0.18364959549022      2.50935550216007     13.42283635420633
  C   1.23214586446639      5.07745950146584     13.81030229279883
  H   1.99257215532507      3.90760338922271     15.46459470001972
  H   0.23223776619494      4.00742903669604     15.40527094008746
  H   1.29184585752148      6.01484681723120     14.37598659836267
  H   0.32576674525546      5.12971243942075     13.19472628213131
  H   3.36354530678022      4.99465369783941     13.50367123535719
  C   -2.00427117745351      9.72693567572309     10.51410306017256
  H   -1.41958846713600      8.91461867915666     12.40009456713064
  C   -3.41583167575851     10.11982848683999     10.96931062976017
  H   -2.01894120956163      8.75091435771450     10.01891350869364
  H   -1.64520017344144     10.45856621048006      9.77742820846873
  C   -3.40918244837063     11.45136331271629     11.73031810298434
  H   -3.81292767806610      9.32939301247953     11.62210019733546
  H   -4.08452853926175     10.17974435289570     10.10204910137462
  C   -2.43471216325898     11.40492136802303     12.91386117769492
  H   -4.41942058761544     11.69742539186457     12.07917291534682
  H   -3.10456202559952     12.25693860441381     11.04611364739850
  H   -2.78590953451461     10.66254882392103     13.64497438238587
  H   -2.41188677558638     12.37334732587623     13.42912050299112
  H   -0.64146285367310     11.80699596080871     11.78339479127429
  H   -0.34220634195377     10.98217158756708     13.31403997748471
  C   3.38617635974711     12.15617039164274     10.95648637767525
  H   2.78964646543688     10.71945772532964     12.46136857939087
  H   1.52837780722420     11.86498354193813     12.02089754234389
  C   1.18192766536113     10.97937907833285      9.37528002343284
  H   2.60795249803878      9.63868776390945     10.22363446261614
  C   2.23073198718211     11.89419032332415      8.72842379148797
  H   0.32428727888297     11.58756473982791      9.69420589726487
  H   0.81362261417420     10.25330326269169      8.64455342253905
  C   2.80572316385400     12.89000772939540      9.74195160245084
  H   1.78672732337512     12.42533204426920      7.87773523389592
  H   3.04330084691938     11.27428432091077      8.32631426320238
  H   2.00801065150778     13.56938667160983     10.07657503624499
  H   3.57524732071270     13.51324697648993      9.27043852502059
  H   4.24009860352993     11.54350560677447     10.63205357924203
  H   3.77078844178085     12.87367182328073     11.69195133507916
