# Supplementary material for: Coordination-Induced Spin Modulation: Overcoming Spin Blocking in C–H Methylation with High-Spin Ferrous Complexes
Source: ACS Catal. 2026 Mar 4;16(6):6088–97. doi: 10.1021/acscatal.6c01157 (PMC13001654; doi:10.1021/acscatal.6c01157)
Supplement: Supplementary file 4 [file cs6c01157_si_004.zip › Cartesian Coordinates for DFT/Structures in Table S4/Fe2/Fe2_S=2.xyz]

103
dcypeFe-eta6-phenone_quintet_opt
Fe     -0.61647      5.67873       3.49411
 P     -0.39596      7.61776       2.15818
 P      0.33250      7.03764       5.27632
 C      0.41929      7.56827       0.47541
 H     -0.27409      6.98556      -0.14921
 C      1.73604      6.77695       0.56798
 H      2.43955      7.31323       1.21943
 H      1.54975      5.80616       1.03923
 C      0.65711      8.93250      -0.19335
 H      1.30956      9.54058       0.44804
 H     -0.28303      9.48375      -0.30614
 C     -0.55715      6.33997       7.87097
 H     -1.21944      5.57516       7.44304
 H      0.42250      5.86882       8.00447
 C      0.75830      8.78642       3.05185
 H      1.77100      8.50219       2.75126
 H      0.59274      9.80815       2.68856
 C     -1.85817      8.14771       6.70712
 H     -1.81924      8.98985       6.00860
 H     -2.53306      7.40106       6.26620
 C     -0.46581      7.52220       6.89368
 H      0.18892      8.28902       7.33617
 C      2.05666      6.53197       5.79024
 H      1.97066      5.47980       6.09366
 C      0.64770      8.74326       4.58336
 H     -0.18247      9.37303       4.91496
 H      1.55430      9.16245       5.03646
 C     -1.84333      8.76257       1.85672
 H     -1.41913      9.67625       1.41339
 C     -2.85250      8.16603       0.86582
 H     -2.35452      7.89865      -0.07354
 H     -3.26035      7.23654       1.28713
 C     -0.25236      3.60735       4.45773
 H      0.31535      3.43939       5.36479
 C     -2.54579      9.17188       3.16033
 H     -2.92958      8.27646       3.66815
 H     -1.82925      9.64096       3.84112
 C     -2.37145      4.12551       3.32048
 H     -3.43042      4.35413       3.36184
 C     -1.67723      4.08903       2.08565
 H     -2.20606      4.32149       1.16580
 C      1.32077      8.77077      -1.56988
 H      0.62464      8.25260      -2.24472
 H      1.50937      9.75914      -2.00737
 C     -1.10509      6.80878       9.22715
 H     -1.17750      5.96016       9.91760
 H     -0.39258      7.51933       9.67126
 C     -4.69650      9.58310       1.87912
 H     -5.47800     10.32114       1.66175
 H     -5.19583      8.71113       2.32466
 C     -3.99383      9.15568       0.58478
 H     -3.58134     10.04537       0.08657
 H     -4.71425      8.70945      -0.11103
 C     -0.30225      3.82882       2.02752
 H      0.17097      3.86619       1.05844
 C      2.96992      6.56849       4.55075
 H      2.53374      5.95656       3.75325
 H      3.03730      7.60340       4.18500
 C     -2.41592      8.63039       8.05401
 H     -1.77021      9.43392       8.43747
 H     -3.41245      9.06672       7.91242
 C      0.46910      3.49189       3.20487
 C      2.67546      7.35521       6.93253
 H      2.05757      7.30175       7.83490
 H      2.72098      8.41539       6.64146
 C      2.38440      6.60805      -0.81164
 H      1.72510      6.00248      -1.44961
 H      3.32704      6.05726      -0.71405
 C     -1.61790      3.90734       4.50957
 H     -2.11544      3.95950       5.47415
 C      2.62409      7.96974      -1.47544
 H      3.35483      8.53750      -0.88082
 H      3.06183      7.83848      -2.47214
 C     -2.47150      7.49037       9.07806
 H     -3.21151      6.74756       8.74800
 H     -2.81423      7.86973      10.04840
 C      4.09622      6.87065       7.26223
 H      4.52022      7.49226       8.06119
 H      4.04137      5.84388       7.64892
 C     -3.69172     10.15606       2.88403
 H     -4.19337     10.41708       3.82405
 H     -3.26849     11.08822       2.48182
 C      1.89076      3.24426       3.30477
 C      4.38100      6.07388       4.88593
 H      4.31601      5.01673       5.16894
 H      5.01289      6.13175       3.99180
 C      4.99735      6.89488       6.02359
 H      5.13085      7.93707       5.69475
 H      5.99473      6.51303       6.27322
 C      2.82074      2.77478       2.15651
 C      2.22776      2.66505       0.74425
 C      3.31082      1.36872       2.57352
 C      4.03768      3.71987       2.10506
 O      2.43898      3.32518       4.44674
 H      2.48013      0.65336       2.56845
 H      3.72849      1.40739       3.58247
 H      4.07895      1.01088       1.87621
 H      3.73730      4.73520       1.82024
 H      4.76707      3.36211       1.36729
 H      4.51701      3.76386       3.08490
 H      1.99720      3.64554       0.31345
 H      1.32511      2.04634       0.72102
 H      2.97025      2.19529       0.08715
