# Supplementary material for: Coordination-Induced Spin Modulation: Overcoming Spin Blocking in C–H Methylation with High-Spin Ferrous Complexes
Source: ACS Catal. 2026 Mar 4;16(6):6088–97. doi: 10.1021/acscatal.6c01157 (PMC13001654; doi:10.1021/acscatal.6c01157)
Supplement: Supplementary file 4 [file cs6c01157_si_004.zip › Cartesian Coordinates for DFT/Structures in Table S4/Fe2/Fe2_S=1.xyz]

103
Coordinates from ORCA-job dcypeFe-eta6-phenone_triplet_opt
  Fe  -0.61027553856589      5.98299161459674      3.38423668086982
  P   -0.37668203933568      7.88076605064872      2.20990094229279
  P   0.48797636594649      7.02855569450844      5.03910147553326
  C   0.36598483237017      7.78569173672894      0.49881784635159
  H   -0.32884460451190      7.14029648003756     -0.05944119022389
  C   1.72280305856719      7.06406934530215      0.55369498024236
  H   2.44336888200404      7.68520179369252      1.10334860371516
  H   1.61983711168360      6.13169964324944      1.11557290443682
  C   0.50379400959506      9.11918088893090     -0.25356979203177
  H   1.17192366866424      9.78578029427741      0.30977950284556
  H   -0.46296456153971      9.62777007211219     -0.33264485094227
  C   -0.44003932433752      5.95662155131393      7.50213940765860
  H   -1.01957087652724      5.20287845208833      6.95417349506900
  H   0.56526078297551      5.54412006219457      7.63535930047005
  C   0.80468634116509      9.03497182220632      3.08224092299277
  H   1.80505160313615      8.79284990330318      2.71016086442789
  H   0.59834807643203     10.07765949955219      2.81191282079400
  C   -1.82443246093113      7.79013867721182      6.48420084478997
  H   -1.81567071681820      8.71657171079145      5.90143974076080
  H   -2.40748797777155      7.05999990993477      5.90507733941592
  C   -0.39866218619917      7.24807675782763      6.67182788531555
  H   0.17850751205311      8.00201875975459      7.23036947397859
  C   2.18542297051728      6.48090287247734      5.57151874647080
  H   2.06673340801511      5.41846504876578      5.82337106023193
  C   0.75685104726822      8.82829715239181      4.59990743139055
  H   -0.07762307340691      9.38892745726488      5.03234772122942
  H   1.66878462509134      9.20148074634491      5.07912744143712
  C   -1.84042471811702      9.01376372793653      1.93015653760357
  H   -1.44692736927602      9.93252442317990      1.47031858306965
  C   -2.86467082311087      8.38457735466890      0.97460763789970
  H   -2.39276208937522      8.13216774253519      0.01778912648277
  H   -3.22021676997222      7.44107594821032      1.41155517907732
  C   -0.52254871015903      4.09773944480767      4.33642153950304
  H   -0.25413779474824      3.89871111152695      5.36707694089176
  C   -2.51579420325680      9.40509146063060      3.25329256871802
  H   -2.85534592657791      8.49383241973883      3.76388691370674
  H   -1.79381249568912      9.89391206197095      3.91679359281703
  C   -2.14762389327436      4.80529168235845      2.64948470350796
  H   -3.13971001201876      5.14227935035576      2.36847464422737
  C   -1.14367869054724      4.59673855396232      1.65074214250580
  H   -1.35616633220193      4.87535632395658      0.62328538317323
  C   1.07747450650356      8.89737960535401     -1.66249259706812
  H   0.35098589942786      8.32173841866947     -2.25391611629847
  H   1.20273316381289      9.86289591972760     -2.16819306369616
  C   -1.09741974860198      6.20855133134449      8.86720122142797
  H   -1.12664154446848      5.27760653022528      9.44588043244977
  H   -0.48070380209118      6.91829124828268      9.43788955421940
  C   -4.72488474290491      9.72685638076093      2.05447601523855
  H   -5.54598736831420     10.42934414831245      1.86705216428110
  H   -5.16918288544208      8.83511585027915      2.51963628949958
  C   -4.05429811710972      9.32635184579077      0.73494206797059
  H   -3.69739797579613     10.23157484701135      0.22248412140536
  H   -4.78125176779410      8.84936692181634      0.06648636182746
  C   0.12320075632275      4.12477867121686      1.98697575240458
  H   0.84855390887237      4.01350749106534      1.19246627240341
  C   3.12928415274541      6.55859140992669      4.35950090930550
  H   2.68740386658954      6.00846333135440      3.52190536449272
  H   3.23153801621942      7.60698650905563      4.03961524763129
  C   -2.50058538180063      8.04430261426210      7.83898028837235
  H   -1.95571807523850      8.84168574590083      8.36543150426948
  H   -3.52316726350909      8.41080082169649      7.68390436319764
  C   0.47608476258354      3.79812176947246      3.34003764730932
  C   2.78574360564424      7.22745663471836      6.77337887924158
  H   2.13585597212829      7.14193565343952      7.65085236225679
  H   2.87057831096246      8.29966733318894      6.54331201598621
  C   2.27085715542433      6.81740254690294     -0.85633939503239
  H   1.58737449804659      6.14846690291752     -1.39899150644999
  H   3.23928076253233      6.30610243683325     -0.79894843562926
  C   -1.84681685898032      4.46485928338105      3.99808372902757
  H   -2.59637695163749      4.57440775993929      4.77708822392057
  C   2.40954420059207      8.13903389632731     -1.62245937436827
  H   3.16476746522440      8.76296638060902     -1.12261442838467
  H   2.77227581666114      7.95755976307054     -2.64125924812950
  C   -2.51132638222816      6.78060633215783      8.70653367068534
  H   -3.15323631384355      6.02433234832535      8.23219374342698
  H   -2.94979403703361      6.99755672012849      9.68826050542666
  C   4.18084312201590      6.68136637582517      7.11701895233306
  H   4.60177598295830      7.24515501624624      7.95922167182888
  H   4.08341131482614      5.63750016642993      7.44486104212903
  C   -3.70699443889902     10.34453992094945      3.01927994193286
  H   -4.18400759469837     10.58627367041493      3.97725425434873
  H   -3.33927621255447     11.29260216444471      2.60038557383565
  C   1.74550807293166      3.26696803050373      3.80649553935561
  C   4.51530655457500      6.00476626741693      4.70838721030073
  H   4.41336273516644      4.93923452549073      4.94994900932450
  H   5.18129901541127      6.08085245193440      3.83942642945573
  C   5.12011627982143      6.74465008412514      5.90733297622413
  H   5.29193705669275      7.79756342570229      5.63705878229987
  H   6.09802817237823      6.31974928105270      6.16412789200369
  C   2.75425169852689      2.60123064843287      2.83328348427833
  C   2.04266677130999      1.50931024001036      2.00561967524318
  C   3.85574076645289      1.92907361764765      3.66864025449207
  C   3.43506440105004      3.62486592697584      1.89892622184773
  O   2.01044454545879      3.27036446615580      5.03089363494305
  H   3.43244106420211      1.19324945106848      4.35752275919039
  H   4.40069848710420      2.66292877480396      4.26776750436097
  H   4.56273054992521      1.42447678157039      2.99897913502754
  H   2.73794518421956      4.11640684115149      1.21647392153027
  H   4.18941843872522      3.11324900827357      1.28824996902522
  H   3.94213817800398      4.40080466847012      2.47927374234813
  H   1.24946420936838      1.91329494351324      1.37117070364004
  H   1.59087783870351      0.76408099005931      2.66930433377328
  H   2.76795909560979      0.99682125451674      1.36140374959927
