# Supplementary material for: Coordination-Induced Spin Modulation: Overcoming Spin Blocking in C–H Methylation with High-Spin Ferrous Complexes
Source: ACS Catal. 2026 Mar 4;16(6):6088–97. doi: 10.1021/acscatal.6c01157 (PMC13001654; doi:10.1021/acscatal.6c01157)
Supplement: Supplementary file 4 [file cs6c01157_si_004.zip › Cartesian Coordinates for DFT/Structures in Table S4/Fe2/Fe2_S=0.xyz]

103
Coordinates from ORCA-job dcypeFe-eta6-phenone_singlet_opt
  Fe  -0.43612143071809      5.96522998432690      3.54005486774784
  P   -0.26269438363282      7.72296076871052      2.33013723185677
  P   0.48642817322488      7.14698350620702      5.10552898559041
  C   0.51400470080915      7.52127444944767      0.63431652208290
  H   -0.14375074480497      6.80107368061406      0.12185676960662
  C   1.89975552217931      6.86968415266120      0.76309556071247
  H   2.57768832992062      7.55868364427219      1.28603514191403
  H   1.82198482171767      5.97773736236484      1.39367252365298
  C   0.60045318197835      8.79044257058798     -0.22755790143049
  H   1.22597313618081      9.53467284055004      0.28556315952078
  H   -0.38867632368410      9.24105581799685     -0.36009311218526
  C   -0.32834340558319      6.09095014047493      7.62103239991910
  H   -0.82521985534158      5.27484398905298      7.08477745427158
  H   0.70549878749000      5.77006569917271      7.78582021488724
  C   0.79703958934638      9.04717556631207      3.09933299941640
  H   1.82283210815070      8.87015786123165      2.76121549492609
  H   0.49995820592567     10.04127887582566      2.74462783781963
  C   -1.82477603643703      7.82535231788708      6.56041000862652
  H   -1.85290871148387      8.75466328068519      5.98164181903513
  H   -2.35563014006302      7.07574450101896      5.95963479085806
  C   -0.37309984632310      7.36149911423604      6.75635013835929
  H   0.17072729333930      8.15898102895225      7.28677938372978
  C   2.20808699579409      6.65002474380804      5.64344349053676
  H   2.11887118951547      5.58903096749677      5.91365796727872
  C   0.72142306835962      8.93208243529032      4.62192823530675
  H   -0.14072294883566      9.48566220074460      5.00638868076489
  H   1.61234352241993      9.34595617999835      5.10783145226685
  C   -1.78843231880633      8.73382100129493      1.89434137453874
  H   -1.41769668911896      9.65617958164090      1.42164661284391
  C   -2.73269806397342      8.03599083504609      0.90635299181418
  H   -2.19706820738366      7.74301841048465     -0.00442666027120
  H   -3.11343986762015      7.11573369864105      1.36664939882888
  C   -0.38316751780549      4.15058922486766      4.56484282087320
  H   0.13694151827369      3.92398230133686      5.48833511651582
  C   -2.55758455268340      9.13059167885274      3.16182008096157
  H   -2.87649928875428      8.21531981869648      3.67725774566182
  H   -1.89406567896654      9.66210422725237      3.85276766370593
  C   -2.33464200931546      5.09722094009788      3.41340515727158
  H   -3.33863533734880      5.50881158899827      3.43143006318812
  C   -1.64076697983194      4.91613269346645      2.18806910824378
  H   -2.07549589078439      5.27933739723380      1.26305462531715
  C   1.20903384635805      8.48258979563699     -1.60537937615612
  H   0.52643889387281      7.81716399411973     -2.15370611478111
  H   1.29122181330124      9.40560897661633     -2.19287223394348
  C   -1.03081332351488      6.30960391067738      8.96845337514369
  H   -1.00030319751858      5.38577009127818      9.55898886763693
  H   -0.48212014740233      7.07178475332126      9.54081465486435
  C   -4.69682717255026      9.34102930157343      1.81407586103788
  H   -5.52856511018334     10.00810894900339      1.55695867913833
  H   -5.13882905780586      8.44047524982575      2.26488712397487
  C   -3.92349192380208      8.93861627589600      0.55254663566424
  H   -3.55359429945310      9.84250338556933      0.04716373106863
  H   -4.58676976307948      8.42656213109432     -0.15562987003077
  C   -0.31770889416318      4.41408102591958      2.15084171424074
  H   0.18721811328440      4.41484595411416      1.19691905796291
  C   3.16470284579037      6.72580464929101      4.44200423517849
  H   2.73907649581947      6.16220544084151      3.60599421242998
  H   3.25306349910544      7.77267454403211      4.11318296932975
  C   -2.53675956851325      8.03402073894977      7.90374228348141
  H   -2.05530777403083      8.86345681513958      8.44217517546511
  H   -3.57857918227109      8.33193313546560      7.73089055359039
  C   0.35715558795465      4.01052468880148      3.34189393431004
  C   2.79360543481255      7.42834435101369      6.83388168422937
  H   2.14166336638041      7.36052673866903      7.71068981515903
  H   2.86849135721402      8.49503799979087      6.57711021312687
  C   2.49350928770058      6.54475227923758     -0.61241406672622
  H   1.85944369883505      5.79961762768236     -1.11497915930802
  H   3.48582093858701      6.09144159823740     -0.49798878792336
  C   -1.70249365068789      4.65821414864255      4.59950710364877
  H   -2.20688796882385      4.77157780024533      5.55377516543458
  C   2.57919863896876      7.80569033090193     -1.48162649827905
  H   3.28933080861358      8.50890166935484     -1.02268941530343
  H   2.97314576236353      7.56100539454547     -2.47553794460260
  C   -2.47915273578272      6.77179898585090      8.77142819433661
  H   -3.05121126650694      5.96945241540026      8.28255925875713
  H   -2.95701336645748      6.95397792560820      9.74178707398717
  C   4.19289894068707      6.90758564437203      7.20012483602771
  H   4.59744920590112      7.48993574925309      8.03783050034349
  H   4.10661354169970      5.86758027739385      7.54485277371754
  C   -3.77005809985705     10.01302776509674      2.83384850548877
  H   -4.32090019146429     10.24658729600480      3.75363605409457
  H   -3.41798619253100     10.97060640789839      2.42319416513535
  C   1.75264711034988      3.52646516385455      3.45943282300429
  C   4.55656826984686      6.19845216300887      4.80728134128362
  H   4.46943590882333      5.13415827824030      5.05950083957297
  H   5.22551139405602      6.27269865004646      3.94051653404486
  C   5.14368538312728      6.96248281267569      5.99943893267937
  H   5.30717003453070      8.01314866664314      5.71591692489039
  H   6.12384672837058      6.55202678524641      6.27196226853502
  C   2.56629088020304      2.85645893912792      2.31620390028498
  C   1.92138824513899      2.75193098929560      0.92694058703307
  C   2.83475502727973      1.41784143645290      2.82218085145673
  C   3.91232704313295      3.59608084862107      2.19002435683518
  O   2.30573946317987      3.56252903243985      4.56529670861910
  H   1.90018038763484      0.85198834420421      2.91232558740733
  H   3.32079101915377      1.44518532770815      3.79978284095870
  H   3.48361746715010      0.89505653062730      2.10993557290551
  H   3.76805779292051      4.61865784702556      1.82520407357480
  H   4.55897535223071      3.06924359794927      1.47852218631985
  H   4.41393696986357      3.63886843969306      3.15873761622312
  H   1.85481245100735      3.72227679833808      0.42610880417313
  H   0.92549994242689      2.30017197832258      0.96400802899505
  H   2.55434002339715      2.11224008027495      0.30023606368670
