# Supplementary material for: Coordination-Induced Spin Modulation: Overcoming Spin Blocking in C–H Methylation with High-Spin Ferrous Complexes
Source: ACS Catal. 2026 Mar 4;16(6):6088–97. doi: 10.1021/acscatal.6c01157 (PMC13001654; doi:10.1021/acscatal.6c01157)
Supplement: Supplementary file 4 [file cs6c01157_si_004.zip › Cartesian Coordinates for DFT/Structures in Table S4/Int4/Int4_S=2.xyz]

106
Coordinates from ORCA-job dcypeFeMeAr_trans-quintet_opt
  Fe  0.65949178275150      6.62879307515086     10.17094660968211
  O   1.81672558955719      4.89062852529919      9.08562967662298
  C   0.47056695945528      7.00025270156270      8.18388147548940
  C   1.91332074706429      5.06042727253790      7.85143194604516
  C   1.12641275833759      6.14589529641009      7.24749303883037
  C   0.94422499594956      6.30618713479422      5.85781601820599
  C   -0.40371193633646      7.95704632657183      7.63606925801222
  C   -0.59824628928551      8.10714863191914      6.26490205308507
  P   0.56537013873011      8.87584625381997     11.24561531119893
  P   2.51319248798434      6.36274171092463     11.66070801985293
  C   2.41735398806004     11.15146992917528     11.38030164978905
  C   1.73354595091984     10.11309058828018     10.47458492706303
  C   -0.90766114944674     11.12460325414219     12.38035549259472
  C   -1.01621912710818      9.71959610506787     11.76766241604248
  C   1.33532872113335      8.57585315747619     12.91170193546116
  H   0.61791949221994      7.94937984029448     13.45495505325788
  H   1.45599001569438      9.50462792552579     13.48241427273414
  C   2.67941404517139      7.84319263156633     12.77673244591449
  H   3.41985598859480      8.50898474475490     12.31732739130295
  H   3.07348091677325      7.55586928737958     13.75913683127659
  C   2.42437709868419      4.94469960667024     12.86137586783218
  C   2.35219427164657      3.61324366086374     12.09405725352270
  C   4.21151704751869      6.19830458769638     10.92210173833473
  C   5.37433487735287      6.18682100680958     11.92564180099400
  C   -1.04099991753263      5.81429336549957     10.95512354398400
  H   -1.85749701586987      6.00635742452086     10.24569131082590
  H   -0.91363297820833      4.72582767924853     11.04390911779614
  H   -1.34094493157390      6.20692581377066     11.93704525567944
  C   2.82495473319286      4.09592657996263      7.06844317680022
  C   3.84632479712205      4.85639954397218      6.19536018610555
  C   1.95422606495476      3.15309845668714      6.20370058097140
  C   3.60648738933360      3.22234618142610      8.06445263920135
  H   1.38470896577215      3.68391176712555      5.43854571105957
  H   1.24495125938084      2.60697997397023      6.83425841405218
  H   2.60148637010502      2.42189392341590      5.70526035591280
  H   4.25844131978739      3.83028778048103      8.69900678704835
  H   4.23227178277039      2.51431618320450      7.50906370972860
  H   2.93174189927027      2.66270617992054      8.71615929892692
  H   3.37918537519676      5.45016915168904      5.40837322877696
  H   4.52302735349484      4.13558445183688      5.72123320179892
  H   4.45115871203010      5.53278486024657      6.80777365566542
  H   -1.28297171944481      8.86490613941322      5.88757804628439
  C   0.09233721805487      7.28490213476049      5.36683002100840
  H   -0.96208244782650      8.60626587462702      8.30775868394387
  H   1.44245506793355      5.65545211938086      5.14812934860145
  H   -0.04925193365452      7.39713455579597      4.29531334619725
  C   6.72217994210001      6.01491555759756     11.20797204455600
  H   5.24343950699275      5.38686570704068     12.66290846116103
  H   5.38504865340301      7.13533241567875     12.48108387229993
  C   6.93046380956803      7.10133936963957     10.14650282944090
  H   6.74818535762947      5.02731940794553     10.72569640749757
  H   7.53923444375054      6.03256958041361     11.93986568203684
  C   5.77111607254552      7.11269331902489      9.14283050464507
  H   7.88394865143833      6.94857562678559      9.62672056900107
  H   6.99144433062834      8.08214113093912     10.64070904848760
  C   4.42253115560846      7.28496696931646      9.85394442272408
  H   5.76695219791515      6.16308076202371      8.59010696629047
  H   5.90905420118815      7.91071593412585      8.40314902694329
  H   3.59326240041266      7.26712590588926      9.13632795209853
  H   4.40531593882612      8.27441785820105     10.33495881544304
  H   4.17251759441447      5.22942070806662     10.40654826670179
  C   2.20385171918069      2.42281704696977     13.05052294967960
  H   3.24488315719785      3.48382797250219     11.47225134769394
  H   1.49993930114745      3.65065017168825     11.40482749101604
  C   0.98463734652767      2.59046956119686     13.96422128784227
  H   3.10987374153905      2.33520099418623     13.66833689015996
  H   2.12358717946801      1.49407224286694     12.47248550384592
  C   1.06634582450626      3.90887757618142     14.74180367394826
  H   0.90772289404188      1.74403527676885     14.65749828366154
  H   0.07123212713633      2.58787009214292     13.35289479739770
  C   1.20965327162223      5.10626382496151     13.79231205211541
  H   1.93129097926767      3.87740726783975     15.42068425204877
  H   0.17533641399315      4.04029146352415     15.36787276157126
  H   1.30473807689213      6.02939271938043     14.37645937933881
  H   0.30440364310122      5.20207450374539     13.18065628792336
  H   3.33625693457361      4.95960200481281     13.47790688279948
  C   -2.06100889730962      9.69267541800015     10.63756813727465
  H   -1.37829708248998      9.03447084601155     12.55227883395587
  C   -3.42416949461331     10.19191802260456     11.13342302214566
  H   -2.14483040806950      8.67389179864433     10.24527168417081
  H   -1.71928447503396     10.32904533803464      9.81022306875609
  C   -3.31736280654459     11.58975914262858     11.75529384895045
  H   -3.80833680038347      9.48938060947479     11.88689892435014
  H   -4.14463333920553     10.19511661134676     10.30656636778253
  C   -2.27570514253586     11.61294788896554     12.88101131599067
  H   -4.29378732547818     11.91450440431062     12.13473874691829
  H   -3.02304168698272     12.31063755984511     10.97842686259158
  H   -2.61252977264663     10.96268515858376     13.70125772938361
  H   -2.18242338326547     12.62463436196788     13.29534316675216
  H   -0.54222586580501     11.82263599864582     11.61584933704440
  H   -0.17973897383084     11.13560905783016     13.19964053366931
  C   3.47469633604057     11.93519727888622     10.58645356270943
  H   2.89142345012676     10.66643591858475     12.24120273451613
  H   1.67297072683945     11.84959857959727     11.78047961676198
  C   1.10239036488706     10.79215334966604      9.24661243036817
  H   2.52158820946653      9.44501832570600     10.09151646411848
  C   2.15377552886832     11.58508701598672      8.46035181963930
  H   0.30916690587440     11.47756569383122      9.57611972295410
  H   0.63899400017584     10.03932266818257      8.60316529641150
  C   2.86133096821259     12.61073363844203      9.35419260053300
  H   1.68229577482494     12.08399734808919      7.60494851691157
  H   2.89460281069930     10.88428518438725      8.04979794978273
  H   2.13242155077463     13.36548474554179      9.68412101520996
  H   3.63507611472902     13.14346283399419      8.78810210102287
  H   4.26422952431488     11.24146962833736     10.26196755564792
  H   3.95233958603262     12.68042920676733     11.23463621979080
