# Supplementary material for: Coordination-Induced Spin Modulation: Overcoming Spin Blocking in C–H Methylation with High-Spin Ferrous Complexes
Source: ACS Catal. 2026 Mar 4;16(6):6088–97. doi: 10.1021/acscatal.6c01157 (PMC13001654; doi:10.1021/acscatal.6c01157)
Supplement: Supplementary file 4 [file cs6c01157_si_004.zip › Cartesian Coordinates for DFT/Structures in Table S4/Int4/Int4_S=0.xyz]

106
Coordinates from ORCA-job dcypeFeMeAr_trans-singlet_opt
  Fe  1.40052455926764      6.99219339842238      9.94575242919150
  O   1.91933862667696      5.26386968472720      9.16751787331811
  C   0.76332659086754      7.28706757846895      8.11113942382455
  C   1.66854286569420      5.06724245001547      7.94099579994341
  C   1.00453800704864      6.15408160285804      7.25497073462895
  C   0.64105553377494      6.13882692944939      5.89376349898002
  C   0.15253362293642      8.37830472342276      7.46144135536727
  C   -0.20726489633171      8.36907184927154      6.11477827062637
  P   0.92925727992786      8.84503842585028     11.00812389619882
  P   2.63726179430884      6.46975691406958     11.71200584445710
  C   2.35089991358009     11.30323515984521     11.77192873144422
  C   2.00357002184248     10.35320015000916     10.61189327410351
  C   -1.02738630220037     10.68746401642917     12.12451774027732
  C   -0.83902650746726      9.41545483207647     11.27941606035367
  C   1.36619595070890      8.57913812427077     12.81217462376296
  H   0.59389451005531      7.90279643757248     13.20008229549328
  H   1.32152834508748      9.49989177287572     13.40153249575560
  C   2.73756180775958      7.90073045111106     12.89145403123016
  H   3.52604839915032      8.58495169902801     12.55285329386668
  H   2.99208843824612      7.58534719658252     13.90997838407518
  C   2.57485717832142      5.00140535976317     12.85333132141820
  C   2.54307524334280      3.69433394059317     12.04647344642782
  C   4.29029426024342      6.35701456817450     10.88494759504122
  C   5.56674529290342      6.42518984261287     11.72842796905919
  C   -0.35151938249238      6.20658315055344     10.54463756334125
  H   -1.19067183457125      6.54675251982781      9.92757027647139
  H   -0.25649216273797      5.11842037127279     10.42650908586831
  H   -0.59288676820128      6.41203050001067     11.59724877623703
  C   2.11777908764186      3.73542681312575      7.34301817484638
  C   3.13872420654452      3.97776033619536      6.20722756229707
  C   0.89420863753732      2.94545784185301      6.82469438887397
  C   2.80491540143775      2.88816682678043      8.42666966444019
  H   0.36012685675503      3.46735543670821      6.02855842790524
  H   0.18619073336873      2.76151916565648      7.63948572183626
  H   1.22867779012569      1.97627469376295      6.43650319907957
  H   3.68587866779641      3.39657571903496      8.82909229355909
  H   3.12236833324418      1.93440879023295      7.99031102040273
  H   2.12747505778925      2.68536041778800      9.25901170377343
  H   2.72053388529355      4.54882881851394      5.37642089273676
  H   3.48628165671512      3.01211274552428      5.82196931581191
  H   4.00812273687109      4.52495742918644      6.58760233740837
  H   -0.68406530926297      9.24556392355242      5.67874665090822
  C   0.03150506043099      7.24314096632273      5.31851918594316
  H   -0.06941622193177      9.27563967196111      8.02546202147682
  H   0.82995769352693      5.26684781471998      5.27669793865338
  H   -0.25391168700332      7.23272597349401      4.27049546546810
  C   6.81028152022770      6.32909467528961     10.82908539554412
  H   5.57683898651990      5.62054294624090     12.47313771010638
  H   5.59143024478852      7.37474753141620     12.28201497150158
  C   6.79862260775908      7.40403796666066      9.73190721868978
  H   6.83360660394199      5.33509917190645     10.35993026470934
  H   7.72200503787699      6.41638100605310     11.43283754601249
  C   5.51309709354897      7.34474452748479      8.89330345471665
  H   7.67752781927665      7.29400057102389      9.08545778951052
  H   6.87214191992326      8.39621992069904     10.20074291718450
  C   4.28429031955690      7.45290875668407      9.80318099159372
  H   5.47260122697011      6.39335595608596      8.34558890351729
  H   5.50559807080210      8.14699451205889      8.14607800741929
  H   3.36049798783930      7.39886377151612      9.18554325433325
  H   4.28422296882509      8.43788295835962     10.28708323641832
  H   4.25601085747928      5.38806932217992     10.36649866530320
  C   2.43780561541301      2.46966024726582     12.96456455755206
  H   3.43585083023243      3.61282664774475     11.41709238800300
  H   1.68529267960536      3.72741238348221     11.36404333323203
  C   1.21682326558379      2.56727516542144     13.88646949693261
  H   3.34889944105736      2.39482175076608     13.57635525799612
  H   2.38719540289451      1.55607000952247     12.35920316673439
  C   1.24723192685186      3.86840478670625     14.69683352967781
  H   1.17547785437380      1.70125660461627     14.55831286897174
  H   0.30178869566868      2.54321999376176     13.27764186032701
  C   1.34675774332867      5.09303070004883     13.77692239151939
  H   2.11264905541079      3.85397897789361     15.37557358617106
  H   0.35185490147154      3.94835323488843     15.32548292584987
  H   1.39170880827049      6.00725332549548     14.38058778245710
  H   0.44256243748891      5.16109208389739     13.15840872545903
  H   3.48365402254076      5.01948307603286     13.47678615994477
  C   -1.70373696067446      9.48976583497542     10.01423138383150
  H   -1.22043537227295      8.56482635393743     11.86731092440092
  C   -3.18269420061406      9.68253337223399     10.37634173099278
  H   -1.57186065750880      8.58043239646791      9.42466023596437
  H   -1.37655060679188     10.33281504416622      9.38987226982001
  C   -3.39105105752379     10.93224707899190     11.23999287895538
  H   -3.53153794575272      8.79688816729374     10.92656433375618
  H   -3.78479003838841      9.74525005415767      9.46161224669822
  C   -2.50653746093302     10.88644120886731     12.49065937652943
  H   -4.44600194801967     11.03221468855306     11.52355245300903
  H   -3.13513135464855     11.82500217839669     10.65037145673651
  H   -2.82889310224484     10.05491973770326     13.13384891785654
  H   -2.62458235097821     11.80638780657059     13.07733479688254
  H   -0.68299838443074     11.55814572382846     11.55063391216362
  H   -0.42646722056525     10.64878841506225     13.03911121231729
  C   3.36724010929091     12.36700987286588     11.32810974544040
  H   2.76522311561504     10.74420930142192     12.61670649900159
  H   1.44407540106271     11.80174769669619     12.13256069381107
  C   1.49513881089435     11.14880474327695      9.39804721878208
  H   2.94424215521311      9.87717722063048     10.29736683128111
  C   2.50739727930191     12.21897815744239      8.96484165767840
  H   0.54255661724392     11.63427406063556      9.65054291634267
  H   1.30319807137477     10.47039460584462      8.56385617620112
  C   2.85963482951672     13.16114665446154     10.12000999812544
  H   2.10763217274298     12.78455778156263      8.11425756805388
  H   3.42200886791347     11.71985141282718      8.61321474744645
  H   1.96464836333286     13.73047539638244     10.41085072959095
  H   3.61122610241749     13.89413427370664      9.80206570042097
  H   4.31298203956519     11.87140159207007     11.06281919904947
  H   3.58786580571133     13.04061955418808     12.16572177528638
