# Supplementary material for: Coordination-Induced Spin Modulation: Overcoming Spin Blocking in C–H Methylation with High-Spin Ferrous Complexes
Source: ACS Catal. 2026 Mar 4;16(6):6088–97. doi: 10.1021/acscatal.6c01157 (PMC13001654; doi:10.1021/acscatal.6c01157)
Supplement: Supplementary file 4 [file cs6c01157_si_004.zip › Cartesian Coordinates for DFT/Structures in Table S4/Int4/Int4_S=1.xyz]

106
Coordinates from ORCA-job dcypeFeMeAr_trans-triplet_opt
  Fe  1.16171847183119      6.92959790835587      9.99654702876804
  O   1.98871140224456      5.42509317107941      9.12476152327931
  C   0.52482088723366      7.26968651054314      8.17970609747299
  C   1.76634713695436      5.24758045023002      7.86453010045583
  C   0.94725333859737      6.24349854072517      7.25443132775173
  C   0.56459067715954      6.27359840582688      5.89150642936266
  C   -0.29162302708017      8.27575265424650      7.62871794991343
  C   -0.65968557018429      8.30549321777476      6.28703970153563
  P   0.82868984654523      8.83025834351163     11.09633530716495
  P   2.64887513050584      6.51530119464151     11.68291108448588
  C   2.34423461493433     11.31840602746058     11.49565583073379
  C   1.91968756787538     10.23527803656608     10.48747734356462
  C   -0.96384931990291     10.82880080811186     12.20875844184145
  C   -0.88917338260917      9.45685572802439     11.51690878599584
  C   1.42677304664744      8.63405099767037     12.85236630739824
  H   0.68407491332127      7.99343420058918     13.34104902276885
  H   1.44136966389888      9.58885867156630     13.38814876741280
  C   2.79235306312373      7.94635649718057     12.84894452619201
  H   3.56341708283951      8.62345865579198     12.46089792649848
  H   3.10368795676003      7.63247921206070     13.85198567483314
  C   2.46630655084213      5.04749728120778     12.81359007707017
  C   2.40071338053449      3.75074848259336     11.98984858767288
  C   4.35941246810030      6.29182785108868     10.98934822314475
  C   5.49013768608424      6.20393199803384     12.02497105262822
  C   -0.57058439758251      6.06703713310542     10.66041424841439
  H   -1.35007118410983      6.13342052584064      9.89544949546370
  H   -0.29385128399061      5.00991777741482     10.77661611250418
  H   -0.96999986167188      6.42955320312687     11.61558114741182
  C   2.42162149863021      4.03845223454095      7.20574479504472
  C   3.40121947338518      4.50705961107675      6.10445953176558
  C   1.34619551534021      3.09940954687054      6.61200096340828
  C   3.22294050768243      3.24505530963367      8.25060618225214
  H   0.75218517023811      3.58404913750538      5.83453466039456
  H   0.66103222601349      2.76214869791709      7.39665471749380
  H   1.82886355226547      2.21718959220646      6.17452506993416
  H   3.99985110610754      3.86566222587984      8.70594110065786
  H   3.70348551420810      2.38843339495832      7.76402036599290
  H   2.57591855791640      2.87525791788464      9.04997723303250
  H   2.90311191878594      5.08390883031104      5.32256871028750
  H   3.87785332232753      3.63551049223537      5.63991304935354
  H   4.18728675710786      5.13592591369494      6.53672822941541
  H   -1.28779713891060      9.11283432545409      5.91549801219924
  C   -0.22750297127940      7.29757883261788      5.40941785526139
  H   -0.66425005735578      9.06864333878034      8.26424140541998
  H   0.88347630592549      5.49142889309198      5.21056325161712
  H   -0.51868981354811      7.31816120548090      4.36264435478012
  C   6.84509113331422      5.96550048624884     11.34000085851826
  H   5.29487992369921      5.40362400037518     12.74728125019657
  H   5.53742709364008      7.14371589676130     12.59389743287464
  C   7.14127701565611      7.04779136631230     10.29459686910243
  H   6.82940003439187      4.98168009505868     10.84959909214096
  H   7.64312267682680      5.93281970319539     12.09206241814925
  C   6.00781805601972      7.14655388609930      9.26602611647247
  H   8.09531954650128      6.84199639131253      9.79436839529914
  H   7.25149748583438      8.01729703475188     10.80227888094925
  C   4.65610351149496      7.38719464685053      9.95003570368937
  H   5.95344774841076      6.21047429925655      8.69214008132849
  H   6.21263303844310      7.94906126386603      8.54707295931017
  H   3.84574074133602      7.42185181980035      9.21206852268761
  H   4.67694145247920      8.36781398386472     10.44952771329480
  H   4.29403216112705      5.33796211030440     10.44824841264775
  C   2.18912899487259      2.52452102294670     12.88728006820147
  H   3.31664564155244      3.62942082225170     11.40193364574072
  H   1.57941117719233      3.83206474041359     11.26745437213545
  C   0.93889358794746      2.68241422981114     13.75986211388375
  H   3.06807772876971      2.39111206403313     13.53506662876381
  H   2.11251352684753      1.62265672554147     12.26757033768400
  C   1.02184187615479      3.96323894691634     14.59785103159279
  H   0.81395097054712      1.80849649580909     14.41063046546377
  H   0.05108314193964      2.73116417943480     13.11370777814951
  C   1.22311187197952      5.19763814696766     13.70753695119043
  H   1.86311617231413      3.88263099059612     15.30183505395664
  H   0.11360073456878      4.08688371268384     15.20030876112658
  H   1.31839443998540      6.09148468217277     14.33572389874227
  H   0.34083959003350      5.34013535018217     13.07237065091307
  H   3.35494470301331      5.01386443517665     13.46266788790379
  C   -1.92543966672697      9.38025034032928     10.38912953066448
  H   -1.18766602131567      8.69677285996723     12.25763265200149
  C   -3.33813926848350      9.61648339885662     10.94021823089517
  H   -1.86576865320744      8.40676528370969      9.89700982346390
  H   -1.70680589302078     10.14732395373641      9.63367662580222
  C   -3.43885350849218     10.96613553842369     11.66069191627739
  H   -3.58411651142325      8.80757036828614     11.64304991202462
  H   -4.06981155000661      9.56220612909987     10.12517377511841
  C   -2.37623237001379     11.08247345946049     12.75954341203232
  H   -4.44059814394568     11.10036494957046     12.08678542658220
  H   -3.29437824905771     11.77653697456669     10.93115814152563
  H   -2.58612982213754     10.34477241794086     13.54743331986973
  H   -2.41950164791313     12.07219272404526     13.23125523257857
  H   -0.71589002238025     11.61361108832720     11.48189082619682
  H   -0.23489279452210     10.90322583788956     13.02245917781483
  C   3.38429351183360     12.26236906616733     10.87146680707854
  H   2.76843249968250     10.86390148120297     12.39776594390433
  H   1.47367408222760     11.90321749796316     11.81302649669929
  C   1.39377912695685     10.86803860595251      9.18946096682165
  H   2.82728597235934      9.67280976927273     10.21526268536728
  C   2.42406200191025     11.82970285789721      8.58185540822976
  H   0.46493857436570     11.41817127896339      9.39743457898087
  H   1.15359643547581     10.08413222608156      8.46743945601967
  C   2.85594128734815     12.90446204087439      9.58450484472053
  H   2.01052569391381     12.29152978938749      7.67705894772781
  H   3.30498816506849     11.25154115174338      8.26750239474860
  H   1.99353800476202     13.54217031204357      9.82820182243029
  H   3.61860404422873     13.55730917038939      9.14277487348263
  H   4.29593415938836     11.69055533388859     10.64393609223164
  H   3.66673648248994     13.03351758045813     11.59902871654806
