# Supplementary material for: Coordination-Induced Spin Modulation: Overcoming Spin Blocking in C–H Methylation with High-Spin Ferrous Complexes
Source: ACS Catal. 2026 Mar 4;16(6):6088–97. doi: 10.1021/acscatal.6c01157 (PMC13001654; doi:10.1021/acscatal.6c01157)
Supplement: Supplementary file 4 [file cs6c01157_si_004.zip › Cartesian Coordinates for DFT/Structures in Table S4/Int2/Int2_S=2.xyz]

111
Coordinates from ORCA-job dcypefeme2-ArH_quintet-trans_opt-tpss
  Fe  1.87866611983679      7.39755233216023      9.46937901723510
  O   2.52110628847892      6.07697219215965      8.12484105382135
  C   0.69984528940863      7.72286461619001      6.87223880014602
  C   1.64433197344815      5.50078340435680      7.33749054745580
  C   0.57511609894937      6.30173222043798      6.80638252582800
  C   -0.65381643500404      5.79590317298352      6.30280910210511
  C   -0.33911233565530      8.56177073351762      6.48897804349352
  C   -1.55048921740842      8.03747719372239      6.03277501329532
  C   3.37705091383651      8.71900507402870      8.86218528120396
  H   3.92132849355585      8.11378019245192      8.13057582039118
  H   4.07721457645888      9.06230073763711      9.63126162262840
  H   2.96714681101015      9.60082080432230      8.35730663275318
  P   1.17095930231932      9.13948517102068     10.86447341571778
  P   3.17284619890090      6.58842060087730     11.41635727948618
  C   2.00539657848355     11.76535724348469     11.86747400552549
  C   1.92863562362632     10.83126277637516     10.64742161104703
  C   -1.15179224824228     10.35474648538757     12.13670296829912
  C   -0.66321263724309      9.33320626981543     11.09723460463749
  C   1.70820900273192      8.64405354514305     12.56887653927056
  H   0.98288506620556      7.89243591736060     12.89538632723171
  H   1.64104622786496      9.48176643605925     13.27082064713236
  C   3.12745096250876      8.04618520177017     12.56484569169704
  H   3.84726632000893      8.78361284599110     12.18943545658450
  H   3.43743224299697      7.77486989989865     13.58104093304683
  C   2.66890416800824      5.15683957311056     12.51870144477899
  C   2.36352457886000      3.92863712974599     11.64364862570480
  C   4.97379357519293      6.10605180686164     11.25537894598577
  C   5.83983437958046      6.44555549213562     12.47928868914749
  C   0.17141921243772      6.42648663415834     10.07720770143682
  H   -0.67665230269162      6.80711855895304      9.49916975179187
  H   0.38415858546592      5.40559331323228      9.74110304316573
  H   -0.10615630961557      6.39705782452788     11.13490663567552
  C   1.85145401540216      4.00681957270005      7.06512599381127
  C   1.72932246600717      3.69776144087560      5.55716670167988
  C   0.84497080563159      3.14839301768955      7.86854162036494
  C   3.27024815683167      3.60707061379351      7.51247981590285
  H   -0.19319168896009      3.37328787737693      7.61161375679406
  H   0.97005922352466      3.32150820933948      8.94211024190795
  H   1.02265422185250      2.08287422591841      7.67366659235345
  H   4.02938649174621      4.18758818815520      6.97963633534601
  H   3.42917176793709      2.54290602152399      7.30084627634134
  H   3.41006033793465      3.77880499577622      8.58197318481440
  H   0.74096960141029      3.93549380576067      5.15829593402675
  H   1.92153525116304      2.63213848155318      5.38137732182177
  H   2.46579278266679      4.27705838269942      4.99022759423333
  H   1.66064326595784      8.15112796182928      7.14228452367654
  H   -2.36459428720385      8.69377788148273      5.73975949384699
  C   -1.68712141603066      6.64301322548922      5.93710613282420
  H   -0.19702436044753      9.63926760698135      6.53303780064299
  H   -0.81541491032029      4.72635819618050      6.24080375651220
  H   -2.62110679750819      6.21632739823361      5.57938142014171
  C   7.23966631972471      5.82795023328980     12.33884620806730
  H   5.36790278230255      6.09220034644964     13.40480990925317
  H   5.93460149561829      7.53669291632754     12.56544368057380
  C   7.91737296630681      6.27236056333175     11.03619741583284
  H   7.14703803158168      4.73244780147096     12.34474968082601
  H   7.85689244143512      6.09975467677264     13.20427887472013
  C   7.03799198052485      5.95864888483505      9.81911366371657
  H   8.89747291873836      5.79031158995882     10.93705013716874
  H   8.09941717569651      7.35615722712376     11.07786235927830
  C   5.64431899396499      6.58549627625985      9.96099981083671
  H   6.93405854081059      4.86871436891307      9.71483567048585
  H   7.51607008095034      6.31967074681110      8.90068716759535
  H   5.01248253712739      6.33545536800641      9.10373613146978
  H   5.74330613245729      7.67786236751123      9.97957830969087
  H   4.90426043284720      5.00855916328228     11.18996270162292
  C   2.09270081553560      2.68459149251816     12.49856857764879
  H   3.18781808872433      3.73473418011920     10.94741785705657
  H   1.48269987054322      4.15078481306388     11.03136175669415
  C   0.95369650693986      2.93882797712855     13.49281713028824
  H   3.00495577194163      2.41391770098441     13.04997478794787
  H   1.85048476595913      1.83504927929851     11.84875086248750
  C   1.25081063725433      4.16675328337304     14.36155415690124
  H   0.79253132633569      2.05686298769640     14.12420469769014
  H   0.02107528925244      3.10776056145520     12.93600475629305
  C   1.51711854499745      5.41217580328241     13.50150811128681
  H   2.13467968818379      3.96511563040697     14.98397536037500
  H   0.41708559628451      4.36315623148463     15.04666412139395
  H   1.75160714206692      6.26160281965260     14.15302651054885
  H   0.60463395207291      5.66556111946165     12.94715213169700
  H   3.56459239939844      4.93809082607708     13.12265722581695
  C   -1.42024845129716      9.52264604551613      9.77046143092564
  H   -0.92814104047971      8.33201726017925     11.46884555191214
  C   -2.92603323277389      9.33809609478940      9.99350239878993
  H   -1.05027546279497      8.82478414736186      9.01540874731026
  H   -1.23901320237219     10.53268904079859      9.38428925827406
  C   -3.44936603181000     10.31429756206171     11.05534022238810
  H   -3.11482695895178      8.30508895838054     10.31819854575931
  H   -3.46290349683590      9.47592776683343      9.04752894033334
  C   -2.66284084849523     10.18775553838699     12.36719582311171
  H   -4.51745707919399     10.14567206951196     11.23894718932931
  H   -3.35204029468331     11.34246228358720     10.67683608783029
  H   -2.84794062360862      9.19759608640114     12.80783292930243
  H   -3.01340712480369     10.93006140172531     13.09513823337676
  H   -0.95769633506930     11.37141617244385     11.77143638926590
  H   -0.61338815997715     10.24491296785067     13.08520022894363
  C   2.83856030801128     13.01043225774250     11.52114026234567
  H   2.46289505099414     11.25501247542632     12.72194041023944
  H   1.00087553999452     12.07366941875692     12.17857292676384
  C   1.31307383882552     11.57564382540955      9.44853977072266
  H   2.96259485500977     10.58806503050451     10.37190471720760
  C   2.15290561598633     12.80850707499581      9.09293464311038
  H   0.29771458381083     11.90200295671523      9.70841698073136
  H   1.22343536700412     10.90448672040082      8.58704086442438
  C   2.27846656887662     13.74867119466899     10.29852810738430
  H   1.70301760393654     13.33621949224723      8.24327463259100
  H   3.15265459719181     12.48229559449344      8.77405517665476
  H   1.28536323421126     14.15184695032694     10.54507312421480
  H   2.91514146393543     14.60624437462566     10.05012574900840
  H   3.87222575751482     12.69933648111929     11.31234068680659
  H   2.87818870035604     13.68283301715417     12.38705793091243
