# Supplementary material for: Coordination-Induced Spin Modulation: Overcoming Spin Blocking in C–H Methylation with High-Spin Ferrous Complexes
Source: ACS Catal. 2026 Mar 4;16(6):6088–97. doi: 10.1021/acscatal.6c01157 (PMC13001654; doi:10.1021/acscatal.6c01157)
Supplement: Supplementary file 4 [file cs6c01157_si_004.zip › Cartesian Coordinates for DFT/Structures in Table S4/Int2/Int2_S=1.xyz]

111
Coordinates from ORCA-job dcypefeme2-ArH_triplet-trans_opt-tpss
  Fe  1.52587606138971      7.25335142563518      9.74909040397273
  O   1.67141184360534      5.75922077012228      8.56187787857498
  C   -0.52895148390070      6.95010317118680      7.23442308776836
  C   1.09281409175133      5.12899370148695      7.64066447067845
  C   -0.21567670969604      5.58109040633408      7.14126592159453
  C   -1.17577696079854      4.71761760497601      6.58031215762553
  C   -1.74958163397928      7.43557082606505      6.78310848506651
  C   -2.69835339274454      6.56462234151155      6.24451162964303
  C   2.62799364389717      8.32044036083163      8.35185451062968
  H   3.36070030194622      7.58634542830775      7.98381043709047
  H   3.18108229788195      9.21231311565085      8.66165626895059
  H   2.01317696985529      8.61123844498991      7.48684296952618
  P   1.17348562760859      9.04076448540604     10.98429056553829
  P   2.95762177835216      6.61109652983248     11.53954868004432
  C   2.63926541071802     11.32222182990088     12.08615182006197
  C   2.35053139259579     10.48699944279860     10.82657083330873
  C   -0.83700093842150     10.93859710517823     11.92940186525492
  C   -0.56054924977997      9.72512206611839     11.02844765890794
  C   1.39674375329715      8.54245974221770     12.76313657355658
  H   0.58332414486889      7.84090065571095     12.97799511358510
  H   1.29723343173494      9.39163909629033     13.44776265929208
  C   2.75391035404258      7.84344052458368     12.92037789164893
  H   3.56578469159622      8.57525386490389     12.83154498487590
  H   2.85314474252956      7.36453540931785     13.90147779033822
  C   2.67143028291759      4.98316335605690     12.40938887960170
  C   2.77213573634377      3.83934716167722     11.38779287770649
  C   4.80962949816246      6.57658308827473     11.27012070520788
  C   5.67068819411811      6.26669284970573     12.50530958683865
  C   -0.29330222551434      6.57975134378013     10.48167879180719
  H   -1.11399295965665      6.97832498502419      9.87220842776840
  H   -0.26924554906734      5.49265412834751     10.31542392527606
  H   -0.56117160921410      6.75206797748254     11.53197561816557
  C   1.84936892825326      3.92630789462361      7.05557369077003
  C   1.74065733619101      3.88360386729402      5.51788894764912
  C   1.30959387495240      2.61284350141882      7.67352247007123
  C   3.33709262576099      4.05293086140192      7.43286159107590
  H   0.27004823567508      2.41589722780909      7.40013879633869
  H   1.37359858488261      2.64827883928902      8.76529341853388
  H   1.91625426005608      1.77043010017571      7.32097413368041
  H   3.76085409704275      4.98658899203070      7.05050921816164
  H   3.88992229920335      3.21276116830257      6.99798892281201
  H   3.47308036710728      4.04089024096936      8.51564842846500
  H   0.71525561598343      3.73840967285180      5.17173173021844
  H   2.34969503608501      3.05662537530158      5.13532445389407
  H   2.11525176184205      4.81423605332307      5.07864373364855
  H   0.20827618279844      7.62921217325085      7.65456441310619
  H   -3.65656052710278      6.94294926690971      5.89974805477337
  C   -2.40572617405001      5.20276823899330      6.15006866041665
  H   -1.96375293328501      8.49827500848244      6.85093325101763
  H   -0.97949186244506      3.65463587518426      6.51055785461600
  H   -3.14084142754199      4.51455890591171      5.74213793941652
  C   7.16517898882798      6.23159150696748     12.14608964099346
  H   5.38339062142615      5.30896641342437     12.95174738837133
  H   5.49955508443599      7.03904709643023     13.26880856142515
  C   7.61880787093112      7.53658707857583     11.48126975355254
  H   7.34477161768120      5.39398662783769     11.45669379127025
  H   7.75962311395186      6.03346697462374     13.04680545497866
  C   6.75565853216201      7.85321302585018     10.25529703232039
  H   8.67725031290028      7.47175470685818     11.20088393825429
  H   7.53264067763843      8.35966667280162     12.20599002236788
  C   5.26652111641737      7.89308989082364     10.61965150066851
  H   6.91628064417529      7.08413165428856      9.48612292994782
  H   7.05586751548665      8.81085196197933      9.81246918510552
  H   4.65653030995945      8.10017364280865      9.73757786023815
  H   5.09938432182903      8.71998913662682     11.32567203778570
  H   4.95490612656709      5.77395192080869     10.53076802190882
  C   2.52164902323241      2.47223557778093     12.03715956566188
  H   3.75747453455826      3.84637557352621     10.90551370709849
  H   2.03319801295396      4.01995566371322     10.59636767463982
  C   1.17345338350762      2.44258885751547     12.76615641337877
  H   3.32641186883214      2.25938661477157     12.75581564364815
  H   2.56206449414846      1.68407396025058     11.27468893763979
  C   1.08377318697906      3.57626389958894     13.79474531607052
  H   1.02615744173830      1.47158502123662     13.25463728666201
  H   0.36266956166462      2.55672180179836     12.03231836082001
  C   1.31792322363343      4.94309145896765     13.13651990971937
  H   1.83763335616912      3.41410849740522     14.57935612104934
  H   0.10425291943292      3.56604936960834     14.28844055825012
  H   1.27662945842665      5.73169777412899     13.89736950697168
  H   0.51521774351890      5.14552211193711     12.42022482441698
  H   3.46068293872665      4.85874566059093     13.16577226033038
  C   -1.12869208667285      9.95711092581883      9.61862877357794
  H   -1.11265439845413      8.87112084100791     11.44944241258123
  C   -2.63669020781209     10.22859555987924      9.68379296321793
  H   -0.91782222235215      9.08067641200642      8.99892813451738
  H   -0.62733280509208     10.81229525033723      9.14898036496081
  C   -2.94326691236840     11.42298192703340     10.59714855172534
  H   -3.14453828003715      9.33310199093722     10.06911454637772
  H   -3.03294171134737     10.41051559852949      8.67668956616041
  C   -2.34679124786793     11.22029354100724     11.99611677647749
  H   -4.02616283638394     11.58322761261086     10.66762098045430
  H   -2.51654657015820     12.33431067214289     10.15270382765813
  H   -2.84628609593234     10.37016890916826     12.48265437432483
  H   -2.53640521838392     12.10146075536312     12.62200910922102
  H   -0.32608048260677     11.82311228893090     11.52805096400560
  H   -0.44377992110884     10.77216739912866     12.93884720340111
  C   3.76796034881132     12.32985389883607     11.81424263036602
  H   2.92980965028912     10.67840515816595     12.92320536111219
  H   1.73628666332957     11.86000010636685     12.39971989258530
  C   1.98481859313222     11.41494810627394      9.65340407516518
  H   3.28743157865154      9.97912022869571     10.55375890945207
  C   3.12037659513723     12.40691540494849      9.37193391141351
  H   1.07762064118760     11.97945836562902      9.90670402189986
  H   1.75998489952208     10.82667130778985      8.75922192945182
  C   3.44717415113257     13.23599162543505     10.61969695964362
  H   2.84618193497727     13.06506568618448      8.53817306143486
  H   4.01303141333732     11.84829194327167      9.05615831108165
  H   2.58133082971058     13.86697473937118     10.86903584254169
  H   4.28631316076508     13.91397533360150     10.42133408491646
  H   4.69541799567832     11.77581413098305     11.60753071808317
  H   3.95276672115454     12.93301762378816     12.71211535807063
