# Supplementary material for: Coordination-Induced Spin Modulation: Overcoming Spin Blocking in C–H Methylation with High-Spin Ferrous Complexes
Source: ACS Catal. 2026 Mar 4;16(6):6088–97. doi: 10.1021/acscatal.6c01157 (PMC13001654; doi:10.1021/acscatal.6c01157)
Supplement: Supplementary file 4 [file cs6c01157_si_004.zip › Cartesian Coordinates for DFT/Structures in Table S4/Int2/Int2_S=0.xyz]

111
Coordinates from ORCA-job dcypefeme2-ArH_singlet-trans_opt-tpss
  Fe  1.91256549970412      7.41927468157315      9.60622052054538
  O   2.47819477836274      5.92393465995525      8.63209065701690
  C   0.77195214440145      7.65826086970670      7.47090444542415
  C   1.97293848727341      5.52355007015031      7.53070832216526
  C   0.94657489440397      6.35545098240492      6.93521581209764
  C   0.04589338544195      5.93170073232650      5.93502600151916
  C   -0.26489185852358      8.47631963502096      7.02633656964755
  C   -1.16165777783239      8.02181903777618      6.06347165259040
  C   3.52624007599263      8.62395041006258      8.97847204131981
  H   4.06098761486960      8.05343439731790      8.21004324907847
  H   4.26207094048856      8.91498303599905      9.73848636902633
  H   3.19322376447839      9.55511272860562      8.50403189201243
  P   1.32151508047983      9.13065766861111     10.90322066863578
  P   3.08246282342146      6.71480279496085     11.27940050407919
  C   1.31146668175789     12.01866717967099     11.27831133479961
  C   1.69577693431907     10.87524532366529     10.32390283280309
  C   -0.72042443896140      9.84245786758082     12.92796841768642
  C   -0.42312392396344      9.15048860341156     11.58557882929420
  C   2.35524172709113      9.10676468384263     12.46637278070658
  H   1.70512891934145      8.77891413595678     13.27954562033379
  H   2.68517880909396     10.12026498159735     12.71610172837481
  C   3.54478851757757      8.15279740841863     12.34725069265608
  H   4.38283668612013      8.64470379830970     11.84157479001104
  H   3.89726022136428      7.83243979742036     13.33410391283678
  C   2.36056217474556      5.46737814990617     12.47961761376679
  C   1.84789767071023      4.22689147510602     11.72441226636868
  C   4.73091084283525      5.83971605881977     11.02219032776050
  C   5.62262062977575      5.86518757308578     12.28079495888051
  C   0.09091951377693      6.50705279783397      9.95367253472601
  H   -0.75721165148169      7.08909823981146      9.57424583591323
  H   0.11624128405682      5.57377936589007      9.36877398204706
  H   -0.13324102803403      6.24359473653071     10.99300466034421
  C   2.48052466767138      4.19141933215946      6.97850078282708
  C   2.87137034588474      4.30784771423079      5.48974316380037
  C   1.40207661211048      3.09829894268185      7.17974855108169
  C   3.73135559018163      3.76142772955092      7.76319946243811
  H   0.48027166994919      3.30914281659410      6.63280630898844
  H   1.15021966253759      3.00766853727627      8.24129451960936
  H   1.79076368809588      2.13316704505706      6.83338380927061
  H   4.53354177742002      4.49653385332774      7.65933875068467
  H   4.08860050561284      2.80103545787358      7.37466356992648
  H   3.51202229238693      3.64791351692074      8.82737205952388
  H   2.02923395601503      4.57653969277686      4.84865394189816
  H   3.26944609019532      3.34754308128062      5.14174372236995
  H   3.64969158868671      5.06689262959084      5.35727847604990
  H   1.59752384092978      8.17309917214709      8.02798329926607
  H   -1.97559298937235      8.65972583722268      5.73118701611966
  C   -0.99426472254519      6.74617112445557      5.51340222446876
  H   -0.36600763646197      9.47844915686207      7.42744001318477
  H   0.13556020672638      4.93946226583729      5.51106488702005
  H   -1.68564662204507      6.38458659150214      4.75734106833302
  C   6.86697440130975      4.98345743014943     12.09423239256601
  H   5.07386023990224      5.53938110419156     13.17109604856258
  H   5.94657791820259      6.89774405540438     12.46737484460731
  C   7.67498332826876      5.42127170480075     10.86816813906445
  H   6.55127724255026      3.93766526088528     11.96951838719779
  H   7.48793624915973      5.02306615500127     12.99816520014252
  C   6.79238482566210      5.43720330003882      9.61567166461290
  H   8.53840436406526      4.76011019578511     10.72422830241877
  H   8.07273615912746      6.43156491011336     11.04282474584344
  C   5.54749680976085      6.31403788475345      9.81432816867019
  H   6.47569233466689      4.40989143192289      9.38402333917919
  H   7.36383157024902      5.79595024235028      8.75068253393737
  H   4.92175148495124      6.30058475938809      8.92235581308312
  H   5.86132282415573      7.35442271046545      9.96791066067457
  H   4.43774425054195      4.79712584951719     10.83151785307518
  C   1.29997530125731      3.17051693843086     12.69308529910031
  H   2.65682932619836      3.79272236081869     11.12536383189809
  H   1.06540621610655      4.52889485949262     11.02331812958470
  C   0.20187721711916      3.75742730963098     13.58713779618679
  H   2.11703611802012      2.79248624514726     13.32562380616773
  H   0.91429856480477      2.31358526805595     12.12707703212244
  C   0.72805233303257      4.97074049291289     14.36134737001063
  H   -0.17216354918257      2.99695472916567     14.28353939797383
  H   -0.64746278889899      4.06577874848524     12.96154419718491
  C   1.29015836734236      6.04532100197932     13.41883722596478
  H   1.52487316179388      4.64275363061770     15.04518729095226
  H   -0.06482032331607      5.40445091412711     14.98350304910704
  H   1.72281965141752      6.85460903735254     14.01727520629475
  H   0.47600058305896      6.48057751303585     12.82892036946031
  H   3.20072208956377      5.14639443468732     13.11343548150984
  C   -1.44095538117387      9.61423025535806     10.52925542759158
  H   -0.59799986069214      8.07653995250735     11.73676826630260
  C   -2.86951342578554      9.27099856458443     10.96907639673106
  H   -1.21827621910155      9.15407013215439      9.56190580915292
  H   -1.36030993665578     10.70216534411450     10.39974504515694
  C   -3.18902251621095      9.90142212963497     12.33033703242013
  H   -2.96646252390138      8.17861652572819     11.03596531283298
  H   -3.58901332340442      9.61032927089211     10.21359123077558
  C   -2.14871828943804      9.50086094925002     13.38396890479532
  H   -4.19429003511264      9.61236223607540     12.66060033612268
  H   -3.19127109074524     10.99666894050444     12.22800730496759
  H   -2.21419023250870      8.41819403668864     13.56471536365711
  H   -2.36393240533821      9.99644678068465     14.33909633053063
  H   -0.62348166331573     10.92937342788574     12.82939153366036
  H   -0.01292072686108      9.53043085577867     13.70311241809366
  C   1.93216105662835     13.34282694846151     10.80664683476770
  H   1.62458997366577     11.80763134911839     12.30651380867412
  H   0.21926594648182     12.12583884046844     11.29303885693606
  C   1.18702475207198     11.20940678421205      8.91234689254507
  H   2.79510017731741     10.84289494663911     10.26718367810957
  C   1.80015866932034     12.52605930689850      8.41552802443509
  H   0.09403687175414     11.30454983687278      8.92932430061161
  H   1.43006309214990     10.39954314616537      8.22067087420360
  C   1.49390827415495     13.68124351422978      9.37654667543852
  H   1.42662753887816     12.75775982242917      7.41053516888530
  H   2.88866554231619     12.39915160015710      8.32941216267835
  H   0.41131752221118     13.87512267952000      9.37195973478079
  H   1.98228355151697     14.60233627944505      9.03608450344606
  H   3.02771043632803     13.25748993568078     10.84372564784312
  H   1.65230800749124     14.15236675047448     11.49248509536893
