# Supplementary material for: Coordination-Induced Spin Modulation: Overcoming Spin Blocking in C–H Methylation with High-Spin Ferrous Complexes
Source: ACS Catal. 2026 Mar 4;16(6):6088–97. doi: 10.1021/acscatal.6c01157 (PMC13001654; doi:10.1021/acscatal.6c01157)
Supplement: Supplementary file 4 [file cs6c01157_si_004.zip › Cartesian Coordinates for DFT/Structures in Table S4/TS2/TS2_S=0.xyz]

106
Coordinates from ORCA-job dcypeFeMeAr_trans_singlet_cc-re_optTS_run4-contd
  Fe  1.42307067195122      7.04429387401752      9.90369008086627
  O   2.17321787953755      5.42557082386437      9.11040411449697
  C   0.44549116310886      7.09312356982129      8.22732232289096
  C   1.98761377412052      5.28940380000187      7.84950096201221
  C   1.10452696045581      6.24123701977448      7.24926552615769
  C   0.83113879393008      6.36565723768303      5.86905816448429
  C   -0.47141669628887      8.03516248028043      7.68724512101385
  C   -0.69635367438491      8.16946295353776      6.32939651569818
  P   0.89583941689053      8.82987002415005     11.04241886125290
  P   2.73954880907174      6.56186483438757     11.60412274456175
  C   2.38890849221063     11.36242840990455     11.15248491729914
  C   1.76599346470761     10.29723685542872     10.23547012454760
  C   -0.84239249969957     10.70189530568002     12.43135224528673
  C   -0.80838720722998      9.37602864329787     11.64749955063848
  C   1.67065575678707      8.79488637509268     12.75590308943915
  H   0.94062764241544      8.28552070149929     13.39415088521712
  H   1.80634575412950      9.80210922886213     13.16026811076748
  C   2.98278665121123      8.01291611631988     12.73515102255538
  H   3.78379112449635      8.62736247613043     12.30512192977181
  H   3.30230570549878      7.71504344285018     13.74108191930183
  C   2.36543988159707      5.16562092398383     12.79267462098499
  C   2.19880199985768      3.84633914482357     12.02174560056093
  C   4.46283467194718      6.15124296008848     11.03438365473486
  C   5.54779492514172      6.04459716473327     12.11367063545783
  C   -0.44580808690924      6.07131689426471      9.60277156895688
  H   -1.41271281720705      6.56430698817063      9.55565737579305
  H   -0.46557372221912      5.12704454392733      9.05737777060104
  H   -0.18872023455137      5.87097564529551     10.65600873405986
  C   2.64629519929967      4.08565839640963      7.17875747523936
  C   3.68385369280113      4.55355345902563      6.13359315470930
  C   1.57080735628504      3.19469165006306      6.51725821794013
  C   3.37932654446540      3.24369874855104      8.23654153642291
  H   1.01245659185100      3.72173664321115      5.74081936770065
  H   0.85401512375717      2.84384020533551      7.26754435701148
  H   2.04774098396941      2.31688533528154      6.06503591155819
  H   4.16350097539825      3.82319795008253      8.73107517662236
  H   3.84215331968042      2.37683118816867      7.75097995084713
  H   2.69023151697862      2.88676634444879      9.00656772213827
  H   3.23367485035190      5.13494739390632      5.32622923984603
  H   4.17650635951820      3.67954279670913      5.69119657134087
  H   4.45133782704461      5.17404925606819      6.60815036948431
  H   -1.38789504501031      8.92982797504587      5.97239198382379
  C   -0.04914459794192      7.32478718576400      5.40474992082606
  H   -1.02274660453297      8.67232674447339      8.36779103202446
  H   1.33105914567507      5.72167616471580      5.15314720693394
  H   -0.24411015050632      7.42249332561169      4.34085959236071
  C   6.91000807095749      5.70037526778566     11.49041790067009
  H   5.27766469385908      5.28710577000824     12.85844692809717
  H   5.63019387891602      7.00215788664083     12.64746376237773
  C   7.30381702781907      6.71544976797062     10.40939798095095
  H   6.85536763313923      4.69776050808172     11.04241635033756
  H   7.68045520857655      5.65797421575380     12.27047033513699
  C   6.21838619919219      6.82844270344756      9.33112432949746
  H   8.26238139088714      6.43409071641895      9.95671696050634
  H   7.45052574762128      7.70035055904753     10.87664823326807
  C   4.85843403586966      7.17065668179309      9.95188410495909
  H   6.13626403751536      5.87125328424841      8.79694479260507
  H   6.49605868156905      7.58515671897011      8.58717508771641
  H   4.07557549743358      7.19860786935833      9.18169742099920
  H   4.90751647917843      8.17593734224515     10.39647914843507
  H   4.35385261326128      5.17698074658095     10.53889777982736
  C   1.82555155658293      2.68586144206410     12.95383202056712
  H   3.11934279115118      3.60609445773487     11.47892650272700
  H   1.41871011334783      3.98088269999399     11.26085500214329
  C   0.55890155467242      3.00260780414283     13.75616232528875
  H   2.65517598068130      2.49482635286747     13.65054747080280
  H   1.68783546044398      1.76898315263523     12.36733319870204
  C   0.73183757127566      4.30468330921609     14.54509413629721
  H   0.31743207796373      2.17557663533239     14.43510105189901
  H   -0.28969876989174      3.10808269076077     13.06516056614822
  C   1.10874537808059      5.47360771282968     13.62414151447304
  H   1.52264843863289      4.16876901395224     15.29755455552870
  H   -0.18708643049843      4.54683143210229     15.09365091526880
  H   1.26800978398228      6.37408296366218     14.22807647560371
  H   0.27541028141088      5.68885310604649     12.93975220200042
  H   3.22117952599772      5.07547458909454     13.47972596337371
  C   -1.95089342009649      9.34237281525616     10.62488964818800
  H   -1.01252791284316      8.56386588153608     12.36618385914370
  C   -3.30980656915391      9.53852452461705     11.31407166476373
  H   -1.94541158217075      8.38824426385426     10.09488341606210
  H   -1.80785667490014     10.13197781967603      9.87555463101458
  C   -3.35356642084018     10.84523029115271     12.11309138495038
  H   -3.48890095503979      8.69227401466072     11.99338313921646
  H   -4.11231524937576      9.51956311918268     10.56664941996880
  C   -2.20037507378736     10.90557756753617     13.12035388467969
  H   -4.31638846173565     10.94772449558418     12.62843045539130
  H   -3.27200112836617     11.69500196755454     11.41982584154251
  H   -2.33782100706855     10.12085337345118     13.87864160642079
  H   -2.20633747039131     11.86477118335545     13.65323442989591
  H   -0.66446728062667     11.53506874486857     11.73881509009335
  H   -0.04544194456406     10.73260475848740     13.17995529031737
  C   3.18508696503909     12.38964064476110     10.33285664135387
  H   3.05390623238900     10.89600364575488     11.88745072085423
  H   1.60016526497835     11.87666128481899     11.71594863842445
  C   0.89572389964647     10.95190603829505      9.15024104439638
  H   2.59836684116645      9.79379869295936      9.71391124102517
  C   1.69887893643569     11.97301618525370      8.33548932896474
  H   0.04636783368923     11.46326099033166      9.62385197040142
  H   0.48502155097406     10.18283540468865      8.49021864011959
  C   2.32154675160860     13.03828417848991      9.24469160570870
  H   1.05178599118026     12.44029163581184      7.58298660720655
  H   2.49418202742108     11.44754104953080      7.78790083432363
  H   1.51855199409903     13.62030485226919      9.72061801709694
  H   2.91904766443663     13.74487380602700      8.65591702111141
  H   4.03865407203661     11.88186886177106      9.86034090085749
  H   3.60121692656993     13.15554130693403     10.99934105405904
