# Supplementary material for: Coordination-Induced Spin Modulation: Overcoming Spin Blocking in C–H Methylation with High-Spin Ferrous Complexes
Source: ACS Catal. 2026 Mar 4;16(6):6088–97. doi: 10.1021/acscatal.6c01157 (PMC13001654; doi:10.1021/acscatal.6c01157)
Supplement: Supplementary file 4 [file cs6c01157_si_004.zip › Cartesian Coordinates for DFT/Structures in Table S4/TS2/TS2_S=1.xyz]

106
Coordinates from ORCA-job dcypeFeMeAr_trans_triplet_cc-re_optTS
  Fe  1.21829049583030      6.91553196984529     10.03376651398885
  O   2.04365373323928      5.35101824012509      9.21380738116127
  C   0.60000585434420      7.21393195161255      8.18734218599308
  C   1.93867254093138      5.23781781629118      7.92287535751382
  C   1.23715568265726      6.28368844769347      7.26929789997438
  C   1.07083358753344      6.44864762256365      5.87049791708475
  C   -0.22639622615130      8.20469844475457      7.61006973471492
  C   -0.34266970664803      8.36935879635120      6.23997699316533
  P   0.82047336306701      8.81089672970050     11.08820051863446
  P   2.69338196595876      6.51694685165185     11.67604455881421
  C   2.37318735164756     11.28334047518437     11.36250846690681
  C   1.78385647463805     10.26640813275021     10.36944412790790
  C   -0.93240063428007     10.72307436856968     12.43696413095148
  C   -0.88466703953242      9.41676922581430     11.62257619021990
  C   1.53793211574164      8.70333354694059     12.81786135344175
  H   0.81286648236974      8.11981677476399     13.39654165092488
  H   1.61565796816261      9.68721835913209     13.28968534157454
  C   2.88756241636660      7.98348456026927     12.78885624845405
  H   3.65689383546859      8.63301277054077     12.35365001285910
  H   3.22766689933483      7.69917701412163     13.79179064494263
  C   2.45155886368938      5.10569409102139     12.87289151769227
  C   2.35270322955033      3.76770459618439     12.12324149495116
  C   4.38089808705634      6.20029939829335     10.98049559566440
  C   5.52287519577044      6.10425099961232     12.00187841655027
  C   -0.56135873754367      6.17545764179810      9.47016443344663
  H   -1.49571769271826      6.72607459436581      9.39737312114585
  H   -0.59017051747985      5.27522092603009      8.85300189484334
  H   -0.39049049171444      5.87284601581733     10.54238738042526
  C   2.49735580276192      3.96045467682520      7.29909595100218
  C   3.64696972891615      4.28620591460926      6.31937757128326
  C   1.37127047030565      3.19302189475245      6.56922598228866
  C   3.05679336823778      3.04608629145004      8.40285430633610
  H   0.92081238872440      3.78739064486551      5.77127951935104
  H   0.57894139427903      2.92205096918058      7.27555034495163
  H   1.76944333418656      2.26947869319779      6.13091849606233
  H   3.88199371920046      3.52526432224636      8.93815779413575
  H   3.42943602160934      2.11921080519737      7.95114204714514
  H   2.28591041511622      2.79330737559193      9.13527363933847
  H   3.31443442393125      4.89741397380747      5.47771574094306
  H   4.06699709692464      3.35509202965674      5.91961267653635
  H   4.44614280037626      4.82959498866007      6.83455365528904
  H   -0.96024426366908      9.17152165868543      5.84261331448018
  C   0.31697617242175      7.48494713795141      5.35947065627010
  H   -0.80586455977952      8.84756405789307      8.26246366365261
  H   1.54613182534874      5.75631428056023      5.18365465271732
  H   0.21116886898549      7.60430806300276      4.28481697355797
  C   6.85477912910452      5.79256226956950     11.30205426644811
  H   5.30975382088568      5.33422528694205     12.75215528694593
  H   5.61386557925942      7.05854569815561     12.54053234005888
  C   7.17115162072372      6.82663520579728     10.21433162269461
  H   6.79257016444342      4.79417218103767     10.84598936786414
  H   7.66559251569260      5.75478098425178     12.04011228605578
  C   6.02353164667700      6.93499675800915      9.20229453395203
  H   8.10628967180629      6.56540194210027      9.70439182370833
  H   7.32998243223003      7.80783444421580     10.68544486733293
  C   4.69367268348462      7.24909008879259      9.89840427496449
  H   5.92308614504447      5.98296459476414      8.66207704291108
  H   6.24548022955198      7.70344462175047      8.45211151143658
  H   3.87269712940585      7.27776923618962      9.17258083585607
  H   4.75182646473802      8.24673587959218     10.35934936653942
  H   4.26864788358555      5.23392029076349     10.47097576031072
  C   2.13521198540897      2.59822123882300     13.09286518697222
  H   3.25505124526739      3.59543066869643     11.52781073504605
  H   1.52191930094721      3.82631275670366     11.40809517409188
  C   0.89684095505876      2.81949002599990     13.96884985548676
  H   3.02004634265493      2.49175979800108     13.73755050145569
  H   2.04117487477624      1.66249173641486     12.52839331507317
  C   0.99103088906065      4.15331007840217     14.71777055852127
  H   0.77794406873317      1.99238670267891     14.67927937410736
  H   0.00029021432176      2.82505933152895     13.33264053147378
  C   1.20769669835716      5.32575816243699     13.75017414476133
  H   1.83185574474797      4.11391380849678     15.42550905971133
  H   0.08501856203205      4.32530340865555     15.31199529035739
  H   1.30487860601650      6.25604879894537     14.32127763558591
  H   0.32858138457895      5.43800139088827     13.09887268290486
  H   3.33511629725115      5.08706580843645     13.52944062848873
  C   -1.95503410684347      9.45364773410560     10.52151778729154
  H   -1.16568662405972      8.59448152416427     12.30286228754501
  C   -3.35202867550057      9.66686195750765     11.12308274284406
  H   -1.93765018627753      8.52198078954670      9.95345421816212
  H   -1.73363254856952     10.26510273711100      9.81696356546256
  C   -3.41366297284854     10.94434272174434     11.96743150497464
  H   -3.60110808282172      8.80249162603898     11.75589806299618
  H   -4.10175315715142      9.70039977154096     10.32333694328524
  C   -2.32602990589192     10.93831162679519     13.04763437137092
  H   -4.40454554297094     11.05328083658036     12.42501043304028
  H   -3.26780043635043     11.81708556215500     11.31457641988952
  H   -2.53016304485442     10.13046294913191     13.76540654987297
  H   -2.34356866776306     11.87782811748036     13.61410185051006
  H   -0.69847822860255     11.56820906085724     11.77657367606868
  H   -0.18070283642557     10.71920430154409     13.23190261502828
  C   3.23097211976101     12.33009457423470     10.63384681237837
  H   2.99041353581130     10.77714437199946     12.11231229274314
  H   1.56475136028253     11.79024165931428     11.90362142770874
  C   0.99814616483642     10.98390443630587      9.26020331186510
  H   2.62652790788561      9.74994059825750      9.88390060906932
  C   1.86073299244425     12.02980881860460      8.54321750119526
  H   0.12566947473872     11.48575491913098      9.70017901677254
  H   0.62909362950919     10.25367707274302      8.53739545440400
  C   2.43809969171332     13.04437005458986      9.53460135533077
  H   1.26355462712600     12.53687476655294      7.77551080580792
  H   2.68233040392673     11.51989125808194      8.02055243099465
  H   1.61438737405281     13.61122301618350      9.99316166279204
  H   3.07507848062469     13.77132741229353      9.01638394779878
  H   4.09848906100428     11.82687798147634     10.18241272522860
  H   3.62461980219929     13.05425640694378     11.35801968714731
