# Supplementary material for: Coordination-Induced Spin Modulation: Overcoming Spin Blocking in C–H Methylation with High-Spin Ferrous Complexes
Source: ACS Catal. 2026 Mar 4;16(6):6088–97. doi: 10.1021/acscatal.6c01157 (PMC13001654; doi:10.1021/acscatal.6c01157)
Supplement: Supplementary file 4 [file cs6c01157_si_004.zip › Cartesian Coordinates for DFT/Structures in Table S4/TS2/TS2_S=2.xyz]

106
Coordinates from ORCA-job dcypeFeMeAr_trans_quintet_cc-re_optTS_run1
  Fe  0.91317779130126      6.78566543224925     10.04518703822703
  O   1.71649838290940      4.94361456745943      9.24083085813222
  C   0.54786766864855      7.00643949007981      8.10061792996838
  C   1.75233449411485      4.90497150108111      7.95830409679756
  C   1.15820426336529      6.00405358308404      7.25692870927507
  C   1.12717571827146      6.18765866958288      5.84819736850215
  C   -0.09427964663370      8.09673000890477      7.47661583154697
  C   -0.03814992104324      8.29187746240703      6.10718289004201
  P   0.57311567352608      8.90396837631793     11.28006401464031
  P   2.57986121554609      6.44645960404251     11.68683940903501
  C   2.31269217304448     11.24263647833220     11.59605855117178
  C   1.71300215403353     10.23125493669995     10.60374982218663
  C   -1.02182937383916     11.02126784834839     12.54289164201969
  C   -1.05118227343426      9.68257794321879     11.78822830957495
  C   1.32382071628685      8.58998042175149     12.95403112609097
  H   0.62268674184877      7.92926454795951     13.47732037447373
  H   1.40284401749533      9.51113040341061     13.54267517083299
  C   2.69746706388501      7.90977484075925     12.82445938842242
  H   3.41825664301366      8.60825141010024     12.38249891484385
  H   3.08882032420388      7.62149135098046     13.80773006010263
  C   2.56555676905200      5.01376625000607     12.88081135946592
  C   2.76027130031068      3.67569231279619     12.15017596942899
  C   4.25138993541968      6.33038257469466     10.88805500214904
  C   5.45094012160810      6.31407003555631     11.84513184314269
  C   -0.93097653187165      6.18628073949300      9.37611927388383
  H   -1.74069421503494      6.85663210589727      9.09490787709471
  H   -1.00334290323205      5.23014079567192      8.85727780871346
  H   -0.97147035840134      6.00835674344824     10.48327515820248
  C   2.41712885991773      3.68227214547302      7.31010132652564
  C   3.65602164740697      4.10876402005588      6.49032767399572
  C   1.41012722134489      2.92214988705565      6.41866703450089
  C   2.89168373487737      2.72126420416328      8.41330901609223
  H   1.04075412621453      3.52951858995236      5.58947556094602
  H   0.54559018522402      2.60322212478459      7.01087928509572
  H   1.88619428503431      2.02634618614195      6.00072201426552
  H   3.61221805302317      3.20794865248275      9.07621418583333
  H   3.37072856247681      1.84771840387569      7.95513901624699
  H   2.05414151203940      2.38013950161307      9.02805977826867
  H   3.40661384307684      4.79110744940619      5.67512344748600
  H   4.14020856908600      3.22279880864268      6.06108544767087
  H   4.38285139036477      4.61315445718765      7.13657114762024
  H   -0.48271645616617      9.17946314216278      5.66265237389365
  C   0.57211998536954      7.31824153506145      5.28468524844134
  H   -0.64730746014255      8.80087497126452      8.09471924943422
  H   1.54849927753510      5.43420222747586      5.19173091979964
  H   0.57842455258642      7.44541689102864      4.20555321578067
  C   6.77054536484507      6.16940561360894     11.07054885410453
  H   5.35462969482004      5.49831026032657     12.57102590005141
  H   5.47255562206067      7.25197326501387     12.41876713969200
  C   6.92208859598034      7.27024466901727     10.01357449493111
  H   6.78795790686576      5.18776065687499     10.57588692967319
  H   7.61741304173019      6.18865175681894     11.76775014853424
  C   5.72197461297532      7.28541040401746      9.05878142723036
  H   7.85460797774201      7.13264538483934      9.45309035251289
  H   6.99520187052406      8.24556848978797     10.51713368145526
  C   4.40331424044506      7.43417632707456      9.82815083741683
  H   5.69718340491814      6.34619055351363      8.48911594064493
  H   5.82149471670065      8.09691300769386      8.32796417599152
  H   3.54836454102223      7.40723199764571      9.13938481029112
  H   4.38885156924326      8.41856280419654     10.32035344448567
  H   4.20144620855572      5.37168509132205     10.35278754253388
  C   2.67080565730180      2.49015008154744     13.12052603121466
  H   3.73073973233830      3.66099322973250     11.64154525354462
  H   2.00105281799347      3.58173633041928     11.36459321124714
  C   1.34718548405180      2.49648454798297     13.89329913699354
  H   3.50494672813543      2.54075931294599     13.83590394756646
  H   2.78530296907155      1.55122901067528     12.56539705069012
  C   1.15970588820181      3.82368102141745     14.63644013458751
  H   1.31250763173333      1.65761168187004     14.59899061642847
  H   0.51537780157571      2.35526865957150     13.18849192249443
  C   1.24687839079626      5.01635824725924     13.67449337990732
  H   1.93923145185518      3.92222567029133     15.40592907026074
  H   0.19509918923520      3.83952199646893     15.15864600775190
  H   1.14575820283239      5.95184041856720     14.23794900038959
  H   0.40897785578020      4.97923140100623     12.96355060530735
  H   3.39640532903975      5.16046653635725     13.58868017254871
  C   -2.03224674387964      9.75369722455675     10.60346705814074
  H   -1.44202463402122      8.91756291689877     12.48141349695276
  C   -3.43848598318623     10.14796508732579     11.07487642021496
  H   -2.05713592778136      8.78887693206216     10.08742397445583
  H   -1.67541144371622     10.49492515553995      9.87636023507110
  C   -3.41729577599109     11.47078670131804     11.85064844257756
  H   -3.83561554948643      9.35296122834172     11.72261500235118
  H   -4.11416865807116     10.22193058639954     10.21419161066449
  C   -2.42977532346911     11.40800804683414     13.02267289247524
  H   -4.42255608579372     11.71754005234189     12.21292863591545
  H   -3.11651378232813     12.28174309425528     11.17138946639047
  H   -2.77744074392349     10.66209030963503     13.75201753371036
  H   -2.39538203102050     12.37194284593117     13.54554662673843
  H   -0.64847413452151     11.80576700876654     11.87177275850014
  H   -0.33483509669293     10.97303002393527     13.39529792115629
  C   3.35762189952865     12.12799364365415     10.89777703898008
  H   2.78165590931485     10.72977588300218     12.44264199540359
  H   1.51995259790670     11.87678032988716     12.00897144872122
  C   1.09816022338154     10.96278215499758      9.39827473396535
  H   2.54263469191982      9.62090666414253     10.21399013485787
  C   2.14237518824984     11.84570995333777      8.70304227189189
  H   0.26735429903311     11.59426369091986      9.74240500222014
  H   0.68913036165027     10.23855317079628      8.68924643835561
  C   2.76212759733601     12.84862910678475      9.68266399652444
  H   1.68272401529816     12.37004890297285      7.85658646211436
  H   2.93142843840528     11.20277434539811      8.28830651302934
  H   1.98523560507687     13.54928020029628     10.02245564017550
  H   3.53185293347499     13.44834356283541      9.18192253712351
  H   4.19654212656495     11.49850662626850     10.56661728278889
  H   3.76715169470448     12.85320249052619     11.61191346816904
