# Supplementary material for: Coordination-Induced Spin Modulation: Overcoming Spin Blocking in C–H Methylation with High-Spin Ferrous Complexes
Source: ACS Catal. 2026 Mar 4;16(6):6088–97. doi: 10.1021/acscatal.6c01157 (PMC13001654; doi:10.1021/acscatal.6c01157)
Supplement: Supplementary file 4 [file cs6c01157_si_004.zip › Cartesian Coordinates for DFT/Structures in Table S4/Int1/Int1_S=1.xyz]

131
Coordinates from ORCA-job trans-dcypefeme2-pme2ph-ArH_singlet_opt_run3
  Fe  10.40627733581012      0.34198225721925      1.32223293304363
  P   12.03542491667899      1.10333907537863      2.67078995125864
  C   12.94738345931917     -0.17656145163057      3.74527295656252
  C   13.22062018328240      3.61385358791528      1.74727815373125
  C   14.27840680407685      1.47031388870669      0.93568000599241
  C   12.17279639560031     -0.47580578565888      5.04326207398912
  C   14.24423856305345     -1.42620283106080      6.13794856051665
  C   13.50507904154984      2.13702370147631      2.07972433969200
  C   11.37423610872314      2.29918425811983      3.92207442571280
  H   10.99540418868857      1.72658617374789      4.76746126601266
  H   12.16777801137039      2.95815701379417      4.29541277354397
  C   15.02604346060433     -1.11929821016878      4.85777839135113
  C   11.14179998375974      1.48097235613293     -0.27498590821894
  C   9.61139039269518     -1.20104272901549      2.50661979034721
  C   12.76490109202031     -1.66071066788663      5.81971867220805
  C   15.31267469001732      3.68504815217698      0.30862757410751
  C   14.42500179060177      0.07351577686761      4.09578764402676
  C   14.53257979836747      4.35531570870584      1.44555626461873
  C   15.58543383175242      2.21178460576050      0.63280162286428
  P   9.18662142651595      1.91497848631566      2.23654984893452
  C   7.88561558713721      1.47011295756083      3.54274900876510
  C   9.09690751488152      4.03795788343071      0.29405280977434
  C   6.88482866515375      2.93995405921455      0.73666903981924
  C   8.54277938945518      0.83861194558745      4.78454553259544
  C   6.48646769444519      1.26012113782251      6.17581607353679
  C   8.25240274550257      3.29506800984953      1.34111382151368
  C   10.23611428100287      3.07024164430662      3.26609972687179
  H   9.60695104595693      3.58266444461199      4.00428418763593
  H   10.62729295327910      3.83258999126726      2.58708751116832
  C   5.87751615694293      2.01158350996188      4.98648139434460
  C   7.49201834841563      0.20457663225978      5.70184125600550
  C   6.99246887746085      5.01405094873878     -0.71629042480922
  C   6.95384924126161      2.59000243176595      4.04998051450174
  C   8.38603002968567      5.32278737993707     -0.15411576688510
  C   6.15301102406844      4.21466261980797      0.28868325023329
  H   7.98032481212902     -0.27004366945398      6.56232134855740
  H   6.96844371257651     -0.59160519179132      5.15405920656104
  H   7.00573286060653      1.97939451135428      6.82604039843706
  H   5.69477257149386      0.80079637346441      6.78071893979735
  H   7.26522633047315      0.69754202857100      3.06906020240397
  H   9.05544789267697      1.63072733646224      5.34781362469830
  H   9.29264061848619      0.10514620931533      4.48915174137722
  H   6.45973693759018      3.12452359780027      3.23669037426962
  H   7.55010172374891      3.33205016135830      4.59998237173254
  H   5.24537402324501      1.32198197982154      4.40828529056821
  H   5.22347433869566      2.81850292283472      5.34085384926188
  H   14.50724755325902      0.97364072160470      4.72217134900822
  H   15.02143753029103      0.25682769194650      3.19743907966466
  H   16.07819185055506     -0.91350598805224      5.09159123439403
  H   15.01541818089172     -2.00340117137539      4.20390871372263
  H   12.66234297775821     -2.58067729672597      5.22999134603089
  H   12.19210291532020     -1.81584408765015      6.74252813667530
  H   14.67197439685365     -2.29707397196061      6.64970353973559
  H   14.33435702004831     -0.57449185980605      6.82787648610040
  H   12.90260049961975     -1.07242358512337      3.11423596590043
  H   11.11870105429918     -0.65935747392334      4.82228746575628
  H   12.21721221916022      0.40715587162508      5.69479535753175
  H   16.25350407487376      2.15035615887511      1.50516385589736
  H   16.10696883102639      1.72674633955588     -0.20212018841854
  H   14.48849601907580      0.42397816820360      1.18004391113675
  H   13.64500220043611      1.45824564180710      0.04441194168455
  H   16.25342406837104      4.21885866964888      0.12545909596612
  H   14.72339847764841      3.74589827521742     -0.61726188363668
  H   14.31528707658785      5.40125774477127      1.19459674786908
  H   15.15607154416187      4.36944114881681      2.35213506204732
  H   12.55596087769140      3.69473158917353      0.88069986582732
  H   12.72017020362170      4.10692788363813      2.58684193011452
  H   14.16236663095404      2.16350229980207      2.96093239538674
  H   5.18027988084998      3.95577786620695     -0.14813051567838
  H   5.95023967318008      4.83862025382872      1.17154780861130
  H   7.01663855525436      2.28546659055448     -0.12824143712862
  H   6.26256142513009      2.38973195321071      1.45006145487833
  H   7.10198510747749      4.42636538356006     -1.63928626513344
  H   6.47497062940319      5.94134866712943     -0.99145594106904
  H   8.28925012616750      6.00249930814432      0.70518713599735
  H   8.99130921062321      5.84384383700775     -0.90627764165973
  H   10.09083756739366      4.27324022377208      0.68779422544735
  H   9.26302327827140      3.39110446585066     -0.57204487831796
  H   8.06085719771181      4.00959278723377      2.15814952722096
  H   8.63128511201651     -1.00839473511800      2.95790146099966
  H   10.27987743433934     -1.51754097509632      3.31674885020522
  H   9.48036885205060     -2.09747517465559      1.88129457788307
  H   11.70422696474705      2.38531595380753     -0.02771359484236
  H   10.39174462157933      1.80704742198392     -1.00206176803581
  H   11.83181699616859      0.81495370816758     -0.81599330094346
  P   8.81430258043092     -0.32158460820432     -0.06694840154506
  C   7.12043687465408     -0.62682416536837      0.59474490981586
  C   8.38077292790699      0.62484851561454     -1.60967199093339
  C   9.09420252650511     -1.89616835338205     -0.99337168814307
  H   6.72824319295223      0.31030676201520      0.99274065973392
  H   7.16431273865959     -1.35432623065000      1.40814733419742
  H   6.44331993889921     -0.98296929092038     -0.18813671060146
  H   8.22876561440818      1.68436785824954     -1.40393688510821
  H   7.47757373263451      0.20104554803808     -2.06046849863414
  H   9.20432984361925      0.53832820571049     -2.32056593627310
  C   8.23482813194306     -2.99913637725125     -0.95081128599259
  C   10.16796301528221     -1.92117090548898     -1.89558082792859
  C   10.35110318163915     -2.99557661896945     -2.76233292352734
  C   8.41543773351156     -4.07841472688946     -1.81805575636047
  H   7.40872042452572     -3.02201026033778     -0.24806618137156
  C   9.46705865035834     -4.07706707397128     -2.73317242836386
  H   10.84739270783388     -1.07391698239875     -1.92842833381462
  H   11.17664755286834     -2.98726782438998     -3.46935807021881
  H   7.72893807090847     -4.92013623376564     -1.77860010371994
  H   9.60113217062127     -4.91208224156360     -3.41510112240851
  O   11.77645195368292     -1.08239412799464      0.66198344383137
  C   12.18458157566605     -2.24939323784993      0.58202590638160
  C   13.48891076419424     -2.54513811867539     -0.18389639977248
  C   11.55647314558960     -3.41158850625005      1.29556372064295
  C   14.60374650346174     -2.55408092009032      0.89283621464440
  H   14.68592917754570     -1.58007188026794      1.38268064302726
  H   15.56419573087912     -2.78339324021969      0.41742796402808
  H   14.40767513452060     -3.31524815494599      1.65480170745186
  C   13.77760031243061     -1.45964832845270     -1.22696846641951
  H   13.72978657667317     -0.46407928322052     -0.78873902490520
  H   13.05288969401498     -1.50572374274217     -2.04486548959518
  H   14.77684409740950     -1.61452137499089     -1.64901741914028
  C   13.47920135427569     -3.92327600738016     -0.87089003074632
  H   13.36709765431924     -4.74016388575316     -0.15351928340761
  H   14.43204101303641     -4.05699951158992     -1.39581387466377
  H   12.67279602370266     -3.99570690744280     -1.60608221970399
  C   10.79144225971373     -4.34607930047637      0.59218984849110
  C   10.22281695895417     -5.43223287126641      1.25159909870115
  C   10.43985631917424     -5.61947745930930      2.61635089379930
  C   11.23011955431916     -4.70960566526990      3.31669238887832
  C   11.78108917632149     -3.61273740463669      2.66009684465636
  H   9.99916834700495     -6.46961394575510      3.12956628064201
  H   11.41014233483979     -4.84462097978665      4.37975731288339
  H   10.62766124675374     -4.21630665107269     -0.46958670962779
  H   9.61062777240529     -6.13462445692044      0.69250967679123
  H   12.38188402311910     -2.90230456213206      3.21336348445254
