# Supplementary material for: Coordination-Induced Spin Modulation: Overcoming Spin Blocking in C–H Methylation with High-Spin Ferrous Complexes
Source: ACS Catal. 2026 Mar 4;16(6):6088–97. doi: 10.1021/acscatal.6c01157 (PMC13001654; doi:10.1021/acscatal.6c01157)
Supplement: Supplementary file 4 [file cs6c01157_si_004.zip › Cartesian Coordinates for DFT/Structures in Table S4/Int1/Int1_S=0.xyz]

131
trans-dcypefeme2-pme2ph-ArH_singlet_opt_conformer4
Fe     10.48913      0.55647       1.19500
 P     12.07465      1.14656       2.66700
 C     12.82379     -0.23897       3.73579
 C     13.48363      3.55222       1.81161
 C     14.42254      1.35508       1.05059
 C     12.05361     -0.44729       5.05380
 C     13.95991     -1.77357       6.03803
 C     13.64380      2.06377       2.16810
 C     11.39793      2.35048       3.90700
 H     11.00533      1.77876       4.74795
 H     12.19026      3.00204       4.29455
 C     14.77370     -1.48527       4.77303
 C     11.09652      2.09205      -0.07550
 C      9.90789     -1.13976       2.31435
 C     12.45962     -1.76242       5.73029
 C     15.68580      3.48340       0.55243
 C     14.32531     -0.18716       4.07876
 C     14.86599      4.20079       1.63273
 C     15.80662      1.98505       0.85610
 P      9.21628      2.03727       2.17204
 C      7.88959      1.48858       3.41219
 C      8.95755      4.39697       0.40843
 C      6.90659      2.99830       0.70446
 C      8.52686      0.75945       4.60586
 C      6.45629      1.07909       6.00648
 C      8.22290      3.44046       1.36169
 C     10.27518      3.14483       3.24304
 H      9.65305      3.66754       3.98059
 H     10.69380      3.90234       2.57191
 C      5.84566      1.89277       4.86126
 C      7.46884      0.06300       5.46878
 C      6.74185      5.20325      -0.52482
 C      6.92040      2.54786       3.97569
 C      8.08133      5.61927       0.09206
 C      6.01398      4.20502       0.38135
 H      7.95172     -0.47124       6.29674
 H      6.95002     -0.69315       4.86260
 H      6.96988      1.76181       6.69919
 H      5.66752      0.57774       6.58096
 H      7.30178      0.74840       2.85135
 H      9.05123      1.49619       5.23048
 H      9.26301      0.04132       4.24890
 H      6.41990      3.11340       3.18730
 H      7.48887      3.27403       4.57497
 H      5.23185      1.22958       4.23435
 H      5.17381      2.66532       5.25643
 H     14.51747      0.66235       4.74943
 H     14.94103     -0.03210       3.18913
 H     15.84315     -1.42393       5.01146
 H     14.65419     -2.32200       4.07045
 H     12.21082     -2.59848       5.06193
 H     11.87826     -1.90412       6.64988
 H     14.25969     -2.73538       6.47216
 H     14.17758     -1.00283       6.79194
 H     12.64865     -1.12687       3.11276
 H     10.97637     -0.43423       4.88307
 H     12.28153      0.38557       5.73408
 H     16.40431      1.84275       1.76886
 H     16.33808      1.47475       0.04268
 H     16.68037      3.93810       0.46382
 H     15.18762      3.61066      -0.41910
 H     14.74870      5.26157       1.37736
 H     15.41036      4.16183       2.58803
 H     12.91319      3.65103       0.88426
 H     12.93197      4.08478       2.59420
 H     14.25731      2.03434       3.08147
 H      5.08282      3.86624      -0.08995
 H      5.73285      4.70403       1.32052
 H      7.12642      2.46354      -0.22537
 H      6.35966      2.30226       1.34765
 H      6.92736      4.73342      -1.50165
 H      6.11245      6.08248      -0.70942
 H      7.89634      6.18297       1.01843
 H      8.61960      6.29279      -0.58650
 H      9.90434      4.73294       0.84190
 H      9.20858      3.87699      -0.52144
 H      7.95493      4.04146       2.24490
 H      8.85829     -1.17453       2.64252
 H     10.50471     -1.31597       3.21703
 H     10.06955     -2.02417       1.68881
 H     11.11562      3.09213       0.36992
 H     10.48726      2.19167      -0.98568
 H     12.12248      1.89930      -0.40584
 P      8.93741     -0.22709      -0.18592
 C      7.21053     -0.49668       0.41791
 C      8.53168      0.62338      -1.78659
 C      9.23086     -1.92830      -0.85166
 H      6.72874      0.46773       0.57582
 H      7.22539     -1.03384       1.36787
 H      6.63477     -1.06990      -0.31525
 H      8.23715      1.65532      -1.58450
 H      7.72048      0.10540      -2.30790
 H      9.40407      0.66111      -2.44272
 C      8.73488     -3.05235      -0.17247
 C      9.94264     -2.14444      -2.03815
 C     10.14650     -3.43148      -2.53528
 C      8.93904     -4.34012      -0.66455
 H      8.18515     -2.92501       0.75319
 C      9.64673     -4.53710      -1.84982
 H     10.33689     -1.30694      -2.60224
 H     10.69340     -3.56485      -3.46511
 H      8.54212     -5.19161      -0.11819
 H      9.80346     -5.54026      -2.23624
 O     11.87254     -0.76786       0.38714
 C     12.77380     -1.24990      -0.31640
 C     13.34470     -2.63622       0.05609
 C     13.27469     -0.52357      -1.51509
 C     13.63819     -3.48942      -1.19522
 H     12.74641     -3.57265      -1.82233
 H     13.92187     -4.49855      -0.87545
 H     14.44938     -3.08737      -1.80499
 C     12.32112     -3.38775       0.91863
 H     11.39147     -3.55237       0.36882
 H     12.07767     -2.83668       1.82797
 H     12.73770     -4.36303       1.19543
 C     14.63423     -2.46258       0.89320
 H     15.43521     -1.95580       0.34886
 H     15.00182     -3.45256       1.18727
 H     14.42826     -1.89432       1.80371
 C     14.60190     -0.58799      -1.97191
 C     15.00638      0.14450      -3.08378
 C     14.08796      0.93088      -3.78087
 C     12.76561      0.99834      -3.34150
 C     12.37258      0.29125      -2.21175
 H     14.40462      1.49435      -4.65410
 H     12.04555      1.61987      -3.86619
 H     15.33731     -1.17915      -1.44055
 H     16.04278      0.10164      -3.40681
 H     11.36525      0.37558      -1.82781
 H     14.52362      0.28600       1.25930
 H     13.85779      1.43740       0.11801
