# Supplementary material for: Coordination-Induced Spin Modulation: Overcoming Spin Blocking in C–H Methylation with High-Spin Ferrous Complexes
Source: ACS Catal. 2026 Mar 4;16(6):6088–97. doi: 10.1021/acscatal.6c01157 (PMC13001654; doi:10.1021/acscatal.6c01157)
Supplement: Supplementary file 4 [file cs6c01157_si_004.zip › Cartesian Coordinates for DFT/Structures in Table S4/TS1/TS1_S=2.xyz]

111
Coordinates from ORCA-job dcypefeme2-ArH_trans_triplet_ch-act_optTS_run5
  Fe  1.21800928704933      7.08347556510279      9.66456474163388
  O   1.89624329570435      5.37560621476752      8.94841713015235
  C   0.02166252936006      6.90966233458102      7.92603115592503
  C   1.52467547759335      5.04370849535676      7.74240862444265
  C   0.34827667984621      5.68114477254004      7.25408415947165
  C   -0.45285824368992      5.25198623814601      6.16397129794019
  C   -1.01627521101827      7.68627929405613      7.40700423805693
  C   -1.77283828205030      7.27009684592268      6.30931688511046
  C   2.48751463731856      8.20607723093671      8.08946828101077
  H   3.03036729748222      7.42033136479178      7.55804770426012
  H   3.14550345158047      8.69687528281757      8.80069027486257
  H   2.14823966132279      8.95313706169289      7.36365406700352
  P   0.84674942656002      8.96296301294270     10.92959050612147
  P   2.74789046202727      6.57095549057623     11.40541237346431
  C   2.44654443619728     11.32634393832366     11.71644822587815
  C   1.99242314471907     10.40414311827376     10.56969548594394
  C   -0.85648959430337     10.94906061145199     12.16937110832570
  C   -0.85090461741471      9.65447581813201     11.33784426792937
  C   1.33819161419230      8.53869377414574     12.67220583967726
  H   0.58814317263785      7.82710898564943     13.03363671938008
  H   1.29047151425702      9.42049666647999     13.31967291713691
  C   2.72715579784256      7.90457842823049     12.68539317818097
  H   3.48551780748792      8.64407400401044     12.40055369728564
  H   2.99927584412370      7.52465081859021     13.67665236684784
  C   2.43666093801777      5.02344971731186     12.41839850342637
  C   2.27382458635174      3.77921562437589     11.52967074157584
  C   4.58442957442227      6.31559059646966     11.11186557808604
  C   5.43763214039758      6.44355858519617     12.38834211831404
  C   -0.43102028774438      6.35263782002412     10.61631899675668
  H   -1.34487979018602      6.68955917637951     10.12104954321648
  H   -0.34120954227332      5.27010231220446     10.46789996613023
  H   -0.52154130422476      6.56079418307579     11.68901215074039
  C   2.44433351004173      4.10571059247971      6.96261651394864
  C   2.69935782908627      4.64057641399253      5.53746538958956
  C   1.82572738128555      2.69010430823656      6.89909715596759
  C   3.80253903953875      4.00667357474193      7.68015562556922
  H   0.86850240745757      2.68513408033382      6.37086476638031
  H   1.65845042965920      2.30125514807755      7.90900360231328
  H   2.50695956668256      2.00831067635463      6.37456277185271
  H   4.27489654359584      4.99028083153267      7.76367292919198
  H   4.46807732997389      3.35094265458468      7.10651592830568
  H   3.69322401405543      3.59907998623682      8.68791766011101
  H   1.77739486003559      4.73614009614276      4.95952057377127
  H   3.37503966553080      3.96336462485104      5.00053511133560
  H   3.17040300341747      5.62892246862119      5.58054308020012
  H   1.18303042770165      7.69096311772825      8.12620777423042
  H   -2.55426469738872      7.91211030226749      5.91033694852392
  C   -1.50064790725995      6.03202453764162      5.70726430286511
  H   -1.21243497687736      8.66632602064139      7.82805708202477
  H   -0.26601603261343      4.29068028576174      5.69568891015229
  H   -2.10522985804703      5.68782058376692      4.87208299600784
  C   6.91529990176402      6.13418005935203     12.10642543758336
  H   5.06700461069487      5.78637118668206     13.18264170853454
  H   5.36505765267023      7.47175298697650     12.76789210032908
  C   7.46875832307823      7.05947672128170     11.01754330315326
  H   7.01347752730324      5.08792929814244     11.78399018370381
  H   7.49691655454076      6.23805134783438     13.03100694044702
  C   6.62373491189203      6.96183883295942      9.74288714466417
  H   8.51588194874391      6.81454936212608     10.80243628486067
  H   7.45468936141094      8.09592653553619     11.38603604454989
  C   5.13747973647916      7.23553802800564     10.01646207406046
  H   6.72357810711465      5.95170432839722      9.32068235782837
  H   6.99437253657619      7.66030329057964      8.98285678590608
  H   4.55831404647695      7.10074086409556      9.10182406284325
  H   5.01128991831434      8.28557701263354     10.32353681633353
  H   4.65017538225094      5.28048579996640     10.74641287176893
  C   2.21784844778823      2.50768776013122     12.38621834961126
  H   3.09725265980286      3.71400559522813     10.81139532336261
  H   1.35911437189889      3.87802489478088     10.93703552607612
  C   1.09324648404893      2.58608813481802     13.42529733483158
  H   3.17999723489347      2.37606838027785     12.90347120318245
  H   2.08155509688705      1.63122390634895     11.74103157246225
  C   1.23824966906752      3.84097034263716     14.29477144600377
  H   1.08888567049757      1.68711952204182     14.05370876460954
  H   0.12483619195678      2.61793810275418     12.90638674270872
  C   1.28701196173569      5.11235400011179     13.43381500249563
  H   2.16353425156878      3.76839287407192     14.88528194334680
  H   0.40914170770735      3.90874039790076     15.00983272175085
  H   1.40958207539694      5.98817659958288     14.08162659079785
  H   0.33563242242754      5.22556704280961     12.90489364097373
  H   3.36267748731913      4.89593426630376     13.00042590362189
  C   -1.77825296509957      9.78876836886708     10.12518195013650
  H   -1.26321539666830      8.84876780731620     11.96615419074734
  C   -3.19837799470777     10.19090924318294     10.54548989049734
  H   -1.80967468766543      8.83535176035418      9.59689466201514
  H   -1.37648995289058     10.53748703704178      9.42833803668001
  C   -3.20219548501530     11.47389632906587     11.38263684691749
  H   -3.63723837683946      9.37386566435276     11.13580153573345
  H   -3.82718989377339     10.31073277429124      9.65499622429889
  C   -2.28171002833395     11.32638524226956     12.59917177458954
  H   -4.22173818628048     11.72082561840687     11.70224924776060
  H   -2.85090743208093     12.31328013543364     10.76448001987401
  H   -2.67725043716813     10.54497756359114     13.26375205821868
  H   -2.25801113847363     12.25697134069385     13.17991512156006
  H   -0.44665959717613     11.76796835092031     11.56472266923067
  H   -0.21556392181925     10.85055488875781     13.05157453007740
  C   3.56413062648689     12.25910243282649     11.22207715208882
  H   2.81220246317385     10.74065426875486     12.56658130318421
  H   1.60902104720390     11.92915990100653     12.08153289345044
  C   1.49955231572751     11.23888717760072      9.37476650706507
  H   2.89776257341588      9.87538167826607     10.23350316287851
  C   2.60642137927709     12.18010122650033      8.88003840318029
  H   0.63098475588988     11.83547747768377      9.68459637261194
  H   1.16514323678804     10.58118568231435      8.56591772084763
  C   3.11189561023518     13.08467346225615     10.01139847477365
  H   2.23998775797195     12.78614290212935      8.04275062646748
  H   3.43986480644683     11.57554410956597      8.49562279763564
  H   2.30267371434173     13.76211606870861     10.32096238977008
  H   3.93427259341583     13.71703665158310      9.65552757540585
  H   4.43782832884329     11.65253702089365     10.94203808530913
  H   3.88443959300193     12.92052665443481     12.03672962794588
