# Supplementary material for: Coordination-Induced Spin Modulation: Overcoming Spin Blocking in C–H Methylation with High-Spin Ferrous Complexes
Source: ACS Catal. 2026 Mar 4;16(6):6088–97. doi: 10.1021/acscatal.6c01157 (PMC13001654; doi:10.1021/acscatal.6c01157)
Supplement: Supplementary file 4 [file cs6c01157_si_004.zip › Cartesian Coordinates for DFT/Structures in Table S4/TS1/TS1_S=0.xyz]

111
Coordinates from ORCA-job dcypefeme2-ArH_trans_singlet_ch-act_optTS_run2
  Fe  1.51299922600135      7.21284243055059      9.61226026439671
  O   2.14620257254225      5.61825667758243      8.79362469866030
  C   0.37527480772488      7.24360950267777      7.88172353454220
  C   1.64507696964112      5.21052856553223      7.69759669488906
  C   0.57246889607034      6.02071558946751      7.16451069020895
  C   -0.20165731163679      5.72552124485601      6.02644610597155
  C   -0.52255026197289      8.16881584102943      7.32657756959185
  C   -1.28767878427421      7.86842770783179      6.20231687711631
  C   2.95306079537666      8.41392364212854      8.36709040900590
  H   3.44709596236729      7.77319498795417      7.62995769281243
  H   3.66475413571440      8.67177000219000      9.14698779201612
  H   2.63949563339584      9.34005487067606      7.87191156025854
  P   0.94665423585339      8.98262309805197     10.85236797385343
  P   2.87948515029535      6.67516682584232     11.31771846185020
  C   2.23767201710765     11.52234725124045     11.62370935686697
  C   1.84633589037971     10.59122121526270     10.46133043279395
  C   -0.99604873652709     10.61870782778611     12.24552458460847
  C   -0.82515499129184      9.41225140057663     11.30467208129666
  C   1.55287403550426      8.66322352800352     12.58245615935455
  H   0.85715178435392      7.93551813135449     13.01261313442876
  H   1.50958432412585      9.56284503742338     13.20298013193412
  C   2.96216314698670      8.07754325156550     12.52300918174057
  H   3.67170665164262      8.82137705919545     12.13854984185114
  H   3.32040172265507      7.76127853729373     13.50928349387241
  C   2.48910613415514      5.21359844267300     12.44522260038756
  C   2.10568627137444      3.98071344231372     11.61194114651474
  C   4.68532385082211      6.18245750355516     11.07175391982647
  C   5.56229150583576      6.44398947439210     12.31178778013057
  C   -0.15051854410264      6.29660905275542     10.39268812466628
  H   -1.07676729078165      6.78588023458970     10.07204713404557
  H   -0.15787656381853      5.28879193942399      9.95385102175899
  H   -0.18915883989069      6.19444798282629     11.48325625152688
  C   2.30895113033566      4.01056300034264      7.02637501954229
  C   2.81545673665351      4.41494671432101      5.62233836357734
  C   1.32597698020605      2.82297172052576      6.93012682777933
  C   3.52399652092269      3.55974048395009      7.85482581448018
  H   0.45459244521056      3.04570607641911      6.31042157337526
  H   0.96909250717198      2.54119311918220      7.92606337444709
  H   1.84107599208277      1.95941875637679      6.49308223540778
  H   4.24860078854436      4.36969710916564      7.97240800579935
  H   4.01618184076167      2.72367855707778      7.34509939843692
  H   3.22510151331797      3.22816725245626      8.85217133692407
  H   2.00810111848252      4.74472336598793      4.96514387778697
  H   3.31556128783115      3.55927491271157      5.15371883394098
  H   3.54091917329489      5.23195295439411      5.70093166069357
  H   1.56264992713357      7.90840814824720      8.20252645839029
  H   -1.98920054347091      8.60252537617456      5.81265662072718
  C   -1.14227046692909      6.63313168524272      5.56086625139322
  H   -0.60932979314135      9.15372146788194      7.77213787681156
  H   -0.07060614929761      4.78760215610295      5.49814235877139
  H   -1.74001823262322      6.39648417836167      4.68532891623598
  C   6.95934583042228      5.82948741200326     12.14127261061933
  H   5.09527528050142      6.05000276704696     13.22189153286963
  H   5.66654431254409      7.52839302837960     12.45446245940583
  C   7.64728254492828      6.36536643290823     10.88047410856178
  H   6.86480367356676      4.73642904984515     12.07024736911491
  H   7.56964862944363      6.03875149980984     13.02904910862010
  C   6.76812623997319      6.14816364040414      9.64282513478657
  H   8.62521601895932      5.88704763687724     10.74629423452859
  H   7.83506177474775      7.44188379725765     11.00534916898070
  C   5.37057913789714      6.75821509503901      9.82816223661604
  H   6.66520311012332      5.06895413999873      9.45777120839971
  H   7.24852104396582      6.57785175052557      8.75519068248738
  H   4.75111455968262      6.57774291178608      8.94740203081521
  H   5.46944167767031      7.84793537721673      9.93133745874337
  H   4.61775612470887      5.09287527066309     10.92862013180502
  C   1.97791680246226      2.73274429814368     12.49540193755376
  H   2.85391216941518      3.81185701399713     10.83023711115877
  H   1.15968795192674      4.17554715144056     11.09787557076009
  C   0.97636088090387      2.96144674933814     13.63333535971476
  H   2.96105884348743      2.48648337970929     12.92365565241075
  H   1.67390123355015      1.87355403283004     11.88453301743815
  C   1.36814316077326      4.19031221048707     14.46203395787911
  H   0.91442143213363      2.07363610901017     14.27455043090775
  H   -0.02388776205294      3.11971683152632     13.20608590016730
  C   1.48092566382638      5.44444849457986     13.58112952491171
  H   2.33593645486791      4.00461656469170     14.95116530694806
  H   0.63666419759350      4.36316669587700     15.26130363639733
  H   1.78604896909650      6.29616935757937     14.20004858654476
  H   0.49272808835938      5.67769331571717     13.16930371897847
  H   3.45246244058929      4.99349654132983     12.93074367467582
  C   -1.78456224732764      9.52707128891644     10.11357971011061
  H   -1.11991317915898      8.50857223684207     11.86180461036119
  C   -3.23866902964314      9.67583768756064     10.58005494484370
  H   -1.68812849271670      8.64096144372903      9.48454518518286
  H   -1.51152237783958     10.39480404460225      9.49782651058141
  C   -3.41095681079142     10.86679186489261     11.52834654835551
  H   -3.54072145745060      8.75389474846538     11.09724742776469
  H   -3.89721309919052      9.78076320724098      9.70907953486171
  C   -2.45130284410706     10.75322514647168     12.71750452768538
  H   -4.44822610156599     10.93262130939385     11.87863132261541
  H   -3.20015147287662     11.79884126611975     10.98314088484706
  H   -2.71710996736728      9.87099780272282     13.31751066901248
  H   -2.54822202952083     11.62641053698825     13.37499771065308
  H   -0.71268149893221     11.53670062159305     11.71482139528320
  H   -0.33602089817830     10.53452165786784     13.11457464469563
  C   3.14823351998696     12.65334409890650     11.12009676861370
  H   2.76565209896037     10.96211984145937     12.40250207556637
  H   1.34695286533840     11.95604546634682     12.09168905365162
  C   1.16448471867048     11.38810293435575      9.33635234508427
  H   2.78990791813377     10.21390573369884     10.04582217316687
  C   2.07292160282469     12.52093832576678      8.83765434962993
  H   0.22629873436254     11.81943597544716      9.70946734212354
  H   0.90202071695655     10.72041040885241      8.50816437106340
  C   2.48645831153602     13.44715923332354      9.98795857291773
  H   1.56408508289450     13.09285259020690      8.05201267677802
  H   2.97256911152649     12.08381800643032      8.38141006815252
  H   1.59495657763478     13.95770082787207     10.38069817228246
  H   3.16462210660510     14.22874134217425      9.62413255960842
  H   4.08927072545555     12.21757043673128     10.75401215755735
  H   3.40950975759421     13.31893202546876     11.95250731683682
