# Supplementary material for: Coordination-Induced Spin Modulation: Overcoming Spin Blocking in C–H Methylation with High-Spin Ferrous Complexes
Source: ACS Catal. 2026 Mar 4;16(6):6088–97. doi: 10.1021/acscatal.6c01157 (PMC13001654; doi:10.1021/acscatal.6c01157)
Supplement: Supplementary file 4 [file cs6c01157_si_004.zip › Cartesian Coordinates for DFT/Structures in Table S6/cis-Int4C/cis-Int4C_S=2.xyz]

106
Coordinates from ORCA-job dcypeFeMeAr_cis-quintet-conf1_opt
  Fe  0.67848554028274      7.58180392771821     10.56958923283550
  O   2.32379991253874      6.46178251813781      9.45013011438985
  P   -1.13858522726817      9.19688946425921     11.11895095411557
  C   2.37395368840394      8.65800560944311     10.93797643576658
  P   -0.46725606259358      7.45340647982781      8.48302094320271
  C   2.50283952014319      9.73080765299177     11.83776656861389
  C   0.60204428513856      7.66340606286001      6.96672629674641
  C   0.28104994056924      6.10200998139374     11.92122985546242
  H   0.73121759359948      5.16893390738259     11.55555643663878
  H   -0.77838685490880      5.90648460321168     12.13890430735581
  H   0.77681508277654      6.37638719439664     12.86289767950352
  C   3.57509781245120      8.24083938725706     10.28755906140723
  C   -1.22837799637780      9.17989251226918     13.90226068305657
  C   3.43873725967206      7.02395644613943      9.46914229970953
  C   -2.05303533423714      8.74828346190598     12.67692952918481
  C   -0.03533486619528      7.45785409337746      5.58025403138748
  C   -2.44725508406913      8.98169442872689      9.80777826932618
  H   -3.05008000482922      8.13212183006844     10.14476474442696
  H   -3.11874613358525      9.84716920285505      9.76546702611428
  C   -0.80800340926806     11.03215383947594     11.16907695566803
  C   -1.86886843375454      8.68248651882267      8.40921452810437
  H   -1.46959265360980      9.60184541682456      7.97589213698702
  H   -2.65922185409554      8.32707821252712      7.73594408469121
  C   -1.98754998488349     11.99925900653919     11.34325766177888
  C   -0.26401129757395      4.70304074674052      8.10546155634974
  C   -1.31525606522134      5.82722400986849      8.15861261431909
  C   4.57482308194854      6.35910594072248      8.67004900112871
  C   4.00776795632426      5.14090638205026      7.92088908214299
  H   4.81642587349296      4.64990272243117      7.36727573520982
  H   3.23323865192585      5.44075656120439      7.20850551428607
  H   3.56257067226019      4.42017594575629      8.61095000116694
  C   5.67114389310151      5.85376383377312      9.63701592990592
  H   5.24149186436397      5.17208207663317     10.37847088096601
  H   6.16864367341738      6.66382796067419     10.17330823316776
  H   6.42814032952444      5.30355871567371      9.06592538049542
  C   5.16738960794909      7.32482769791086      7.62066037998021
  H   5.62922344273120      8.20992753647627      8.06150540671061
  H   4.38872901686457      7.66262270759660      6.92905643860289
  H   5.93100629742580      6.79734451811773      7.03694691525086
  C   3.70913938703087     10.39283789282774     12.05831373813166
  C   4.79260829931442      8.92132712167115     10.49159820075968
  C   4.85928621419631      9.99744244582180     11.36585118755871
  H   1.62599137370689     10.06557168039994     12.39068196441705
  H   3.76048607376502     11.22204713818202     12.76204547890166
  H   5.69960334100904      8.61411650854289      9.98293663683185
  H   5.80125462209144     10.51657953160070     11.52078359329568
  C   -0.73225318106753      8.70952341510112      5.03516954845623
  H   -0.72717845356511      6.60839502291774      5.59538737219835
  H   0.76967042653963      7.18270402844354      4.88163115089824
  C   1.46113274391755      8.94676775521049      7.01496651049151
  H   1.29349318528717      6.83000075620399      7.14587807265062
  C   0.78882205402563     10.18469640416666      6.40701797359547
  H   2.37918308151834      8.74912749658586      6.44310819021161
  H   1.77172501231107      9.14476956062061      8.04801717758651
  C   0.23116633479609      9.90191609481652      5.00794689310923
  H   1.51678961028237     11.00426629313912      6.37036208445756
  H   -0.02588595739814     10.53295630498998      7.05233538848520
  H   1.06219869920151      9.67579663761628      4.32374816402939
  H   -0.27218902447031     10.79246581449056      4.61249117406942
  H   -1.11431981629459      8.50614581599374      4.02734040018699
  H   -1.60279739634539      8.95787684121518      5.65620680415798
  C   -0.91112953891008      3.32046977556206      7.95560105146915
  H   0.33570573347514      4.73913007594336      9.02309333210269
  H   0.42840989096130      4.87544208200893      7.27441261862769
  C   -2.37112211151258      5.54702119400939      9.24411143878557
  H   -1.82974183188221      5.88932132807482      7.18727673808617
  C   -2.99858518431945      4.15550100729922      9.08459999785710
  H   -3.16026514470681      6.30597624028083      9.19974305101501
  H   -1.89528141219215      5.62742876734261     10.22990566385505
  C   -1.92891554866893      3.05859361283991      9.07014316320370
  H   -3.56505974209245      4.11858190550791      8.14244432414092
  H   -3.71745105732555      3.98214469128147      9.89483061860510
  H   -2.39510798483879      2.07438231756920      8.93983619169784
  H   -1.41096310890672      3.04338651908986     10.03927753096217
  H   -0.13128452892258      2.54928867255422      7.95821485747506
  H   -1.41824291485665      3.25710970091567      6.98142166414627
  C   -1.81117685101451      8.58264947068890     15.19028337570447
  H   -1.23681821476189     10.27695982327154     13.97773733180404
  H   -0.18436087932599      8.86973610209818     13.77535322692473
  C   -3.52839490290235      9.14987041800964     12.83878880729984
  H   -2.01460339528239      7.64857420586957     12.63701511065768
  C   -4.10612318044606      8.53484576123610     14.12333045498974
  H   -4.11601806896421      8.82450996354599     11.97315000538885
  H   -3.62047167896663     10.24080927908033     12.89358272445804
  C   -3.29097879867473      8.95166134260159     15.35440486386633
  H   -4.09275256617636      7.43914453264250     14.03341764269840
  H   -5.15552984325483      8.83228048532437     14.24165422340662
  H   -3.70158393295435      8.48448258069680     16.25768875244771
  H   -3.37929219850729     10.03955048816731     15.49154501538664
  H   -1.23384857080436      8.92607584457978     16.05725547116286
  H   -1.70957492353003      7.48932031319269     15.15114743628563
  C   0.01642321304379     11.40541389879115      9.92243732480879
  H   -0.14876339162727     11.14625277973764     12.04179598387555
  C   0.50869589530587     12.85494548752141      9.98722326749006
  H   -0.61516474119980     11.28636769899593      9.03131951381043
  H   0.85988560853877     10.71387615695474      9.81942529352331
  C   -0.66303516096931     13.82689412104261     10.17042975966330
  H   1.07185880723212     13.09827115494396      9.07793975309828
  H   1.20728807140395     12.95580737198953     10.82963126014005
  C   -1.49539980048306     13.45560604992380     11.40312674190542
  H   -1.30505901070685     13.79107007834960      9.27785440747278
  H   -0.29764881868143     14.85745542525539     10.25614278050488
  H   -2.54562239382638     11.76790111770193     12.25509673873158
  H   -2.68639459377884     11.88913747498377     10.50214484722154
  H   -2.35223386045333     14.13319966979578     11.50562204477155
  H   -0.87990769782040     13.58362333812737     12.30519298783126
