# Supplementary material for: Coordination-Induced Spin Modulation: Overcoming Spin Blocking in C–H Methylation with High-Spin Ferrous Complexes
Source: ACS Catal. 2026 Mar 4;16(6):6088–97. doi: 10.1021/acscatal.6c01157 (PMC13001654; doi:10.1021/acscatal.6c01157)
Supplement: Supplementary file 4 [file cs6c01157_si_004.zip › Cartesian Coordinates for DFT/Structures in Table S6/cis-Int4C/cis-Int4C_S=1.xyz]

106
Coordinates from ORCA-job dcypeFeMeAr_cis-triplet-conf1_opt
  Fe  0.66856908375975      7.65683515195950     10.58990042507905
  O   2.02786115911778      6.36381025592456     10.11731879712985
  P   -0.96874820253440      9.03056723732939     11.20406630620373
  C   2.23226860904868      8.88157577686340     10.62695851672460
  P   -0.33554835435777      7.62523662614776      8.55937753666817
  C   2.48943892317523     10.17597513413580     11.12129707973841
  C   0.83692619225551      8.03123136856335      7.14670965433900
  C   -0.34352265939338      6.20114022655299     11.59172142002708
  H   -0.02939535261351      5.27603884970323     11.08879316584602
  H   -1.43319732775796      6.17592870905868     11.70878020155883
  H   0.10770912810240      6.20385060340894     12.59692445675570
  C   3.37389827032069      8.22992538273902     10.02410904376481
  C   -0.93693357711973      9.47977211037501     13.98920369511961
  C   3.17401152378202      6.82132860659171      9.79019402829059
  C   -1.70796307306362      8.71333672017993     12.89865039406436
  C   0.39801487897149      7.70786655661940      5.70654656817798
  C   -2.37675421676614      8.75195835593832     10.01736335821061
  H   -2.81426067500898      7.78727272415975     10.29369141463930
  H   -3.15583430369392      9.51425954762881     10.13048915759349
  C   -0.79546814968102     10.89993462283467     11.19174963831313
  C   -1.85790258852200      8.69197576979185      8.56864434504061
  H   -1.59929073349990      9.69005940027601      8.21404997247498
  H   -2.62132451483023      8.29082070981889      7.89088979665857
  C   -2.04095975325160     11.73168696781812     11.54446906174553
  C   0.03986040139476      4.92103536481502      7.89845906931717
  C   -1.04872437885407      6.00324630698765      7.95355885881177
  C   4.20116161512560      5.81763660712237      9.26823178758041
  C   3.58958178095316      4.40683515200506      9.25290038039871
  H   4.34491858618560      3.69379781999888      8.90341312039532
  H   2.72635807401185      4.35310268960049      8.58590879128552
  H   3.26056759376722      4.10749432002293     10.25152403207139
  C   5.43685691580218      5.78638729778305     10.19890740259888
  H   5.13664995303580      5.52732089543292     11.21943931671417
  H   5.96217547496724      6.74204153532290     10.23516960149093
  H   6.13670946239904      5.02094518564737      9.84363794413816
  C   4.61702704146395      6.18122680178448      7.82435952530537
  H   5.05576834042740      7.17860606460734      7.75235655088540
  H   3.75087124756743      6.14458424602544      7.15438392391582
  H   5.35409657782354      5.45502950063667      7.46207784886640
  C   3.70131487989449     10.83426034867383     10.94070736739435
  C   4.58543688409858      8.91929889507633      9.79422999805776
  C   4.74618188480734     10.22123333650153     10.23295095843090
  H   1.71499087105385     10.70154319540365     11.66874079894950
  H   3.83586574376074     11.83849302523411     11.33822065099079
  H   5.40932299666276      8.43405602226555      9.28202461237904
  H   5.67857554678412     10.74993559825814     10.05616343280392
  C   -0.52846479496690      8.77685232464497      5.11965628212747
  H   -0.06041976061974      6.71667310280304      5.64407557659184
  H   1.30811473700581      7.66105376041937      5.08844508320290
  C   1.45252385217708      9.44326629292385      7.21028591438421
  H   1.64554488097332      7.33394919736677      7.41244708806915
  C   0.59186124635038     10.52743255485798      6.54935374801107
  H   2.41781299761994      9.40071086464076      6.68521943964678
  H   1.67996822955831      9.70040135233060      8.24900044975062
  C   0.16545864488278     10.14404992888952      5.12802548651488
  H   1.14847515737023     11.47245926948889      6.54014023070200
  H   -0.30802619478003     10.70953306254207      7.14644401228463
  H   1.05166083307244     10.09532982148895      4.47852160974980
  H   -0.49367690614093     10.91414970683093      4.70904355803062
  H   -0.81662488238138      8.50023932995880      4.09822329759710
  H   -1.45533006784371      8.82981253385377      5.70784096065101
  C   -0.50430528114852      3.59432699978295      7.35478845108201
  H   0.43507279080305      4.77519004188758      8.90994941304034
  H   0.87944741108524      5.25967710606775      7.28044909294352
  C   -2.25510348322465      5.51690110320728      8.77410157508924
  H   -1.41405309658379      6.19351011849196      6.93237811388953
  C   -2.79736916542137      4.19312785409879      8.21492279529344
  H   -3.05232520531355      6.26875799423156      8.75823033111202
  H   -1.95770596012339      5.37786345847166      9.81795228021487
  C   -1.70762591700858      3.11602218660334      8.17481019396621
  H   -3.18039853825245      4.35836670963560      7.19704827127137
  H   -3.64594456912271      3.85630893247319      8.82308525333982
  H   -2.10823904160357      2.18295703409321      7.76021315357133
  H   -1.38007546438047      2.89708811493691      9.20092132815968
  H   0.28990956131087      2.83755282459043      7.36280964401697
  H   -0.80848238594707      3.72497928884050      6.30570348872828
  C   -1.36401508122837      9.00636977643007     15.38548388377092
  H   -1.12948801550731     10.55734312227377     13.90704102986142
  H   0.14206671392358      9.33372338434533     13.85160742361002
  C   -3.23080107890151      8.84843667929841     13.07742664457367
  H   -1.47747072515058      7.65427522240090     13.05312076499317
  C   -3.64135792510138      8.37980938518615     14.48248645153887
  H   -3.75329907076833      8.24865703224124     12.32395687806640
  H   -3.55619167841743      9.88499674434735     12.93586261966638
  C   -2.88005194676107      9.14230185781000     15.57417986252701
  H   -3.42699607133298      7.30577114378840     14.57752711307153
  H   -4.72367023947400      8.50177177852804     14.61490798082274
  H   -3.17430210231159      8.77899580055066     16.56629507729208
  H   -3.15543821087714     10.20655787606660     15.53109407189030
  H   -0.83010618736871      9.57827008749648     16.15441429876662
  H   -1.07496444823532      7.95352655771416     15.51106831524338
  C   -0.21547674331847     11.41552596659053      9.86862208695661
  H   -0.05638257178264     11.09243869996535     11.98174654787477
  C   0.19215714022182     12.88771475808160      9.97971789367688
  H   -0.98998157435103     11.33779341708897      9.09478161468799
  H   0.62650505878822     10.79446513231868      9.55595466997083
  C   -1.01505383426183     13.74933940901633     10.36867168593356
  H   0.61826852198247     13.23212034212028      9.02941463114292
  H   0.98288155805400     12.98825119881290     10.73643403240661
  C   -1.67811522988684     13.22386305990593     11.64776535634313
  H   -1.74768354849016     13.72516700746903      9.54871475512786
  H   -0.71875795172199     14.79735030746368     10.49857161203335
  H   -2.47729816115551     11.40590897795061     12.49100739049872
  H   -2.81018864161739     11.59506974354157     10.77183000125033
  H   -2.57783310906989     13.80803201202826     11.87859678399427
  H   -0.98843625279725     13.35813302508967     12.49373839242760
