# Supplementary material for: Coordination-Induced Spin Modulation: Overcoming Spin Blocking in C–H Methylation with High-Spin Ferrous Complexes
Source: ACS Catal. 2026 Mar 4;16(6):6088–97. doi: 10.1021/acscatal.6c01157 (PMC13001654; doi:10.1021/acscatal.6c01157)
Supplement: Supplementary file 4 [file cs6c01157_si_004.zip › Cartesian Coordinates for DFT/Structures in Table S6/cis-Int4C/cis-Int4C_S=0.xyz]

106
Coordinates from ORCA-job dcypeFeMeAr_cis-singlet-conf1_opt
  Fe  0.63123525237706      7.70297604410265     10.61298093522638
  O   1.95523689773276      6.34347931865897     10.05695345407387
  P   -0.95671849977603      9.06776520757080     11.22865202800182
  C   2.21467745356624      8.86431219526606     10.39962697519655
  P   -0.23920245075919      7.67840695749701      8.67234771761661
  C   2.48070661506966     10.20800846638938     10.75180784584451
  C   0.93891311469836      8.10182875327074      7.26147082642651
  C   -0.29483539881810      6.16251951142268     11.44769095724838
  H   0.02606319081975      5.18307345732001     11.07140283336859
  H   -1.34233246121510      6.08915934387683     11.76483905003740
  H   0.31062407565519      6.36069702788576     12.37281247906312
  C   3.37657231148165      8.14796155231000      9.93378708836664
  C   -0.85575579661762      9.32156368815381     14.03321471988704
  C   3.13530036083199      6.73082195552554      9.80088867309787
  C   -1.67840561531664      8.66161087455122     12.91018600897081
  C   0.55437489210328      7.68762917842419      5.82720194169242
  C   -2.35313688208389      8.83643434453780     10.02377249626079
  H   -2.85161699855261      7.90169695766907     10.29804020657783
  H   -3.08987708845125      9.64512574107017     10.09317671959737
  C   -0.80596865475207     10.94256573052879     11.27872119193784
  C   -1.77286253103531      8.72964366669117      8.60488535475081
  H   -1.50832743489086      9.71612267094135      8.22687015455589
  H   -2.49536055383637      8.29396604162476      7.90442037018172
  C   -1.99954482450274     11.75879397319168     11.80472706844032
  C   0.12102233650490      4.96356238736612      7.93719233133112
  C   -0.94313690884914      6.06483104012843      8.03057273797760
  C   4.15486837701722      5.65319795562606      9.42984583377863
  C   3.49654522851235      4.26514274119810      9.49424957754738
  H   4.24858710226889      3.50303039154273      9.26033797154623
  H   2.67822461443430      4.17652644510884      8.77677522035951
  H   3.09173925135668      4.06477015396277     10.48982487320485
  C   5.33579729349032      5.66323991358560     10.42858441534551
  H   4.97357059418534      5.49846566806758     11.44870550444991
  H   5.89267270973727      6.60126942894992     10.41619861760314
  H   6.02460324181330      4.84908463761986     10.17560894915426
  C   4.65843449564879      5.88515922574713      7.98636236817047
  H   5.17297073430797      6.84106770243295      7.86889345859892
  H   3.82228781445199      5.86148981634367      7.27890634501511
  H   5.35525986919303      5.08438267429298      7.71301769618386
  C   3.71197369653425     10.82515241379805     10.55671195806822
  C   4.61959420396189      8.77658860016140      9.70802786956331
  C   4.78610880419950     10.12014568072760      9.99454380985163
  H   1.69469787176056     10.80903674330973     11.19318298764431
  H   3.84204508145207     11.86966108599166     10.83531936268427
  H   5.46155302233668      8.21695907583922      9.31505712202396
  H   5.73926097246399     10.60943189161840      9.81609515141239
  C   -0.44814766268281      8.65101275305563      5.18493899061710
  H   0.18762764714402      6.65898067438932      5.78771901622694
  H   1.47879762865576      7.70252904621186      5.22877057581030
  C   1.45534301210506      9.55499336806319      7.25037183343706
  H   1.78998016950306      7.47835144736275      7.57028145651328
  C   0.53916479263664     10.55118244507581      6.52622185353158
  H   2.42666123263578      9.54444975187567      6.73484051689488
  H   1.65973359669872      9.88321709502288      8.27196434356630
  C   0.13602302205076     10.06741078401152      5.12869591009444
  H   1.05000804168389     11.51969308103017      6.45930277825768
  H   -0.36821285970092     10.72827697317542      7.11373655830557
  H   1.02097583094144     10.05717245504832      4.47568393108037
  H   -0.58184195331311     10.76402515755769      4.67856113930449
  H   -0.70448794693348      8.30497394992955      4.17617059095344
  H   -1.38221539298954      8.65717762742649      5.76419267822913
  C   -0.44027090895397      3.69248618371321      7.28891660411966
  H   0.47752531470672      4.74271824217194      8.94781401060047
  H   0.98922299482669      5.32202206523859      7.37206971915946
  C   -2.17594229430543      5.56036512809457      8.79637251756532
  H   -1.28556932494395      6.31000285249928      7.01227150059215
  C   -2.73743825302403      4.28708715130624      8.14503428567189
  H   -2.95672777517151      6.32912759533948      8.81226657379903
  H   -1.90054076601902      5.35387973671507      9.83389347485880
  C   -1.67272301988343      3.18863532200738      8.04860173592341
  H   -3.10259584556037      4.52570730173379      7.13503480722918
  H   -3.60231431203642      3.93101810689052      8.71850534503132
  H   -2.08703394626402      2.29798179991887      7.56037406432634
  H   -1.37232148366885      2.88813267046262      9.06237517044873
  H   0.33445876945496      2.91608905640686      7.25943342681300
  H   -0.71872741217765      3.90452694518072      6.24579500603624
  C   -1.29319622481403      8.79860046342462     15.40833836195386
  H   -0.98227922935580     10.41138483601155     14.01014414951064
  H   0.21221987133977      9.12512184651473     13.87401014657131
  C   -3.19232186928112      8.84419518401316     13.12026950833796
  H   -1.49029826183123      7.58477069688797     12.98662868502214
  C   -3.60421213383845      8.31811652104626     14.50433557844450
  H   -3.74542036010195      8.30546419994410     12.34273720608941
  H   -3.48085673182662      9.89716822304710     13.03818105749290
  C   -2.79946458669632      8.99360432433473     15.62166528909614
  H   -3.43160701480459      7.23300463301198     14.54228299097221
  H   -4.67912404103760      8.47546494933970     14.65793602622879
  H   -3.09935845876240      8.59685105305212     16.59915364316552
  H   -3.02753327100632     10.06979036385275     15.63218082946335
  H   -0.72603585815396      9.30513987861075     16.19901757317216
  H   -1.05321733082982      7.72823198738491     15.47828341492198
  C   -0.40486263356727     11.49267731604338      9.90016738099120
  H   0.02988916883880     11.11609766661758     11.97245763728759
  C   0.00121875093746     12.96714957386043      9.98227146840989
  H   -1.27031183492927     11.41530060115181      9.22807052433447
  H   0.39670843772129     10.88659852688268      9.47154646985863
  C   -1.15407784573427     13.80802680762944     10.53821138876994
  H   0.29934262149921     13.33141489768919      8.99149800514050
  H   0.87957015724656     13.06494730988154     10.63596160993955
  C   -1.64051857742434     13.25345461351972     11.88202866208574
  H   -1.98556472020828     13.79162635101421      9.81842154640886
  H   -0.85213070381785     14.85673255002576     10.64843166183590
  H   -2.30314947447161     11.42035595395074     12.79737968409358
  H   -2.86462295327491     11.62255949385320     11.14093204716814
  H   -2.50853992885246     13.82336332977884     12.23668461752221
  H   -0.84838523888799     13.38436074880928     12.63344116277622
