# Supplementary material for: Coordination-Induced Spin Modulation: Overcoming Spin Blocking in C–H Methylation with High-Spin Ferrous Complexes
Source: ACS Catal. 2026 Mar 4;16(6):6088–97. doi: 10.1021/acscatal.6c01157 (PMC13001654; doi:10.1021/acscatal.6c01157)
Supplement: Supplementary file 4 [file cs6c01157_si_004.zip › Cartesian Coordinates for DFT/Structures in Table S6/cis-TS2C/cis-TS2C_S=1.xyz]

106
Coordinates from ORCA-job dcypeFeMeAr_cis-triplet-conf1_cc-re_optTS
  Fe  0.72812450395515      7.98474218997993     10.09470487320203
  O   2.03546773241749      6.78219657749230      9.30881125164178
  P   -0.96379580120770      9.16586237805625     10.83498579211389
  C   2.32873484128254      8.84671736445928     10.81307222739337
  P   -0.54494619551239      7.54501031513311      8.32459183139233
  C   2.48725923423093      9.97998922708638     11.64045703195050
  C   0.47726655460489      7.61305987188530      6.76530961048123
  C   1.47716759204483      7.41878803756386     11.88615321033615
  H   2.38704380191504      6.81996221926236     11.94716207398919
  H   0.62298880499637      6.72507235084150     11.65228307998137
  H   1.27861865787345      7.92219710406493     12.82870874372968
  C   3.52800039684677      8.29804361378787     10.19563468896432
  C   -1.06926786971096      9.24115305407381     13.68643527151962
  C   3.28768816125735      7.10827418468584      9.46150467836992
  C   -1.69659384946978      8.54288911076119     12.46519548815904
  C   -0.26012573685735      7.56000379141624      5.41304219013765
  C   -2.41304271492189      9.05012548651716      9.64984449143580
  H   -3.03484719751155      8.21990003846276      9.98935421505504
  H   -3.03489038405986      9.94989022512879      9.69370045183325
  C   -0.80550313411328     11.00851724533871     11.10748023865047
  C   -1.93415719190137      8.76910983520931      8.22178732664787
  H   -1.53469218103008      9.67996299958406      7.77024614741563
  H   -2.75154346496340      8.41331076608510      7.58242521061867
  C   -2.08305635410673     11.80470132528874     11.41091594673505
  C   -0.36576835191448      4.75710226328984      8.44363720311263
  C   -1.37687496387206      5.87818407268050      8.14618539975594
  C   4.31925803850180      6.11722809723037      8.92742553184104
  C   3.60056817934700      4.89871582444138      8.32252833006245
  H   4.34630306403606      4.17744349080255      7.96819252370905
  H   2.97028936795453      5.18834639809932      7.47651009582288
  H   2.96097686258246      4.40833766385458      9.06131421100243
  C   5.21612262101196      5.62052778696065     10.08404027890138
  H   4.60702389104669      5.13187068607725     10.85237923046905
  H   5.76208278473213      6.43937638757161     10.55866997717288
  H   5.94442099888782      4.89031092953392      9.70965735341048
  C   5.18357092973026      6.76150943451531      7.82128581838789
  H   5.74875220427294      7.62154514433760      8.18663969422388
  H   4.55420318637591      7.10056123020394      6.99173784326938
  H   5.89716765543070      6.02501381267317      7.43159445304168
  C   3.70669296772319     10.61744177395316     11.78795072098886
  C   4.77520587391591      8.93897058329040     10.41196240979776
  C   4.86302218283875     10.08756259354216     11.17116866302243
  H   1.62562124588063     10.35805722880354     12.18332065985819
  H   3.77967466738125     11.51583054161853     12.39616321046626
  H   5.67888587196502      8.53082725699710      9.97071117363576
  H   5.82459709434441     10.57314442174202     11.31237713339648
  C   -0.80571521339111      8.91832815838454      4.95176273997633
  H   -1.06432623117569      6.81481233320040      5.43600452047020
  H   0.46108913849317      7.20647496246549      4.66106456354899
  C   1.51059659958741      8.75837996115011      6.79902290256636
  H   1.04171225613600      6.67917673726727      6.88515183786545
  C   0.93776563064893     10.10503227823699      6.34939818882334
  H   2.33413991432144      8.48694845008543      6.12222518418606
  H   1.94041470309170      8.84027863843362      7.80348934307523
  C   0.28582827967544      9.99659793933590      4.96642833234985
  H   1.73674319561513     10.85570263606324      6.33880603392871
  H   0.19851118229589     10.45530361236939      7.08062323953118
  H   1.05719747487813      9.73631553039825      4.22681223512581
  H   -0.13323292625673     10.96302505963892      4.66080492988939
  H   -1.22235335064719      8.81574649906869      3.94218041258475
  H   -1.63415720777360      9.23169920529761      5.59820893056674
  C   -1.00661693282709      3.36987429594058      8.30853834176736
  H   0.01649623244897      4.89665646699400      9.46365866035119
  H   0.50347940753099      4.83728695867356      7.78443195072758
  C   -2.60659303806074      5.73773952220283      9.05787608370920
  H   -1.71302716545976      5.79109742741896      7.10162786865151
  C   -3.24604076434515      4.34745303231211      8.93110249025094
  H   -3.35344263898899      6.50071109660855      8.81140261384962
  H   -2.29798823565740      5.90758388015122     10.09998205050801
  C   -2.23366322466311      3.23353606080265      9.21707361982948
  H   -3.63918976922026      4.22625152487565      7.91127454201381
  H   -4.10370060077741      4.27159295484937      9.61125443780106
  H   -2.70305455764584      2.25101101766058      9.08528989476270
  H   -1.91423238503477      3.29575217401673     10.26734345185356
  H   -0.26650899399741      2.59665169776403      8.54783061044625
  H   -1.30929159567075      3.20685111346163      7.26375922305517
  C   -1.44291867172325      8.51052462303558     14.98398707699787
  H   -1.43447078680937     10.27520785129621     13.74155506649268
  H   0.01964679417268      9.29695843421030     13.58593951498102
  C   -3.22779396984625      8.50775813596908     12.62310429765582
  H   -1.35361116149623      7.49714127385612     12.48057922972969
  C   -3.61896758860152      7.78614563303104     13.92305893919063
  H   -3.69691390001310      7.99123972733705     11.78014368279289
  H   -3.63203884990776      9.52816777313799     12.63548571506943
  C   -2.96496207419802      8.42934779083525     15.15083715763370
  H   -3.30090132630014      6.73584057919231     13.85251718748434
  H   -4.71091008699822      7.78008520201229     14.03045834448627
  H   -3.22123725495224      7.86597695017946     16.05632252769994
  H   -3.36671764038847      9.44433468645891     15.28458548080409
  H   -0.99188855024160      9.01982435162610     15.84425865280616
  H   -1.02192117428436      7.49553457857418     14.95724064598305
  C   -0.03762598994359     11.64319722375746      9.93696571780496
  H   -0.16057484671470     11.08103859157803     11.99435286913737
  C   0.31057531296263     13.10344869134917     10.24644856048304
  H   -0.65751967833850     11.59947367350899      9.02903257534847
  H   0.86882944890195     11.06122783105219      9.73849616791937
  C   -0.94366141228756     13.91766695905691     10.58850964826425
  H   0.83843959455400     13.55375863446075      9.39710882373444
  H   1.00591391108476     13.12315772551671     11.09767258791620
  C   -1.73742368483753     13.26838229612018     11.72955920833806
  H   -1.58521142389293     13.98203605946144      9.69731504767544
  H   -0.67079305326611     14.94575651737100     10.85608430185045
  H   -2.63175385813484     11.36123903875037     12.24862582311938
  H   -2.75484921322977     11.77956752898734     10.54216439589887
  H   -2.65578128492530     13.83549330320617     11.92696917239577
  H   -1.14013134170657     13.30023017553664     12.65232435910999
