# Supplementary material for: Coordination-Induced Spin Modulation: Overcoming Spin Blocking in C–H Methylation with High-Spin Ferrous Complexes
Source: ACS Catal. 2026 Mar 4;16(6):6088–97. doi: 10.1021/acscatal.6c01157 (PMC13001654; doi:10.1021/acscatal.6c01157)
Supplement: Supplementary file 4 [file cs6c01157_si_004.zip › Cartesian Coordinates for DFT/Structures in Table S6/cis-TS2C/cis-TS2C_S=0.xyz]

106
Coordinates from ORCA-job dcypeFeMeAr_cis-singlet-conf1_cc-re_optTS
  Fe  0.67618178540349      7.89897412874175     10.48017916194615
  O   1.84703231708656      6.41532757426172     10.21262228561524
  P   -0.97982997757467      9.18437201632204     11.04239831312494
  C   2.26207302890742      8.91476213234907     10.30924147367030
  P   -0.23664058424048      7.77378159814786      8.54474319663849
  C   2.58020729086039     10.29864136116363     10.44905643865620
  C   0.96389191300846      7.98857277671654      7.12159873924777
  C   1.89803087424168      8.30124563650270     12.13319362579873
  H   1.15686092120922      7.56720433214236     12.51527945892085
  H   1.80734454939013      9.23197752118033     12.69092558700740
  H   2.88839584359834      7.86258339090633     12.26359938137399
  C   3.30309212498898      8.09708760261134      9.68251328998026
  C   -1.24817219451682      8.61825639650490     13.83582536102910
  C   3.01953384941200      6.70493297410684      9.76904521652641
  C   -1.92547405974493      8.38806041588337     12.47202385751696
  C   0.50655391237817      7.57044875417207      5.70986984602424
  C   -2.28449276089698      9.22798878289573      9.70162324752398
  H   -2.98193295013652      8.41371411731462      9.91193903650452
  H   -2.86346722678458     10.15869305376403      9.73009807063332
  C   -0.79267880184061     10.99608984455345     11.46152052292782
  C   -1.62081015711622      9.00592220988777      8.33989665440041
  H   -1.17198421503021      9.93799053290925      7.99260798733085
  H   -2.34237728872802      8.67958041110266      7.58117596680885
  C   -1.94935297310226     11.70938533114681     12.17952131840017
  C   -0.05585681337256      5.01664605367946      7.99963417121429
  C   -1.08198914535487      6.15849716542039      8.08540978244079
  C   3.97837174111806      5.54140321671455      9.52864142822351
  C   3.31639873529045      4.22343371330267      9.96787307424501
  H   4.02574063377329      3.40020408524944      9.82469982434495
  H   2.41703093233631      4.00988125486595      9.38502785769255
  H   3.03133032832395      4.25788994320189     11.02318307267825
  C   5.26205553990795      5.72804717039214     10.36759569983587
  H   5.01353235568953      5.78086273978097     11.43303796702141
  H   5.80501271818688      6.63768250799932     10.10393684791198
  H   5.92734508005026      4.87002222858388     10.21455016069008
  C   4.32264292049113      5.43694820701338      8.02655585705704
  H   4.82329094009034      6.33304611242224      7.65181944388774
  H   3.41380298517638      5.28332747633142      7.43465211990135
  H   4.98599678556183      4.57995276560210      7.86018362722871
  C   3.72528984015784     10.85064191239759      9.91499985884093
  C   4.47021541755113      8.69141335333231      9.15051358401324
  C   4.67663488397017     10.05278530726509      9.23852288326795
  H   1.89892547018397     10.93627480491877     11.00173510532386
  H   3.90343967923310     11.91871603230837     10.02344967252181
  H   5.20674567461404      8.07689276608134      8.64209976242934
  H   5.56731685643019     10.50454609556976      8.81281499747352
  C   -0.31311623556611      8.64946863974614      4.99453400508584
  H   -0.04346528581983      6.62491354432501      5.73318692507771
  H   1.41449698177090      7.38217775907701      5.11609979030388
  C   1.64447019761210      9.37506576813923      7.08277242685747
  H   1.74170249902454      7.28104764298215      7.44374318149287
  C   0.89964224150097     10.44847097348102      6.27708162851839
  H   2.63602842137770      9.23591259197153      6.63128164382152
  H   1.82133142113681      9.72948717560366      8.10007950302574
  C   0.48723162819095      9.95224344447720      4.88811292043229
  H   1.54647210696431     11.33028723039404      6.19047008215010
  H   0.00459215844702     10.78187809425303      6.81549642828850
  H   1.38797392686097      9.76758526258147      4.28437252976411
  H   -0.09430110391520     10.72106595739545      4.36471634813207
  H   -0.59780331328391      8.29355555655930      3.99678614321812
  H   -1.24648014447795      8.83748403088731      5.54203543497747
  C   -0.71887471592251      3.66734464398295      7.69518333403508
  H   0.47308451930003      4.95704817319722      8.95773736280686
  H   0.70017633409555      5.24099950701223      7.23892007857145
  C   -2.17193621421517      5.81146344964452      9.11480036000285
  H   -1.56657199945147      6.28729391638759      7.10538372126858
  C   -2.82796212235666      4.45366604309897      8.82683046686101
  H   -2.94389123388157      6.58799249224002      9.12391075692364
  H   -1.71993628666001      5.79838684730989     10.11811123868821
  C   -1.78744458244976      3.33234956726944      8.74147429929758
  H   -3.37244458697377      4.51437875810987      7.87332305399960
  H   -3.57159095132740      4.22989008943751      9.60218385888385
  H   -2.27354518126002      2.37813036821292      8.50439581532070
  H   -1.30518002078713      3.21096398472937      9.72216972681725
  H   0.04346539226149      2.87880915579526      7.66359480469084
  H   -1.18346816663491      3.70052429699148      6.69878306033566
  C   -1.87495863229571      7.72762745330692     14.91905540885774
  H   -1.36155308368502      9.66978777986673     14.13016811442115
  H   -0.17361996584403      8.42437277725386     13.77040767866427
  C   -3.44150086877158      8.64603956478435     12.58413228998730
  H   -1.80385164484053      7.31774669767600     12.23005485152515
  C   -4.06579185187042      7.74966470262611     13.66517855408383
  H   -3.94241259325066      8.46039470770814     11.62924127615761
  H   -3.62370482897410      9.69628609857277     12.83798180038397
  C   -3.38743301591943      7.95461024724283     15.02430805830588
  H   -3.96142488698678      6.69749630636014     13.36256308086488
  H   -5.14154433467809      7.95281000304204     13.73972126171124
  H   -3.82429432658121      7.28327621522915     15.77370994652889
  H   -3.57631120060079      8.98158380078902     15.36968562868339
  H   -1.39147960713187      7.91823313432670     15.88502172986676
  H   -1.68350044728378      6.67405366019912     14.66932675213454
  C   -0.45219670864352     11.76225361036596     10.16847745707016
  H   0.08769274733849     11.02704690440005     12.12196003396374
  C   -0.05296485893360     13.21022443764384     10.47541996989483
  H   -1.34045925595424     11.77274786845848      9.52118835363373
  H   0.34063263200728     11.24878453836683      9.61527551316121
  C   -1.17354336974537     13.93730615094248     11.22911618821401
  H   0.18761967912356     13.73837033516541      9.54474007470598
  H   0.86182403107462     13.21145371677325     11.08562433295313
  C   -1.57898554399382     13.16845563492894     12.49192419396100
  H   -2.04808249840967     14.02890884284633     10.56866920826804
  H   -0.86400254240885     14.95690278700906     11.48885340052833
  H   -2.20706371005350     11.19665710036402     13.10991367047019
  H   -2.84520917112759     11.68534067359919     11.54269426903762
  H   -2.41984356096808     13.66751526602643     12.98980985932327
  H   -0.74124104433404     13.17261621108896     13.20414127710962
