# Supplementary material for: Coordination-Induced Spin Modulation: Overcoming Spin Blocking in C–H Methylation with High-Spin Ferrous Complexes
Source: ACS Catal. 2026 Mar 4;16(6):6088–97. doi: 10.1021/acscatal.6c01157 (PMC13001654; doi:10.1021/acscatal.6c01157)
Supplement: Supplementary file 4 [file cs6c01157_si_004.zip › Cartesian Coordinates for DFT/Structures in Table S6/cis-TS2C/cis-TS2C_S=2.xyz]

106
Coordinates from ORCA-job dcypeFeMeAr_cis-quintet-conf1_cc-re_optTS
  Fe  0.71297219732450      7.75026729185156     10.38148510470699
  O   2.21123533163320      6.65595322791134      9.25297013462909
  P   -1.21712944130419      9.05649506784041     11.14907647980417
  C   2.40411829327926      8.37196926846610     11.23040052027319
  P   -0.58807249935741      7.49037000859979      8.41480353295079
  C   2.51043356062530      9.31140533965043     12.27980478922762
  C   0.37169822942467      7.84327037413922      6.85485342461291
  C   1.35791104696990      6.72480012998240     12.04680597354581
  H   2.17040178893807      6.00803254910959     11.92303234880562
  H   0.38610666320870      6.22697215085939     11.79630970244810
  H   1.31080818846973      7.09746063201575     13.06813613099643
  C   3.61652664699120      7.93298234156432     10.58261611648030
  C   -1.15539512797524      8.98583917843978     13.95334794443353
  C   3.42029427821776      6.97848014474981      9.52918876068301
  C   -2.12507075355699      8.82437701266500     12.76978531843542
  C   -0.34486123738700      7.68009998473292      5.50222975110870
  C   -2.60026730287612      8.70158714340087      9.95307233385764
  H   -3.04509967613296      7.76440203617041     10.30389619532178
  H   -3.37978970272680      9.46839572504442     10.01172804204083
  C   -0.96378731584387     10.91483233078097     11.03523094215247
  C   -2.11137671974770      8.55644492134785      8.50032027027536
  H   -1.84106269406024      9.54413940002727      8.11595388857121
  H   -2.91188539279022      8.16546821219144      7.85940624186510
  C   -2.14397862733374     11.72435809583929     10.47166336303191
  C   -0.15663967632464      4.78071734047211      7.82402494037972
  C   -1.29239712091564      5.79297598155608      8.05650462594663
  C   4.53234991367119      6.30308102271325      8.71571585542736
  C   3.90302287051297      5.33144223365311      7.70308039383506
  H   4.69836864705315      4.82898189572182      7.13978888583311
  H   3.25840864537862      5.86123621894651      6.99556908595385
  H   3.29415004831405      4.57486857237643      8.20502780945088
  C   5.46120810913945      5.48920831779357      9.64479124208188
  H   4.89033974198971      4.71389256319021     10.16723080850143
  H   5.94472454461315      6.11306759767370     10.39946413020271
  H   6.24291104205830      4.99736214785092      9.05288695641906
  C   5.34069659875611      7.35553494031585      7.92311934342815
  H   5.85466402354249      8.06615939678195      8.57314442090100
  H   4.67730086265674      7.92513588725401      7.26300637077450
  H   6.09224235118901      6.85286720003188      7.30187951703357
  C   3.72212258753447      9.88562559599965     12.62078866272880
  C   4.85630073042805      8.47337458709967     11.01601329907085
  C   4.90997530262049      9.44639442249827     11.99321431579562
  H   1.60898120742058      9.60334725411416     12.81706284794729
  H   3.76511447469091     10.65887549065362     13.38465580191616
  H   5.78615834908873      8.13089252232567     10.57504987596069
  H   5.86820526820018      9.86084087435015     12.29420509846711
  C   -1.16777190493518      8.91023163938910      5.10156929241199
  H   -0.97220432758533      6.78168778635223      5.50100326963368
  H   0.42632982316991      7.51517979330014      4.73435487540629
  C   1.16208105072469      9.16678185791749      6.91726680805775
  H   1.11601698267787      7.04258138303174      6.95258728215153
  C   0.35361696731584     10.39189963542053      6.47154983614872
  H   2.02855534167662      9.06516045248835      6.24803797723158
  H   1.56412030153693      9.30852072982182      7.92836822846452
  C   -0.29884172010077     10.17380724724828      5.10150780479738
  H   1.00971571340759     11.27043072238216      6.44637658998729
  H   -0.42892727753680     10.61714170085671      7.20707511973786
  H   0.48610677892352     10.06999244552816      4.33817341278325
  H   -0.89790231575482     11.04923244399906      4.82277474558931
  H   -1.60749450249304      8.75156797594330      4.10942681231228
  H   -2.00464307043910      9.04351211457989      5.79878881449286
  C   -0.69003514609736      3.35610400410268      7.62660668883704
  H   0.52677747513874      4.80915411705637      8.68237136179697
  H   0.43825182689757      5.07032787604022      6.95170125040372
  C   -2.19810663842611      5.33627288321719      9.21439269285795
  H   -1.90752723871484      5.86159528441553      7.14601159569492
  C   -2.71071362440769      3.90238595271825      9.02097854247489
  H   -3.05524126313734      6.01181641787941      9.30889391592993
  H   -1.63136586754692      5.40358428579695     10.15499848179936
  C   -1.55808714048679      2.91642792171231      8.80914647977528
  H   -3.37748324439764      3.87303237513966      8.14680227162104
  H   -3.31510238184660      3.60987794675396      9.88864262256438
  H   -1.94810361037077      1.90458326359457      8.64519666395237
  H   -0.94058242747433      2.87760287422781      9.71800334476105
  H   0.15256511902325      2.66698472860993      7.49205556916991
  H   -1.28683852873556      3.31164927975444      6.70361779432083
  C   -1.83085230298527      8.61795988959234     15.28228445171474
  H   -0.81245050846665     10.02979944383391     14.00004483934164
  H   -0.26754883402751      8.36673055698486     13.79369822871780
  C   -3.38833299139777      9.66924840482518     13.00383639385402
  H   -2.42399569354960      7.76388328786948     12.72917791168384
  C   -4.07343032310710      9.28317459401893     14.32380630637959
  H   -4.09175694071468      9.56089316182653     12.17063946185276
  H   -3.10533167662287     10.72935477273366     13.05210376128998
  C   -3.11112737562221      9.43145055704634     15.50809987905440
  H   -4.41571503255324      8.24025155528677     14.25987244162311
  H   -4.96623077047353      9.90229753190109     14.47638482305402
  H   -3.60064749266109      9.12003374052435     16.43871164112693
  H   -2.84905096257950     10.49289639782338     15.62741580162646
  H   -1.13006878536967      8.77001897983772     16.11193110807685
  H   -2.08005346876400      7.54726541171788     15.26834806213658
  C   0.31170686197604     11.23201726353451     10.23534919886047
  H   -0.79618942665306     11.22687958413526     12.07810285557048
  C   0.62089864658739     12.73337640424215     10.23567617947517
  H   0.17230576784501     10.88812563597163      9.20204155786907
  H   1.15767249436087     10.66625676374389     10.63481580076929
  C   -0.56331307778029     13.55106125375216      9.70782044719885
  H   1.51880298342737     12.92579419368350      9.63636238455828
  H   0.85270106885600     13.04986395081975     11.26306769425597
  C   -1.84012009008449     13.23043920133445     10.49322013285300
  H   -0.72510838433188     13.30923556466724      8.64703655641446
  H   -0.34398287499383     14.62447988328229      9.75862089226393
  H   -3.06594004200280     11.52249135098065     11.02527840833395
  H   -2.32354659029543     11.41894537028536      9.43108458586621
  H   -2.69302270197153     13.78621403366867     10.08373126618113
  H   -1.71903488165826     13.55720949004029     11.53617518451200
