# Supplementary material for: Coordination-Induced Spin Modulation: Overcoming Spin Blocking in C–H Methylation with High-Spin Ferrous Complexes
Source: ACS Catal. 2026 Mar 4;16(6):6088–97. doi: 10.1021/acscatal.6c01157 (PMC13001654; doi:10.1021/acscatal.6c01157)
Supplement: Supplementary file 4 [file cs6c01157_si_004.zip › Cartesian Coordinates for DFT/Structures in Table S6/cis-TS1C/cis-TS1C_S=1.xyz]

111
Coordinates from ORCA-job dcypefeme2-ArH_triplet-cis-conf1_ch-act_optTS_run4
  Fe  0.78198999668917      7.66927009691213     10.76236494232109
  O   2.00600005714147      6.40517376909461      9.97955110811059
  P   -0.90290434371294      9.12390686994614     11.35585792014052
  C   2.39167760721767      8.97056510368675     10.39557255023264
  P   -0.20881856986922      7.61893513509506      8.73847134761922
  C   1.78196340400452      7.44636222291497     12.71554646088505
  H   0.94126036543962      7.54101449793004     13.40065907809057
  H   2.63927951220406      7.98573277898757     13.14060703625458
  H   2.05703734267586      6.39977549989868     12.58361770112656
  C   2.62764691012609     10.31780557514204     10.67646149917280
  C   0.99494388263568      8.05653876489456      7.36098422539966
  C   -0.50379291877414      6.22226145858262     11.46240278919879
  H   -0.17709308637301      5.33245551643560     10.91286822014098
  H   -1.58716452528039      6.32020324301819     11.33902248194659
  H   -0.29944121156073      6.04881285191422     12.52631377580500
  C   3.44496483407222      8.21796422698453      9.74509264963636
  C   -0.95046172992605      9.46965969884650     14.17808002877095
  C   3.22940627276210      6.81732091259290      9.70700152776384
  C   -1.63640524061818      8.70583470732580     13.02850754709957
  C   0.69518373427253      7.57081720810065      5.93011305508662
  C   -2.26508343856422      8.83243325481757     10.12699110140337
  H   -2.73793754633449      7.88194605955930     10.39113223842930
  H   -3.02839185808680      9.61502148750785     10.20013573976007
  C   -0.77044718834329     10.98945884336466     11.38087821322703
  C   -1.68033097733035      8.74877736784202      8.70847502343796
  H   -1.34859425003659      9.73330243619974      8.38255748014925
  H   -2.43041645870901      8.40038711191797      7.98896295490815
  C   -2.00948839269580     11.77263959396206     11.85379992083332
  C   0.05271810007013      4.87953504394465      8.03522711272485
  C   -0.95361320682092      6.04245888054194      8.05720920185207
  C   4.26720785486204      5.72443708874366      9.46581596384238
  C   3.65415710572529      4.34896223965663      9.78670066282551
  H   4.41638547775881      3.57287698203634      9.64853397122852
  H   2.80739300933076      4.12642099739378      9.13268497070632
  H   3.29687950775165      4.30788214214764     10.81953338792162
  C   5.49166905008656      5.92611542302285     10.38422845819803
  H   5.18706993704490      5.87501568411361     11.43516934904912
  H   5.97572391928406      6.89253643228649     10.22320875008239
  H   6.23088225182561      5.13576552129013     10.20360943583442
  C   4.70253744905515      5.72036720739010      7.98245893389068
  H   5.18045807876099      6.65889420820591      7.68951147622462
  H   3.83424250638036      5.56561865952801      7.33240887965432
  H   5.41446442734241      4.90510840792763      7.80244586995255
  C   3.77939045517341     10.98142459009512     10.24205010843226
  C   4.60015379252899      8.91331657766035      9.28804024158003
  C   4.75132905984577     10.26850287344097      9.52003075056592
  H   1.90914364598698     10.87029892258502     11.27501593064305
  H   2.00688421157534      8.31077274277915     11.60296339291764
  H   3.92881933178252     12.03183746818272     10.47739508592494
  H   5.37274000860632      8.38298964926235      8.74126598102329
  H   5.64096956557387     10.77860624548378      9.15903561589108
  C   -0.33333239607319      8.44659184661914      5.20927504981717
  H   0.40099566108023      6.51844673130100      5.91105393842335
  H   1.64410636455154      7.62730814455715      5.37526461241086
  C   1.41907221796079      9.54141396776895      7.31530050945270
  H   1.87041972325578      7.50379832961664      7.72360590693764
  C   0.49429296973199     10.45585178337335      6.50005495782335
  H   2.41801388425713      9.56502754510255      6.85887283979249
  H   1.55091454075155      9.92564369770179      8.32808107140988
  C   0.17931689454699      9.88826475004234      5.11133007215713
  H   0.96767316967282     11.44117122894138      6.40807154231163
  H   -0.44861397679291     10.62381562949040      7.03337299357889
  H   1.09373543277750      9.89358947719111      4.50060238403093
  H   -0.55012648089327     10.52584240219314      4.59716888483501
  H   -0.53268461710629      8.04456231147380      4.20854401419546
  H   -1.28915758911786      8.42851576665768      5.75312578095816
  C   -0.52030492934063      3.67586917094228      7.27510268911820
  H   0.29228482419028      4.59342591278980      9.06429945217789
  H   0.99907365516419      5.19454357409512      7.58396772247369
  C   -2.28532846191888      5.58954945077406      8.68220931239133
  H   -1.18817976755859      6.30946079382980      7.01522851185264
  C   -2.85862378643869      4.39945670642769      7.89722321034531
  H   -3.01215216934417      6.41022349695044      8.68134734186884
  H   -2.13254749025300      5.28904096861061      9.72174275302283
  C   -1.86530306834240      3.23179933830989      7.86217312865896
  H   -3.08401255996701      4.71611893853153      6.86820091816071
  H   -3.80704311464933      4.08187736771805      8.34791547631999
  H   -2.27829184137880      2.39700777244714      7.28285065061190
  H   -1.70799155596707      2.86360053143449      8.88592083280336
  H   0.19813371209196      2.84733849443101      7.29751162496742
  H   -0.65934310770310      3.94714213174320      6.21782528253646
  C   -1.40328620181274      8.90648464158023     15.53297635076345
  H   -1.20492876161951     10.53519863116037     14.13692346332045
  H   0.13858329683626      9.40119368968018     14.08249952490717
  C   -3.17074046759004      8.76619881911384     13.15282392505824
  H   -1.35731060726866      7.65290012820417     13.14522857904627
  C   -3.61544942458248      8.22196204342266     14.51928340470805
  H   -3.63858843083859      8.17671336152903     12.35753820772082
  H   -3.52840685125422      9.79558096908940     13.03761165928509
  C   -2.92973759807414      8.96411687072717     15.67232817517038
  H   -3.36277411514914      7.15374263693716     14.57660798557129
  H   -4.70616204237831      8.29635273416146     14.61018811484878
  H   -3.24024976634451      8.53840987119298     16.63407174272490
  H   -3.25386757450221     10.01521359270093     15.67129768396993
  H   -0.92398205500716      9.46371619057216     16.34680475599417
  H   -1.06937478951154      7.86301376648915     15.62030521309628
  C   -0.33662479127479     11.55609398033904     10.01749056278714
  H   0.04010038564045     11.18009316657717     12.10032360123551
  C   0.04748795700372     13.03389411305013     10.14496990181094
  H   -1.18125625087374     11.48004134811031      9.31973619890647
  H   0.48768670839192     10.97239373272474      9.60203770131510
  C   -1.13674609403875     13.85407075751628     10.67171238828944
  H   0.37934536592133     13.41975625673482      9.17396845780239
  H   0.90043009545561     13.12588392239737     10.83204729775690
  C   -1.67847757785869     13.26931122450556     11.98109771904135
  H   -1.93753883583255     13.84608913803891      9.91817750930660
  H   -0.84751470159920     14.90180216043403     10.81643365125921
  H   -2.37814400981178     11.40700019678752     12.81400231152097
  H   -2.82341263551778     11.63729902704176     11.12815132912366
  H   -2.57293549445808     13.81782011817707     12.30161563831490
  H   -0.92891859179661     13.39621436870005     12.77551133192857
