# Supplementary material for: Coordination-Induced Spin Modulation: Overcoming Spin Blocking in C–H Methylation with High-Spin Ferrous Complexes
Source: ACS Catal. 2026 Mar 4;16(6):6088–97. doi: 10.1021/acscatal.6c01157 (PMC13001654; doi:10.1021/acscatal.6c01157)
Supplement: Supplementary file 4 [file cs6c01157_si_004.zip › Cartesian Coordinates for DFT/Structures in Table S6/cis-TS1C/cis-TS1C_S=0.xyz]

111
Coordinates from ORCA-job dcypefeme2-ArH_singlet-cis-conf1_ch-act_optTS
  Fe  0.81598596354603      7.84414676217110     10.73383644125973
  O   2.06129588170906      6.44493882980671     10.22712658857760
  P   -0.85021474285962      9.12777423300405     11.36442160904267
  C   2.44641871214173      8.99264806584739     10.19359674863141
  P   -0.15523032191055      7.72516493585994      8.75279285183586
  C   1.73673451579553      7.80984589744282     12.73198707066488
  H   0.87867916394145      7.51313578116792     13.33015822225602
  H   2.22911664349695      8.65816719048884     13.22784809604110
  H   2.44893126230200      6.98195589895105     12.67413110704788
  C   2.74753528937062     10.36867726940001     10.29773530684973
  C   1.00820316968924      8.17299911811797      7.33533054226603
  C   -0.35801268617110      6.27892349001394     11.39814967077221
  H   -0.09297911784724      5.39357867357126     10.80995918609778
  H   -1.45302478474961      6.36621520501415     11.37767832596344
  H   -0.07990607596830      6.05998697991408     12.43899236585100
  C   3.51394528626937      8.15780616196974      9.71806875354116
  C   -0.98088415934990      9.39003253450917     14.22170871677658
  C   3.22300192889823      6.74015198825660      9.82739169621144
  C   -1.62069652978560      8.66503148916451     13.02001510786986
  C   0.76987416555444      7.59683738010825      5.92538514582729
  C   -2.23027119982286      8.86982691259482     10.13826711050603
  H   -2.69121891539362      7.90676759683680     10.37804395303623
  H   -3.00173352890061      9.64267221300752     10.23295214018511
  C   -0.77029098924039     11.00514469711450     11.45318813509506
  C   -1.64597681905702      8.82714471606889      8.71995213755067
  H   -1.32118758647139      9.82379806498842      8.42446474415583
  H   -2.38393093655074      8.48507493761469      7.98424149038572
  C   -1.99958138614604     11.75557234712404     12.00018180606159
  C   0.13126209231558      4.98694260993775      8.05358389109699
  C   -0.88784727727436      6.13778670486106      8.06859622531014
  C   4.18580429234925      5.57976206501023      9.57930396430308
  C   3.48813701989267      4.25454341219368      9.93370304828376
  H   4.19346047772147      3.42870226335825      9.78741455201567
  H   2.61384128276696      4.08364710258321      9.30197019272998
  H   3.15263940540666      4.25041318564964     10.97406361957832
  C   5.42365076004346      5.72399679673311     10.49457738465308
  H   5.11712588493515      5.74744962322106     11.54571965626208
  H   5.99940951951184      6.62930342893165     10.29168799574144
  H   6.08046240565120      4.85845480563454     10.35098104279584
  C   4.60058155141141      5.52753345115663      8.09230985756140
  H   5.12726391285470      6.42756092765073      7.76761397748496
  H   3.71865104192121      5.40172502708384      7.45495077384474
  H   5.26106041456032      4.66814433715439      7.93019955544984
  C   3.93773186927871     10.90904874945479      9.82824744624310
  C   4.71833003303695      8.71056806444691      9.24335832712121
  C   4.92254294696972     10.08153795242720      9.27111017585950
  H   2.03086944548920     11.03035422344998     10.77386734434393
  H   1.96593513676862      8.59455274516841     11.46177429368374
  H   4.11232766403192     11.98003588264833      9.90532951708231
  H   5.50540530860470      8.07077923823468      8.86001498697520
  H   5.85231555826647     10.50386210524576      8.90178299651189
  C   -0.30195397786072      8.35611273483605      5.13927136348307
  H   0.54864127131387      6.52735363590102      5.95824772035950
  H   1.72255075082768      7.69210449552181      5.38147899083820
  C   1.29524828806014      9.68644226827297      7.23205756188754
  H   1.93000626478953      7.71319906838118      7.71675119668523
  C   0.31543580573353     10.47399842818613      6.34934009308898
  H   2.30559942463391      9.80177338513865      6.81549872873452
  H   1.33463040837647     10.11935573861392      8.23310609358393
  C   0.10804815186263      9.82357357008933      4.97773148324408
  H   0.69092767115063     11.49841807484827      6.23422817210382
  H   -0.66056572696530     10.55822620903485      6.84010164039511
  H   1.04474341157457      9.86861192107510      4.40324058345341
  H   -0.64511149745832     10.37828243194073      4.40517337750225
  H   -0.44887944793421      7.88766505213485      4.15863000039201
  H   -1.26512491939974      8.29970044337926      5.66703836757048
  C   -0.41847851242626      3.77275777794649      7.29331849533933
  H   0.36128770730357      4.70411863570113      9.08514065601625
  H   1.07811926120412      5.31280405869109      7.60782526458682
  C   -2.21739234011821      5.67004700929121      8.68653831501974
  H   -1.11960836051812      6.39972498456070      7.02464222924386
  C   -2.76881915488711      4.46607236579996      7.90714739031943
  H   -2.95356586686412      6.48171763858459      8.67006480081211
  H   -2.06937038797841      5.38523806407701      9.73133654457875
  C   -1.75833339332852      3.31295585900771      7.88077184243646
  H   -2.99557374954719      4.77268650859979      6.87517959959036
  H   -3.71363378142756      4.13530657451979      8.35607951780111
  H   -2.15745744175077      2.46847510056021      7.30557409919169
  H   -1.59684123437108      2.95364768374820      8.90696144210455
  H   0.31103690300414      2.95359799942070      7.32062868871515
  H   -0.55916522516906      4.03853754203984      6.23485047551019
  C   -1.45694899172742      8.75954039748895     15.53886901033462
  H   -1.25530639931496     10.45102525283006     14.22696167669521
  H   0.10970294346507      9.34726050926502     14.15450551310709
  C   -3.15888741961255      8.70256795250841     13.11225141639575
  H   -1.33162020321460      7.61128592888306     13.11008925846751
  C   -3.63483409075775      8.09783287568377     14.44248711541458
  H   -3.60317618202604      8.14089731046407     12.28443386590057
  H   -3.52680417783927      9.73189324368244     13.02930055277582
  C   -2.98676635085858      8.79294623439128     15.64534291212057
  H   -3.37387884343102      7.03010447823743     14.46014665357933
  H   -4.72862410681210      8.15900641116372     14.50820075516540
  H   -3.31540432663811      8.31946651728663     16.57876990139821
  H   -3.32399627507546      9.83938528841558     15.68555968335836
  H   -1.00430402035889      9.28383626479284     16.38958489953764
  H   -1.11289951215426      7.71671344132433     15.58595198575182
  C   -0.42445892087016     11.62497516889931     10.08899493587837
  H   0.07448729949709     11.19309564255007     12.13516025370189
  C   -0.05092240905470     13.10366369444306     10.23889326538592
  H   -1.30867142459958     11.55911442819694      9.44022204486595
  H   0.37342959252600     11.06226651966410      9.59927277924922
  C   -1.21913475317304     13.89061902767266     10.84647867015781
  H   0.22787817331721     13.52573119974644      9.26555272770601
  H   0.83113950351564     13.18940636627540     10.89012059934897
  C   -1.69485041246660     13.25496996746928     12.15799319368237
  H   -2.05238877958198     13.89730901618428     10.12893142995845
  H   -0.93600733347400     14.93710773571268     11.01270477945359
  H   -2.32194872075122     11.35808912893500     12.96299921855530
  H   -2.84091520205147     11.62362925489585     11.30535890768275
  H   -2.58553375012584     13.77694074515722     12.52997671779993
  H   -0.91590815718692     13.37507066546941     12.92474464663828
