# Supplementary material for: Coordination-Induced Spin Modulation: Overcoming Spin Blocking in C–H Methylation with High-Spin Ferrous Complexes
Source: ACS Catal. 2026 Mar 4;16(6):6088–97. doi: 10.1021/acscatal.6c01157 (PMC13001654; doi:10.1021/acscatal.6c01157)
Supplement: Supplementary file 4 [file cs6c01157_si_004.zip › Cartesian Coordinates for DFT/Structures in Table S6/cis-Int3C/cis-Int3C_S=2.xyz]

111
Coordinates from ORCA-job dcypefeme2-ArH_quintet-cis-conf1_opt
  Fe  0.64921173773528      7.56759831649901     10.48668004389481
  O   2.28259318691027      6.41817848906276      9.39216933331380
  P   -1.14576905106976      9.20247673044806     11.06538695991748
  C   2.35324972811748      8.63906584003084     10.84092091663823
  P   -0.50271400987638      7.46858232415190      8.40551267189775
  C   2.76548082520855      7.56447527973784     14.74232025599528
  H   2.00006685747181      8.20920058552815     15.18285368621523
  H   3.75501438521860      7.94452528718630     15.00899981755320
  H   2.64711495562343      6.54828853644090     15.12695178692990
  C   2.48129865059838      9.74566779050944     11.69831092827035
  C   0.57785201652145      7.69939343893355      6.89946359467195
  C   0.19539359961525      6.07005971983725     11.80226627552652
  H   0.65265343646719      5.14230872041135     11.43186242569458
  H   -0.87489415450686      5.87961407128822     11.96490669626853
  H   0.64675730813096      6.31157736906776     12.77360082147526
  C   3.55829468701770      8.18149398692933     10.22662842506866
  C   -1.17931528240079      9.16111041521295     13.84639555229594
  C   3.41103344770220      6.95125870547652      9.42955707865585
  C   -2.02230411238021      8.72488277601454     12.63516387374855
  C   -0.05661051798296      7.53913679885743      5.50570119350204
  C   -2.46638891246512      8.97977137799793      9.76783320516933
  H   -3.05055942778317      8.11515550287263     10.09964514524842
  H   -3.15351488045981      9.83359997614320      9.74331925702150
  C   -0.85038815498656     11.04443699341423     11.13051008296902
  C   -1.89419778600618      8.71056417636200      8.36001682291099
  H   -1.48677151726094      9.63706709347752      7.94969022233453
  H   -2.68866407607504      8.37937922881160      7.67930356159170
  C   -2.04825905144278     11.98544747743862     11.32351749443847
  C   -0.32122838348352      4.72309531314658      7.97942377291442
  C   -1.36153547818033      5.85725768967975      8.03762106246510
  C   4.54800241807371      6.24431187221298      8.66957690382097
  C   3.96953211065314      5.02185196594581      7.93635213435166
  H   4.77688813811265      4.50415506941673      7.40570927549108
  H   3.21127969963797      5.32156615477434      7.20687171760565
  H   3.50059775708450      4.32407779092020      8.63435208228434
  C   5.61346826790513      5.73863824273474      9.67006846001945
  H   5.15215743248058      5.09008260002128     10.42211928671412
  H   6.12243292191172      6.55042204975323     10.19279960290016
  H   6.36571786304123      5.15238039573352      9.12944343136605
  C   5.17993292313808      7.17522864313703      7.61162347816220
  H   5.64995036121502      8.06063426843912      8.04313413220648
  H   4.42188766849213      7.51290453075678      6.89721310574169
  H   5.94447084603334      6.62126275829335      7.05421298164113
  C   3.69420795751514     10.39373444882331     11.92232326137472
  C   4.78433592750401      8.84421761317722     10.43693394519697
  C   4.85243085528510      9.94850736412339     11.27566810649368
  H   1.59835672070485     10.11502893668523     12.21812694196382
  H   2.65784501172791      7.56363953789129     13.65650582455993
  H   3.74500130404389     11.24808648732276     12.59523234015235
  H   5.69644158790510      8.50355510053572      9.95970245677025
  H   5.80134244877191     10.45320162592879     11.43580118051746
  C   -0.73526700095320      8.81428217648940      4.99313995379303
  H   -0.75897668136538      6.69827706405371      5.49523601072834
  H   0.74768353248345      7.27282081461281      4.80286655029288
  C   1.45750485228517      8.96653603138088      6.98317384388106
  H   1.25419440245385      6.85001415144041      7.06098624731609
  C   0.80376506848387     10.22933244602139      6.40749215514235
  H   2.37368485767878      8.76938087818673      6.40810527941266
  H   1.76847299842811      9.13219562927612      8.02182424916847
  C   0.24484376888553      9.99330032100164      5.00032139147383
  H   1.54230024122757     11.04012746882796      6.39489065906698
  H   -0.00737277668806     10.56951281797718      7.06128805215633
  H   1.07371194181398      9.77450568191962      4.31115571580286
  H   -0.24520882283230     10.90147861253198      4.62894796820311
  H   -1.11777226230474      8.64339967768332      3.97947886875440
  H   -1.60373341545515      9.05739989987414      5.61912707012382
  C   -0.97984183323797      3.35203000070310      7.78197039579617
  H   0.25793477388362      4.72898212682441      8.91080805897600
  H   0.39172902833675      4.90760801663554      7.16873339567435
  C   -2.44050979995109      5.56343674011574      9.09605165780220
  H   -1.85801239798703      5.94389745443249      7.05889833240025
  C   -3.07999566310296      4.18342473856822      8.88991961933882
  H   -3.22040152924438      6.33219336490407      9.05589476830913
  H   -1.98293711631487      5.61284788162987     10.09214078540198
  C   -2.02229533326694      3.07499881054161      8.86975171984786
  H   -3.62788397148309      4.17635181529623      7.93616480966018
  H   -3.81690405282627      3.99871099026196      9.68120216858380
  H   -2.49627775092269      2.09932120580951      8.70755947648173
  H   -1.52320449166129      3.03194237878108      9.84793499670984
  H   -0.20833325495437      2.57249955214449      7.78148256542044
  H   -1.46764313120597      3.31767509585001      6.79653877454333
  C   -1.72002444178028      8.53574707131562     15.13908174287463
  H   -1.21083476152153     10.25676809545799     13.93581621567367
  H   -0.13199325877536      8.87654137872682     13.69210129531599
  C   -3.50072159421405      9.09633823965660     12.83215573396282
  H   -1.96390538834999      7.62694926672411     12.58502662000709
  C   -4.03789531522331      8.45642902513923     14.12239216830642
  H   -4.10044439620206      8.76857511967125     11.97550407427502
  H   -3.61247981890180     10.18461233313219     12.90104611373931
  C   -3.20295556580771      8.87336602555999     15.34045403596664
  H   -4.00707543710864      7.36226409929737     14.01928613081550
  H   -5.08947652248136      8.73339602098734     14.26794782569755
  H   -3.58430874798099      8.38658579852282     16.24618416292159
  H   -3.30904348228109      9.95745749953028     15.49403790577596
  H   -1.13028960059318      8.87964956060971     15.99756622217734
  H   -1.59731057104601      7.44542805076392     15.08318891401491
  C   -0.04492804570707     11.44891993837324      9.88123782646408
  H   -0.18780322605445     11.16435851635299     12.00018408377143
  C   0.42019073357439     12.90678713712946      9.95975228425018
  H   -0.68373366914831     11.32938414938171      8.99533985190823
  H   0.80967702197454     10.77442916039805      9.75966379474242
  C   -0.76854955825862     13.85346859316578     10.16585945747090
  H   0.96987422335246     13.17276085071231      9.04858323890897
  H   1.12427669057184     13.01094083864638     10.79725294089630
  C   -1.58410984122212     13.45007151181956     11.39958766938762
  H   -1.41696400268118     13.81710635882888      9.27795642091695
  H   -0.42215834715439     14.88959460096224     10.26240959595354
  H   -2.59742236931126     11.73110894953219     12.23445497843460
  H   -2.74861015450834     11.87250275434481     10.48407666516752
  H   -2.45297094773711     14.10972029954694     11.51670155221952
  H   -0.96482693449534     13.57824486571663     12.29903524162883
