# Supplementary material for: Coordination-Induced Spin Modulation: Overcoming Spin Blocking in C–H Methylation with High-Spin Ferrous Complexes
Source: ACS Catal. 2026 Mar 4;16(6):6088–97. doi: 10.1021/acscatal.6c01157 (PMC13001654; doi:10.1021/acscatal.6c01157)
Supplement: Supplementary file 4 [file cs6c01157_si_004.zip › Cartesian Coordinates for DFT/Structures in Table S6/cis-Int3C/cis-Int3C_S=1.xyz]

111
dcypefeme2-ArH_triplet-cis-conf1_opt
Fe      0.63137      7.68841      10.57190
 O      1.99249      6.37992      10.16785
 P     -1.01236      9.06177      11.17702
 C      2.19761      8.91466      10.56755
 P     -0.35106      7.66169       8.53157
 C      2.79664      6.89765      13.71247
 H      2.07278      6.96362      14.52943
 H      3.80275      7.07105      14.10365
 H      2.74159      5.90361      13.26247
 C      2.45146     10.22977      11.00532
 C      0.81962      8.08298       7.12033
 C     -0.40543      6.23446      11.55488
 H     -0.08765      5.31062      11.05244
 H     -1.49706      6.21417      11.65321
 H      0.02914      6.22878      12.56633
 C      3.34538      8.23492      10.00952
 C     -0.95407      9.48492      13.96053
 C      3.14643      6.81707       9.84256
 C     -1.74443      8.73620      12.87119
 C      0.38772      7.75946       5.67775
 C     -2.41193      8.77786       9.98191
 H     -2.85045      7.81316      10.25684
 H     -3.19264      9.53969      10.08757
 C     -0.84512     10.93142      11.16748
 C     -1.88269      8.71653       8.53635
 H     -1.62859      9.71531       8.18108
 H     -2.63995      8.30977       7.85513
 C     -2.08474     11.75880      11.54956
 C      0.05256      4.96077       7.88197
 C     -1.04540      6.03459       7.91844
 C      4.17945      5.78404       9.39751
 C      3.56177      4.37668       9.45106
 H      4.31922      3.64212       9.15486
 H      2.70928      4.28962       8.77354
 H      3.21427      4.13543      10.45903
 C      5.39774      5.80386      10.35139
 H      5.07819      5.61220      11.38072
 H      5.92804      6.75733      10.33592
 H      6.09817      5.01385      10.05651
 C      4.62228      6.06421       7.94313
 H      5.07244      7.05209       7.82405
 H      3.76646      5.99871       7.26222
 H      5.35781      5.31247       7.63385
 C      3.66697     10.87724      10.81046
 C      4.56102      8.91086       9.76335
 C      4.71901     10.23134      10.14380
 H      1.67281     10.77890      11.52222
 H      2.56217      7.64675      12.95261
 H      3.79916     11.89774      11.16497
 H      5.38985      8.40004       9.28512
 H      5.65473     10.74986       9.95502
 C     -0.54842      8.81983       5.09073
 H     -0.05914      6.76340       5.60950
 H      1.30047      7.72483       5.06277
 C      1.42042      9.50130       7.18770
 H      1.63564      7.39382       7.38440
 C      0.55083     10.57841       6.52649
 H      2.38725      9.46925       6.66485
 H      1.64329      9.75846       8.22736
 C      0.13123     10.19406       5.10341
 H      1.09857     11.52866       6.52043
 H     -0.35255     10.75124       7.12105
 H      1.01893     10.15641       4.45522
 H     -0.53527     10.95830       4.68532
 H     -0.83105      8.54227       4.06801
 H     -1.47739      8.86203       5.67648
 C     -0.47308      3.62972       7.33077
 H      0.43144      4.81927       8.90023
 H      0.90026      5.30518       7.27838
 C     -2.26048      5.54018       8.72090
 H     -1.39668      6.21953       6.89156
 C     -2.78432      4.21232       8.15396
 H     -3.06250      6.28662       8.69302
 H     -1.97824      5.40344       9.76905
 C     -1.68607      3.14328       8.13171
 H     -3.15301      4.37397       7.13023
 H     -3.63958      3.86943       8.74923
 H     -2.07304      2.20709       7.71128
 H     -1.37348      2.92723       9.16308
 H      0.32608      2.87838       7.35187
 H     -0.76132      3.75753       6.27685
 C     -1.36977      8.99909      15.35568
 H     -1.13789     10.56499      13.89200
 H      0.12184      9.33094      13.80898
 C     -3.26417      8.88093      13.06612
 H     -1.52201      7.67413      13.01443
 C     -3.66240      8.39919      14.47044
 H     -3.79799      8.29306      12.31095
 H     -3.58432      9.92093      12.94008
 C     -2.88288      9.14371      15.56198
 H     -3.45513      7.32259      14.55108
 H     -4.74212      8.52777      14.61686
 H     -3.16921      8.77155      16.55312
 H     -3.15082     10.21035      15.53365
 H     -0.82374      9.55817      16.12550
 H     -1.08692      7.94277      15.46619
 C     -0.29870     11.45093       9.83103
 H     -0.08793     11.12386      11.94058
 C      0.10587     12.92474       9.93222
 H     -1.09124     11.37222       9.07583
 H      0.53721     10.83277       9.49697
 C     -1.09682     13.78064      10.34688
 H      0.50956     13.26977       8.97245
 H      0.91233     13.03035      10.67149
 C     -1.72729     13.25304      11.64120
 H     -1.84739     13.75135       9.54351
 H     -0.80333     14.83038      10.46878
 H     -2.49599     11.43461      12.50768
 H     -2.87265     11.61571      10.79708
 H     -2.62479     13.83234      11.89203
 H     -1.01929     13.39282      12.47101
