# Supplementary material for: Coordination-Induced Spin Modulation: Overcoming Spin Blocking in C–H Methylation with High-Spin Ferrous Complexes
Source: ACS Catal. 2026 Mar 4;16(6):6088–97. doi: 10.1021/acscatal.6c01157 (PMC13001654; doi:10.1021/acscatal.6c01157)
Supplement: Supplementary file 4 [file cs6c01157_si_004.zip › Cartesian Coordinates for DFT/Structures in Table S6/cis-Int3C/cis-Int3C_S=0.xyz]

111
dcypefeme2-ArH_singlet-cis-conf1_opt
Fe      0.70166      7.74416      10.73119
 O      1.99030      6.34762      10.16266
 P     -0.90904      9.10476      11.30170
 C      2.26431      8.88484      10.36583
 P     -0.17792      7.67412       8.76506
 C      1.92061      7.54986      13.08550
 H      1.43107      7.14880      13.97658
 H      2.72505      8.23924      13.34720
 H      2.30562      6.73183      12.48109
 C      2.55405     10.23243      10.68315
 C      1.00863      8.11082       7.35901
 C     -0.44433      6.18594      11.44420
 H     -0.19343      5.26279      10.90618
 H     -1.54047      6.24934      11.49757
 H     -0.10029      6.04079      12.48172
 C      3.38512      8.15322       9.83668
 C     -0.93179      9.51550      14.12001
 C      3.14092      6.72969       9.78846
 C     -1.62985      8.72569      12.99582
 C      0.69365      7.63140       5.92734
 C     -2.29432      8.81654      10.09782
 H     -2.74801      7.85678      10.36236
 H     -3.06627      9.59074      10.16945
 C     -0.80047     10.98424      11.31128
 C     -1.69587      8.74155       8.68704
 H     -1.40921      9.73409       8.34443
 H     -2.41182      8.33798       7.96123
 C     -2.03949     11.77417      11.77131
 C      0.14807      4.95196       8.00949
 C     -0.88899      6.08216       8.07049
 C      4.14267      5.64326       9.39492
 C      3.51004      4.25398       9.58059
 H      4.25114      3.48794       9.32537
 H      2.63908      4.12317       8.93595
 H      3.18785      4.09959      10.61379
 C      5.39228      5.71652      10.30391
 H      5.10468      5.60821      11.35501
 H      5.93853      6.65499      10.19976
 H      6.06832      4.89237      10.04902
 C      4.53457      5.80415       7.90819
 H      4.98678      6.77484       7.69344
 H      3.65332      5.69169       7.26717
 H      5.25224      5.02217       7.63446
 C      3.76460     10.84388      10.37904
 C      4.60483      8.77813       9.49569
 C      4.78881     10.12742       9.73953
 H      1.80326     10.83387      11.18610
 H      1.15116      8.15662      12.54775
 H      3.91964     11.89169      10.63134
 H      5.41483      8.21064       9.05011
 H      5.72284     10.61423       9.47431
 C     -0.34637      8.50896       5.22426
 H      0.39963      6.57964       5.90332
 H      1.63470      7.69482       5.35880
 C      1.44578      9.58944       7.30070
 H      1.88864      7.55170       7.70509
 C      0.50039     10.50906       6.51453
 H      2.42932      9.60967       6.80970
 H      1.60704      9.97073       8.31046
 C      0.15916      9.95298       5.12747
 H      0.96562     11.49831       6.42217
 H     -0.43081     10.66363       7.07025
 H      1.05968      9.96829       4.49623
 H     -0.58414     10.59194       4.63507
 H     -0.55605      8.11140       4.22373
 H     -1.29481      8.48422       5.77960
 C     -0.40052      3.73728       7.24980
 H      0.41535      4.66537       9.03125
 H      1.07151      5.30487       7.53594
 C     -2.19339      5.58540       8.71549
 H     -1.15121      6.36205       7.03808
 C     -2.74280      4.37764       7.94035
 H     -2.94527      6.38246       8.72249
 H     -2.01248      5.29905       9.75372
 C     -1.71209      3.24454       7.87212
 H     -3.00552      4.68902       6.91830
 H     -3.66749      4.02441       8.41329
 H     -2.11219      2.39827       7.30021
 H     -1.51213      2.87842       8.88905
 H      0.34546      2.93261       7.24297
 H     -0.57942      4.01407       6.19986
 C     -1.36072      8.98740      15.49583
 H     -1.18966     10.57943      14.05634
 H      0.15667      9.45180      14.01464
 C     -3.16108      8.78614      13.14494
 H     -1.34580      7.67462      13.12577
 C     -3.58533      8.27501      14.53041
 H     -3.63937      8.17831      12.36971
 H     -3.52277      9.81198      13.01067
 C     -2.88494      9.04688      15.65525
 H     -3.32795      7.20933      14.61061
 H     -4.67480      8.34878      14.63735
 H     -3.18195      8.64710      16.63243
 H     -3.20878     10.09791      15.63034
 H     -0.87036      9.56593      16.28855
 H     -1.02439      7.94644      15.60420
 C     -0.36808     11.54075       9.94387
 H      0.00767     11.19094      12.02997
 C      0.01615     13.02014      10.04837
 H     -1.21422     11.45913       9.24864
 H      0.45172     10.94925       9.53168
 C     -1.17111     13.84451      10.56171
 H      0.34755     13.39390       9.07179
 H      0.86766     13.12496      10.73594
 C     -1.71395     13.27435      11.87749
 H     -1.96955     13.82367       9.80572
 H     -0.88610     14.89554      10.69259
 H     -2.40976     11.42289      12.73648
 H     -2.85331     11.62726      11.04754
 H     -2.60974     13.82648      12.18879
 H     -0.96517     13.41522      12.67052
