# Supplementary material for: Coordination-Induced Spin Modulation: Overcoming Spin Blocking in C–H Methylation with High-Spin Ferrous Complexes
Source: ACS Catal. 2026 Mar 4;16(6):6088–97. doi: 10.1021/acscatal.6c01157 (PMC13001654; doi:10.1021/acscatal.6c01157)
Supplement: Supplementary file 4 [file cs6c01157_si_004.zip › Cartesian Coordinates for DFT/Structures in Table S6/cis-Int2C/cis-Int2C_S=2.xyz]

111
Coordinates from ORCA-job dcypefeme2-ArH_quintet-cis-conf1_opt-tpss
  Fe  0.69042320268324      7.09686680078691     10.65080538382759
  O   2.14559552446961      7.90212549470258      9.75593548186888
  P   -0.86429420365130      8.92139736819920     11.24189949359572
  C   2.97132234519768      9.90868202589172     11.46656107711571
  P   -0.56235901971581      7.15853839843984      8.52192075808471
  C   1.74499115499558      6.65366803073712     12.31981114553314
  H   1.18928495474285      6.82585327793595     13.24628673661509
  H   2.64187292731978      7.28410038086636     12.30347990191055
  H   2.03748120879613      5.59610724291674     12.28206452981494
  C   3.34626244358544     11.02897785522124     12.18793504939287
  C   0.57770481127122      7.55764882160492      7.07355378801191
  C   -0.64409421919654      5.71939452894192     11.38771054079898
  H   -0.40992841252935      4.76694823029624     10.89629442040117
  H   -1.68701404078922      5.97244964981903     11.16818089227438
  H   -0.54002614526119      5.57728173812089     12.46620986350716
  C   3.90776598763149      9.17002796653699     10.68962944398684
  C   -0.62779992380888      9.27069531670104     14.00546948865159
  C   3.44861434763483      8.01474636126735      9.97411701226185
  C   -1.52163483476818      8.58949430475323     12.95299835093696
  C   0.16024790879037      7.08733648132565      5.66856910708335
  C   -2.32191141768798      8.65317157034090     10.11618475923586
  H   -2.81149407308071      7.73746905708564     10.46610041936929
  H   -3.05476805448924      9.46377474826808     10.19722873533738
  C   -0.52695325768914     10.75750057587333     11.18586838798672
  C   -1.86139642303852      8.48352872052918      8.65567334340693
  H   -1.40280542384821      9.41197696676653      8.31491012378588
  H   -2.71187533271872      8.28034082248010      7.99367574990407
  C   -1.70909592187980     11.69414618669539     11.47813069546561
  C   -0.62214474069984      4.45370520596142      7.82455561636388
  C   -1.52309506727330      5.70098478279915      7.86932092428594
  C   4.34143564118645      6.88254314128372      9.45622713171411
  C   3.48162564571517      5.64798747973245      9.12848756492326
  H   4.13500647016299      4.83074731810756      8.80173124100751
  H   2.76637074331803      5.85377654329172      8.32839466963929
  H   2.92060694819794      5.31087556443321     10.00563783316823
  C   5.37483360770023      6.44293380287132     10.51683075604987
  H   4.86367701934591      6.10427417746286     11.42355578726567
  H   6.05910926202509      7.24454982204531     10.80038587686258
  H   5.97085015969787      5.60938474373834     10.12532136424266
  C   5.05616800154516      7.32204773457889      8.15479748765699
  H   5.70180668821140      8.18988925837631      8.31261617049174
  H   4.31885548860130      7.58671230795965      7.38902761792580
  H   5.67366450466654      6.50139511141171      7.76795177738740
  C   4.66849699054223     11.49094769725382     12.15731114500690
  C   5.24630940424644      9.65344709585248     10.68005042135471
  C   5.60705508745201     10.78819572846036     11.39172512505515
  H   2.60662420874467     11.54855849121910     12.79393985496071
  H   1.95489399957912      9.53358431999802     11.51698875523926
  H   4.96140740813751     12.37455773674526     12.71652580845818
  H   6.00100660001001      9.15456387794498     10.08403044086794
  H   6.63644728681327     11.13577384451749     11.34752666675654
  C   -0.84671405819230      8.02479633992233      4.99635738648274
  H   -0.20945500031982      6.05843846724571      5.68159831232199
  H   1.07337779391470      7.06880717343321      5.05392162546091
  C   1.06184786481382      9.02535061437824      7.01443108648448
  H   1.45267572186982      6.97179824575182      7.37796925546341
  C   0.15559672922294      9.98417374364666      6.22626453008421
  H   2.04315347534294      9.00912077411532      6.51938772561754
  H   1.24273964558220      9.39808257224180      8.02366015066821
  C   -0.24362243845064      9.42691064079608      4.85579918819190
  H   0.67850708563255     10.94134233600224      6.10993331700905
  H   -0.76080591570798     10.20717188146753      6.78531028288599
  H   0.64436974848761      9.36452347809147      4.21030636566370
  H   -0.94890591634992     10.10637480262860      4.36247503568064
  H   -1.12649297158906      7.62821332203912      4.01297187114920
  H   -1.77039325952540      8.07632970764182      5.59154326794170
  C   -1.34911331741184      3.27287054741867      7.16683102029048
  H   -0.33485642004748      4.19186407170676      8.84995234017120
  H   0.30949703004253      4.66850990055790      7.28784604958040
  C   -2.83229243282634      5.39164899822700      8.61434441513623
  H   -1.80538120667498      5.96605539940504      6.83983700199063
  C   -3.56341101371588      4.22521547364360      7.93291252974384
  H   -3.48198717251335      6.27446395436048      8.63327876595038
  H   -2.61744979611374      5.12259271203335      9.65322198501919
  C   -2.67755146894466      2.97457275379985      7.87275794376413
  H   -3.84486098092201      4.52149272664102      6.91181353932293
  H   -4.49491160094782      4.00665772387302      8.46916450470535
  H   -3.20471191199033      2.15990015363021      7.36181938971096
  H   -2.47293865597722      2.62895954946711      8.89597911651626
  H   -0.70379119469089      2.38633690222875      7.17515313255508
  H   -1.54542053867051      3.51366447570500      6.11173716024316
  C   -0.99133839524968      8.78762760920009     15.41544370971990
  H   -0.76480059928891     10.35955361831518     13.95435426249354
  H   0.42809021513542      9.06701993233615     13.79180929546471
  C   -3.01005794253276      8.84926976742510     13.23956261939441
  H   -1.35886423422682      7.50766131975705     13.04935351556720
  C   -3.36787121671249      8.36435846904704     14.65344071490629
  H   -3.63846995665392      8.33603302540277     12.50315364399416
  H   -3.23560751087633      9.91945412788223     13.15879039190249
  C   -2.47717938920054      9.02360413862743     15.71421918260858
  H   -3.23954051163955      7.27347827840278     14.69965494537714
  H   -4.42532711818591      8.56939834275483     14.86119874527980
  H   -2.72986198978024      8.64246302877084     16.71093347785713
  H   -2.67487268089262     10.10555199639606     15.72881570396823
  H   -0.36635030119758      9.29850236708058     16.15769561352039
  H   -0.76764307461691      7.71463169326389     15.49471404191505
  C   0.16680606774531     11.15029730166431      9.86992242006565
  H   0.21408988249149     10.88804230324236     11.98842685396841
  C   0.62031597594726     12.61395433000883      9.89225320040945
  H   -0.53094732700517     11.01465171552608      9.03341691510690
  H   1.02023584736559     10.48851049679803      9.69804963672459
  C   -0.55640844702910     13.55205111933711     10.18385993642124
  H   1.08565896545045     12.87011912139549      8.93274698662385
  H   1.39443188406501     12.73715288795015     10.66086899190974
  C   -1.25578678395522     13.16313038681005     11.49109040148673
  H   -1.28040332862492     13.49372804508710      9.35755070078254
  H   -0.21444876619499     14.59286475695154     10.23219407517719
  H   -2.16519819778128     11.44515320691259     12.44049870944681
  H   -2.48420845031538     11.56070432690403     10.71063904593047
  H   -2.11941708422213     13.81482432788973     11.67309322618174
  H   -0.56246082623692     13.31326380760442     12.33110602313145
