# Supplementary material for: Coordination-Induced Spin Modulation: Overcoming Spin Blocking in C–H Methylation with High-Spin Ferrous Complexes
Source: ACS Catal. 2026 Mar 4;16(6):6088–97. doi: 10.1021/acscatal.6c01157 (PMC13001654; doi:10.1021/acscatal.6c01157)
Supplement: Supplementary file 4 [file cs6c01157_si_004.zip › Cartesian Coordinates for DFT/Structures in Table S6/cis-Int2C/cis-Int2C_S=1.xyz]

111
Coordinates from ORCA-job dcypefeme2-ArH_triplet-cis-conf1_opt_run2
  Fe  0.70789588213317      7.68835361900219     10.79596816744064
  O   2.03534392612581      6.38005255924020     10.25727197024923
  P   -0.97047173664163      8.99505211966713     11.38576160179933
  C   2.64027918546706      9.06502628480706     10.15953029275898
  P   -0.30060127249377      7.73031884510686      8.64556022102100
  C   1.60328137792116      8.07252266326098     12.58007003351462
  H   1.02636288239811      7.64934933885462     13.40875890667786
  H   1.80393733701460      9.13049176221983     12.77457880867308
  H   2.56245841511938      7.54995639680552     12.49497659261499
  C   2.97392306510107     10.37742041067593     10.47877561444027
  C   0.79578994570884      8.25494136107154      7.19105155167014
  C   -0.35057945218317      6.16097333001174     11.54865080685242
  H   -0.07315784874991      5.31806775279950     10.90597108505104
  H   -1.44394992106578      6.22908508453025     11.60538182462573
  H   0.04933746769852      5.96985055084390     12.55007696963611
  C   3.64647923572691      8.06811478891519      9.93408562769521
  C   -0.98905950013247      9.52782115877675     14.18439176794299
  C   3.25455939000500      6.70739536041059      9.88813631164736
  C   -1.65695567338611      8.66294932133527     13.09487721641574
  C   0.39406614229263      7.79767411570784      5.77439835167699
  C   -2.37610386272842      8.70491319552899     10.20045609900824
  H   -2.76889965130440      7.71180858675613     10.44225716500941
  H   -3.18863745387701      9.42574210414919     10.34652884193025
  C   -0.77541937440792     10.86074035598540     11.36059571918412
  C   -1.87242535974129      8.72086338898733      8.74409860966057
  H   -1.67083006604412      9.74195241608493      8.42327986914058
  H   -2.62898080051084      8.31270523098062      8.06345623381716
  C   -2.01205673990066     11.68799005902986     11.76019552005858
  C   0.19331166270751      5.08006428927504      7.87440039443765
  C   -0.94333039900244      6.10633195455700      7.98488951901444
  C   4.18415032877544      5.54699537282228      9.50947600632879
  C   3.39450872344413      4.22956454309834      9.43351429684162
  H   4.09067743633799      3.40953151721885      9.22042186951565
  H   2.64936116794474      4.26021098933389      8.63585858605387
  H   2.87866429507814      4.02037971047836     10.37349816124078
  C   5.27508410402643      5.35515152231783     10.59233042551233
  H   4.80898037225055      5.14039705515275     11.55940275398549
  H   5.91008208358255      6.23421027901317     10.71567010616413
  H   5.91619910584581      4.50614755194117     10.32348915945896
  C   4.82495957493064      5.78553877246270      8.12408385907906
  H   5.39826821436334      6.71385141917745      8.07480822798401
  H   4.04724787439562      5.83419126468141      7.35312493861773
  H   5.49800464581658      4.95599009223902      7.87329445663468
  C   4.30241728918310     10.79362723399243     10.50663119446591
  C   4.99396169383179      8.55149826159108      9.88667222959937
  C   5.30651575347579      9.86515233110672     10.16426584659622
  H   2.19093385831989     11.09716787073730     10.68755726575962
  H   1.59231060509783      8.89128277592728      9.82550696392388
  H   4.55387035122975     11.82278663023185     10.74414395585210
  H   5.80485912814738      7.86807001786408      9.66999675964269
  H   6.34679934130367     10.18027128553782     10.13682624022592
  C   -0.73064131144733      8.64904353547579      5.17667906949567
  H   0.14279321928750      6.73509475154120      5.74322182227893
  H   1.28740502099394      7.91426865913396      5.14196839322960
  C   1.18813121657276      9.74792541512507      7.11906066478894
  H   1.70922566262807      7.71251788859921      7.47522347380864
  C   0.13855795283119     10.64853303775424      6.45495553129338
  H   2.10878066306684      9.79407052862971      6.51974154252514
  H   1.46391869692796     10.13134452121754      8.10239113523921
  C   -0.29511815206675     10.11622505173567      5.08439782310798
  H   0.54994274384911     11.66043034051002      6.35509399193792
  H   -0.74456087413276     10.74035171549615      7.09709228023505
  H   0.54958439013706     10.18853445591334      4.38429515195218
  H   -1.10158605635251     10.73557205475256      4.67373587388985
  H   -0.99844906582941      8.26919657058857      4.18349669628977
  H   -1.63252833571216      8.56825989445827      5.80018865022555
  C   -0.28624660707052      3.78921476860843      7.20065304423525
  H   0.57186445605743      4.86721789312060      8.87885967585161
  H   1.03737899628258      5.50237916194533      7.31710220940062
  C   -2.14529160074121      5.51648617242453      8.73734367535877
  H   -1.30107933666664      6.34952596770569      6.97295004166336
  C   -2.62273187637999      4.22950155289989      8.04660662639846
  H   -2.96900516838243      6.23914606715639      8.76772082056388
  H   -1.86715913288461      5.29274770287587      9.76997548540532
  C   -1.49208821627436      3.19917181656509      7.93924431950877
  H   -2.98848493970253      4.47264303637589      7.03800477657988
  H   -3.47140683924689      3.80982372824450      8.60006690480313
  H   -1.84806162776907      2.29571090680360      7.42980531830886
  H   -1.18217785263372      2.89697116521875      8.94940031106122
  H   0.53581631102391      3.06417718695263      7.16573115213030
  H   -0.56711727193927      4.00315388022809      6.15849262327383
  C   -1.39057622761294      9.03042017745180     15.57882328265637
  H   -1.30005300907092     10.57432078904136     14.08530337814735
  H   0.09763505051170      9.50305977944444     14.07682104938106
  C   -3.18832109274501      8.67962079504985     13.24560518120485
  H   -1.32881753975889      7.63166058705345     13.27250257578600
  C   -3.58998408607767      8.20383752332112     14.65023853776684
  H   -3.65384748825802      8.03220430650170     12.49454895613474
  H   -3.57750471318906      9.69143484437673     13.07713614401512
  C   -2.91406065280779      9.03609610374949     15.74663280270807
  H   -3.29425612448707      7.15123535803778     14.76426138089392
  H   -4.68091246109224      8.24196496654318     14.75787431633304
  H   -3.19150834216688      8.65459096784739     16.73655322377126
  H   -3.27821903407262     10.07271922604011     15.69216467771477
  H   -0.91777118650902      9.65710395905391     16.34479002683196
  H   -1.00815560226453      8.00997283642866     15.72130445953867
  C   -0.27908300338805     11.40120483418661     10.01076972050256
  H   0.01821860317280     11.03441549087097     12.10335333009226
  C   0.14261805984296     12.87092470207971     10.12401069239171
  H   -1.09615023896525     11.34600259393295      9.28171918479305
  H   0.53685028419836     10.79075774222731      9.62278123186467
  C   -1.04048667927598     13.72911997395918     10.58721268339731
  H   0.52125336356808     13.22665999803338      9.15807502872520
  H   0.96970266389176     12.96238475680571     10.84216540249249
  C   -1.64763905107581     13.17784475828534     11.88326414550009
  H   -1.80943197721220     13.72616811662304      9.80115299110825
  H   -0.73088146078232     14.77192153692168     10.72490783784769
  H   -2.44754135879095     11.34177441768931     12.69925063220800
  H   -2.78531824043064     11.56716265275207     10.98840749586638
  H   -2.53874351910700     13.75480483507829     12.15970232254299
  H   -0.92578275110199     13.29775704025313     12.70372322579403
