# Supplementary material for: Coordination-Induced Spin Modulation: Overcoming Spin Blocking in C–H Methylation with High-Spin Ferrous Complexes
Source: ACS Catal. 2026 Mar 4;16(6):6088–97. doi: 10.1021/acscatal.6c01157 (PMC13001654; doi:10.1021/acscatal.6c01157)
Supplement: Supplementary file 4 [file cs6c01157_si_004.zip › Cartesian Coordinates for DFT/Structures in Table S6/cis-Int2C/cis-Int2C_S=0.xyz]

111
Coordinates from ORCA-job dcypefeme2-ArH_singlet-cis-conf1_opt_run2
  Fe  0.80832371181798      7.80921809312966     10.62056093784201
  O   2.10978213767364      6.52672496912657     10.00972500368851
  P   -0.83362139237906      9.06824784188570     11.30655274307061
  C   2.55560960054727      9.06055048473701     10.42157619035412
  P   -0.31091275315930      7.60219978403413      8.68142479052462
  C   1.63680374108973      7.85102318464869     12.52909678994522
  H   0.94496001865245      7.46177953699611     13.28205613807568
  H   2.03446000880004      8.81099683154999     12.87763050812037
  H   2.48092496297161      7.15039257553798     12.44935381512710
  C   2.80253575361267     10.38482212424071     10.83009488015267
  C   0.75394240685925      8.04115313794341      7.17203957558826
  C   -0.24327922778285      6.20783420686150     11.34308702617139
  H   -0.01152765323862      5.35694409761167     10.69317471542790
  H   -1.33614197133594      6.30236596085522     11.39338595828607
  H   0.11040387643855      5.96327053356815     12.35021583079635
  C   3.67790968157702      8.20053659338166     10.20568793468900
  C   -0.79448433154930      9.53519145601413     14.11459167338994
  C   3.33756335810706      6.83227298760286      9.89661204708651
  C   -1.49299038504043      8.69978624449072     13.02363902000900
  C   0.28371287436619      7.59858229835257      5.77092771267521
  C   -2.29805786758607      8.74297568688598     10.19527146185241
  H   -2.69737197758133      7.77037559652882     10.50075340755681
  H   -3.09384565655803      9.48373849656460     10.33209911146319
  C   -0.72981394455419     10.94324756861500     11.28063997732328
  C   -1.83696221905860      8.66551705259477      8.73385254645495
  H   -1.58900439323444      9.65846038981179      8.36081267126953
  H   -2.62319038971296      8.25888113643875      8.08656626078100
  C   -1.96824016585332     11.73431797563218     11.73870082042984
  C   -0.01068760006784      4.90354097113486      7.86854225753940
  C   -1.06773720278747      6.00473712712751      8.04377367318037
  C   4.30598036716694      5.73679065315127      9.45401255746969
  C   3.51145691306833      4.48679114957774      9.04211177468821
  H   4.21301521416253      3.69245990219388      8.76343507912857
  H   2.86556326374783      4.69468242418538      8.18543282113876
  H   2.88060168439870      4.13001284882554      9.85967032378640
  C   5.22207090602484      5.34578510668245     10.63877940088076
  H   4.61955957955089      5.00165782500289     11.48529813988764
  H   5.84469691702027      6.17405111330080     10.98363571905841
  H   5.88300144175892      4.52727129528128     10.33041356435402
  C   5.14464618437243      6.19763977549502      8.24224719047257
  H   5.76521429298075      7.06849919691649      8.46368528732111
  H   4.49217216508609      6.45507342915741      7.40045394754079
  H   5.80314247318644      5.38160598393303      7.92317529878547
  C   4.09062083631327     10.84038038478426     11.06062492482612
  C   4.98057882823830      8.69682611307833     10.41307564484150
  C   5.19050189276797      9.99750388913234     10.83878012040311
  H   1.96734764606372     11.05648605711932     10.98383541652338
  H   1.60733864922687      8.95862305002060      9.74783508842621
  H   4.24892578512053     11.85990998000614     11.40293150594256
  H   5.83606382223769      8.04682461809929     10.27303364571309
  H   6.20048812164894     10.35766193814929     11.01035291842981
  C   -0.80264959844404      8.51029941363000      5.19392245877126
  H   -0.03879229373046      6.55502224027020      5.76412144653900
  H   1.16102261989760      7.64663345408485      5.10689119121083
  C   1.22356806540868      9.51047807116808      7.08353584532940
  H   1.64427205592708      7.44534498760278      7.42190521337313
  C   0.21930516545405     10.46596380147894      6.42200979224975
  H   2.14629042225961      9.51387080219496      6.48498373481665
  H   1.50905698255266      9.89316733775773      8.06707294117390
  C   -0.27768782051242      9.94518607168030      5.06924798039395
  H   0.69131651310768     11.44871144567768      6.30075838154670
  H   -0.64238936483929     10.62034721905063      7.07903749647615
  H   0.55136766353291      9.95444533106329      4.34679790802467
  H   -1.05354848220700     10.60971756818159      4.67015518496073
  H   -1.12172894664781      8.13610776678477      4.21361509331395
  H   -1.68882925197118      8.49214607942574      5.84362184520213
  C   -0.60178532265779      3.67453307737965      7.16638432606828
  H   0.38233905001702      4.62369495236582      8.85139797223095
  H   0.84168386189169      5.28465360124191      7.29521185480767
  C   -2.28920244082436      5.47027202589893      8.81309597361976
  H   -1.44492879578466      6.27634650658076      7.04565527111005
  C   -2.88257669003677      4.25662659376489      8.08189859881580
  H   -3.05446554221492      6.24967351834671      8.90634027712678
  H   -1.99909650788315      5.17531338650290      9.82413973328684
  C   -1.83664575041391      3.14896844332602      7.90781595906669
  H   -3.24930832649388      4.56873823876693      7.09257780079999
  H   -3.74955425998992      3.87830905099919      8.63752980866451
  H   -2.26941239266033      2.29652613621163      7.36991612295892
  H   -1.53429697469094      2.78112485844464      8.89859913049848
  H   0.15935178706936      2.88874210111635      7.08507365850171
  H   -0.88823805286761      3.94818681202082      6.13971373828377
  C   -1.17570318812430      9.02728694203311     15.51150076211933
  H   -1.09061005367160     10.58843198048903     14.03364252371180
  H   0.28963532572690      9.49408480579204     13.98241896241227
  C   -3.02149294242033      8.72306490030049     13.21187418251156
  H   -1.17077966917014      7.66067192031366     13.16755420621215
  C   -3.39983320892896      8.23452656954579     14.61878671276624
  H   -3.50930891587275      8.08537907089087     12.46749597822099
  H   -3.41213915306524      9.73705357258584     13.06288542200086
  C   -2.69561364041252      9.04821513146836     15.71062373585596
  H   -3.11257823579979      7.17785170002736     14.71637425125416
  H   -4.48859479926299      8.28142474328302     14.74765377999217
  H   -2.95802588952754      8.65950248407852     16.70224060647794
  H   -3.05094340002135     10.08884901445733     15.67347900491546
  H   -0.68085603331615      9.63746802341556     16.27721527927471
  H   -0.80500923491790      7.99987886664738     15.63364208748352
  C   -0.32151021001643     11.47532274169521      9.89659282005737
  H   0.08898530366848     11.15786106058122     11.98485351329765
  C   0.04968197270241     12.96094338190626      9.95926661906300
  H   -1.17560677188011     11.36913904232672      9.21563807448297
  H   0.49130631816899     10.87914614085790      9.47363934033834
  C   -1.13772902153560     13.78434480103003     10.47430994791905
  H   0.36041751246279     13.31517319858811      8.96869419413051
  H   0.91020919094838     13.09393117066732     10.63061854530616
  C   -1.65361141721862     13.23825429230646     11.81122076022341
  H   -1.94748161293116     13.74010950162476      9.73141315282518
  H   -0.85971160075004     14.84031170798426     10.57652735069400
  H   -2.32700954309837     11.39468875982125     12.71237948627119
  H   -2.78604517541507     11.56880445048954     11.02343982831535
  H   -2.54869021246065     13.79004238063817     12.12463940593653
  H   -0.89344905128434     13.40184507313793     12.58866687821530
